# Supplementary material for: The Effect of Allicin on the Proteome of SARS-CoV-2 Infected Calu-3 Cells
Source: Front Microbiol. 2021 Oct 28;12:746795. doi: 10.3389/fmicb.2021.746795 (PMC8581659; doi:10.3389/fmicb.2021.746795)
Supplement: Supplementary file 1 [file Data_Sheet_1.XLSX]

## Sheet: Table S1-FINAL
Table S1. Identifications of proteins after SARS-CoV-2 infection with or without allicin treatment p.i. in the Calu-3 cell proteome using LFQ Orbitrap LC-MS/MS analysis.
Accession number	Protein FDR Confidence	Protein annotation	Coverage [%]	# Peptides	# PSMs	# Unique Peptides	# AAs	MW [kDa]	calc. pI	Score Sequest HT: Sequest HT	# Peptides: Sequest HT	# Razor Peptides	All_1A	All_1A_Norm	All_1B	All_1B_Norm	All_2A	All_2A_Norm	All_2B	All_2B_Norm	All_3A	All_3A_Norm	All_3B	All_3B_Norm	All_4A	All_4A_Norm	All_4B	All_4B_Norm	Mean All	Mean All_Norm	SD_All	SD_All_Norm	M_1A	M_1A_Norm	M_1B	M_1B_Norm	M_1C	M_1C_Norm	M_2A	M_2A_Norm	M_3A	M_3A_Norm	M_3B	M_3B_Norm	M_4A	M_4A_Norm	M_4B	M_4B_Norm	Mean Mock
Q71DI3	High	Histone H3.2 OS=Homo sapiens GN=H3C15	53	8	161	1	136	15.4	11.27	407.62	8	0									26301.3	2.91531e-07	62280.5	5.04953e-07	879038	9.03365e-06	666700	5.15187e-06	408580	3.7455e-06	356148	4.17826e-06	386678	2.43184e-06	69611.5	7.55216e-07					1.29443e+06	1.56452e-05	1.39775e+06	6.90089e-06	29725.2	6.00775e-07	19088.1	4.2726e-07	532881
P09488	Medium	Glutathione S-transferase Mu 1 OS=Homo sapiens GN=GSTM1	11	2	3	2	218	25.7	6.7	9.9	2	0	56629.9	8.56984e-07	89346.6	6.50157e-07	28088.5	3.92043e-07	27311.5	2.36053e-07	72083.6	7.98994e-07	63794	5.17225e-07	79372.8	8.15693e-07	80041.3	6.18513e-07	62083.5	6.10708e-07	23488.9	2.19304e-07	98796.6	6.21338e-07	58358.9	6.33136e-07	2.2164e+07	0.000179234	7152.31	1.35828e-07			157071	7.7548e-07			4064.63	9.09811e-08	3.74824e+06
Q8IX21	Medium	SMC5-SMC6 complex localization factor protein 2 OS=Homo sapiens GN=SLF2	6	4	4	4	1173	131.8	8.97	10.11	4	0	1.1785e+06	1.78343e-05	1.30754e+06	9.51468e-06					156226	1.73165e-06	126898	1.02885e-06	3.59905e+06	3.69865e-05	3.96889e+06	3.06693e-05	1.72285e+06	1.62942e-05	1.62513e+06	1.50216e-05	3.09946e+06	1.94927e-05	1.10871e+06	1.20284e-05	1.01509e+06	8.20871e-06	1102055	2.09289e-05	4.83417e+06	5.84282e-05	11344539	5.60096e-05					3.75067e+06
O94804	Medium	Serine/threonine-protein kinase 10 OS=Homo sapiens GN=STK10	3	2	9	1	968	112.1	6.95	21.74	2	0	8606.61	1.30244e-07	18955.2	1.37933e-07	3168.33	4.42217e-08			35837.4	3.97231e-07	46998.5	3.81051e-07	53614.2	5.50979e-07	24007.9	1.85519e-07	27312.6	2.61026e-07	20065.4	1.83481e-07	23025.9	1.44811e-07					4661.19	8.85198e-08	154755	1.87045e-06	179122	8.84352e-07					90391.1
Q8N8A6	Medium	ATP-dependent RNA helicase DDX51 OS=Homo sapiens GN=DDX51	5	2	4	2	666	72.4	8.16	9.99	2	0					113883	1.58951e-06	113313	9.79365e-07	208069	2.30629e-06	441873	3.58259e-06	111087	1.14161e-06	95247.9	7.36021e-07	180579	1.72257e-06	140929	1.06595e-06	167518	1.05353e-06	84500.5	9.16747e-07	107778	8.71573e-07	75931	1.44199e-06	1865190	2.25436e-05	1.55352e+06	7.66992e-06	202204	4.08675e-06	99018	2.21638e-06	519457
Q4VNC1	Medium	Probable cation-transporting ATPase 13A4 OS=Homo sapiens GN=ATP13A4	3	2	4	2	1196	133.9	6.7	14.15	2	0	1.05948e+06	1.60332e-05	1.71909e+06	1.25094e-05	957907	1.33699e-05	1.51821e+06	1.31219e-05	674965	7.48149e-06			1.87322e+06	1.92506e-05	2918736	2.25543e-05	1.53166e+06	1.4903e-05	879509	4.91684e-06	2.91861e+06	1.83553e-05	1.84236e+06	1.99878e-05	2356526	1.90565e-05	343588	6.52502e-06	2.33017e+06	2.81635e-05	4.68054e+06	2.31084e-05					2.41196e+06
A6NMX2	Medium	Eukaryotic translation initiation factor 4E type 1B OS=Homo sapiens GN=EIF4E1B	3	1	5	1	242	27.6	7.17	10.84	1	0	27535.3	4.16693e-07	42430.2	3.08756e-07					35470.9	3.93169e-07	44722.2	3.62595e-07	551877	5.6715e-06	384881	2.97414e-06	181153	1.68781e-06	210728	2.21243e-06	455054	2.86187e-06	154149	1.67237e-06	61776.4	4.99568e-07	15171.3	2.88115e-07	92955.7	1.12351e-06	129786	6.40771e-07					151482
Q13107	Medium	Ubiquitin carboxyl-terminal hydrolase 4 OS=Homo sapiens GN=USP4	4	3	9	1	963	108.5	5.71	23.28	3	0	3350.15	5.06981e-08							51010.1	5.6541e-07	55330.7	4.48607e-07	46362	4.76451e-07	31194.8	2.41055e-07	37449.6	3.56444e-07	25112.8	2.08181e-07	12905.9	8.11659e-08			6187.6	5.00373e-08	4151.8	7.88459e-08	86748	1.04848e-06	121417	5.99455e-07					46282.2
Q9GZM7	High	Tubulointerstitial nephritis antigen-like OS=Homo sapiens GN=TINAGL1	9	3	15	3	467	52.4	6.99	40.68	3	0	84337.5	1.27628e-06	137075	9.97469e-07	83051.9	1.15919e-06	36642.5	3.16701e-07	22262.2	2.4676e-07	22899.5	1.85663e-07	380694	3.91229e-06	268976	2.07849e-06	129492	1.27161e-06	129996	1.24519e-06	371499	2.33638e-06	311561	3.38013e-06	149958	1.21267e-06	108961	2.06926e-06	446893	5.40137e-06	768027	3.79186e-06	25283.4	5.11003e-07	12258.3	2.74386e-07	274305
Q1XH10	Medium	SKI/DACH domain-containing protein 1 OS=Homo sapiens GN=SKIDA1	5	2	3	2	908	98.1	8.38	10.19	2	0													103179	1.06035e-06	147351	1.13864e-06	125265	1.0995e-06	59176	5.53637e-08	283172	1.78089e-06							394137	4.76374e-06	2.19099e+06	1.08172e-05					956101
Q8TF65	Medium	PDZ domain-containing protein GIPC2 OS=Homo sapiens GN=GIPC2	5	1	3	1	315	34.3	6.46	12.88	1	0	33739.6	5.10584e-07	76514.8	5.56783e-07					25580.2	2.83537e-07			226780	2.33056e-06	177715	1.37328e-06	108066	1.01095e-06	87964.7	8.45341e-07	227826	1.43281e-06	37235.5	4.03969e-07	39156.8	3.1665e-07	39203.3	7.44502e-07	233355	2.82045e-06	300685	1.48452e-06			7799.35	1.74577e-07	126466
P10909	Medium	Clusterin OS=Homo sapiens GN=CLU	12	3	7	3	449	52.5	6.27	21.37	3	0	69683.2	1.05452e-06	89310.1	6.49892e-07	226935	3.16743e-06	330768	2.85882e-06	198620	2.20156e-06	198545	1.60975e-06	50895.2	5.23036e-07	233373	1.80337e-06	174766	1.73355e-06	96596.7	9.75575e-07	743252	4.67437e-06	459220	4.98209e-06	636323	5.14576e-06	344289	6.53832e-06	879514	1.06303e-05	2.08394e+06	1.02887e-05	84189.2	1.70155e-06	152331	3.40972e-06	672882
Q96L14	Medium	Cep170-like protein OS=Homo sapiens GN=CEP170P1	11	2	4	2	293	32.6	5.69	13.67	2	0	8799.27	1.3316e-07	15108.4	1.09941e-07	10935.8	1.52636e-07	11342.6	9.80337e-08	35795.6	3.96768e-07	30933.5	2.50801e-07	49229.1	5.05915e-07	40912.2	3.16146e-07	25382.1	2.45425e-07	15745.6	1.49802e-07	37541.8	2.36103e-07	20464.4	2.22019e-07	6999.88	5.6606e-08	24408.3	4.63534e-07	295565	3.57234e-06	509788	2.51689e-06	7881.13	1.59285e-07	8160.48	1.82661e-07	113851
Q9Y2W6	Medium	Tudor and KH domain-containing protein OS=Homo sapiens GN=TDRKH	12	4	8	4	561	62	5.02	26.27	4	0	88316.3	1.3365e-06	53538.8	3.89591e-07	439449	6.13358e-06	721655	6.23725e-06	480241	5.32313e-06	582732	4.72463e-06	151190	1.55374e-06	299131	2.31151e-06	352032	3.50124e-06	243693	2.35456e-06	387195	2.43509e-06	325647	3.53295e-06	637443	5.15481e-06	232035	4.40653e-06	522472	6.31486e-06	1.17709e+06	5.81146e-06	9550.93	1.93034e-07	98801.5	2.21153e-06	423779
P07602	High	Prosaposin OS=Homo sapiens GN=PSAP	8	3	13	3	524	58.1	5.17	42.99	3	0	246318	3.72755e-06	524933	3.81983e-06	500608	6.98719e-06	957067	8.27191e-06	336553	3.73044e-06	366671	2.97287e-06	135133	1.38872e-06	176100	1.3608e-06	405423	4.03241e-06	263184	2.45481e-06	812539	5.11011e-06	751489	8.15291e-06	625585	5.05892e-06	427443	8.11748e-06	646984	7.81977e-06	1.3618e+06	6.72342e-06	157106	3.17527e-06	143742	3.21746e-06	615836
Q8N3C7	Medium	CAP-Gly domain-containing linker protein 4 OS=Homo sapiens GN=CLIP4	7	4	9	4	705	76.3	8.7	22.08	4	0	18145.3	2.74594e-07	27357.6	1.99076e-07	373752	5.21661e-06	360999	3.12011e-06	346438	3.84001e-06	586487	4.75508e-06	257611	2.6474e-06	367935	2.84319e-06	292340	2.86201e-06	190154	1.851e-06	755154	4.74922e-06	342748	3.71848e-06	719003	5.81437e-06	203965	3.87346e-06	407653	4.9271e-06	811365	4.00582e-06	68508.8	1.38463e-06	73965.5	1.65561e-06	422795
P0C7I6	Medium	Coiled-coil domain-containing protein 159 OS=Homo sapiens GN=CCDC159	16	2	3	2	297	33.7	5.88	8.99	2	0	1.25269e+06	1.8957e-05	1500896	1.09217e-05	91381.3	1.27545e-06	181599	1.56955e-06	405483	4.49448e-06	367800	2.98202e-06	1.58191e+06	1.62568e-05	2.32588e+06	1.79731e-05	963454	9.30377e-06	814962	7.62206e-06	3.93566e+06	2.47516e-05	1.72662e+06	1.87321e-05	1.01331e+06	8.19436e-06	1.2557e+06	2.38468e-05	1.80344e+06	2.17973e-05	3.33373e+06	1.64591e-05					2.17808e+06
P02771	High	Alpha-fetoprotein OS=Homo sapiens GN=AFP	4	2	17	2	609	68.6	5.68	61.49	2	0	279649	4.23195e-06	3.24644e+06	2.36237e-05	1.60747e+06	2.24361e-05	2.20045e+06	1.90184e-05	975348	1.0811e-05	1.30387e+06	1.05714e-05	969774	9.96612e-06	1.00348e+06	7.75428e-06	1.44831e+06	1.35516e-05	915074	7.17119e-06	2.93931e+06	1.84855e-05	1.67241e+06	1.8144e-05	1.9821e+06	1.60286e-05	1.23377e+06	2.34303e-05	1.72714e+06	2.08751e-05	4.52312e+06	2.23313e-05	1.26057e+06	2.54775e-05	1.20891e+06	2.70597e-05	2.06842e+06
Q9BVL2	Medium	Nucleoporin p58/p45 OS=Homo sapiens GN=NUP58	4	2	12	2	599	60.9	9.33	30.4	2	0	16353.1	2.47472e-07	203748	1.48263e-06	596541	8.32617e-06	415701	3.59289e-06	185101	2.05171e-06	211948	1.71842e-06	95220.9	9.7856e-07	177495	1.37158e-06	237763	2.47118e-06	184373	2.55346e-06	794053	4.99385e-06	814759	8.83933e-06	331192	2.67826e-06	415108	7.88324e-06	475916	5.75215e-06	954687	4.71342e-06	43758.7	8.84406e-07	35979.3	8.05347e-07	483182
P36955	Medium	Pigment epithelium-derived factor OS=Homo sapiens GN=SERPINF1	6	2	6	2	418	46.3	6.38	15.89	2	0	334594	5.06343e-06	581956	4.23478e-06	242156	3.37988e-06	151454	1.30901e-06	39300	4.35612e-07	166364	1.34884e-06	143037	1.46996e-06	169684	1.31122e-06	228568	2.31909e-06	165930	1.67215e-06			129446	1.40436e-06	288775	2.33524e-06	155138	2.9462e-06	266397	3.21981e-06	569879	2.81357e-06	410336	8.29329e-06	269416	6.03051e-06	298484
Q8WUX2	High	Glutathione-specific gamma-glutamylcyclotransferase 2 OS=Homo sapiens GN=CHAC2	26	3	16	3	184	20.9	5.43	50.43	3	0	559917	8.47327e-06	1.45308e+06	1.05737e-05	75570.8	1.05477e-06	46097.9	3.98423e-07	755809	8.37759e-06	764252	6.19634e-06	468180	4.81137e-06	495826	3.83146e-06	577341	5.46462e-06	445061	3.63285e-06	486495	3.0596e-06	325642	3.5329e-06	361643	2.9245e-06	370797	7.04174e-06	182751	2.20882e-06	367415	1.81398e-06	249322	5.03905e-06	163491	3.65952e-06	313445
Q96K76	Medium	Ubiquitin carboxyl-terminal hydrolase 47 OS=Homo sapiens GN=USP47	5	4	6	4	1375	157.2	5.08	15.09	4	0	34345.1	5.19747e-07			6143.97	8.5754e-08	908674	7.85365e-06	58700.4	6.50651e-07	1.53777e+06	1.24678e-05	107323	1.10293e-06	141553	1.09384e-06	399216	3.39634e-06	567008	4.82173e-06							679069	1.28961e-05	1.90676e+06	2.3046e-05	4.35385e+06	2.14955e-05	147264	2.97635e-06	115092	2.57618e-06	1.44041e+06
Q71RC2	High	La-related protein 4 OS=Homo sapiens GN=LARP4	4	3	23	2	724	80.5	6.61	59.21	3	0	52432.3	7.93462e-07	209863	1.52713e-06	64119.1	8.94938e-07	76236.3	6.58909e-07	175274	1.94278e-06	145309	1.17812e-06			601840	4.65067e-06	189296	1.66372e-06	189467	1.39118e-06			137861	1.49566e-06	70082.5	5.66737e-07	180414	3.4262e-06	1.35131e+06	1.63326e-05	3.0584e+06	1.50997e-05	193193	3.90462e-06	167377	3.74651e-06	736948
Q9H5Q4	High	Dimethyladenosine transferase 2, mitochondrial OS=Homo sapiens GN=TFB2M	8	3	25	3	396	45.3	9.19	63.23	3	0	228222	3.45369e-06	425854	3.09885e-06	98830.1	1.37941e-06	157801	1.36387e-06	275882	3.05796e-06	326994	2.65118e-06	2.11152e+06	2.16996e-05	1.76027e+06	1.36023e-05	673172	6.28836e-06	791286	7.37971e-06	3.60208e+06	2.26537e-05	437952	4.75135e-06	1.72732e+06	1.39683e-05	180572	3.42921e-06	282502	3.41446e-06	921605	4.55009e-06	135402	2.73661e-06	104649	2.34242e-06	924010
P04217	Medium	Alpha-1B-glycoprotein OS=Homo sapiens GN=A1BG	1	1	6	1	495	54.2	5.86	12.69	1	0	264931	4.00921e-06	508014	3.69672e-06	256194	3.57581e-06	309604	2.6759e-06	175606	1.94646e-06	153218	1.24225e-06	124992	1.28451e-06	207657	1.60465e-06	250027	2.50444e-06	121129	1.13801e-06	669656	4.21151e-06	515482	5.59247e-06	482904	3.9051e-06	397826	7.55503e-06	575154	6.95161e-06	1.0647e+06	5.25655e-06	100125	2.02362e-06	100500	2.24956e-06	488293
Q9GZV5	High	WW domain-containing transcription regulator protein 1 OS=Homo sapiens GN=WWTR1	14	3	10	3	400	44.1	5.82	37.01	3	0	134936	2.04199e-06	422694	3.07586e-06	704224	9.82916e-06	630645	5.45065e-06	158200	1.75353e-06	225128	1.82527e-06	286211	2.94132e-06	136804	1.05714e-06	337355	3.49687e-06	225641	2.88601e-06	1.20847e+06	7.60016e-06	568856	6.17153e-06	826079	6.68026e-06	426193	8.09375e-06	593533	7.17374e-06	1.22728e+06	6.05925e-06					808402
Q9UH99	High	SUN domain-containing protein 2 OS=Homo sapiens GN=SUN2	21	8	19	8	717	80.3	6.73	52.85	8	0	61712	9.33892e-07	135035	9.82626e-07	415499	5.79929e-06	358071	3.0948e-06	633026	7.01663e-06	545076	4.41933e-06	596473	6.1298e-06	520566	4.02263e-06	408182	4.04988e-06	211995	2.27894e-06	6.29736e+06	3.96045e-05	473174	5.13347e-06	771578	6.23953e-06	728091	1.3827e-05	971697	1.17444e-05	2.49243e+06	1.23055e-05	280023	5.65953e-06	281999	6.31215e-06	1.53704e+06
P46937	High	Transcriptional coactivator YAP1 OS=Homo sapiens GN=YAP1	14	4	14	4	504	54.4	5.17	39.56	4	0	1.30262e+06	1.97126e-05	24623.6	1.79181e-07	763162	1.06518e-05	1.03636e+06	8.95728e-06	1.34428e+06	1.49004e-05	228267	1.85073e-06	52067.2	5.35081e-07	42861.9	3.31212e-07	599281	7.13979e-06	578736	7.56254e-06	54674.3	3.43851e-07	131349	1.42501e-06	262219	2.12049e-06	126251	2.39761e-06	118009	1.42631e-06	389713	1.92407e-06	10657.1	2.15391e-07	323283	7.23624e-06	177019
Q9H008	Medium	Phospholysine phosphohistidine inorganic pyrophosphate phosphatase OS=Homo sapiens GN=LHPP	8	1	3	1	270	29.1	6.15	9.21	1	0	32013.6	4.84464e-07	40410.9	2.94062e-07					42974.1	4.76336e-07	38160.1	3.09392e-07	115647	1.18848e-06	99605.2	7.69692e-07	61468.5	5.8707e-07	41839.2	3.40819e-07	93490.2	5.87967e-07	34374.4	3.72928e-07	29866.4	2.41521e-07	3653.68	6.93863e-08	110791	1.33907e-06	131013	6.4683e-07					67198.1
O95208	Medium	Epsin-2 OS=Homo sapiens GN=EPN2	6	3	11	2	641	68.4	7.52	24.54	3	1	37303.1	5.64511e-07	63814.4	4.64365e-07	244543	3.41319e-06	335591	2.90051e-06	152461	1.68992e-06	156063	1.26532e-06	215351	2.21311e-06	208843	1.61382e-06	176746	1.76559e-06	96779.7	1.04319e-06	460648	2.89705e-06	245760	2.66625e-06	286240	2.31474e-06	175890	3.3403e-06	301383	3.64266e-06	659615	3.25661e-06	14786.8	2.98855e-07	23788.6	5.32473e-07	271014
P13591	Medium	Neural cell adhesion molecule 1 OS=Homo sapiens GN=NCAM1	4	3	4	3	858	94.5	4.87	12.17	3	0					250112	3.49092e-06							75775.4	7.78724e-07			162944	2.13482e-06	88658.8	1.91781e-06			100754	1.09309e-06			182386	3.46366e-06	297609	3.59705e-06	344808	1.70236e-06	296347	5.98946e-06	309324	6.92377e-06	255205
O60508	Medium	Pre-mRNA-processing factor 17 OS=Homo sapiens GN=CDC40	9	3	4	3	579	65.5	7.06	10.39	3	0	40519.9	6.13191e-07	107324	7.80978e-07	80808.6	1.12788e-06	101307	8.7559e-07	69019.4	7.6503e-07	55271.9	4.48129e-07	33302.6	3.42242e-07	50013.6	3.86476e-07	67195.9	6.6744e-07	27412.8	2.7084e-07	169942	1.06878e-06	152528	1.65478e-06	87982.8	7.11491e-07	56178.9	1.06688e-06	108147	1.30712e-06	247169	1.22031e-06			3928.82	8.7941e-08	117982
Q9NRX2	Medium	39S ribosomal protein L17, mitochondrial OS=Homo sapiens GN=MRPL17	9	1	4	1	175	20	10.11	12.73	1	0	16626.6	2.51611e-07	30742.8	2.23709e-07					31423.1	3.48303e-07	20849.1	1.69039e-07	152306	1.56521e-06	187478	1.44872e-06	73237.6	6.67766e-07	72557.3	6.53675e-07	85171	5.35646e-07	32636.2	3.54071e-07	49539.9	4.00615e-07	15425.5	2.92942e-07	83480.6	1.00899e-06	129497	6.39345e-07					65958.4
Q15291	Medium	Retinoblastoma-binding protein 5 OS=Homo sapiens GN=RBBP5	8	3	7	3	538	59.1	5.1	17.56	3	0	11602.4	1.7558e-07	18657.8	1.35769e-07	409619	5.71723e-06	240323	2.07711e-06	461100	5.11096e-06	451493	3.66058e-06	359039	3.68975e-06	454939	3.51551e-06	300847	3.01031e-06	190598	2.0719e-06	409936	2.57811e-06	479963	5.20712e-06	317161	2.56479e-06	236114	4.48399e-06	114175	1.37997e-06	127112	6.27568e-07	110691	2.23717e-06			256450
P10451	High	Osteopontin OS=Homo sapiens GN=SPP1	42	9	57	9	314	35.4	4.58	175.12	9	0	1.33534e+06	2.02078e-05	2.2021e+06	1.60243e-05	3.74182e+06	5.22262e-05	6.54645e+06	5.65808e-05	2.91142e+06	3.22709e-05	3.73525e+06	3.02844e-05	2.43782e+06	2.50528e-05	2.82085e+06	2.17979e-05	3.21638e+06	3.18056e-05	1.56101e+06	1.49411e-05	7.22893e+06	4.54633e-05	3.58281e+06	3.887e-05	5.84361e+06	4.72556e-05	2.45152e+06	4.65564e-05	3.81911e+06	4.61597e-05	1.00016e+07	4.93793e-05	1.61679e+06	3.2677e-05	1.50519e+06	3.36915e-05	4.5062e+06
Q9UL68	Medium	Myelin transcription factor 1-like protein OS=Homo sapiens GN=MYT1L	1	1	5	1	1186	133	4.97	11.91	1	0			1452770	1.05715e-05	1.14971e+06	1.6047e-05	1482724	1.28152e-05	499461	5.53616e-06	901652	7.31035e-06			788389	6.09221e-06	1.04578e+06	9.72872e-06	584728	4.16669e-06	1304637	8.20495e-06	925742	1.00434e-05	1.13128e+06	9.14833e-06			752968	9.10075e-06	2.72896e+06	1.34733e-05	1.17134e+06	2.3674e-05	1.11604e+06	2.4981e-05	1.30442e+06
Q9NP66	Medium	High mobility group protein 20A OS=Homo sapiens GN=HMG20A	7	2	3	2	347	40.1	6.49	9.23	2	0	92183.4	1.39502e-06	458659	3.33757e-06							57484.6	4.6607e-07	256702	2.63806e-06	111879	8.64539e-07	195382	1.74025e-06	160930	1.2111e-06	143143	9.00236e-07	229187	2.48645e-06	305553	2.47092e-06	77032.7	1.46291e-06	416812	5.0378e-06	966841	4.77343e-06	9316.74	1.88301e-07			306841
Q8N6I1	Medium	EP300-interacting inhibitor of differentiation 2 OS=Homo sapiens GN=EID2	6	1	5	1	236	25.2	7.46	10.51	1	0	113279	1.71426e-06	145156	1.05627e-06							625645	5.07256e-06					294693	2.61436e-06	216344	2.15413e-06					333492	2.69686e-06											333492
O60234	Medium	Glia maturation factor gamma OS=Homo sapiens GN=GMFG	19	1	3	1	142	16.8	5.26	9.94	1	0	152510	2.30794e-06	223589	1.62701e-06					93683.8	1.03842e-06	71774.2	5.81926e-07	349025	3.58685e-06	397178	3.06917e-06	214627	2.03522e-06	150930	1.16818e-06	270766	1.70286e-06	91720.8	9.9508e-07	133178	1.07697e-06	113186	2.14949e-06	238823	2.88654e-06	540545	2.66874e-06					231370
Q969T9	Medium	WW domain-binding protein 2 OS=Homo sapiens GN=WBP2	13	3	6	3	261	28.1	5.91	14.34	3	0	399301	6.04265e-06	959943	6.98531e-06	176999	2.47046e-06	673955	5.82498e-06	181124	2.00763e-06	205399	1.66532e-06	437191	4.4929e-06	710551	5.49073e-06	468058	4.3725e-06	289053	2.05392e-06	1.40789e+06	8.85429e-06	664574	7.20997e-06	1.07182e+06	8.66748e-06	317261	6.02504e-06	610696	7.38118e-06	1.20043e+06	5.9267e-06	180189	3.64179e-06	324569	7.26501e-06	722178
Q9P1F3	Medium	Costars family protein ABRACL OS=Homo sapiens GN=ABRACL	23	2	4	2	81	9.1	6.29	9.74	2	0	203584	3.08086e-06	355405	2.58621e-06	24677.7	3.44437e-07	32144.9	2.77828e-07	268993	2.98159e-06	320941	2.6021e-06	246826	2.53656e-06	222944	1.72278e-06	209439	2.01655e-06	122165	1.12804e-06	48970.7	3.0798e-07	37404.8	4.05805e-07	17504.9	1.41557e-07	23605.2	4.48281e-07	184279	2.22729e-06	584152	2.88404e-06	22851.2	4.61846e-07	15723.3	3.51945e-07	116811
Q8NCE2	Medium	Myotubularin-related protein 14 OS=Homo sapiens GN=MTMR14	5	2	5	2	650	72.2	6.24	11.01	2	0	23163.6	3.50536e-07	65979.1	4.80117e-07	199500	2.7845e-06	221743	1.91652e-06	229610	2.54505e-06	205726	1.66797e-06	43489.9	4.46935e-07	144317	1.1152e-06	141691	1.41335e-06	85366.1	9.63785e-07	329575	2.07272e-06	186086	2.01885e-06	264292	2.13725e-06	170187	3.23199e-06	331345	4.0048e-06	313540	1.54799e-06					265838
P80404	Medium	4-aminobutyrate aminotransferase, mitochondrial OS=Homo sapiens GN=ABAT	3	1	7	1	500	56.4	7.96	18.18	1	0	40420.1	6.1168e-07	75485.3	5.49291e-07	36602.1	5.10871e-07	59013	5.10048e-07	34101.9	3.77995e-07	36320.2	2.94475e-07	45328.7	4.65832e-07	45657	3.52811e-07	46616	4.59125e-07	14096.4	1.08043e-07	79372.5	4.99179e-07	44773.3	4.85746e-07	54753.2	4.42773e-07	27389.8	5.20154e-07	103706	1.25344e-06	114317	5.644e-07	12266.7	2.47923e-07			62368.4
Q96GP6	Medium	Scavenger receptor class F member 2 OS=Homo sapiens GN=SCARF2	2	1	7	1	871	92.3	8.32	14.95	1	0	114487	1.73254e-06	236688	1.72233e-06	23806	3.3227e-07	33936.7	2.93314e-07	210987	2.33864e-06	286506	2.32291e-06	208329	2.14095e-06	139675	1.07932e-06	156802	1.49528e-06	95366.7	8.35916e-07	265145	1.66752e-06	46497.1	5.04448e-07	20857.8	1.68671e-07	38369.4	7.28665e-07	643169	7.77366e-06	777355	3.83791e-06	19043.9	3.84896e-07	7510.76	1.68118e-07	227243
Q9H0U6	Medium	39S ribosomal protein L18, mitochondrial OS=Homo sapiens GN=MRPL18	18	3	7	3	180	20.6	9.54	17.02	3	0	155207	2.34875e-06	709532	5.16312e-06	322855	4.50622e-06	949461	8.20617e-06	699247	7.75064e-06	1.38694e+06	1.12449e-05	1.28682e+06	1.32243e-05	1.57659e+06	1.2183e-05	885831	8.07839e-06	508464	3.92003e-06	1.90198e+06	1.19617e-05	1.02696e+06	1.11416e-05	2.056e+06	1.66262e-05			543851	6.57325e-06	1.58187e+06	7.80989e-06	202080	4.08423e-06	179539	4.01873e-06	1.07032e+06
Q12857	Medium	Nuclear factor 1 A-type OS=Homo sapiens GN=NFIA	2	1	4	1	509	55.9	8.44	10.02	1	0	47737.1	7.22409e-07	143306	1.04281e-06					137485	1.52392e-06	97606.6	7.91368e-07	145790	1.49824e-06	176188	1.36148e-06	124685	1.1567e-06	69263.8	3.54538e-07	305896	1.9238e-06	193125	2.09522e-06	181707	1.46941e-06	69994.9	1.32926e-06									187681
O95278	High	Laforin OS=Homo sapiens GN=EPM2A	4	1	12	1	331	37.1	6.65	37.41	1	0	7.25329e+06	0.000109765	8.34623e+06	6.07339e-05	6815149	9.51219e-05	6.38362e+06	5.51735e-05	4.01738e+06	4.45297e-05	2.54405e+06	2.06265e-05	5514068	5.66667e-05	6.84953e+06	5.29293e-05	5.96542e+06	6.19432e-05	1.87882e+06	2.81689e-05	14020230	8.81742e-05	6.43994e+06	6.9867e-05	1.23566e+07	9.99246e-05	3.7649e+06	7.14985e-05	12624553	0.000152587	2.95808e+07	0.000146045	2.28879e+06	4.62588e-05	1.7338e+06	3.88087e-05	1.03512e+07
Q96RN5	Medium	Mediator of RNA polymerase II transcription subunit 15 OS=Homo sapiens GN=MED15	3	2	5	2	788	86.7	9.42	12.3	2	0					63159.6	8.81546e-07			109879	1.21792e-06	451964	3.6644e-06	223181	2.29357e-06			212046	2.01436e-06	160453	1.25408e-06					131301	1.06179e-06	101944	1.93601e-06	435300	5.26126e-06	621617	3.06901e-06	325954	6.58786e-06	294710	6.59667e-06	318471
Q14202	High	Zinc finger MYM-type protein 3 OS=Homo sapiens GN=ZMYM3	2	2	12	2	1370	152.3	6.35	45.49	2	0	37806	5.7212e-07	72654.9	5.28695e-07	41677.3	5.81708e-07	38432.7	3.32173e-07	162891	1.80553e-06	152780	1.2387e-06	158976	1.63376e-06	103507	7.99846e-07	96090.7	9.36566e-07	55955.5	5.53113e-07	92844.7	5.83907e-07	47096.9	5.10954e-07	51960.4	4.20189e-07	64573.6	1.2263e-06	304685	3.68257e-06	405070	1.99989e-06	23929.8	4.83644e-07	12969.3	2.903e-07	125391
Q9H6T0	High	Epithelial splicing regulatory protein 2 OS=Homo sapiens GN=ESRP2	12	5	22	3	727	78.4	6.71	64.01	5	0	34346.6	5.1977e-07	125417	9.12635e-07	262903	3.66945e-06	491855	4.25109e-06	190594	2.11259e-06	417803	3.38743e-06	284082	2.91944e-06	438860	3.39126e-06	280733	2.64546e-06	161089	1.34236e-06	637161	4.00715e-06	295629	3.20728e-06	398146	3.21969e-06	228241	4.33449e-06	442963	5.35387e-06	653964	3.22871e-06	7127.43	1.44052e-07	3092.91	6.92303e-08	333291
O43181	High	NADH dehydrogenase [ubiquinone] iron-sulfur protein 4, mitochondrial OS=Homo sapiens GN=NDUFS4	19	3	22	3	175	20.1	10.3	68.5	3	0	622891	9.42625e-06	1.50763e+06	1.09707e-05	792715	1.10643e-05	1.11088e+06	9.60131e-06	1.18258e+06	1.3108e-05	2.20352e+06	1.78655e-05	1.87154e+06	1.92334e-05	2.29415e+06	1.77279e-05	1.44824e+06	1.36247e-05	628380	4.03483e-06	4.17773e+06	2.6274e-05	2.33142e+06	2.52936e-05	2.85792e+06	2.31112e-05	283176	5.37774e-06	1.45143e+06	1.75427e-05	2.97941e+06	1.47097e-05	584691	1.18172e-05	388987	8.70692e-06	1.88185e+06
Q13641	Medium	Trophoblast glycoprotein OS=Homo sapiens GN=TPBG	6	2	5	2	420	46	6.83	14.92	2	0	76394.9	1.15609e-06	158713	1.15492e-06	90343.5	1.26096e-06	130414	1.12716e-06	130597	1.44757e-06	100180	8.12232e-07	213080	2.18977e-06	172303	1.33146e-06	134003	1.31002e-06	45863.1	4.00844e-07	229548	1.44364e-06	126510	1.3725e-06	133900	1.08281e-06	110456	2.09765e-06	75347	9.10682e-07	191443	9.4518e-07	55195.5	1.11556e-06	17764.8	3.9764e-07	117520
Q9NZI7	High	Upstream-binding protein 1 OS=Homo sapiens GN=UBP1	12	4	17	3	540	60.5	6.35	54.26	4	0	68501.2	1.03663e-06	112760	8.20531e-07	180775	2.52315e-06	223563	1.93225e-06	179222	1.98655e-06	183611	1.48867e-06	129453	1.33036e-06	50354.4	3.8911e-07	141030	1.43841e-06	61037.2	6.9482e-07	272491	1.71372e-06	179066	1.94269e-06	186346	1.50693e-06	108428	2.05913e-06	230012	2.78004e-06	420766	2.07738e-06			14624.3	3.27344e-07	201676
Q9NYB9	Medium	Abl interactor 2 OS=Homo sapiens GN=ABI2	9	3	5	1	513	55.6	6.16	12.27	3	0	75514.5	1.14277e-06	280521	2.04129e-06	140001	1.95405e-06											165345	1.7127e-06	102287	4.95504e-07	222278	1.39792e-06	132946	1.44234e-06	196600	1.58985e-06	51621.6	9.80335e-07									150861
Q13643	High	Four and a half LIM domains protein 3 OS=Homo sapiens GN=FHL3	17	3	15	3	280	31.2	6.2	44.75	3	0	383985	5.81087e-06	754812	5.49262e-06	87526	1.22164e-06	120424	1.04082e-06	1.15085e+06	1.27563e-05	312098	2.5304e-06	548127	5.63296e-06	685076	5.29387e-06	505362	4.97243e-06	356140	3.73385e-06	854261	5.37251e-06	513000	5.56555e-06	588880	4.7621e-06	252740	4.79974e-06	2.10801e+06	2.54785e-05	964114	4.75996e-06	134999	2.72846e-06	156015	3.49217e-06	696502
Q8NBP7	Medium	Proprotein convertase subtilisin/kexin type 9 OS=Homo sapiens GN=PCSK9	6	3	4	3	692	74.2	6.61	9.66	3	0	80001.1	1.21066e-06			217298	3.03292e-06	344531	2.97778e-06	154987	1.71792e-06	94088.5	7.62844e-07	173605	1.7841e-06	107474	8.30499e-07	167426	1.75953e-06	103641	9.36812e-07	255293	1.60555e-06	91358.1	9.91145e-07	172197	1.39251e-06	60432.8	1.14767e-06	302395	3.65489e-06	738481	3.64599e-06	90565.1	1.83041e-06			244389
Q8WUK0	Medium	Phosphatidylglycerophosphatase and protein-tyrosine phosphatase 1 OS=Homo sapiens GN=PTPMT1	14	2	5	2	201	22.8	9.77	12.34	2	0	153886	2.32877e-06	78623.1	5.72124e-07	51616.4	7.20431e-07	62645.3	5.41442e-07	62784.8	6.95923e-07	177018	1.43521e-06	298812	3.07081e-06	493866	3.81631e-06	172406	1.64763e-06	154517	1.27523e-06	377136	2.37183e-06	237577	2.57747e-06	301626	2.43916e-06	132746	2.52094e-06	220440	2.66435e-06	458821	2.26526e-06	19764.1	3.99453e-07	68524.3	1.53382e-06	227079
Q9NV88	Medium	Integrator complex subunit 9 OS=Homo sapiens GN=INTS9	6	3	4	3	658	73.8	6.33	10.66	3	0	3827.44	5.79209e-08	6308.5	4.59057e-08	118776	1.6578e-06	188287	1.62736e-06	95534.4	1.05893e-06	92714.3	7.51702e-07	138838	1.4268e-06	232320	1.79524e-06	109576	1.05271e-06	79759.3	7.05241e-07	160609	1.01008e-06	160175	1.73774e-06	147271	1.19094e-06	100861	1.91544e-06	122537	1.48104e-06	320340	1.58156e-06			19570	4.38047e-07	147338
Q969Q5	Medium	Ras-related protein Rab-24 OS=Homo sapiens GN=RAB24	21	3	10	3	203	23.1	6.23	24.77	3	0	41516.1	6.28267e-07			879728	1.22787e-05	68078.1	5.88398e-07	84611.4	9.37856e-07	109065	8.8427e-07	516180	5.30465e-06	781183	6.03653e-06	354337	3.80839e-06	359960	4.40118e-06	1.35077e+06	8.49506e-06	580826	6.30139e-06	1068664	8.64198e-06					149633	7.38758e-07	33812.1	6.83376e-07	23075.7	5.16516e-07	534463
Q6P4A8	Medium	Phospholipase B-like 1 OS=Homo sapiens GN=PLBD1	4	2	3	2	553	63.2	9.06	9.24	2	0	452152	6.84244e-06	841391	6.12263e-06	225586	3.1486e-06	333130	2.87923e-06	563872	6.25011e-06	507763	4.1168e-06	757686	7.78655e-06	881755	6.81369e-06	570417	5.49501e-06	238626	1.8523e-06	1.48734e+06	9.35396e-06	879241	9.5389e-06	962180	7.78087e-06	454784	8.63672e-06	430154	5.19906e-06	996822	4.92145e-06	205839	4.16021e-06	167972	3.75981e-06	698041
Q16527	Medium	Cysteine and glycine-rich protein 2 OS=Homo sapiens GN=CSRP2	21	3	10	3	193	20.9	8.62	28.41	3	0	133263	2.01668e-06	838141	6.09898e-06	420624	5.87082e-06	1.05966e+06	9.15859e-06	823107	9.12354e-06	1.24688e+06	1.01094e-05	689505	7.08586e-06	1.07216e+06	8.285e-06	785416	7.2186e-06	366869	2.59212e-06	2.26777e+06	1.42622e-05	766970	8.32087e-06	1.22686e+06	9.92128e-06	210264	3.99308e-06	157775	1.90695e-06	939569	4.63878e-06	343153	6.93546e-06	196304	4.39398e-06	763583
Q9Y3L5	High	Ras-related protein Rap-2c OS=Homo sapiens GN=RAP2C	45	5	43	1	183	20.7	4.94	120.22	5	0	42276.7	6.39777e-07	56689.8	4.1252e-07	18961.5	2.64654e-07	13222.1	1.14279e-07	111953	1.24092e-06	93415.5	7.57387e-07	140088	1.43965e-06	90554.6	6.99754e-07	70895.1	6.96117e-07	45373.2	4.56963e-07	149086	9.37609e-07	87608.5	9.50466e-07	82301.5	6.65549e-07	29926.1	5.6832e-07	115547	1.39656e-06	144179	7.1183e-07	7489.21	1.51364e-07	5767.19	1.2909e-07	77738
Q9Y3D8	High	Adenylate kinase isoenzyme 6 OS=Homo sapiens GN=AK6	27	3	38	3	172	20	4.58	98.11	3	0	818756	1.23903e-05	1.77064e+06	1.28846e-05	887947	1.23935e-05	1.57807e+06	1.36392e-05	1.46045e+06	1.6188e-05	2.05756e+06	1.66822e-05	1.79974e+06	1.84955e-05	2.1591e+06	1.66842e-05	1.56653e+06	1.49197e-05	495598	2.36571e-06	1.90178e+06	1.19604e-05	1.00161e+06	1.08664e-05	1.66972e+06	1.35026e-05	135128	2.56619e-06	1.42275e+06	1.71961e-05	3.37658e+06	1.66706e-05	185499	3.74912e-06	643008	1.43928e-05	1.29201e+06
O14773	Medium	Tripeptidyl-peptidase 1 OS=Homo sapiens GN=TPP1	8	2	4	2	563	61.2	6.48	13.38	2	0	110864	1.67771e-06	243849	1.77444e-06	57543.3	8.03157e-07			69989.5	7.75783e-07	103130	8.36147e-07	392649	4.03515e-06	422497	3.26481e-06	200074	1.88103e-06	159505	1.29634e-06	453306	2.85087e-06	217060	2.35489e-06	134802	1.0901e-06	105936	2.01181e-06	317418	3.83647e-06	577907	2.8532e-06	56736	1.14669e-06	41535.7	9.29718e-07	238088
P62380	Medium	TATA box-binding protein-like protein 1 OS=Homo sapiens GN=TBPL1	22	3	9	3	186	20.9	9.54	23.67	3	0			138619	1.0087e-06	41948.4	5.85491e-07	87430.9	7.55664e-07	270378	2.99694e-06	607142	4.92254e-06	573334	5.89201e-06	544641	4.20867e-06	323356	2.91e-06	255025	2.17164e-06	673350	4.23475e-06	330017	3.58036e-06	492562	3.98321e-06							37261.5	7.53092e-07	77730.4	1.73988e-06	322184
Q9Y653	High	Adhesion G-protein coupled receptor G1 OS=Homo sapiens GN=ADGRG1	4	2	23	2	693	77.7	8.48	61.16	2	0	295608	4.47345e-06	602833	4.3867e-06	446449	6.23128e-06	504076	4.35672e-06	358348	3.97202e-06	304635	2.4699e-06	393202	4.04084e-06	383762	2.96549e-06	411114	4.11205e-06	103634	1.12078e-06	717566	4.51282e-06	623431	6.76361e-06	593110	4.79631e-06	190517	3.61808e-06	530542	6.41239e-06	934780	4.61514e-06	80317.4	1.62329e-06	64261.2	1.4384e-06	466816
Q8IU81	High	Interferon regulatory factor 2-binding protein 1 OS=Homo sapiens GN=IRF2BP1	14	5	15	5	584	61.6	8.18	38.95	5	0	217223	3.28726e-06	300495	2.18664e-06	961365	1.34182e-05	1.43299e+06	1.23853e-05	513749	5.69453e-06	565289	4.58321e-06	484020	4.97415e-06	509012	3.93335e-06	623018	6.30783e-06	394030	4.21508e-06	1.06322e+06	6.68668e-06	573795	6.2251e-06	773040	6.25135e-06	461887	8.77161e-06	668793	8.08336e-06	1.05586e+06	5.21291e-06	201931	4.08122e-06	195802	4.38276e-06	624291
Q8N183	Medium	NADH dehydrogenase [ubiquinone] 1 alpha subcomplex assembly factor 2 OS=Homo sapiens GN=NDUFAF2	32	4	12	4	169	19.8	8.97	30.06	4	0	480169	7.26643e-06	697608	5.07636e-06	307148	4.28699e-06	539365	4.66172e-06	790023	8.75682e-06	1.06703e+06	8.65118e-06	692829	7.12003e-06	1.13194e+06	8.747e-06	713264	6.82082e-06	281958	1.89819e-06	1.7483e+06	1.09952e-05	1.04969e+06	1.13881e-05	1440620	1.16499e-05	303792	5.76924e-06	959499	1.1597e-05	1.92922e+06	9.52483e-06	131943	2.66671e-06	219132	4.90496e-06	972775
Q9P2R3	Medium	Rabankyrin-5 OS=Homo sapiens GN=ANKFY1	6	3	4	3	1169	128.3	6.1	16.57	3	0									230549	2.55547e-06	74853.9	6.06895e-07	100134	1.02905e-06			135179	1.39714e-06	83001.9	1.02511e-06									497678	6.01518e-06	1.04031e+06	5.13616e-06	96349.9	1.94733e-06	46141	1.0328e-06	420120
P04049	Medium	RAF proto-oncogene serine/threonine-protein kinase OS=Homo sapiens GN=RAF1	6	3	9	1	648	73	9.2	27	3	0					70115.2	9.78627e-07	165274	1.42846e-06	49619	5.49991e-07			212487	2.18368e-06			124374	1.28519e-06	83586.4	6.98166e-07	379388	2.386e-06	159673	1.73229e-06	215206	1.74031e-06	281793	5.35147e-06									259015
Q05D32	Medium	CTD small phosphatase-like protein 2 OS=Homo sapiens GN=CTDSPL2	3	1	4	1	466	53	6.4	11.8	1	0	86318.9	1.30627e-06			192928	2.69278e-06	381164	3.29439e-06	198440	2.19957e-06	261280	2.11839e-06					224026	2.32228e-06	141808	7.36748e-07					424995	3.43681e-06											424995
Q92783	High	Signal transducing adapter molecule 1 OS=Homo sapiens GN=STAM	18	6	31	5	540	59.1	4.82	85.02	6	1	147820	2.23697e-06	377832	2.74941e-06	1.13051e+06	1.57791e-05	1.7064e+06	1.47483e-05	1.02055e+06	1.13121e-05	1.13599e+06	9.21027e-06	718611	7.38498e-06	941679	7.27676e-06	897424	8.83723e-06	485012	4.99376e-06	1.95567e+06	1.22994e-05	1.12645e+06	1.22209e-05	1.14494e+06	9.25879e-06	858600	1.63055e-05	1.39491e+06	1.68596e-05	2.84894e+06	1.40656e-05	158025	3.19384e-06	163768	3.66571e-06	1.20641e+06
O75940	High	Survival of motor neuron-related-splicing factor 30 OS=Homo sapiens GN=SMNDC1	39	6	29	6	238	26.7	7.24	90.64	6	0	1.04452e+06	1.58067e-05	4.02016e+06	2.92539e-05	184182	2.57071e-06	363635	3.14289e-06	1.56054e+06	1.72975e-05	2.69306e+06	2.18346e-05	2.25441e+06	2.3168e-05	2.72719e+06	2.10741e-05	1.85596e+06	1.67686e-05	1.31311e+06	9.48293e-06	3.55436e+06	2.23536e-05	1.97563e+06	2.14336e-05	2.75242e+06	2.2258e-05			1.11904e+06	1.35253e-05	3.55519e+06	1.75524e-05	545602	1.10272e-05	441547	9.88341e-06	1.99197e+06
P15735	Medium	Phosphorylase b kinase gamma catalytic chain, liver/testis isoform OS=Homo sapiens GN=PHKG2	11	3	5	3	406	46.4	6.38	14.75	3	0	315763	4.77846e-06	806252	5.86694e-06	99221.7	1.38488e-06	95568.8	8.25999e-07	276816	3.06831e-06	252919	2.0506e-06	423343	4.35059e-06	663541	5.12746e-06	366678	3.43165e-06	254448	1.87017e-06	786821	4.94837e-06	414775	4.4999e-06	565218	4.57076e-06	159375	3.02665e-06	195978	2.36869e-06	4.52602e+06	2.23456e-05	141798	2.86589e-06	125152	2.80134e-06	864392
Q96JY6	Medium	PDZ and LIM domain protein 2 OS=Homo sapiens GN=PDLIM2	8	2	10	2	352	37.4	8.72	29.21	2	0	192021	2.90587e-06	343282	2.498e-06	58278	8.1341e-07	129519	1.11943e-06	156243	1.73184e-06	141038	1.1435e-06	214040	2.19963e-06	267533	2.06734e-06	187744	1.80988e-06	88312.4	7.38021e-07	1.69153e+06	1.06382e-05	172140	1.86755e-06	233252	1.88624e-06	187627	3.56319e-06	414510	5.00998e-06	909698	4.4913e-06	204926	4.14175e-06	215155	4.81594e-06	503605
Q9NRW3	High	DNA dC->dU-editing enzyme APOBEC-3C OS=Homo sapiens GN=APOBEC3C	38	5	42	5	190	22.8	7.59	113.22	5	0	439747	6.65472e-06	789754	5.74688e-06	399717	5.57902e-06	353798	3.05787e-06	1.039e+06	1.15165e-05	1.08863e+06	8.8263e-06	1876790	1.92873e-05	2.11991e+06	1.63815e-05	1.01342e+06	9.63126e-06	672618	5.6894e-06	3.96258e+06	2.4921e-05	2.20169e+06	2.38862e-05	2.78542e+06	2.25249e-05	478337	9.084e-06	1.59447e+06	1.92716e-05	2.30658e+06	1.13879e-05	238332	4.81692e-06	233481	5.22614e-06	1.72511e+06
Q08345	Medium	Epithelial discoidin domain-containing receptor 1 OS=Homo sapiens GN=DDR1	6	4	5	4	913	101.1	6.83	11.05	4	0	93809.8	1.41963e-06	73766	5.3678e-07	282459	3.9424e-06	363535	3.14203e-06	398818	4.42061e-06	264712	2.14621e-06	301072	3.09404e-06	357436	2.76206e-06	266951	2.68297e-06	121663	1.28073e-06	425394	2.67533e-06					552032	1.04835e-05	615829	7.44321e-06	1.34303e+06	6.63075e-06	417967	8.44752e-06	334711	7.49203e-06	614828
Q86UV5	Medium	Ubiquitin carboxyl-terminal hydrolase 48 OS=Homo sapiens GN=USP48	5	3	5	3	1035	119	6.05	12.18	3	0	80939.2	1.22486e-06	119166	8.67146e-07	138149	1.92821e-06	158015	1.36572e-06	1.11251e+06	1.23314e-05	1.02955e+06	8.34731e-06	567309	5.83009e-06	498396	3.85132e-06	463004	4.46825e-06	417084	4.11749e-06	447325	2.81326e-06	234959	2.54907e-06	164626	1.33128e-06	106861	2.02937e-06	919372	1.1112e-05	1448288	7.1504e-06	252898	5.11132e-06	182328	4.08116e-06	469582
Q9NW68	Medium	BSD domain-containing protein 1 OS=Homo sapiens GN=BSDC1	10	2	4	2	430	47.1	4.49	12.89	2	0	93468.7	1.41447e-06	181398	1.32e-06	126471	1.76521e-06	164768	1.42409e-06	122784	1.36097e-06	148081	1.2006e-06	106902	1.0986e-06	84676.7	6.54333e-07	128569	1.27978e-06	34117.3	3.19172e-07	207651	1.30593e-06	125375	1.36019e-06	129729	1.04908e-06	73457.2	1.39501e-06	128647	1.55489e-06	296254	1.46265e-06	19403.8	3.9217e-07	19606	4.38852e-07	125015
A8MXV4	Medium	Nucleoside diphosphate-linked moiety X motif 19 OS=Homo sapiens GN=NUDT19	10	3	5	3	375	42.2	7.64	13.07	3	0	263553	3.98837e-06	600127	4.36701e-06	368155	5.13849e-06	695453	6.01079e-06			142937	1.1589e-06	272123	2.79653e-06	374139	2.89113e-06	388070	3.76446e-06	227048	1.62459e-06	588547	3.70141e-06	354289	3.84368e-06	158627	1.28277e-06	166859	3.16878e-06	222765	2.69245e-06	235087	1.16066e-06	127405	2.57498e-06	201399	4.50803e-06	256872
Q9BRT6	High	Protein LLP homolog OS=Homo sapiens GN=LLPH	23	2	27	2	129	15.2	10.37	90.16	2	0	800851	1.21193e-05	1.89545e+06	1.37928e-05	693349	9.67736e-06	592665	5.12239e-06	885065	9.8103e-06	1.59248e+06	1.29114e-05	1.161e+06	1.19313e-05	1.61501e+06	1.24799e-05	1.15448e+06	1.09806e-05	489742	2.76384e-06	2.67154e+06	1.68015e-05	1.15559e+06	1.2537e-05	1.58939e+06	1.28529e-05	62203	1.18129e-06	395053	4.77481e-06	1.19206e+06	5.88536e-06	496983	1.00445e-05	247205	5.53334e-06	976252
Q8N5A5	Medium	Zinc finger CCCH-type with G patch domain-containing protein OS=Homo sapiens GN=ZGPAT	5	2	13	2	531	57.3	5.43	34.74	2	0	299170	4.52736e-06	107132	7.79582e-07	741909	1.03551e-05	316623	2.73657e-06	439843	4.87534e-06	176575	1.43162e-06	292513	3.00608e-06	379453	2.9322e-06	344152	3.83049e-06	192102	2.97355e-06	394079	2.47839e-06	546897	5.93329e-06	1.01731e+06	8.22671e-06	328396	6.2365e-06	91245.9	1.10284e-06	698186	3.44704e-06	77510.8	1.56657e-06			450518
P62841	High	40S ribosomal protein S15 OS=Homo sapiens GN=RPS15	58	5	159	5	145	17	10.39	573.79	5	0	1.10734e+07	0.000167575	2.1214e+07	0.00015437	6.13821e+06	8.56736e-05	6.59952e+06	5.70395e-05	1.60525e+07	0.000177931	1.70744e+07	0.000138435	2.44088e+07	0.000250843	2.70204e+07	0.000208798	1.61977e+07	0.000155083	7.83838e+06	6.26112e-05	2.53488e+07	0.00015942	1.13092e+07	0.000122693	1.50934e+07	0.000122056	7.5255e+06	0.000142915	1.78919e+07	0.00021625	3.93976e+07	0.000194512	7.48899e+06	0.00015136	6.61362e+06	0.000148037	1.63336e+07
Q7Z5L9	High	Interferon regulatory factor 2-binding protein 2 OS=Homo sapiens GN=IRF2BP2	28	8	52	6	587	61	8.69	182.06	8	2	327112	4.95021e-06	948100	6.89913e-06	2.06368e+06	2.88036e-05	3.2999e+06	2.85209e-05	1.37741e+06	1.52675e-05	1.86452e+06	1.5117e-05	1.24852e+06	1.28307e-05	1.62152e+06	1.25301e-05	1.59384e+06	1.56149e-05	877747	8.84666e-06	2.65825e+06	1.67179e-05	1.32395e+06	1.43636e-05	2.18941e+06	1.77051e-05	1.34233e+06	2.54919e-05	1.50068e+06	1.81379e-05	3.71143e+06	1.83238e-05	405705	8.19971e-06	583916	1.30701e-05	1.71446e+06
Q8WXI9	High	Transcriptional repressor p66-beta OS=Homo sapiens GN=GATAD2B	24	9	65	8	593	65.2	9.7	232.84	9	0	580039	8.77777e-06	1.19922e+06	8.72648e-06	3.24734e+06	4.53245e-05	5.30057e+06	4.58127e-05	1.66572e+06	1.84633e-05	2.33205e+06	1.89076e-05	1.56119e+06	1.6044e-05	2.06262e+06	1.59387e-05	2.24359e+06	2.22494e-05	1.46633e+06	1.49087e-05	5.22922e+06	3.28869e-05	2.75415e+06	2.98798e-05	4.16602e+06	3.36894e-05	1.9213e+06	3.6487e-05	1.78385e+06	2.15605e-05	4.13765e+06	2.04282e-05	438074	8.85391e-06	345189	7.72656e-06	2.59693e+06
P48436	High	Transcription factor SOX-9 OS=Homo sapiens GN=SOX9	10	4	32	4	509	56.1	6.81	95.24	4	0	301946	4.56938e-06	581850	4.23401e-06	924667	1.2906e-05	1.47579e+06	1.27553e-05	1.10046e+06	1.21978e-05	1.21576e+06	9.85703e-06	802766	8.24983e-06	950718	7.3466e-06	919245	9.01449e-06	366447	3.50427e-06	1.35197e+06	8.50262e-06	815462	8.84696e-06	1.21147e+06	9.79682e-06	769427	1.4612e-05	659358	7.96933e-06	1.92027e+06	9.48061e-06	475917	9.61874e-06	313701	7.02175e-06	939696
P56589	Medium	Peroxisomal biogenesis factor 3 OS=Homo sapiens GN=PEX3	7	2	5	2	373	42.1	8.15	12.96	2	0	320726	4.85357e-06	523481	3.80927e-06	343747	4.79782e-06	339909	2.93783e-06	368938	4.08941e-06	237513	1.92569e-06	798545	8.20644e-06	946685	7.31543e-06	484943	4.74193e-06	255134	2.10859e-06	752753	4.73412e-06	462259	5.01506e-06	367630	2.97292e-06	1.01785e+06	1.93298e-05	1.65086e+06	1.99531e-05	2.81328e+06	1.38896e-05	430863	8.70818e-06	358810	8.03145e-06	981788
Q9HBH0	Medium	Rho-related GTP-binding protein RhoF OS=Homo sapiens GN=RHOF	23	4	7	4	211	23.6	8.65	15.4	4	0	609840	9.22875e-06	1.12766e+06	8.20573e-06	404370	5.64396e-06	723022	6.24906e-06	475426	5.26976e-06	832509	6.74975e-06	689263	7.08338e-06	1.13511e+06	8.77146e-06	749649	7.15023e-06	271675	1.45625e-06	738447	4.64415e-06	283057	3.07088e-06	364297	2.94597e-06	21556.3	4.09372e-07			354422	1.74983e-06	294346	5.94903e-06	301472	6.74802e-06	336800
P35680	Medium	Hepatocyte nuclear factor 1-beta OS=Homo sapiens GN=HNF1B	10	4	8	4	557	61.3	7.77	24.97	4	0	31715.7	4.79956e-07	64697.1	4.70788e-07	488324	6.81575e-06	919423	7.94655e-06	309495	3.43053e-06	562623	4.5616e-06	260772	2.67989e-06	277078	2.1411e-06	364266	3.56577e-06	288983	2.74328e-06	1.02479e+06	6.44498e-06	552725	5.99652e-06	912589	7.37984e-06	352252	6.68954e-06	553255	6.68692e-06	1.09229e+06	5.39279e-06	86357.1	1.74536e-06	49361.6	1.10489e-06	577953
Q9NQ94	Medium	APOBEC1 complementation factor OS=Homo sapiens GN=A1CF	2	1	4	1	594	65.2	8.47	11.93	1	0	87222.8	1.31995e-06	430472	3.13246e-06	488745	6.82162e-06	696571	6.02045e-06	279110	3.09373e-06	409144	3.31722e-06	343392	3.52895e-06	594948	4.59742e-06	416201	3.97898e-06	188375	1.76643e-06	1.55488e+06	9.77878e-06	759047	8.23492e-06	1.3928e+06	1.12632e-05	476618	9.05135e-06	459219	5.55035e-06	1.44881e+06	7.15299e-06					1.01523e+06
P62487	High	DNA-directed RNA polymerase II subunit RPB7 OS=Homo sapiens GN=POLR2G	39	5	25	5	172	19.3	5.54	75.61	5	0	384412	5.81733e-06	1.08562e+06	7.89983e-06	814852	1.13732e-05	1.4002e+06	1.21019e-05	1.04228e+06	1.15529e-05	1.35721e+06	1.10039e-05	1.06609e+06	1.0956e-05	1.41695e+06	1.09493e-05	1.07095e+06	1.02068e-05	348064	2.17457e-06	2.09757e+06	1.31918e-05	1.36817e+06	1.48433e-05	1.77996e+06	1.4394e-05	181167	3.4405e-06	998493	1.20683e-05	2.53414e+06	1.25114e-05	525115	1.06131e-05	401747	8.99254e-06	1.2358e+06
Q9HBI1	High	Beta-parvin OS=Homo sapiens GN=PARVB	10	3	19	1	364	41.7	6.73	46.19	3	0	89832.7	1.35944e-06	174330	1.26857e-06			174397	1.50731e-06	68852	7.63174e-07	82169.4	6.66207e-07					117916	1.11294e-06	72621.2	3.74972e-07									106356	1.28547e-06	395954	1.95488e-06	60724.9	1.22731e-06	75089.8	1.68078e-06	159531
P10253	High	Lysosomal alpha-glucosidase OS=Homo sapiens GN=GAA	20	11	59	11	952	105.3	6	191.22	11	0	1.05766e+06	1.60056e-05	2.0683e+06	1.50506e-05	2.1667e+06	3.02415e-05	2.09067e+06	1.80696e-05	2.80029e+06	3.10391e-05	2.54431e+06	2.06286e-05	2.91816e+06	2.99892e-05	3.49864e+06	2.70355e-05	2.39309e+06	2.35075e-05	728815	6.78431e-06	6.46981e+06	4.06891e-05	3.27594e+06	3.55408e-05	3.62265e+06	2.92953e-05	2.85042e+06	5.41318e-05	4.03063e+06	4.87162e-05	8.95022e+06	4.41885e-05	1.08009e+06	2.18296e-05	871065	1.94976e-05	3.89385e+06
Q9UHD9	High	Ubiquilin-2 OS=Homo sapiens GN=UBQLN2	21	10	158	4	624	65.7	5.22	544.88	10	0	320731	4.85365e-06	861842	6.27145e-06	1.93069e+06	2.69475e-05	2.75213e+06	2.37866e-05	1.06995e+06	1.18597e-05	1.19978e+06	9.72752e-06	314738	3.23448e-06	625836	4.8361e-06	1.13446e+06	1.14396e-05	838911	9.07954e-06	4.75511e+06	2.99052e-05	1.78188e+06	1.93316e-05	1.56538e+06	1.26588e-05	1.16051e+06	2.2039e-05	1.94223e+06	2.34747e-05	3.40085e+06	1.67905e-05	122486	2.47557e-06	162914	3.64661e-06	1.86142e+06
Q5T2E6	Medium	Armadillo-like helical domain-containing protein 3 OS=Homo sapiens GN=ARMH3	4	2	5	2	689	78.7	6.6	12.98	2	0	5174.96	7.8313e-08	30256.1	2.20167e-07	25451.4	3.55236e-07	42703.5	3.69085e-07	50434.2	5.59026e-07	63977.3	5.18711e-07	44829.6	4.60702e-07	55930.1	4.32196e-07	39844.6	3.74179e-07	18850.5	1.59262e-07	124043	7.80114e-07	52731.1	5.7208e-07	60947.3	4.92863e-07	52869.7	1.00404e-06	139350	1.68426e-06	201763	9.96133e-07	6267.31	1.26669e-07	4125.92	9.2353e-08	80262.2
Q6ISB3	High	Grainyhead-like protein 2 homolog OS=Homo sapiens GN=GRHL2	8	3	12	3	625	71.1	6.44	38.34	3	0	205836	3.11494e-06	336862	2.45128e-06	369737	5.16058e-06	747749	6.46278e-06	343499	3.80743e-06	586588	4.7559e-06	320964	3.29846e-06	597634	4.61817e-06	438609	4.20869e-06	183194	1.29441e-06	1.09562e+06	6.89044e-06	373289	4.04981e-06	808558	6.53858e-06	561355	1.06606e-05	621146	7.50749e-06	1.09756e+06	5.41882e-06	147640	2.98395e-06	121226	2.71347e-06	603300
Q9Y6U3	Medium	Adseverin OS=Homo sapiens GN=SCIN	13	5	7	5	715	80.4	5.71	18.14	5	0					572980	7.99732e-06	699523	6.04596e-06	674838	7.48008e-06	651095	5.27891e-06	398490	4.09517e-06	428933	3.31454e-06	570976	5.702e-06	286028	1.84441e-06	465427	2.9271e-06	344847	3.74125e-06	405854	3.28202e-06	309649	5.88048e-06	212694	2.57072e-06	685450	3.38416e-06	441099	8.91505e-06	189540	4.24258e-06	381820
O75477	High	Erlin-1 OS=Homo sapiens GN=ERLIN1	20	6	73	3	348	39.1	7.87	224.17	6	0	98732.2	1.49412e-06	172924	1.25834e-06	880544	1.22901e-05	460561	3.98062e-06	590841	6.54904e-06	507261	4.11273e-06	1.17788e+06	1.21047e-05	685680	5.29854e-06	571802	5.88603e-06	353637	4.27533e-06	1.45675e+06	9.16161e-06	968849	1.05111e-05	1.43595e+06	1.16121e-05	851424	1.61692e-05	1.17297e+06	1.41771e-05	2.85712e+06	1.4106e-05	676885	1.36805e-05	669772	1.49919e-05	1.26122e+06
Q8IY47	Medium	Kelch repeat and BTB domain-containing protein 2 OS=Homo sapiens GN=KBTBD2	10	3	7	3	623	71.3	5.62	16.8	3	0	29195	4.4181e-07	52603.9	3.82788e-07	375765	5.24471e-06	458095	3.95931e-06	290253	3.21725e-06	281542	2.28267e-06	128427	1.31981e-06	84502.7	6.52988e-07	212548	2.18767e-06	160537	1.81136e-06	494654	3.11091e-06	370597	4.02061e-06	373329	3.01901e-06	205990	3.91192e-06	279337	3.37621e-06	203213	1.00329e-06					321187
Q9Y5Y6	High	Suppressor of tumorigenicity 14 protein OS=Homo sapiens GN=ST14	9	5	13	5	855	94.7	6.55	43	5	0	213175	3.22598e-06	579970	4.22032e-06	963555	1.34487e-05	1.3428e+06	1.16058e-05	679639	7.5333e-06	746395	6.05156e-06	756458	7.77392e-06	950665	7.34619e-06	779082	7.65073e-06	327897	3.44932e-06	2.21655e+06	1.39401e-05	1.2897e+06	1.3992e-05	1.48884e+06	1.20399e-05	617423	1.17254e-05	867449	1.04844e-05	1.87432e+06	9.25378e-06	234978	4.74913e-06	196714	4.40317e-06	1.09825e+06
O43663	High	Protein regulator of cytokinesis 1 OS=Homo sapiens GN=PRC1	18	8	49	7	620	71.6	6.68	156.69	8	0	71953.7	1.08888e-06	60082.2	4.37206e-07	922247	1.28722e-05	1.09888e+06	9.4976e-06	941681	1.04379e-05	1.11231e+06	9.01832e-06	594523	6.10976e-06	622954	4.81383e-06	678079	6.78445e-06	423263	4.46934e-06	2.24851e+06	1.4141e-05	1.20905e+06	1.3117e-05	1.64834e+06	1.33296e-05	899126	1.70751e-05	1.17178e+06	1.41627e-05	2.02729e+06	1.0009e-05	152884	3.08993e-06	142007	3.17863e-06	1.18737e+06
P23743	High	Diacylglycerol kinase alpha OS=Homo sapiens GN=DGKA	17	8	25	8	735	82.6	6.73	63.45	8	0	1.36067e+06	2.05911e-05	1.8514e+06	1.34723e-05	1.89169e+06	2.64032e-05	3.3277e+06	2.87612e-05	1.83062e+06	2.02911e-05	2.85554e+06	2.3152e-05	3.19331e+06	3.28168e-05	4.3639e+06	3.37217e-05	2.58435e+06	2.49012e-05	1.01744e+06	6.87775e-06	5.99046e+06	3.76744e-05	2.73707e+06	2.96945e-05	2.60849e+06	2.10941e-05	2.37109e+06	4.50289e-05	2.72176e+06	3.28966e-05	5.12938e+06	2.53245e-05	343257	6.93756e-06	332174	7.43525e-06	2.77921e+06
O43639	High	Cytoplasmic protein NCK2 OS=Homo sapiens GN=NCK2	21	6	20	5	380	42.9	6.95	46.24	6	0	556913	8.4278e-06	908126	6.60825e-06	880724	1.22926e-05	1.67471e+06	1.44745e-05	337420	3.74006e-06	368011	2.98373e-06	350820	3.60529e-06	609474	4.70966e-06	710774	7.10524e-06	449981	4.30134e-06	1.09986e+06	6.9171e-06	563219	6.11037e-06	881070	7.12496e-06	214932	4.08173e-06	963224	1.1642e-05	1.89666e+06	9.36409e-06	595000	1.20255e-05	652842	1.4613e-05	858351
Q96JB5	High	CDK5 regulatory subunit-associated protein 3 OS=Homo sapiens GN=CDK5RAP3	16	7	34	7	506	56.9	4.75	92.37	7	0	256361	3.87953e-06	278624	2.02749e-06	1.56201e+06	2.18016e-05	2.74792e+06	2.37502e-05	692199	7.67252e-06	1.64293e+06	1.33205e-05	513311	5.27517e-06	1.21344e+06	9.37675e-06	1.11335e+06	1.0888e-05	856254	8.12593e-06	2.96125e+06	1.86235e-05	871151	9.45113e-06	1.05783e+06	8.55435e-06	994441	1.88852e-05	1.70108e+06	2.05601e-05	3.93766e+06	1.94408e-05	172229	3.48091e-06	233701	5.23106e-06	1.49117e+06
P51153	High	Ras-related protein Rab-13 OS=Homo sapiens GN=RAB13	11	2	23	1	203	22.8	9.19	61.64	2	0	152365	2.30575e-06	363361	2.64411e-06	121996	1.70276e-06	193260	1.67034e-06	271343	3.00764e-06	281580	2.28297e-06	251465	2.58424e-06	454712	3.51375e-06	261260	2.46394e-06	109763	6.22393e-07	644413	4.05276e-06	386722	4.19555e-06	489248	3.95641e-06	308198	5.85294e-06			197131	9.73262e-07	57524.1	1.16262e-06	81444.3	1.82301e-06	309240
O43739	Medium	Cytohesin-3 OS=Homo sapiens GN=CYTH3	6	2	8	2	400	46.3	5.47	18.13	2	0	377249	5.70894e-06	882578	6.42234e-06	117533	1.64046e-06	205527	1.77637e-06	372289	4.12655e-06	223375	1.81106e-06	505707	5.19702e-06	631262	4.87803e-06	414440	3.9451e-06	252405	1.93787e-06	661852	4.16243e-06	457842	4.96714e-06	482367	3.90076e-06	341021	6.47625e-06	420253	5.07939e-06	915834	4.5216e-06	213552	4.31609e-06	164656	3.68559e-06	457172
Q99418	Medium	Cytohesin-2 OS=Homo sapiens GN=CYTH2	6	2	8	2	400	46.5	5.54	18.13	2	0	377249	5.70894e-06	882578	6.42234e-06	117533	1.64046e-06	205527	1.77637e-06	372289	4.12655e-06	223375	1.81106e-06	505707	5.19702e-06	631262	4.87803e-06	414440	3.9451e-06	252405	1.93787e-06	661852	4.16243e-06	457842	4.96714e-06	482367	3.90076e-06	341021	6.47625e-06	420253	5.07939e-06	915834	4.5216e-06	213552	4.31609e-06	164656	3.68559e-06	457172
Q6VN20	Medium	Ran-binding protein 10 OS=Homo sapiens GN=RANBP10	7	3	14	3	620	67.2	6.77	35.69	3	0					338811	4.72892e-06	1329050	1.1487e-05	1.13192e+06	1.25465e-05			1.10507e+06	1.13565e-05			976212	1.00297e-05	594931	3.57381e-06	2229379	1.40207e-05	1.1286e+06	1.22442e-05	1.65103e+06	1.33514e-05	538208	1.0221e-05	755570	9.1322e-06	2.46546e+06	1.21723e-05	497098	1.00468e-05			1.32362e+06
Q99470	High	Stromal cell-derived factor 2 OS=Homo sapiens GN=SDF2	36	4	42	4	211	23	7.33	155.37	4	0	1.79942e+06	2.72308e-05	3.07038e+06	2.23425e-05	2.0045e+06	2.79777e-05	2.94243e+06	2.54314e-05	2.97122e+06	3.29338e-05	3.53162e+06	2.86334e-05	3.31929e+06	3.41115e-05	3.38604e+06	2.61653e-05	2.87811e+06	2.81033e-05	638775	3.86508e-06	7.37682e+06	4.63933e-05	3.94126e+06	4.27588e-05	5.8552e+06	4.73493e-05	884718	1.68015e-05	2.04178e+06	2.4678e-05	4.95026e+06	2.44401e-05	682277	1.37895e-05	680640	1.52352e-05	3.30162e+06
P60953	High	Cell division control protein 42 homolog OS=Homo sapiens GN=CDC42	57	8	198	7	191	21.2	6.55	766.76	8	0	7.02475e+06	0.000106306	1.26013e+07	9.16968e-05	6.32486e+06	8.82787e-05	8.38833e+06	7.25001e-05	1.57077e+07	0.000174109	1.63665e+07	0.000132695	1.80276e+07	0.000185265	2.05622e+07	0.000158893	1.31254e+07	0.000126218	5.38106e+06	4.27665e-05	3.18092e+07	0.00020005	1.9348e+07	0.000209907	2.48629e+07	0.000201059	5.87085e+06	0.000111492	1.34002e+07	0.000161961	3.08856e+07	0.000152487	5.00752e+06	0.000101207	4.72033e+06	0.000105658	1.69881e+07
P20340	High	Ras-related protein Rab-6A OS=Homo sapiens GN=RAB6A	31	6	21	4	208	23.6	5.54	58.1	6	1	1.24622e+06	1.88592e-05	1.60128e+06	1.16522e-05	1.82325e+06	2.54479e-05	1.77898e+06	1.53757e-05	2.17133e+06	2.40676e-05	3.38356e+06	2.7433e-05	3.67478e+06	3.77647e-05	4.13473e+06	3.19508e-05	2.47677e+06	2.40689e-05	1.08853e+06	8.61731e-06	6.01767e+06	3.78455e-05	3.81101e+06	4.13457e-05	5.09595e+06	4.12094e-05	222281	4.22129e-06	1.94997e+06	2.35683e-05	5.45402e+06	2.69272e-05	725825	1.46696e-05	837134	1.87381e-05	3.01423e+06
Q9C0H2	High	Protein tweety homolog 3 OS=Homo sapiens GN=TTYH3	3	1	18	1	523	57.5	5.39	47.56	1	0	58483.3	8.85031e-07	112137	8.16002e-07	64771	9.04037e-07	78473.3	6.78243e-07	135541	1.50237e-06	114524	9.28533e-07	174084	1.78901e-06	153103	1.18309e-06	111390	1.08579e-06	41952.4	3.80691e-07	179366	1.12804e-06	99911.1	1.08394e-06	102071	8.25416e-07	104675	1.98786e-06	371794	4.49369e-06	485872	2.39882e-06	40612.6	8.20822e-07	27647.6	6.18853e-07	176494
Q9UDY8	Medium	Mucosa-associated lymphoid tissue lymphoma translocation protein 1 OS=Homo sapiens GN=MALT1	8	5	10	5	824	92.2	5.73	23.23	5	0					91588.7	1.27834e-06	77109.5	6.66456e-07	1.09457e+06	1.21325e-05	657136	5.32788e-06	202337	2.07937e-06	150719	1.16467e-06	378910	3.77487e-06	389473	4.42369e-06	188066	1.18276e-06			142559	1.15284e-06	82387.5	1.56461e-06	852713	1.03063e-05	413393	2.04098e-06	75701.6	1.53e-06	89059.8	1.99348e-06	263411
Q9C0B2	Medium	Cilia- and flagella-associated protein 74 OS=Homo sapiens GN=CFAP74	2	2	10	2	1584	178.5	6.42	20.65	2	0	22401020	0.000338996	33700048	0.000245229	11153170	0.00015567	21212754	0.000183341	8443070	9.35853e-05	12021210	9.74647e-05	13574533	0.000139502	14594277	0.000112776	1.71375e+07	0.00017082	8.24079e+06	8.44328e-05	21613884	0.000135931	14284484	0.000154973	17492110	0.000141454	12961962	0.000246158	20745634	0.000250742	63397764	0.000313004	12112294	0.000244801	10343616	0.000231527	2.1619e+07
P01903	Medium	HLA class II histocompatibility antigen, DR alpha chain OS=Homo sapiens GN=HLA-DRA	18	3	6	3	254	28.6	5	16.41	3	0	1.09894e+06	1.66303e-05	1.86006e+06	1.35353e-05	537429	7.50113e-06	1.75967e+06	1.52088e-05	183806	2.03735e-06	918840	7.44971e-06	1.88818e+06	1.94043e-05	2.02941e+06	1.56821e-05	1.28454e+06	1.21811e-05	698381	5.88475e-06	2.38988e+06	1.50301e-05	1.91533e+06	2.07795e-05	2.47866e+06	2.00442e-05			621676	7.51389e-06	2.04176e+06	1.00805e-05	156872	3.17053e-06	145475	3.25626e-06	1.39281e+06
Q05084	Medium	Islet cell autoantigen 1 OS=Homo sapiens GN=ICA1	8	3	9	3	483	54.6	5.81	21.7	3	0			115343	8.3933e-07	355829	4.96645e-06	876616	7.57657e-06	151315	1.67721e-06			64254.5	6.60327e-07	77562.7	5.9936e-07	273487	2.71988e-06	293948	2.89816e-06	421403	2.65023e-06	251594	2.72954e-06	267826	2.16583e-06	289191	5.49197e-06							61633.4	1.37958e-06	258329
O60573	High	Eukaryotic translation initiation factor 4E type 2 OS=Homo sapiens GN=EIF4E2	18	3	15	3	245	28.3	8.88	40.54	3	0	204830	3.09971e-06	621130	4.51984e-06	54805.8	7.64947e-07			231390	2.56479e-06	207560	1.68284e-06	476323	4.89505e-06	890761	6.88329e-06	383829	3.48721e-06	303635	2.09162e-06	983265	6.18382e-06	556671	6.03933e-06	493983	3.9947e-06	45040.3	8.55351e-07	380363	4.59726e-06	232226	1.14653e-06	64589.7	1.30542e-06	39869.9	8.9243e-07	349501
Q6P158	Medium	Putative ATP-dependent RNA helicase DHX57 OS=Homo sapiens GN=DHX57	3	3	4	2	1386	155.5	7.71	10.12	3	0	658306	9.96219e-06			787372	1.09897e-05			757206	8.39308e-06			777065	7.9857e-06	1.34056e+06	1.0359e-05	864101	9.53794e-06	491972	1.29247e-06	1.70257e+06	1.07076e-05	1.17608e+06	1.27593e-05	1.33006e+06	1.07558e-05											1.4029e+06
Q92620	High	Pre-mRNA-splicing factor ATP-dependent RNA helicase PRP16 OS=Homo sapiens GN=DHX38	5	5	17	5	1227	140.4	6.54	45.48	5	0	312803	4.73367e-06	141972	1.0331e-06	194823	2.71923e-06	144498	1.24889e-06	1.6827e+06	1.86515e-05	1.18704e+06	9.62424e-06	1.91092e+06	1.9638e-05	2.3355e+06	1.80474e-05	988783	9.46201e-06	902539	8.17712e-06	2.90648e+06	1.82791e-05	2.07672e+06	2.25304e-05	1.38101e+06	1.11679e-05	760000	1.4433e-05	2.88271e+06	3.48418e-05	8.10241e+06	4.00027e-05	124177	2.50975e-06	250154	5.59935e-06	2.31046e+06
O14656	Medium	Torsin-1A OS=Homo sapiens GN=TOR1A	17	4	7	4	332	37.8	6.99	19.13	4	0	18799	2.84487e-07	103527	7.53347e-07					57472.9	6.37045e-07	155795	1.26314e-06	227917	2.34224e-06	152960	1.18199e-06	119412	1.07704e-06	84365.7	7.17341e-07	543837	3.42023e-06	275740	2.99151e-06	387234	3.13145e-06			46222.8	5.58672e-07	68090.4	3.36171e-07			9303.19	2.08239e-07	221738
Q68CZ2	Medium	Tensin-3 OS=Homo sapiens GN=TNS3	3	2	4	2	1445	155.2	6.81	12.28	2	0	31497.2	4.76649e-07	61527.6	4.47724e-07	62238	8.68682e-07	73334.8	6.33831e-07			89391.3	7.2476e-07	165903	1.70494e-06	114939	8.88186e-07	85547.3	8.20682e-07	50610.7	4.26291e-07					34081.8	2.7561e-07	158819	3.01611e-06	346169	4.18397e-06	539792	2.66503e-06	54747.3	1.1065e-06	45448.9	1.01731e-06	196510
Q8NEU8	High	DCC-interacting protein 13-beta OS=Homo sapiens GN=APPL2	29	12	43	12	664	74.4	4.94	123.48	12	0	1.57457e+06	2.38281e-05	3.11301e+06	2.26527e-05	4.42568e+06	6.17711e-05	6.07312e+06	5.24898e-05	2.97383e+06	3.29627e-05	4.10083e+06	3.32484e-05	3.42669e+06	3.52152e-05	4.74455e+06	3.66631e-05	3.80404e+06	3.73539e-05	1.35159e+06	1.34459e-05	6.08359e+06	3.82601e-05	3.18737e+06	3.45799e-05	4.42831e+06	3.58105e-05	2.24504e+06	4.26351e-05	2.44287e+06	2.95258e-05	4.66916e+06	2.30523e-05	1.60798e+06	3.24988e-05	1.65683e+06	3.70857e-05	3.29014e+06
Q9NQ50	High	39S ribosomal protein L40, mitochondrial OS=Homo sapiens GN=MRPL40	37	5	42	5	206	24.5	9.63	130.65	5	0	1.73408e+06	2.6242e-05	3.02968e+06	2.20464e-05	351380	4.90436e-06	776162	6.70835e-06	1.73104e+06	1.91873e-05	2.10808e+06	1.70918e-05	1.79801e+06	1.84777e-05	2.49526e+06	1.92819e-05	1.75296e+06	1.67425e-05	864255	7.31686e-06	2.2739e+06	1.43007e-05	1.46526e+06	1.58966e-05	1.91384e+06	1.54767e-05	942697	1.79026e-05	1.46735e+06	1.77351e-05	3.06214e+06	1.51182e-05	938040	1.89587e-05	664680	1.48779e-05	1.59099e+06
P15313	High	V-type proton ATPase subunit B, kidney isoform OS=Homo sapiens GN=ATP6V1B1	14	5	29	1	513	56.8	5.66	99.17	5	0													1.34423e+06	1.38143e-05	1.13218e+06	8.7488e-06	1.2382e+06	1.12816e-05	575972	3.58186e-06	762400	4.79479e-06					762659	1.44835e-05	1990837	2.40623e-05	3.42624e+06	1.69158e-05			16934.7	3.79059e-07	1.39181e+06
Q5UCC4	High	ER membrane protein complex subunit 10 OS=Homo sapiens GN=EMC10	6	1	16	1	262	27.3	6.13	59.94	1	0	231599	3.5048e-06	330397	2.40423e-06	247851	3.45937e-06	245912	2.12541e-06	355036	3.93531e-06	465941	3.77772e-06	399192	4.10239e-06	464755	3.59136e-06	342585	3.36257e-06	95833.4	7.15008e-07	855946	5.3831e-06	468854	5.08661e-06	591093	4.78e-06			434814	5.25537e-06	1.07925e+06	5.32841e-06	261484	5.28485e-06	201790	4.51678e-06	556176
Q9NRV9	High	Heme-binding protein 1 OS=Homo sapiens GN=HEBP1	22	3	15	3	189	21.1	5.8	51.2	3	0	195137	2.95302e-06	750153	5.45872e-06	301481	4.2079e-06			204976	2.27201e-06	302440	2.4521e-06	1.07692e+06	1.10673e-05	1.29782e+06	1.00288e-05	589848	5.4914e-06	468779	3.63713e-06	1.73557e+06	1.09151e-05	744696	8.07922e-06	1.32269e+06	1.06962e-05	206095	3.91391e-06	831762	1.00531e-05	1.63206e+06	8.05773e-06	391785	7.91836e-06	329653	7.37881e-06	899289
Q9Y5A7	Medium	NEDD8 ultimate buster 1 OS=Homo sapiens GN=NUB1	3	2	6	2	615	70.5	5.96	14.52	2	0					221244	3.08799e-06	375713	3.24728e-06	195374	2.16558e-06	269478	2.18485e-06	203292	2.08918e-06	340148	2.62847e-06	267541	2.56722e-06	139296	5.04674e-07	246042	1.54737e-06	121081	1.31361e-06	440358	3.56105e-06	202167	3.83931e-06	137391	1.66057e-06	595989	2.94248e-06			38113.7	8.53121e-07	254449
Q9H2H8	Medium	Peptidyl-prolyl cis-trans isomerase-like 3 OS=Homo sapiens GN=PPIL3	24	3	12	3	161	18.1	6.79	32.79	3	0	466528	7.06001e-06	1.13785e+06	8.27993e-06	318196	4.44119e-06	598861	5.17594e-06	1.30637e+06	1.44801e-05	1.55314e+06	1.25924e-05	892348	9.17043e-06	1.00675e+06	7.77962e-06	910006	8.62246e-06	426954	3.44349e-06	950112	5.97532e-06	415905	4.51216e-06	812248	6.56841e-06	471251	8.94944e-06	867821	1.04889e-05	2.8004e+06	1.38259e-05	367806	7.43371e-06	310911	6.95931e-06	874556
Q969S3	High	Zinc finger protein 622 OS=Homo sapiens GN=ZNF622	22	7	28	7	477	54.2	6.15	84.83	7	0	766783	1.16038e-05	1.59791e+06	1.16277e-05	1.1643e+06	1.62506e-05	2.25386e+06	1.948e-05	571456	6.33417e-06	696122	5.64397e-06	386303	3.96993e-06	321015	2.48062e-06	969718	9.67385e-06	667334	6.07839e-06	1.84495e+06	1.1603e-05	1.0325e+06	1.12016e-05	959577	7.75982e-06	598730	1.13704e-05	536312	6.48214e-06	785909	3.88014e-06					959663
Q96TC7	High	Regulator of microtubule dynamics protein 3 OS=Homo sapiens GN=RMDN3	12	4	13	4	470	52.1	5.1	36.01	4	0	166076	2.51323e-06	447355	3.25531e-06	362820	5.06403e-06	611734	5.28721e-06	301752	3.34471e-06	324805	2.63343e-06	256648	2.63751e-06	385366	2.97788e-06	357070	3.46416e-06	133365	1.09904e-06	1.24088e+06	7.80401e-06	814841	8.84022e-06	546560	4.41987e-06	483639	9.18469e-06	369576	4.46688e-06	1.27113e+06	6.27574e-06	46330	9.36376e-07	37802.8	8.46162e-07	601345
P11532	Medium	Dystrophin OS=Homo sapiens GN=DMD	1	3	4	3	3685	426.5	5.88	11.89	3	0	1.64885e+06	2.49521e-05	2.8939e+06	2.10583e-05	1.35916e+06	1.89703e-05	1.93704e+06	1.67418e-05	1.18086e+06	1.30889e-05	1.07237e+06	8.6945e-06	2.42991e+06	2.49716e-05	2.96454e+06	2.29083e-05	1.93583e+06	1.89232e-05	751258	5.81619e-06	2.35545e+06	1.48136e-05	1.00593e+06	1.09134e-05	1.87629e+06	1.5173e-05	2.28382e+06	4.33715e-05	866998	1.0479e-05	2257482	1.11455e-05	523750	1.05855e-05	385605	8.63121e-06	1.44442e+06
Q6PJG6	High	BRCA1-associated ATM activator 1 OS=Homo sapiens GN=BRAT1	30	14	51	14	821	88.1	5.27	155.1	14	0	440847	6.67137e-06	1.35074e+06	9.82903e-06	1.77478e+06	2.47714e-05	2.8296e+06	2.44562e-05	2.36667e+06	2.62328e-05	2.73859e+06	2.22038e-05	2.19907e+06	2.25993e-05	2.39185e+06	1.84828e-05	2.01152e+06	1.94058e-05	798529	7.30619e-06	3.96066e+06	2.49089e-05	2.08046e+06	2.25709e-05	2.35574e+06	1.90502e-05	2.03185e+06	3.85864e-05	2.14809e+06	2.59629e-05	3.77726e+06	1.86488e-05	1.02946e+06	2.08064e-05	836040	1.87136e-05	2.27744e+06
Q9NRJ5	Medium	Poly(A) polymerase beta OS=Homo sapiens GN=PAPOLB	6	3	4	3	636	71.6	6.44	12.39	3	0									195161	2.16322e-06	383072	3.10585e-06					289117	2.63453e-06	142948	6.6654e-07	245563	1.54437e-06					176898	3.35943e-06	98013.7	1.18464e-06	1.31968e+06	6.51542e-06	221455	4.47582e-06	192578	4.31059e-06	375697
Q8TCU4	Medium	Alstrom syndrome protein 1 OS=Homo sapiens GN=ALMS1	1	2	10	2	4168	460.8	6.28	29.55	2	0	1.82561e+06	2.76271e-05	1.18615e+07	8.6314e-05	1.01167e+06	1.41202e-05	1.02185e+06	8.83181e-06	579968	6.42852e-06	851445	6.90328e-06	3.65987e+06	3.76115e-05	1.47776e+06	1.14192e-05	2.78621e+06	2.4907e-05	3.79158e+06	2.71554e-05	1.0238e+07	6.43877e-05	1.83652e+06	1.99244e-05	1.94268e+06	1.57099e-05	855137	1.62397e-05	789838	9.54638e-06	2.44236e+06	1.20583e-05	399800	8.08035e-06	278369	6.23089e-06	2.34784e+06
Q9H900	Medium	Protein zwilch homolog OS=Homo sapiens GN=ZWILCH	8	4	7	4	591	67.2	6.27	16.83	4	0	32202.4	4.87322e-07	193819	1.41038e-06	490290	6.84319e-06	722008	6.2403e-06	381934	4.23346e-06	377204	3.05827e-06	255436	2.62505e-06	430069	3.32333e-06	360370	3.52766e-06	206920	2.19261e-06	899896	5.65951e-06	360279	3.90868e-06	648450	5.24383e-06	338782	6.43374e-06	338236	4.08809e-06	869658	4.29362e-06	34930.6	7.05983e-07	21240.8	4.75446e-07	438934
P62837	High	Ubiquitin-conjugating enzyme E2 D2 OS=Homo sapiens GN=UBE2D2	36	3	37	2	147	16.7	7.83	145.95	3	0	2.81518e+06	4.26024e-05	6.23236e+06	4.53516e-05	3.09773e+06	4.32364e-05	5.05889e+06	4.37239e-05	6.47193e+06	7.17366e-05	7.69648e+06	6.24009e-05	5.97369e+06	6.13901e-05	7.77805e+06	6.01042e-05	5.64054e+06	5.38183e-05	1.87978e+06	1.13574e-05	1.17739e+07	7.40468e-05	6.96166e+06	7.55271e-05	9.63433e+06	7.791e-05	1.30993e+06	2.48767e-05	6.20221e+06	7.49631e-05	1.32273e+07	6.53048e-05	1.31457e+06	2.65688e-05	1.27567e+06	2.8554e-05	6.46244e+06
P61077	High	Ubiquitin-conjugating enzyme E2 D3 OS=Homo sapiens GN=UBE2D3	36	3	37	2	147	16.7	7.8	145.95	3	1	2.81518e+06	4.26024e-05	6.23236e+06	4.53516e-05	3.09773e+06	4.32364e-05	5.05889e+06	4.37239e-05	6.47193e+06	7.17366e-05	7.69648e+06	6.24009e-05	5.97369e+06	6.13901e-05	7.77805e+06	6.01042e-05	5.64054e+06	5.38183e-05	1.87978e+06	1.13574e-05	1.17739e+07	7.40468e-05	6.96166e+06	7.55271e-05	9.63433e+06	7.791e-05	1.30993e+06	2.48767e-05	6.20221e+06	7.49631e-05	1.32273e+07	6.53048e-05	1.31457e+06	2.65688e-05	1.27567e+06	2.8554e-05	6.46244e+06
Q9Y618	Medium	Nuclear receptor corepressor 2 OS=Homo sapiens GN=NCOR2	2	4	8	3	2514	273.5	7.59	22.3	4	1	142048	2.14962e-06			200607	2.79996e-06	282511	2.44174e-06			164750	1.33574e-06	413812	4.25264e-06	704428	5.44341e-06	318026	3.07052e-06	232902	1.50692e-06	439248	2.76246e-06	222016	2.40865e-06	238815	1.93123e-06	524461	9.95993e-06	817418	9.87973e-06	1.95376e+06	9.64597e-06	382402	7.72873e-06	446352	9.99096e-06	628059
P40616	High	ADP-ribosylation factor-like protein 1 OS=Homo sapiens GN=ARL1	62	8	78	8	181	20.4	5.72	229.42	8	0	1.29956e+06	1.96663e-05	3.50106e+06	2.54765e-05	482349	6.73236e-06	271839	2.3495e-06	3.37856e+06	3.74489e-05	3.54314e+06	2.87268e-05	4.34671e+06	4.46701e-05	4.97933e+06	3.84774e-05	2.72532e+06	2.54435e-05	1.79245e+06	1.51717e-05	4.75633e+06	2.99129e-05	2.86644e+06	3.10981e-05	3.57818e+06	2.89357e-05	1.32499e+06	2.51626e-05	2.60874e+06	3.15305e-05	5.1884e+06	2.56158e-05	1.14532e+06	2.31481e-05	1.09598e+06	2.45321e-05	2.82055e+06
Q9NXH9	Medium	tRNA (guanine(26)-N(2))-dimethyltransferase OS=Homo sapiens GN=TRMT1	7	3	6	3	659	72.2	7.64	17.5	3	0	15733.5	2.38096e-07	82274	5.98691e-07	154271	2.15322e-06	220676	1.9073e-06	241947	2.68181e-06	249927	2.02634e-06	250130	2.57052e-06	336385	2.59939e-06	193918	1.84692e-06	103787	9.3066e-07	307854	1.93611e-06	135470	1.46972e-06	240254	1.94286e-06	165858	3.14978e-06	224956	2.71893e-06	387628	1.91377e-06	59092.2	1.19431e-06	50372.5	1.12752e-06	196435
P61006	High	Ras-related protein Rab-8A OS=Homo sapiens GN=RAB8A	21	4	45	1	207	23.7	9.07	124.33	4	0	124202	1.87956e-06	249535	1.81581e-06	218136	3.04461e-06	274127	2.36928e-06	426862	4.73145e-06	325386	2.63814e-06	361747	3.71758e-06	425210	3.28577e-06	300651	2.93528e-06	104914	9.81939e-07	479622	3.01637e-06	349745	3.79439e-06	447240	3.6167e-06			151408	1.82999e-06	288272	1.42324e-06	123316	2.49233e-06	111356	2.49255e-06	278708
Q14011	High	Cold-inducible RNA-binding protein OS=Homo sapiens GN=CIRBP	33	4	24	4	172	18.6	9.51	74.66	4	0	1.03749e+06	1.57004e-05	2.10781e+06	1.53381e-05	514000	7.17412e-06	1.40377e+06	1.21327e-05	1.91656e+06	2.12437e-05	2.47043e+06	2.00296e-05	2.32501e+06	2.38936e-05	2.72236e+06	2.10368e-05	1.81218e+06	1.70686e-05	763005	5.5505e-06	3.14686e+06	1.97908e-05	1.85576e+06	2.01331e-05	2.28692e+06	1.84937e-05	710149	1.34863e-05	1.73918e+06	2.10206e-05	3.24567e+06	1.60243e-05	867052	1.7524e-05	782491	1.75149e-05	1.82926e+06
Q9C0K3	High	Actin-related protein 3C OS=Homo sapiens GN=ACTR3C	5	1	23	1	210	23.7	5.58	64.44	1	0	796227	1.20494e-05	1.37151e+06	9.9802e-06	239414	3.3416e-06	226408	1.95684e-06	1.01121e+06	1.12085e-05	797193	6.46342e-06	1.42607e+06	1.46554e-05	1.31712e+06	1.01779e-05	898144	8.72915e-06	477619	4.40744e-06	2.115e+06	1.33014e-05	1.06072e+06	1.15077e-05	922874	7.46302e-06	295501	5.6118e-06	2461475	2.97506e-05	3.05595e+06	1.50876e-05	56626.5	1.14448e-06	23505.7	5.26142e-07	1.24896e+06
P13716	Medium	Delta-aminolevulinic acid dehydratase OS=Homo sapiens GN=ALAD	9	2	8	2	330	36.3	6.79	32.71	2	0	67564.3	1.02246e-06	172704	1.25674e-06	73234.6	1.02217e-06	52313.7	4.52146e-07	198498	2.20021e-06	178625	1.44824e-06	390797	4.01612e-06	385283	2.97724e-06	189878	1.79941e-06	134450	1.18938e-06	516810	3.25026e-06	190744	2.06938e-06	412591	3.33651e-06	51363.7	9.75438e-07	185357	2.24032e-06	520742	2.57098e-06	44788.2	9.05214e-07			274628
Q7L4I2	Medium	Arginine/serine-rich coiled-coil protein 2 OS=Homo sapiens GN=RSRC2	13	4	7	4	434	50.5	11.33	15.73	4	0	395291	5.98196e-06	736312	5.358e-06	612931	8.55494e-06	1.22203e+06	1.0562e-05	111622	1.23725e-06	297476	2.41185e-06	453503	4.66054e-06	664343	5.13366e-06	561689	5.48752e-06	336255	3.01791e-06	923019	5.80493e-06	795296	8.62818e-06	1.13069e+06	9.1436e-06	496244	9.42407e-06	752075	9.08996e-06	1.96281e+06	9.69067e-06					1.01002e+06
P08294	Medium	Extracellular superoxide dismutase [Cu-Zn] OS=Homo sapiens GN=SOD3	5	1	5	1	240	25.8	6.61	13.26	1	0			274772	1.99946e-06	139942	1.95322e-06			40218.5	4.45793e-07	209623	1.69957e-06					166139	1.52451e-06	110478	7.31129e-07	593114	3.73014e-06	193656	2.10097e-06									199707	4.03628e-06			328826
O60828	High	Polyglutamine-binding protein 1 OS=Homo sapiens GN=PQBP1	26	3	17	3	265	30.5	6.33	69.2	3	0	1.20782e+06	1.82781e-05	1.70449e+06	1.24032e-05	81653.9	1.13968e-06	233589	2.0189e-06	1.12942e+06	1.25188e-05	1.02091e+06	8.27723e-06	1.5983e+06	1.64253e-05	2.10015e+06	1.62287e-05	1.13454e+06	1.09112e-05	698049	6.53842e-06	1.76849e+06	1.11222e-05	1.11489e+06	1.20955e-05	1.47165e+06	1.19008e-05			872701	1.05479e-05	1.94127e+06	9.5843e-06	331048	6.6908e-06	377686	8.45396e-06	1.12539e+06
O76071	High	Probable cytosolic iron-sulfur protein assembly protein CIAO1 OS=Homo sapiens GN=CIAO1	31	7	34	7	339	37.8	4.97	95.57	7	0	1.63629e+06	2.47621e-05	2.27047e+06	1.65218e-05	3.39853e+06	4.74347e-05	5.13446e+06	4.43771e-05	785818	8.71022e-06	783356	6.35124e-06	576753	5.92714e-06	912822	7.05376e-06	1.93731e+06	2.01423e-05	1.60876e+06	1.71586e-05	1.74933e+06	1.10016e-05	1.07537e+06	1.16667e-05	1.40347e+06	1.13494e-05	375769	7.13615e-06	1.27267e+06	1.53822e-05	2.22508e+06	1.09855e-05	1.84322e+06	3.72533e-05	750244	1.67931e-05	1.33689e+06
P15153	High	Ras-related C3 botulinum toxin substrate 2 OS=Homo sapiens GN=RAC2	21	4	64	3	192	21.4	7.61	170.46	4	0	1.06496e+07	0.000161161	2.38738e+07	0.000173725	1.42985e+07	0.00019957	2.13479e+07	0.000184509	2.01157e+07	0.000222967	3.19467e+07	0.000259015	2.56754e+07	0.000263859	3.23671e+07	0.000250114	2.25343e+07	0.000214365	7.68366e+06	4.0334e-05	4.84336e+07	0.000304602	2.63071e+07	0.000285406	3.93655e+07	0.000318337	4.38058e+06	8.31907e-05	1.42889e+07	0.000172702	14936876	7.37454e-05	4.54366e+06	9.18319e-05	4.65345e+06	0.000104161	1.96137e+07
Q86U06	High	Probable RNA-binding protein 23 OS=Homo sapiens GN=RBM23	6	2	25	2	439	48.7	9.85	64.01	2	0	647884	9.80447e-06	1.38938e+06	1.01103e-05	801648	1.11889e-05	1.15091e+06	9.94726e-06	987025	1.09405e-05	1.11679e+06	9.05462e-06	925397	9.51007e-06	1.14536e+06	8.85071e-06	1.02055e+06	9.92585e-06	231408	8.2478e-07	3.2702e+06	2.05665e-05	1682810	1.82568e-05	2.04801e+06	1.65617e-05	674912	1.28171e-05	1.24892e+06	1.5095e-05	3.23505e+06	1.59719e-05	97313.3	1.9668e-06	86464.4	1.93538e-06	1.54296e+06
Q9Y3C1	High	Nucleolar protein 16 OS=Homo sapiens GN=NOP16	42	6	35	6	178	21.2	9.94	113.98	6	0	898542	1.35977e-05	3.46507e+06	2.52146e-05	1.82511e+06	2.54738e-05	3.7258e+06	3.2202e-05	3.70447e+06	4.10613e-05	6.09697e+06	4.94326e-05	4.20264e+06	4.31895e-05	5.37594e+06	4.15422e-05	3.66182e+06	3.39642e-05	1.69935e+06	1.19446e-05	8.99884e+06	5.65943e-05	4.50865e+06	4.89144e-05	4.2475e+06	3.43483e-05	557510	1.05876e-05	2.61251e+06	3.15761e-05	6.9143e+06	3.41369e-05	1.73335e+06	3.50327e-05	1.9524e+06	4.37016e-05	3.94063e+06
Q9BQ70	High	Transcription factor 25 OS=Homo sapiens GN=TCF25	22	8	33	8	676	76.6	6.35	100.94	8	0	91544.3	1.38535e-06	224259	1.63189e-06	613706	8.56575e-06	632689	5.46832e-06	788537	8.74035e-06	1.10775e+06	8.9813e-06	1.37785e+06	1.41598e-05	1.62593e+06	1.25643e-05	807783	7.68713e-06	535393	4.63743e-06	1.7324e+06	1.08952e-05	1.30224e+06	1.41281e-05	1.07777e+06	8.71558e-06	926353	1.75922e-05	797848	9.64319e-06	1.88631e+06	9.31297e-06	119457	2.41434e-06	42940.1	9.61153e-07	985665
P0CG42	Medium	Putative protein FAM157B OS=Homo sapiens GN=FAM157B	8	1	5	1	384	43.1	11.41	14.38	1	0	3.04108e+06	4.60209e-05	4.03693e+06	2.9376e-05	9429329	0.000131609	11123999	9.61445e-05	23774118	0.000263519	22936976	0.000185967	12674008	0.000130248	12017178	9.28618e-05	1.23792e+07	0.000121968	7.64012e+06	7.57338e-05	9534942	5.99659e-05	7.07896e+06	7.67997e-05	6.74327e+06	5.45309e-05	6.95198e+06	0.000132024	14213758	0.000171795	22973632	0.000113424	13534759	0.000273551	9511162	0.000212894	1.13178e+07
C9JC47	Medium	Putative protein FAM157A OS=Homo sapiens GN=FAM157A	8	1	5	1	383	42.9	11.25	14.38	1	0	3.04108e+06	4.60209e-05	4.03693e+06	2.9376e-05	9429329	0.000131609	11123999	9.61445e-05	23774118	0.000263519	22936976	0.000185967	12674008	0.000130248	12017178	9.28618e-05	1.23792e+07	0.000121968	7.64012e+06	7.57338e-05	9534942	5.99659e-05	7.07896e+06	7.67997e-05	6.74327e+06	5.45309e-05	6.95198e+06	0.000132024	14213758	0.000171795	22973632	0.000113424	13534759	0.000273551	9511162	0.000212894	1.13178e+07
P07203	Medium	Glutathione peroxidase 1 OS=Homo sapiens GN=GPX1	17	2	6	2	203	22.1	6.55	16.1	2	0	87790.3	1.32854e-06	263522	1.9176e-06	132647	1.85141e-06	241576	2.08794e-06	213457	2.36601e-06			398786	4.09822e-06	408959	3.1602e-06	249534	2.40141e-06	143208	9.34708e-07	514268	3.23426e-06	299546	3.24978e-06	334488	2.70491e-06	164436	3.12277e-06	351024	4.24265e-06	552905	2.72977e-06	55267.4	1.11701e-06	67499.3	1.51088e-06	292429
P04004	High	Vitronectin OS=Homo sapiens GN=VTN	3	1	21	1	478	54.3	5.8	57.14	1	0	486605	7.36383e-06	928873	6.75922e-06	786232	1.09738e-05	1.03146e+06	8.91493e-06	895794	9.92922e-06	947722	7.68387e-06	864610	8.88537e-06	886035	6.84676e-06	853417	8.41962e-06	164029	1.51901e-06	1.26902e+06	7.98098e-06	972469	1.05503e-05	801568	6.48205e-06	811822	1.54171e-05	1656619	2.00227e-05	2.47283e+06	1.22087e-05	553203	1.11808e-05	398132	8.91162e-06	1.11696e+06
Q9H2D6	High	TRIO and F-actin-binding protein OS=Homo sapiens GN=TRIOBP	4	6	19	6	2365	261.2	8.48	53.81	6	0	821724	1.24352e-05	905036	6.58577e-06	1.28794e+06	1.79764e-05	3.39781e+06	2.93672e-05	814705	9.03041e-06	1.69696e+06	1.37585e-05	1.15106e+06	1.18292e-05	2.55623e+06	1.97531e-05	1.57893e+06	1.5092e-05	937827	7.19531e-06	4.25169e+06	2.67392e-05	2.22096e+06	2.40953e-05	2.78257e+06	2.25018e-05	860093	1.63339e-05	1.69064e+06	2.04339e-05	2.78199e+06	1.37351e-05	1.16937e+06	2.36342e-05	329262	7.37006e-06	2.01082e+06
Q9BTA9	Medium	WW domain-containing adapter protein with coiled-coil OS=Homo sapiens GN=WAC	4	1	5	1	647	70.7	9.45	15.61	1	0					148175	2.06815e-06	180858	1.56316e-06	220618	2.44539e-06	355030	2.87849e-06	215313	2.21271e-06	335531	2.59279e-06	242588	2.29345e-06	132829	4.5729e-07	210633	1.32469e-06					233729	4.43869e-06	149476	1.80665e-06							197946
Q8IZ83	High	Aldehyde dehydrogenase family 16 member A1 OS=Homo sapiens GN=ALDH16A1	23	11	52	11	802	85.1	6.79	165.82	11	0	570378	8.63157e-06	1.12043e+06	8.15316e-06	3.13063e+06	4.36955e-05	5.58396e+06	4.8262e-05	2.24433e+06	2.48767e-05	3.23148e+06	2.62e-05	2.15321e+06	2.2128e-05	3.28013e+06	2.5347e-05	2.66432e+06	2.59117e-05	1.54219e+06	1.43704e-05	4.75569e+06	2.99088e-05	2.4421e+06	2.64943e-05	6.00059e+06	4.85251e-05	1.73595e+06	3.29671e-05	1.48795e+06	1.79841e-05	3.92177e+06	1.93623e-05	581143	1.17455e-05	909992	2.03689e-05	2.7294e+06
Q9UPT5	High	Exocyst complex component 7 OS=Homo sapiens GN=EXOC7	23	12	45	12	735	83.3	6.79	127.24	12	0	381358	5.77111e-06	522052	3.79887e-06	2.35282e+06	3.28393e-05	3.59561e+06	3.10768e-05	1.77521e+06	1.96769e-05	2.39217e+06	1.9395e-05	663113	6.81464e-06	1.70962e+06	1.3211e-05	1.67399e+06	1.6573e-05	1.11486e+06	1.12055e-05	3.84382e+06	2.41741e-05	2.3662e+06	2.5671e-05	3.29101e+06	2.66134e-05	1.75894e+06	3.34037e-05	2.38565e+06	2.88342e-05	4.248e+06	2.09729e-05	478179	9.66446e-06	393181	8.80081e-06	2.34562e+06
P19823	High	Inter-alpha-trypsin inhibitor heavy chain H2 OS=Homo sapiens GN=ITIH2	3	3	26	3	946	106.4	6.86	73.91	3	0	438696	6.63882e-06	1.45718e+06	1.06036e-05	1.26117e+06	1.76027e-05	1.11852e+06	9.66734e-06	1.1882e+06	1.31703e-05	1.09228e+06	8.85594e-06	2.34876e+06	2.41376e-05	3.02803e+06	2.33988e-05	1.4916e+06	1.42594e-05	814942	6.71028e-06	1.97288e+06	1.24076e-05	1.24695e+06	1.35282e-05	1.71285e+06	1.38513e-05	2.92892e+06	5.56226e-05	3906112	4.72112e-05	8914991	4.40145e-05	3.36228e+06	6.79551e-05	2.81172e+06	6.29363e-05	3.35709e+06
Q96AC1	High	Fermitin family homolog 2 OS=Homo sapiens GN=FERMT2	19	8	19	7	680	77.8	6.7	50.41	8	1	70206.4	1.06244e-06	264609	1.9255e-06	2.08379e+06	2.90843e-05	2.9178e+06	2.52185e-05	809133	8.96865e-06	1.54403e+06	1.25186e-05	1.4003e+06	1.43906e-05	1.83316e+06	1.41656e-05	1.36538e+06	1.34168e-05	954437	9.93933e-06	3.44394e+06	2.16592e-05	1.46502e+06	1.5894e-05	1.9974e+06	1.61524e-05	1.42996e+06	2.7156e-05	1.46582e+06	1.77167e-05	3.08561e+06	1.52341e-05	187274	3.785e-06	207080	4.6352e-06	1.66026e+06
Q8TF64	High	PDZ domain-containing protein GIPC3 OS=Homo sapiens GN=GIPC3	4	1	23	1	312	34	5.63	77.5	1	0	729748	1.10433e-05	1.45986e+06	1.06231e-05	246416	3.43933e-06	310084	2.68005e-06	696503	7.72023e-06	718512	5.8255e-06	971428	9.98312e-06	1.2479e+06	9.64303e-06	797556	7.61971e-06	419885	3.28473e-06	2.03609e+06	1.28051e-05	1.00719e+06	1.09271e-05	1.22951e+06	9.94266e-06	828403	1.5732e-05	1.17956e+06	1.42568e-05	2.49059e+06	1.22964e-05	540302	1.092e-05	379433	8.49307e-06	1.21138e+06
O75330	Medium	Hyaluronan mediated motility receptor OS=Homo sapiens GN=HMMR	7	4	10	4	724	84	5.83	27.3	4	0	94411.1	1.42873e-06	148404	1.07991e-06	334487	4.66857e-06	238986	2.06555e-06	292172	3.23852e-06	629791	5.10617e-06	256719	2.63824e-06	307522	2.37636e-06	287812	2.82526e-06	160234	1.44328e-06	383052	2.40904e-06	230379	2.49939e-06	70749.6	5.72131e-07	173952	3.30349e-06	339739	4.10625e-06	277521	1.37016e-06	148507	3.00147e-06	360758	8.07506e-06	248082
Q96ND0	Medium	Protein FAM210A OS=Homo sapiens GN=FAM210A	14	2	5	2	272	30.8	9.76	15.44	2	0	164274	2.48597e-06	261467	1.90265e-06	100464	1.40222e-06			352688	3.90929e-06	340856	2.76357e-06	363974	3.74047e-06	445833	3.44514e-06	289937	2.80704e-06	152303	9.47791e-07	34890	2.19426e-07	251560	2.72917e-06	483973	3.91375e-06			195392	2.3616e-06	443554	2.18989e-06	40529.4	8.19139e-07	63176.2	1.41411e-06	216153
Q8WUA2	Medium	Peptidyl-prolyl cis-trans isomerase-like 4 OS=Homo sapiens GN=PPIL4	13	4	10	4	492	57.2	5.92	32.9	4	0	350026	5.29697e-06	435606	3.16981e-06	663431	9.25978e-06	963027	8.32342e-06	460255	5.10159e-06	516483	4.1875e-06	561739	5.77285e-06	580393	4.48494e-06	566370	5.69961e-06	186941	2.07867e-06	1.48104e+06	9.31434e-06	724104	7.85581e-06	1.10596e+06	8.94361e-06	597374	1.13446e-05	496909	6.00589e-06	891081	4.39939e-06	72281	1.46087e-06	112566	2.51964e-06	685164
Q6UN15	High	Pre-mRNA 3'-end-processing factor FIP1 OS=Homo sapiens GN=FIP1L1	18	7	64	7	594	66.5	5.59	199.56	7	0	608685	9.21128e-06	1484557	1.08028e-05	3.5684e+06	4.98056e-05	5.9522e+06	5.14447e-05	2.76914e+06	3.06939e-05	3.91088e+06	3.17084e-05	2.33018e+06	2.39466e-05	3.40805e+06	2.63354e-05	3.00401e+06	2.92436e-05	1.62795e+06	1.55918e-05	5.38937e+06	3.38941e-05	2.98779e+06	3.24146e-05	4.53262e+06	3.6654e-05	5.52851e+06	0.000104991	2.02023e+06	2.44175e-05	3.75318e+06	1.853e-05	524279	1.05962e-05	621756	1.39171e-05	3.16972e+06
Q16637	High	Survival motor neuron protein OS=Homo sapiens GN=SMN1	20	4	38	4	294	31.8	6.55	106.09	4	0	1.09087e+06	1.65083e-05	2.46227e+06	1.79174e-05	652646	9.10926e-06	864382	7.47083e-06	858319	9.51384e-06	1.19663e+06	9.70195e-06	1.8822e+06	1.93429e-05	2.44213e+06	1.88714e-05	1.43118e+06	1.35545e-05	728496	5.03523e-06	3.84993e+06	2.42125e-05	1.97288e+06	2.14038e-05	2.68749e+06	2.1733e-05	1.02984e+06	1.95575e-05	1.37128e+06	1.6574e-05	2.1635e+06	1.06815e-05	619505	1.25208e-05	322189	7.21175e-06	1.75208e+06
O14511	Medium	Pro-neuregulin-2, membrane-bound isoform OS=Homo sapiens GN=NRG2	2	1	5	1	850	91.6	9.39	10.79	1	0	668911	1.01227e-05	1.45977e+06	1.06224e-05			17681.3	1.52819e-07			23891.2	1.93703e-07					542562	5.2729e-06	533251	5.89212e-06	1.84893e+06	1.16281e-05	898833	9.75145e-06	1323126	1.06997e-05			1.22439e+06	1.47986e-05	2.28779e+06	1.12951e-05					1.51661e+06
Q9BXW7	High	Haloacid dehalogenase-like hydrolase domain-containing 5 OS=Homo sapiens GN=HDHD5	35	8	54	8	423	46.3	8.13	187.06	8	0	1.1446e+06	1.73214e-05	2.28981e+06	1.66625e-05	158744	2.21566e-06	286330	2.47474e-06	1.07009e+06	1.18612e-05	1.11662e+06	9.05328e-06	2.2661e+06	2.32881e-05	3139730	2.4262e-05	1.434e+06	1.33924e-05	1.04161e+06	8.51462e-06	4.35224e+06	2.73715e-05	2.16064e+06	2.34409e-05	2.76042e+06	2.23227e-05	1.46139e+06	2.7753e-05	2.64725e+06	3.1996e-05	5.16784e+06	2.55143e-05	759680	1.53539e-05	640603	1.4339e-05	2.49376e+06
O43294	High	Transforming growth factor beta-1-induced transcript 1 protein OS=Homo sapiens GN=TGFB1I1	13	4	23	4	461	49.8	7.03	59.5	4	0	584788	8.84964e-06	928776	6.75852e-06	798857	1.115e-05	687391	5.9411e-06	361042	4.00188e-06	463019	3.75404e-06	465818	4.7871e-06	407127	3.14604e-06	587102	6.04854e-06	201865	2.77375e-06	1.19045e+06	7.48683e-06	640684	6.95079e-06	776754	6.28138e-06	385346	7.31803e-06	426797	5.15848e-06	898020	4.43365e-06	112139	2.26643e-06	70752	1.58368e-06	562618
Q9GZT8	High	NIF3-like protein 1 OS=Homo sapiens GN=NIF3L1	17	4	13	4	377	41.9	6.65	38.94	4	0	618516	9.36005e-06	1.26435e+06	9.20044e-06	28581.9	3.9893e-07	55699.8	4.81412e-07	179927	1.99436e-06	114647	9.29523e-07	1.19207e+06	1.22506e-05	1.19857e+06	9.26188e-06	581546	5.48465e-06	558394	4.96703e-06	998128	6.27729e-06	988087	1.07198e-05	886481	7.16872e-06	370749	7.04082e-06	876309	1.05915e-05	2.01654e+06	9.95594e-06	223645	4.52008e-06	94553.7	2.11645e-06	806812
P36969	High	Phospholipid hydroperoxide glutathione peroxidase OS=Homo sapiens GN=GPX4	20	3	21	3	197	22.2	8.37	67.52	3	0	530944	8.03481e-06	804302	5.85274e-06	565884	7.89829e-06	1.03066e+06	8.90796e-06	1.04311e+06	1.15621e-05	1.2122e+06	9.82822e-06	1.16629e+06	1.19857e-05	1.44171e+06	1.11407e-05	974389	9.40132e-06	318952	2.12193e-06	1.72095e+06	1.08232e-05	925923	1.00454e-05	1.29007e+06	1.04324e-05	464560	8.82236e-06	955189	1.15449e-05	2.02492e+06	9.99731e-06	405089	8.18725e-06	286837	6.42044e-06	1.00919e+06
O95777	Medium	U6 snRNA-associated Sm-like protein LSm8 OS=Homo sapiens GN=LSM8	17	1	9	1	96	10.4	4.48	34.67	1	0	143774	2.17575e-06	435301	3.1676e-06	75330.9	1.05143e-06			314262	3.48336e-06	201793	1.63609e-06	666338	6.84778e-06	657438	5.0803e-06	356320	3.3489e-06	254640	2.03631e-06	193502	1.21694e-06	101266	1.09864e-06	131975	1.06724e-06	109346	2.07656e-06	506096	6.11693e-06	806804	3.98331e-06	29576.4	5.97768e-07			268367
P15104	Medium	Glutamine synthetase OS=Homo sapiens GN=GLUL	9	2	7	2	373	42	6.89	22.66	2	0	403547	6.1069e-06	573250	4.17143e-06	39986.4	5.58107e-07	223995	1.93598e-06	141647	1.57006e-06	43034	3.48908e-07	154799	1.59083e-06	292910	2.26344e-06	234146	2.31821e-06	183738	1.92735e-06	432920	2.72266e-06	101946	1.10602e-06	274272	2.21796e-06	190221	3.61245e-06	165829	2.00429e-06	310080	1.53091e-06	66112.1	1.33619e-06			220197
Q9NQI0	High	Probable ATP-dependent RNA helicase DDX4 OS=Homo sapiens GN=DDX4	9	4	31	2	724	79.3	5.87	87.95	4	0	1.38697e+06	2.09891e-05	3739073	2.72085e-05	3.16e+06	4.41055e-05	3.147e+06	2.71995e-05	1.72657e+06	1.91377e-05	3.22531e+06	2.615e-05	2.77448e+06	2.85126e-05	2.83733e+06	2.19253e-05	2.74959e+06	2.69035e-05	796724	7.73965e-06	3.34777e+06	2.10544e-05	2.58943e+06	2.80927e-05	1.79645e+06	1.45273e-05	1.51767e+06	2.88218e-05	1.44417e+06	1.7455e-05	2.33558e+06	1.15311e-05	694922	1.40451e-05	316594	7.08652e-06	1.75532e+06
P18074	High	General transcription and DNA repair factor IIH helicase subunit XPD OS=Homo sapiens GN=ERCC2	9	5	22	5	760	86.9	7.15	52.48	5	0	67612.4	1.02318e-06	90632.3	6.59513e-07	569102	7.94319e-06	845503	7.30767e-06	726659	8.05449e-06	760631	6.16699e-06	474088	4.87209e-06	1.03394e+06	7.98972e-06	571022	5.50211e-06	347112	3.07693e-06	1.0887e+06	6.84691e-06	629749	6.83216e-06	682427	5.51859e-06	598958	1.13747e-05	409213	4.94596e-06	1.01296e+06	5.00114e-06	206310	4.16973e-06	140487	3.1446e-06	596101
P06280	High	Alpha-galactosidase A OS=Homo sapiens GN=GLA	10	3	24	3	429	48.7	5.6	72.42	3	0	478155	7.23595e-06	830284	6.04181e-06	447977	6.2526e-06	427689	3.69651e-06	493939	5.47496e-06	637785	5.17099e-06	575440	5.91365e-06	759548	5.86935e-06	581352	5.70698e-06	149586	1.01417e-06	911465	5.73227e-06	762767	8.27526e-06	846836	6.84812e-06	525916	9.98757e-06	676235	8.17332e-06	1.76411e+06	8.70964e-06	307633	6.21756e-06	322042	7.20845e-06	764625
Q8NBU5	Medium	ATPase family AAA domain-containing protein 1 OS=Homo sapiens GN=ATAD1	12	3	8	3	361	40.7	6.9	21.35	3	0	333912	5.05311e-06	862434	6.27576e-06	219457	3.06306e-06	329800	2.85045e-06	626204	6.94102e-06	848146	6.87654e-06	673789	6.92436e-06	847812	6.55141e-06	592694	5.56696e-06	263544	1.72503e-06	959800	6.03625e-06	627131	6.80375e-06	743457	6.01212e-06	269946	5.12649e-06	292975	3.54104e-06	549731	2.7141e-06	191666	3.87376e-06	153084	3.42657e-06	473474
Q13526	High	Peptidyl-prolyl cis-trans isomerase NIMA-interacting 1 OS=Homo sapiens GN=PIN1	33	3	31	3	163	18.2	8.82	121.36	3	0	869351	1.31559e-05	1.62222e+06	1.18046e-05	348107	4.85867e-06	500973	4.3299e-06	1.63659e+06	1.81404e-05	1.7191e+06	1.3938e-05	1.57779e+06	1.62145e-05	1874569	1.44856e-05	1.26859e+06	1.21159e-05	600258	5.02133e-06	1.79295e+06	1.1276e-05	1.51796e+06	1.64684e-05	1175824	9.50855e-06	677425	1.28648e-05	1.95371e+06	2.36135e-05	4.78607e+06	2.36295e-05	297853	6.01989e-06	170155	3.80867e-06	1.54649e+06
P52895	High	Aldo-keto reductase family 1 member C2 OS=Homo sapiens GN=AKR1C2	54	13	137	2	323	36.7	7.49	466.81	13	0	153852	2.32825e-06	363386	2.64428e-06	33192.6	4.63283e-07			151754	1.68208e-06			131456	1.35094e-06	282295	2.18141e-06	185989	1.77504e-06	131561	7.91957e-07	381350	2.39834e-06	256889	2.78699e-06	307505	2.4867e-06			80382.7	9.71545e-07	209192	1.03281e-06					247064
O94888	High	UBX domain-containing protein 7 OS=Homo sapiens GN=UBXN7	19	6	34	6	489	54.8	5.16	98.34	6	0	132407	2.00372e-06	655543	4.77025e-06	1.85345e+06	2.58694e-05	2.39675e+06	2.0715e-05	1.48272e+06	1.64349e-05	2.05464e+06	1.66585e-05	1.28247e+06	1.31796e-05	1.37711e+06	1.06415e-05	1.40439e+06	1.37841e-05	737730	7.92509e-06	1.84283e+06	1.15897e-05	1.51786e+06	1.64673e-05	1.55898e+06	1.2607e-05	1.02428e+06	1.9452e-05	1.48612e+06	1.7962e-05	3.17731e+06	1.56868e-05	577643	1.16747e-05	397431	8.89594e-06	1.44781e+06
A6NC57	Medium	Ankyrin repeat domain-containing protein 62 OS=Homo sapiens GN=ANKRD62	2	1	5	1	917	106.4	6.67	10.31	1	0	656876	9.94054e-06	1.13642e+06	8.26949e-06	291745	4.07201e-06	444750	3.84396e-06	441979	4.89902e-06	553795	4.49002e-06	742440	7.62986e-06	954375	7.37486e-06	652797	6.31497e-06	283039	2.27688e-06	1.51646e+06	9.53714e-06	804794	8.73122e-06	1.00672e+06	8.14103e-06	793568	1.50705e-05	1.13503e+06	1.37185e-05	1.77449e+06	8.76088e-06	560520	1.13287e-05	426476	9.54607e-06	1.00226e+06
P20290	High	Transcription factor BTF3 OS=Homo sapiens GN=BTF3	65	8	135	7	206	22.2	9.38	522.87	8	1	1.12205e+07	0.0001698	2.01873e+07	0.000146899	1.01478e+07	0.000141638	1.61357e+07	0.00013946	1.50964e+07	0.000167333	2.10931e+07	0.000171018	1.79503e+07	0.000184471	2.36868e+07	0.000183038	1.69397e+07	0.000162957	4.7393e+06	1.79743e-05	2.64279e+07	0.000166207	1.45792e+07	0.00015817	9.24161e+07	0.000747342	5.63164e+06	0.000106949	1.25393e+07	0.000151556	2.91463e+07	0.000143899	6.91129e+06	0.000139684	6.53684e+06	0.000146318	2.42736e+07
P36954	High	DNA-directed RNA polymerase II subunit RPB9 OS=Homo sapiens GN=POLR2I	42	3	18	3	125	14.5	5.14	57.1	3	0	286451	4.33488e-06	359238	2.61411e-06	24199.5	3.37762e-07	143347	1.23895e-06	544696	6.03756e-06	412249	3.3424e-06	540746	5.55711e-06	602339	4.65453e-06	364158	3.51466e-06	204664	2.02205e-06	515802	3.24392e-06	322981	3.50402e-06	411941	3.33125e-06	155341	2.95006e-06	534524	6.46052e-06	1.06407e+06	5.25348e-06	21395.3	4.32421e-07	45447.9	1.01729e-06	383938
P49903	High	Selenide, water dikinase 1 OS=Homo sapiens GN=SEPHS1	46	10	58	10	392	42.9	5.97	192.73	10	0	1.60876e+06	2.43454e-05	3.29958e+06	2.40104e-05	764293	1.06676e-05	2.02591e+06	1.75099e-05	1.27267e+06	1.41067e-05	1.49543e+06	1.21246e-05	3.45539e+06	3.55102e-05	4.32205e+06	3.33983e-05	2.28051e+06	2.14591e-05	1.25549e+06	9.47224e-06	7.19994e+06	4.52809e-05	3.14627e+06	3.41339e-05	3.81231e+06	3.0829e-05	1.6434e+06	3.12094e-05	3.80461e+06	4.59845e-05	7.27801e+06	3.59325e-05	1.17947e+06	2.38382e-05	933328	2.08912e-05	3.62467e+06
Q96DH6	High	RNA-binding protein Musashi homolog 2 OS=Homo sapiens GN=MSI2	14	3	27	3	328	35.2	8.48	82.65	3	0	117159	1.77298e-06	762404	5.54786e-06	24412.4	3.40734e-07	83281.1	7.19797e-07	262302	2.90743e-06	252260	2.04526e-06	585083	6.01275e-06	699254	5.40343e-06	348269	3.09378e-06	291768	2.26688e-06	1.37625e+06	8.6553e-06	830942	9.01491e-06	917108	7.41638e-06	257275	4.88585e-06	500476	6.04901e-06	1.11826e+06	5.52101e-06	249453	5.0417e-06	200878	4.49637e-06	681330
Q9BSC4	High	Nucleolar protein 10 OS=Homo sapiens GN=NOL10	28	12	50	12	688	80.3	8.46	155.18	12	0	260024	3.93496e-06	795933	5.79184e-06	3.37104e+06	4.7051e-05	4.3616e+06	3.76972e-05	2.10865e+06	2.33728e-05	2.43291e+06	1.97254e-05	3.51181e+06	3.609e-05	3.91218e+06	3.02311e-05	2.59427e+06	2.54868e-05	1.47601e+06	1.53021e-05	5.56583e+06	3.50039e-05	3.15604e+06	3.42399e-05	3.99691e+06	3.23218e-05	2.70157e+06	5.1305e-05	1.90256e+06	2.29953e-05	3.80198e+06	1.87709e-05	466870	9.4359e-06	395778	8.85893e-06	2.74844e+06
Q969R2	High	Oxysterol-binding protein 2 OS=Homo sapiens GN=OSBP2	3	2	16	2	916	101.2	6.54	51.78	2	0	158650	2.40086e-06	292965	2.13185e-06	239954	3.34914e-06	338729	2.92763e-06	1.13241e+06	1.25519e-05	1.0886e+06	8.82606e-06	497491	5.11259e-06	536996	4.14959e-06	535724	5.18121e-06	376178	3.66733e-06	578749	3.63979e-06	329581	3.57563e-06	358687	2.9006e-06	335455	6.37056e-06	1.08604e+06	1.31265e-05	2.18318e+06	1.07787e-05	456677	9.22989e-06	979140	2.19167e-05	788439
Q9BYD1	High	39S ribosomal protein L13, mitochondrial OS=Homo sapiens GN=MRPL13	39	7	25	7	178	20.7	9.16	72.12	7	0	726884	1.1e-05	1.08604e+06	7.90287e-06	1.09376e+06	1.52661e-05	1104183	9.54343e-06	1.47141e+06	1.63095e-05	1.90444e+06	1.54407e-05	2.16608e+06	2.22603e-05	1.87186e+06	1.44646e-05	1.42808e+06	1.40234e-05	506492	4.52757e-06	3.46613e+06	2.17988e-05	2.00664e+06	2.177e-05	2.87877e+06	2.32798e-05	1.01195e+06	1.92178e-05	1.13889e+06	1.37652e-05	2.85324e+06	1.40868e-05	183198	3.70262e-06	150621	3.37145e-06	1.71118e+06
A6NHG4	Medium	D-dopachrome decarboxylase-like protein OS=Homo sapiens GN=DDTL	20	2	6	2	134	14.2	6.29	23.6	2	0	452387	6.846e-06	1.12482e+06	8.18507e-06	25319.7	3.53398e-07	247452	2.13873e-06	596788	6.61496e-06	829857	6.72826e-06	652168	6.70217e-06	901333	6.96498e-06	603765	5.56669e-06	358175	2.75459e-06	1.26867e+06	7.97876e-06	413054	4.48123e-06	821043	6.63954e-06	544559	1.03416e-05			207330	1.02362e-06			137987	3.08865e-06	565441
Q96RE7	High	Nucleus accumbens-associated protein 1 OS=Homo sapiens GN=NACC1	10	4	15	4	527	57.2	5.74	41.31	4	0			296135	2.15491e-06	627301	8.7555e-06	1.21769e+06	1.05245e-05	488117	5.41042e-06	789151	6.39822e-06	353099	3.62871e-06	652595	5.04288e-06	632012	5.98787e-06	364295	2.88365e-06	954553	6.00325e-06	586021	6.35775e-06	837593	6.77337e-06	533985	1.01408e-05	451335	5.45506e-06	1.29658e+06	6.40141e-06	87321.4	1.76485e-06	170620	3.81908e-06	614751
Q7Z2W9	Medium	39S ribosomal protein L21, mitochondrial OS=Homo sapiens GN=MRPL21	5	1	7	1	205	22.8	9.89	15.83	1	0	138770	2.10002e-06	305413	2.22243e-06	114009	1.59127e-06	159344	1.37721e-06	231588	2.56699e-06	216584	1.75601e-06	311205	3.19817e-06	295263	2.28162e-06	221522	2.13671e-06	78300.8	5.8074e-07	298374	1.8765e-06	230315	2.49869e-06	228145	1.84494e-06	113808	2.16131e-06	114855	1.3882e-06	196937	9.72305e-07	132883	2.68569e-06	102217	2.28799e-06	177192
O95352	High	Ubiquitin-like modifier-activating enzyme ATG7 OS=Homo sapiens GN=ATG7	15	8	43	8	703	77.9	6.24	117.97	8	0	179894	2.72235e-06	349809	2.54549e-06	1.23286e+06	1.72075e-05	1.7298e+06	1.49506e-05	924767	1.02504e-05	1.1065e+06	8.97124e-06	717563	7.37421e-06	1.3422e+06	1.03717e-05	947924	9.29919e-06	517456	5.19911e-06	1.86956e+06	1.17578e-05	1.32311e+06	1.43544e-05	1.67677e+06	1.35595e-05	1.036e+06	1.96745e-05	1.29339e+06	1.56326e-05	2.80133e+06	1.38305e-05	209416	4.23251e-06	338242	7.57107e-06	1.31848e+06
P33240	High	Cleavage stimulation factor subunit 2 OS=Homo sapiens GN=CSTF2	31	13	135	6	577	60.9	6.83	405.72	13	8	4.26223e+06	6.45006e-05	1.0632e+07	7.73669e-05	1.4008e+07	0.000195515	2.85255e+07	0.000246545	9.16153e+06	0.000101549	1.37035e+07	0.000111104	7.02877e+06	7.22329e-05	9.23285e+06	7.13462e-05	1.20693e+07	0.00011752	7.38877e+06	6.72237e-05	2.63527e+07	0.000165734	1.55223e+07	0.000168402	1.85675e+07	0.00015015	9.84136e+06	0.000186895	9.88261e+06	0.000119446	2.33074e+07	0.000115072	3.41868e+06	6.90949e-05	2.84848e+06	6.37592e-05	1.37176e+07
P41208	High	Centrin-2 OS=Homo sapiens GN=CETN2	23	3	22	3	172	19.7	5	63.2	3	0	273433	4.13788e-06	537392	3.91049e-06	149626	2.0884e-06	166061	1.43526e-06	478940	5.3087e-06	396626	3.21574e-06	450666	4.63137e-06	431894	3.33743e-06	360580	3.50816e-06	146241	1.28114e-06	479784	3.0174e-06	292591	3.17432e-06	302029	2.44242e-06	146953	2.79075e-06	491736	5.94337e-06	886572	4.37713e-06	135207	2.73266e-06	108701	2.43312e-06	355447
Q8TBC3	Medium	SH3KBP1-binding protein 1 OS=Homo sapiens GN=SHKBP1	8	4	8	4	707	76.3	8.28	20.54	4	0	77017.2	1.16551e-06	22310.3	1.62348e-07	794230	1.10854e-05	1.41065e+06	1.21922e-05	605158	6.70774e-06	707186	5.73367e-06	399739	4.10801e-06	577857	4.46535e-06	574269	5.70253e-06	438981	4.26706e-06	1.19987e+06	7.54608e-06	580385	6.29661e-06	921770	7.45409e-06	563009	1.0692e-05	395735	4.78305e-06	681734	3.36581e-06	174712	3.53111e-06	126916	2.84083e-06	580517
O75251	High	NADH dehydrogenase [ubiquinone] iron-sulfur protein 7, mitochondrial OS=Homo sapiens GN=NDUFS7	32	4	16	4	213	23.5	9.99	44.56	4	0	1.47264e+06	2.22855e-05	2.28495e+06	1.66271e-05	741329	1.0347e-05	1.4447e+06	1.24865e-05	1.65522e+06	1.83469e-05	2.07679e+06	1.6838e-05	1.00533e+06	1.03315e-05	2.30329e+06	1.77985e-05	1.62303e+06	1.56326e-05	575846	4.22068e-06	3.20596e+06	2.01625e-05	2.09066e+06	2.26816e-05	1.40634e+06	1.13727e-05	541614	1.02857e-05	836188	1.01066e-05	1.79067e+06	8.84079e-06	592170	1.19683e-05	479446	1.07317e-05	1.36788e+06
Q9H7D7	High	WD repeat-containing protein 26 OS=Homo sapiens GN=WDR26	14	6	36	6	661	72.1	6.16	131.8	6	0	73525.1	1.11266e-06	321119	2.33672e-06	706333	9.85859e-06	1.32644e+06	1.14644e-05	797136	8.83567e-06	906850	7.35249e-06	482885	4.96249e-06	754405	5.8296e-06	671086	6.46907e-06	382495	3.61088e-06	1.27394e+06	8.01187e-06	865195	9.38651e-06	1.01913e+06	8.24141e-06	689946	1.31026e-05	1.31626e+06	1.5909e-05	1.84622e+06	9.11502e-06	241699	4.88498e-06	133782	2.99451e-06	923270
P60763	High	Ras-related C3 botulinum toxin substrate 3 OS=Homo sapiens GN=RAC3	24	5	86	4	192	21.4	8.15	228.35	5	0	1.11319e+07	0.000168459	25175105	0.000183194	1.55046e+07	0.000216404	2.21891e+07	0.00019178	2.20488e+07	0.000244395	3.41732e+07	0.000277067	2.74722e+07	0.000282325	3.52145e+07	0.000272117	2.41137e+07	0.000229468	8.34471e+06	4.56002e-05	52677794	0.000331294	2.82761e+07	0.000306768	41829271	0.000338261	4.94262e+06	9.38643e-05	1.52704e+07	0.000184566	1.88593e+07	9.31111e-05	5.37574e+06	0.000108649	5.32933e+06	0.00011929	2.15701e+07
Q9BPX6	High	Calcium uptake protein 1, mitochondrial OS=Homo sapiens GN=MICU1	22	6	26	6	476	54.3	8.41	73.11	6	0	78278.9	1.1846e-06	170820	1.24303e-06	1.02549e+06	1.43132e-05	1.62766e+06	1.40679e-05	1.73038e+06	1.918e-05	1.92316e+06	1.55925e-05	1.1362e+06	1.16764e-05	1.3054e+06	1.00874e-05	1.12467e+06	1.09181e-05	687113	6.55928e-06	1.66913e+06	1.04973e-05	1.03927e+06	1.12751e-05	1.14986e+06	9.2986e-06	910153	1.72845e-05	1.56672e+06	1.89362e-05	2.6547e+06	1.31066e-05	699348	1.41345e-05	565344	1.26544e-05	1.28182e+06
Q14195	High	Dihydropyrimidinase-related protein 3 OS=Homo sapiens GN=DPYSL3	52	20	247	16	570	61.9	6.49	801.88	20	0	4.82586e+06	7.303e-05	1.01896e+07	7.41475e-05	1.38037e+07	0.000192664	2.31506e+07	0.000200091	1.00809e+07	0.000111739	1.38181e+07	0.000112034	9.10831e+06	9.36037e-05	1.27355e+07	9.84125e-05	1.22141e+07	0.000119465	5.31656e+06	4.97067e-05	2.50352e+07	0.000157448	1.39087e+07	0.000150896	1.97788e+07	0.000159945	1.01081e+07	0.000191961	3.37704e+07	0.000408166	2.73605e+07	0.000135083	2.73579e+06	5.5293e-05	2.02991e+06	4.54367e-05	1.68409e+07
Q8NBF6	Medium	Late secretory pathway protein AVL9 homolog OS=Homo sapiens GN=AVL9	5	3	7	3	648	71.9	6.21	15.78	3	0	1.6892e+06	2.55628e-05	1.43663e+06	1.04541e-05	1.71967e+06	2.40021e-05	2.09219e+06	1.80828e-05	2.21173e+06	2.45155e-05	2.63745e+06	2.13837e-05	3.16343e+06	3.25097e-05	4.26332e+06	3.29445e-05	2.4017e+06	2.36819e-05	936367	7.36466e-06	3.98653e+06	2.50716e-05	2.29961e+06	2.49485e-05	3.68127e+06	2.97694e-05	70834.2	1.3452e-06	1.05961e+06	1.2807e-05	3.35386e+06	1.65585e-05	1.47893e+06	2.98907e-05	1.03707e+06	2.32134e-05	2.12096e+06
Q8WXA9	High	Splicing regulatory glutamine/lysine-rich protein 1 OS=Homo sapiens GN=SREK1	13	4	41	4	508	59.3	10.39	143.43	4	0	193698	2.93124e-06	261428	1.90236e-06	872051	1.21716e-05	1.45813e+06	1.26026e-05	1.7175e+06	1.90372e-05	1.89542e+06	1.53676e-05	1.26634e+06	1.30139e-05	1.73825e+06	1.34322e-05	1.17535e+06	1.13073e-05	666378	5.91247e-06	1.88511e+06	1.18556e-05	1.11799e+06	1.21291e-05	1.40523e+06	1.13636e-05	1.178e+06	2.23712e-05	1.74069e+06	2.10388e-05	3.58429e+06	1.76961e-05	617692	1.24842e-05	504288	1.12878e-05	1.50416e+06
Q9UK45	Medium	U6 snRNA-associated Sm-like protein LSm7 OS=Homo sapiens GN=LSM7	16	2	10	2	103	11.6	5.27	22.82	2	0	866420	1.31116e-05	1.6691e+06	1.21457e-05	605904	8.45686e-06	972326	8.40379e-06	1.11875e+06	1.24005e-05	1.53514e+06	1.24465e-05	1.03821e+06	1.06694e-05	1.46601e+06	1.13285e-05	1.15898e+06	1.11204e-05	366162	1.81795e-06	762314	4.79425e-06	195336	2.11921e-06	602740	4.87418e-06	306224	5.81544e-06	839633	1.01482e-05	2.08685e+06	1.03031e-05	337891	6.82911e-06	98547.1	2.20584e-06	653692
Q8NEM2	Medium	SHC SH2 domain-binding protein 1 OS=Homo sapiens GN=SHCBP1	6	3	12	3	672	75.6	4.75	33.13	3	0	24996.9	3.78279e-07	44304.2	3.22393e-07	146035	2.03827e-06	187327	1.61906e-06	436818	4.84181e-06	517832	4.19844e-06	116000	1.1921e-06	202156	1.56215e-06	209434	2.01906e-06	177840	1.66225e-06	241632	1.51964e-06	83670.6	9.07744e-07	82733.8	6.69044e-07	79386.6	1.50762e-06	498018	6.0193e-06	917198	4.52834e-06	266275	5.38169e-06	230438	5.15802e-06	299919
P00749	High	Urokinase-type plasminogen activator OS=Homo sapiens GN=PLAU	16	6	43	6	431	48.5	8.41	127.07	6	0	2.95663e+06	4.47429e-05	6.60024e+06	4.80287e-05	2.16315e+06	3.0192e-05	3.44542e+06	2.97787e-05	2.44029e+06	2.70488e-05	2.7788e+06	2.25298e-05	3.30469e+06	3.39615e-05	4.34917e+06	3.36079e-05	3.5048e+06	3.37363e-05	1.41921e+06	8.65215e-06	7.31911e+06	4.60304e-05	4.84033e+06	5.25129e-05	5.91081e+06	4.7799e-05	2.82893e+06	5.37236e-05	4690797	5.66953e-05	1.17008e+07	5.77682e-05	2.01323e+06	4.06894e-05	2.01148e+06	4.50241e-05	5.16443e+06
O14787	High	Transportin-2 OS=Homo sapiens GN=TNPO2	7	6	24	3	897	101.3	5.01	60.78	6	0					196147	2.7377e-06	208683	1.80364e-06	485584	5.38234e-06	477484	3.87131e-06	74911.5	7.69846e-07	118200	9.13383e-07	260168	2.5797e-06	193019	1.80014e-06	102967	6.47564e-07	180975	1.9634e-06	99575.8	8.0524e-07	98451.6	1.86968e-06	453372	5.47969e-06	839221	4.14335e-06	233101	4.7112e-06	208206	4.6604e-06	276984
Q02539	High	Histone H1.1 OS=Homo sapiens GN=H1-1	28	6	76	1	215	21.8	10.99	275.69	6	0	194602	2.94492e-06	343097	2.49665e-06					106643	1.18206e-06			319576	3.2842e-06	309604	2.39244e-06	254705	2.46006e-06	152226	7.98983e-07	389492	2.44954e-06	315059	3.41808e-06	406864	3.2902e-06											370472
Q6ZUT6	Medium	Coiled-coil domain-containing protein 9B OS=Homo sapiens GN=CCDC9B	3	1	9	1	534	57.3	9.13	27.21	1	0			258889	1.88388e-06	251076	3.50437e-06	405488	3.50463e-06	125566	1.39181e-06	222957	1.80767e-06	111764	1.14857e-06	131715	1.01781e-06	215351	2.03696e-06	122910	1.05099e-06	223737	1.4071e-06	155476	1.68676e-06	352179	2.84797e-06	99773.7	1.89478e-06			245478	1.21196e-06					215329
Q9NVN8	Medium	Guanine nucleotide-binding protein-like 3-like protein OS=Homo sapiens GN=GNL3L	12	5	9	4	582	65.5	8.44	23.13	5	0	63639.7	9.63064e-07	139527	1.01531e-06	899337	1.25524e-05	1.50946e+06	1.30462e-05	754790	8.3663e-06	932663	7.56178e-06	506446	5.20461e-06	623051	4.81458e-06	678614	6.69053e-06	464589	4.61462e-06	1.03463e+06	6.50688e-06	507018	5.50065e-06	706933	5.71676e-06	562540	1.06831e-05	505466	6.10931e-06	1.09145e+06	5.38864e-06	188992	3.81971e-06	219202	4.90652e-06	602029
Q9UBQ0	High	Vacuolar protein sorting-associated protein 29 OS=Homo sapiens GN=VPS29	35	5	69	5	182	20.5	6.79	232.92	5	0	3.45292e+06	5.22533e-05	7.91552e+06	5.75996e-05	1.61742e+06	2.25751e-05	3.81557e+06	3.29779e-05	5.54553e+06	6.14682e-05	7.55455e+06	6.12502e-05	7.90468e+06	8.12343e-05	9.78172e+06	7.55875e-05	5.94849e+06	5.56183e-05	2.79455e+06	1.97867e-05	1.04865e+07	6.59503e-05	6.13833e+06	6.65948e-05	8.47149e+06	6.85065e-05	3.0834e+06	5.85563e-05	4.35638e+06	5.26534e-05	1.2328e+07	6.08649e-05	2.44048e+06	4.93245e-05	1.91339e+06	4.28286e-05	6.15224e+06
Q8ND24	Medium	RING finger protein 214 OS=Homo sapiens GN=RNF214	12	5	5	5	703	77.6	6.95	13.41	5	0	3627.48	5.48948e-08	8807.83	6.40928e-08	193292	2.69786e-06	521440	4.50679e-06	137001	1.51856e-06	529712	4.29476e-06	214073	2.19997e-06	170012	1.31375e-06	222246	2.08134e-06	202943	1.70117e-06	132809	8.35242e-07	205260	2.22687e-06	479276	3.87577e-06	196258	3.72709e-06	161672	1.95405e-06	319050	1.57519e-06	230095	4.65045e-06	172115	3.85256e-06	237067
A6NFQ2	Medium	TRPM8 channel-associated factor 2 OS=Homo sapiens GN=TCAF2	1	1	4	1	919	100.8	7.17	13.01	1	0	458812	6.94323e-06	1.07214e+06	7.80177e-06	961724	1.34232e-05							1.41692e+06	1.45613e-05	2.09591e+06	1.6196e-05	1.2011e+06	1.17851e-05	772485	4.15803e-06	1316203	8.27769e-06	790431	8.5754e-06	1.24935e+06	1.01031e-05	1835724	3.48619e-05	1.83503e+06	2.21791e-05	4394068	2.16941e-05					1.90347e+06
P23193	High	Transcription elongation factor A protein 1 OS=Homo sapiens GN=TCEA1	56	13	136	13	301	33.9	8.38	410.78	13	0	6.72973e+06	0.000101841	1.47568e+07	0.000107382	2.13489e+06	2.97976e-05	4.9304e+06	4.26133e-05	4.50665e+06	4.99529e-05	8.00566e+06	6.49077e-05	2.82078e+07	0.000289884	1.393e+07	0.000107643	1.04002e+07	9.92528e-05	8.45766e+06	8.29162e-05	1.75169e+07	0.000110165	7.9062e+06	8.57745e-05	4.96017e+07	0.000401115	5.75923e+06	0.000109372	6.64468e+06	8.03109e-05	1.87155e+07	9.24009e-05	4.01392e+06	8.11253e-05	4.66608e+06	0.000104444	1.4353e+07
Q8IWA4	Medium	Mitofusin-1 OS=Homo sapiens GN=MFN1	2	1	9	1	741	84.1	6.33	22.75	1	0	34192.9	5.17443e-07	70222.8	5.10997e-07	90704.3	1.266e-06	79793.4	6.89653e-07	139988	1.55166e-06	160149	1.29844e-06	141769	1.45692e-06	204373	1.57928e-06	115149	1.1088e-06	55717.9	4.60139e-07	134843	8.48038e-07	110582	1.1997e-06	95185	7.69734e-07	124123	2.35719e-06	160911	1.94485e-06	215708	1.06498e-06	35400	7.15468e-07	36638.6	8.20103e-07	114174
Q9H446	Medium	RWD domain-containing protein 1 OS=Homo sapiens GN=RWDD1	16	4	11	4	243	27.9	4.2	35.38	4	0	296568	4.48798e-06	560777	4.08066e-06	64901.4	9.05856e-07			240060	2.66089e-06	213872	1.73401e-06	587846	6.04114e-06	613610	4.74163e-06	368233	3.52174e-06	239512	1.8194e-06	584408	3.67538e-06	533377	5.78661e-06	358184	2.89653e-06	83941	1.59411e-06	422644	5.10828e-06	643956	3.1793e-06	59539.3	1.20335e-06			383721
Q96L93	Medium	Kinesin-like protein KIF16B OS=Homo sapiens GN=KIF16B	1	1	7	0	1317	151.9	6.16	15.34	1	0	54654.2	8.27085e-07	71936.9	5.2347e-07	61709.8	8.6131e-07	54361.2	4.69843e-07	102915	1.14074e-06	91888.3	7.45005e-07	227606	2.33905e-06	180208	1.39254e-06	105660	1.03738e-06	64284.4	6.06874e-07	151942	9.55574e-07	119781	1.2995e-06	93964.3	7.59862e-07	189313	3.5952e-06	375146	4.5342e-06	558448	2.75714e-06	42797.4	8.64978e-07	36296.6	8.12448e-07	195961
Q9H1H9	Medium	Kinesin-like protein KIF13A OS=Homo sapiens GN=KIF13A	0	1	7	0	1805	202.2	5.6	15.34	1	0	54654.2	8.27085e-07	71936.9	5.2347e-07	61709.8	8.6131e-07	54361.2	4.69843e-07	102915	1.14074e-06	91888.3	7.45005e-07	227606	2.33905e-06	180208	1.39254e-06	105660	1.03738e-06	64284.4	6.06874e-07	151942	9.55574e-07	119781	1.2995e-06	93964.3	7.59862e-07	189313	3.5952e-06	375146	4.5342e-06	558448	2.75714e-06	42797.4	8.64978e-07	36296.6	8.12448e-07	195961
Q13416	Medium	Origin recognition complex subunit 2 OS=Homo sapiens GN=ORC2	8	3	8	3	577	65.9	6.51	22.96	3	0	14389.2	2.17753e-07	125234	9.11304e-07	194399	2.71331e-06	223773	1.93406e-06	231048	2.561e-06	214109	1.73594e-06	161566	1.66037e-06	199001	1.53776e-06	170440	1.65894e-06	72000.6	8.15711e-07	489603	3.07914e-06	226507	2.45738e-06	328029	2.65267e-06	173861	3.30175e-06	192006	2.32068e-06	486935	2.40406e-06			32705	7.32054e-07	275664
Q8N1B4	Medium	Vacuolar protein sorting-associated protein 52 homolog OS=Homo sapiens GN=VPS52	5	2	6	2	723	82.2	5.99	21.87	2	0	8643.46	1.30802e-07	12938	9.41472e-08	77924.9	1.08763e-06	92544.5	7.9986e-07	271987	3.01477e-06	255464	2.07123e-06	44415.6	4.56447e-07	30119	2.32742e-07	99254.5	9.85954e-07	105685	1.04971e-06	173167	1.08906e-06	13657	1.48165e-07	12768.7	1.03257e-07	9093.78	1.72698e-07	247187	2.98762e-06	540280	2.66744e-06	149582	3.0232e-06	84500.8	1.89143e-06	153780
Q04912	Medium	Macrophage-stimulating protein receptor OS=Homo sapiens GN=MST1R	3	3	4	3	1400	152.1	6.55	10.4	3	0	1.36391e+06	2.06402e-05	2.97245e+06	2.163e-05	972406	1.35723e-05	1.72153e+06	1.48791e-05	2.37406e+06	2.63148e-05	2.71987e+06	2.2052e-05	2599467	2.67141e-05	3.6606e+06	2.8287e-05	2.29804e+06	2.17612e-05	890284	5.39353e-06	4.21016e+06	2.6478e-05	2.61988e+06	2.84232e-05	3.18868e+06	2.5786e-05	737270	1.40013e-05	2.04559e+06	2.4724e-05	4.7506e+06	2.34544e-05	1518890	3.06983e-05	1.08007e+06	2.41758e-05	2.51889e+06
P40692	Medium	DNA mismatch repair protein Mlh1 OS=Homo sapiens GN=MLH1	6	3	3	3	756	84.5	5.72	8.91	3	0					25737.1	3.59223e-07	28324.8	2.44811e-07	107648	1.1932e-06	97408.2	7.89759e-07	81620.5	8.38793e-07	75282.2	5.81737e-07	69336.8	6.6792e-07	43484.4	3.46901e-07	73299	4.60983e-07	41174.2	4.46699e-07	30071.8	2.43182e-07	36721	6.97361e-07	139021	1.68027e-06	169381	8.36259e-07	12446.6	2.51557e-07	8481.11	1.89838e-07	63824.4
Q13523	Medium	Serine/threonine-protein kinase PRP4 homolog OS=Homo sapiens GN=PRPF4B	1	1	8	1	1007	116.9	10.26	22.93	1	0	14928.1	2.25907e-07	40250.6	2.92896e-07	18565.1	2.59122e-07	33963.9	2.93549e-07	46621.7	5.16767e-07	70661.9	5.72907e-07	77021.3	7.91528e-07	87964	6.79735e-07	48747.1	4.54051e-07	27170.3	2.15361e-07	60508	3.80539e-07	38873.6	4.2174e-07	27519.6	2.22543e-07	71373.7	1.35544e-06	238796	2.88621e-06	371622	1.83475e-06	23346.2	4.7185e-07	18654.3	4.17549e-07	106337
Q9NZJ4	Medium	Sacsin OS=Homo sapiens GN=SACS	0	1	12	1	4579	520.8	7.05	25.16	1	0	3707804	5.61104e-05	7033064	5.11782e-05	2.92868e+06	4.08768e-05	3428664	2.96339e-05	1.96873e+06	2.1822e-05	1.91863e+06	1.55558e-05	1.40823e+06	1.4472e-05	1.83937e+06	1.42136e-05	3.02915e+06	3.04828e-05	1.81511e+06	1.69566e-05	4.51822e+06	2.84154e-05	3.21233e+06	3.48507e-05	3.11754e+06	2.52106e-05	1.73634e+06	3.29745e-05	3.29163e+06	3.97843e-05	5.7341e+06	2.831e-05	720888	1.45699e-05	621593	1.39135e-05	2.86908e+06
Q9NZ32	Medium	Actin-related protein 10 OS=Homo sapiens GN=ACTR10	18	4	9	4	417	46.3	7.37	23.17	4	0	239186	3.61962e-06	465783	3.38941e-06	183186	2.5568e-06	179028	1.54734e-06	156344	1.73296e-06	134887	1.09362e-06	286031	2.93947e-06	210295	1.62504e-06	231842	2.31303e-06	105857	9.41176e-07	429685	2.70232e-06	234048	2.53919e-06	428587	3.46586e-06	51467.5	9.7741e-07	420255	5.07941e-06	651086	3.2145e-06			77885.4	1.74335e-06	327573
Q9H4H8	High	Protein FAM83D OS=Homo sapiens GN=FAM83D	9	4	13	4	585	64.4	6.54	36.76	4	0	78926.9	1.19441e-06	310025	2.25599e-06	330276	4.6098e-06	498873	4.31175e-06	569821	6.31605e-06	655135	5.31165e-06	561131	5.7666e-06	606635	4.68773e-06	451353	4.30675e-06	195418	1.74469e-06	833902	5.24447e-06	437196	4.74315e-06	572722	4.63144e-06	395398	7.50893e-06	342292	4.13712e-06	876586	4.32783e-06	241214	4.87517e-06	193681	4.33529e-06	486624
P51857	Medium	Aldo-keto reductase family 1 member D1 OS=Homo sapiens GN=AKR1D1	9	2	13	1	326	37.4	7.5	35.73	2	0	760282	1.15054e-05	1.68155e+06	1.22363e-05	443165	6.18543e-06	391339	3.38233e-06	899140	9.96631e-06	769844	6.24169e-06	650192	6.68185e-06	721176	5.57283e-06	789586	7.72152e-06	398493	3.13542e-06	3066642	1.92863e-05	1.33973e+06	1.45347e-05	1.74455e+06	1.41076e-05	284005	5.39348e-06	1635988	1.97734e-05	3790919	1.87163e-05					1.97697e+06
Q9BTC0	High	Death-inducer obliterator 1 OS=Homo sapiens GN=DIDO1	15	21	84	21	2240	243.7	7.88	229.85	21	0	6.89279e+07	0.00104309	1.61704e+08	0.00117669	7.09675e+07	0.000990523	1.24424e+08	0.0010754	3.78581e+07	0.00041963	4.75238e+07	0.00038531	4.38842e+07	0.000450987	6.38931e+07	0.000493729	7.73979e+07	0.00075442	4.34142e+07	0.000344087	1.16619e+08	0.000733423	7.97251e+07	0.000864938	8.94628e+07	0.000723459	6.08655e+07	0.00115589	8.50318e+07	0.00102774	2.04404e+08	0.00100917	3.64272e+07	0.00073623	3.54791e+07	0.000794149	8.85017e+07
P49459	High	Ubiquitin-conjugating enzyme E2 A OS=Homo sapiens GN=UBE2A	18	2	23	2	152	17.3	5.15	73.83	2	0	488741	7.39615e-06	1.27704e+06	9.29276e-06	390508	5.45049e-06	665525	5.75212e-06	1.0451e+06	1.15841e-05	1.0161e+06	8.23829e-06	880667	9.05039e-06	1.22816e+06	9.49052e-06	873980	8.28186e-06	330158	2.04174e-06	1.49271e+06	9.38776e-06	805951	8.74377e-06	1.1287e+06	9.12751e-06	297785	5.65518e-06	1.04771e+06	1.26632e-05	2.38732e+06	1.17865e-05	329123	6.65191e-06	298699	6.68595e-06	973501
Q8WVV4	High	Protein POF1B OS=Homo sapiens GN=POF1B	29	14	67	14	589	68	6.32	183.44	14	0	407925	6.17316e-06	546668	3.97799e-06	4.16062e+06	5.80716e-05	7.18827e+06	6.2128e-05	2.30858e+06	2.55889e-05	3.68996e+06	2.99172e-05	3.61912e+06	3.71927e-05	5.51823e+06	4.26417e-05	3.42992e+06	3.32114e-05	2.32461e+06	2.14263e-05	6.68551e+06	4.20456e-05	4.21606e+06	4.57401e-05	6.63282e+06	5.36377e-05	3.69736e+06	7.02158e-05	3.19109e+06	3.85691e-05	8.60974e+06	4.25075e-05	1.19598e+06	2.41719e-05	703690	1.57511e-05	4.36653e+06
P40855	Medium	Peroxisomal biogenesis factor 19 OS=Homo sapiens GN=PEX19	11	2	9	2	299	32.8	4.34	27.34	2	0	38805.2	5.87242e-07	65426.7	4.76097e-07	20382.9	2.84493e-07	23783.2	2.05557e-07	72193.4	8.00211e-07	70163.6	5.68867e-07	89528.6	9.20062e-07	70585.9	5.45447e-07	56358.7	5.48497e-07	25325.7	2.37815e-07	62668.9	3.94129e-07	37219.5	4.03795e-07	36793.7	2.9754e-07	14668.8	2.78572e-07	150301	1.81661e-06	204796	1.01111e-06	17666.1	3.57049e-07	14964.3	3.34954e-07	67384.8
O75832	Medium	26S proteasome non-ATPase regulatory subunit 10 OS=Homo sapiens GN=PSMD10	13	2	10	2	226	24.4	6.1	23.62	2	0	562981	8.51963e-06	443907	3.23022e-06	357029	4.9832e-06	492536	4.25697e-06	362230	4.01505e-06	440510	3.57153e-06	827021	8.49908e-06	717104	5.54137e-06	525415	5.32713e-06	168624	2.09637e-06	945617	5.94705e-06	469498	5.09359e-06	819264	6.62515e-06	400115	7.59851e-06	835280	1.00956e-05	3.31106e+06	1.63472e-05	151595	3.06389e-06	143664	3.21571e-06	884512
Q9HBY8	High	Serine/threonine-protein kinase Sgk2 OS=Homo sapiens GN=SGK2	6	2	13	2	427	47.6	7.46	45.56	2	0	186675	2.82496e-06	345590	2.51479e-06	231440	3.2303e-06	387838	3.35207e-06	119567	1.32531e-06	92168.5	7.47277e-07	165165	1.69736e-06	181030	1.39889e-06	213684	2.13637e-06	104073	9.72183e-07	282242	1.77504e-06	182093	1.97552e-06	232583	1.88083e-06	131688	2.50086e-06	240169	2.9028e-06	453985	2.24139e-06	152871	3.08966e-06	52171.1	1.16778e-06	215975
P63098	Medium	Calcineurin subunit B type 1 OS=Homo sapiens GN=PPP3R1	25	3	12	3	170	19.3	4.81	32.4	3	0	326540	4.94155e-06	393139	2.8608e-06	138365	1.93122e-06	127943	1.10581e-06	645145	7.15096e-06	835745	6.77599e-06	632308	6.49807e-06	449828	3.47601e-06	443627	4.34255e-06	250458	2.3315e-06			169705	1.84113e-06			54129.8	1.02797e-06	852491	1.03036e-05	1.74901e+06	8.6351e-06	258461	5.22375e-06	312680	6.9989e-06	566079
Q96ME1	High	F-box/LRR-repeat protein 18 OS=Homo sapiens GN=FBXL18	41	21	107	21	805	88.3	8.32	307.17	21	0	3.39495e+06	5.1376e-05	4.26753e+06	3.10539e-05	7.83308e+06	0.00010933	1.02098e+07	8.82432e-05	4.29431e+06	4.75992e-05	5.83222e+06	4.7286e-05	4.17419e+06	4.28971e-05	3.71998e+06	2.87459e-05	5.46576e+06	5.58164e-05	2.39215e+06	2.82541e-05	1.32659e+07	8.34304e-05	8.19235e+06	8.88789e-05	9.25281e+06	7.48248e-05	4.26038e+06	8.0908e-05	8.9573e+06	0.000108262	8.55431e+06	4.22338e-05	792426	1.60157e-05	603239	1.35026e-05	6.73484e+06
P30046	High	D-dopachrome decarboxylase OS=Homo sapiens GN=DDT	32	3	13	3	118	12.7	7.3	38.73	3	0	811627	1.22824e-05	1.86151e+06	1.35458e-05	198987	2.77735e-06	450630	3.89479e-06	1.27818e+06	1.41677e-05	1.53898e+06	1.24776e-05	951204	9.77528e-06	1.3031e+06	1.00696e-05	1.04928e+06	9.87382e-06	555983	4.32036e-06	1.53408e+06	9.64794e-06	627228	6.8048e-06	1.05064e+06	8.49625e-06	782369	1.48578e-05	369360	4.46427e-06	859968	4.24578e-06	119793	2.42113e-06	137987	3.08865e-06	685179
P19793	Medium	Retinoic acid receptor RXR-alpha OS=Homo sapiens GN=RXRA	8	3	5	3	462	50.8	7.8	14.65	3	0	40424.3	6.11744e-07	99379	7.23161e-07	107685	1.503e-06	96838.2	8.36971e-07			130994	1.06206e-06	149594	1.53734e-06	264925	2.04718e-06	127120	1.18878e-06	78585.8	5.23878e-07	529321	3.32893e-06	244271	2.6501e-06	342782	2.77198e-06	100355	1.90582e-06	227292	2.74716e-06	468523	2.31316e-06	28147.1	5.68881e-07	5817.11	1.30208e-07	243313
P49023	High	Paxillin OS=Homo sapiens GN=PXN	35	14	119	14	591	64.5	6.19	377.63	14	0	2.30098e+06	3.48208e-05	5759081	4.19077e-05	9.47387e+06	0.000132231	1.47124e+07	0.000127159	7.43818e+06	8.24467e-05	9.21556e+06	7.47172e-05	6.79888e+06	6.98704e-05	9.9921e+06	7.72132e-05	8.21137e+06	8.00457e-05	3.61693e+06	3.50274e-05	1.5499e+07	9.74745e-05	8.65177e+06	9.38632e-05	1.22857e+07	9.93507e-05	6.04266e+06	0.000114755	8.42446e+06	0.000101822	2.12255e+07	0.000104793	2.95565e+06	5.97366e-05	3.16271e+06	7.07927e-05	9.78093e+06
Q9UET6	Medium	Putative tRNA (cytidine(32)/guanosine(34)-2'-O)-methyltransferase OS=Homo sapiens GN=FTSJ1	9	2	12	2	329	36.1	5.69	29.64	2	0	408947	6.18862e-06	864086	6.28778e-06	291898	4.07415e-06	143531	1.24054e-06	150008	1.66273e-06	191011	1.54867e-06	371045	3.81313e-06	266675	2.06071e-06	335900	3.35954e-06	234470	2.0574e-06	734782	4.6211e-06	415598	4.50883e-06	2.37682e+06	1.92207e-05	189526	3.59924e-06	350455	4.23577e-06	869204	4.29138e-06	223372	4.51456e-06	146652	3.28261e-06	663301
O94992	High	Protein HEXIM1 OS=Homo sapiens GN=HEXIM1	20	6	49	6	359	40.6	4.89	177.05	6	0	1.3459e+06	2.03675e-05	2.67608e+06	1.94733e-05	5.48227e+06	7.65184e-05	7.798e+06	6.73979e-05	3.93837e+06	4.36539e-05	5.0148e+06	4.06586e-05	3.32824e+06	3.42034e-05	4.04869e+06	3.1286e-05	4.20404e+06	4.16949e-05	1.94837e+06	2.06721e-05	7.71224e+06	4.85028e-05	5.18228e+06	5.62226e-05	6.5741e+06	5.31628e-05	3.51278e+06	6.67106e-05	4.06418e+06	4.91217e-05	9.57105e+06	4.72536e-05	1.32322e+06	2.67436e-05	1.16891e+06	2.61644e-05	4.8886e+06
P14927	High	Cytochrome b-c1 complex subunit 7 OS=Homo sapiens GN=UQCRB	31	3	15	3	111	13.5	8.78	38.64	3	0	370197	5.60221e-06	887073	6.45506e-06	251431	3.50933e-06	247797	2.1417e-06	776207	8.60369e-06	832802	6.75213e-06	343258	3.52758e-06	763875	5.90279e-06	559080	5.31181e-06	279129	2.10895e-06							111611	2.11958e-06	333742	4.03378e-06	591461	2.92012e-06	207821	4.20027e-06	110022	2.46268e-06	270931
Q96EY7	High	Pentatricopeptide repeat domain-containing protein 3, mitochondrial OS=Homo sapiens GN=PTCD3	33	15	69	15	689	78.5	6.42	217.68	15	0	1.16247e+07	0.000175918	2.91394e+07	0.000212042	2.04325e+07	0.000285186	2.65174e+07	0.00022919	1.79421e+07	0.000198875	2.00022e+07	0.000162172	1.62218e+07	0.000166707	1.9744e+07	0.00015257	2.0203e+07	0.000197832	5.53667e+06	4.40554e-05	4.56201e+07	0.000286908	2.2584e+07	0.000245014	3.00626e+07	0.000243108	1.06154e+07	0.000201595	2.67192e+07	0.000322942	5.65154e+07	0.000279024	5.14148e+06	0.000103914	3.88321e+06	8.69202e-05	2.51427e+07
Q96B36	Medium	Proline-rich AKT1 substrate 1 OS=Homo sapiens GN=AKT1S1	5	1	5	1	256	27.4	4.75	10.78	1	0	215440	3.26027e-06	430547	3.133e-06	219313	3.06105e-06	306979	2.65321e-06	47160.8	5.22743e-07	126703	1.02727e-06	132470	1.36136e-06	149217	1.15306e-06	203479	2.0215e-06	120109	1.1132e-06	314353	1.97699e-06	155624	1.68836e-06	218759	1.76904e-06	119276	2.26515e-06	221986	2.68304e-06	378569	1.86905e-06	82884.4	1.67517e-06	64663.5	1.4474e-06	194514
O14497	Medium	AT-rich interactive domain-containing protein 1A OS=Homo sapiens GN=ARID1A	3	3	4	3	2285	241.9	6.7	11.23	3	0	10138.3	1.53423e-07	331904	2.4152e-06	82454.3	1.15085e-06	16286.8	1.40766e-07	11561.8	1.28154e-07	121189	9.82564e-07	58510.9	6.01301e-07	11777.5	9.10093e-08	80477.8	7.07909e-07	109477	8.05662e-07	12564.9	7.90217e-08	170198	1.84648e-06	16796.3	1.35827e-07	54009.4	1.02568e-06	206441	2.49515e-06	1.29882e+06	6.41244e-06	131618	2.66012e-06	18293.5	4.09475e-07	238592
Q9UBV2	Medium	Protein sel-1 homolog 1 OS=Homo sapiens GN=SEL1L	14	6	12	6	794	88.7	5.39	34.46	6	0	58689.3	8.88149e-07	180917	1.3165e-06	155149	2.16548e-06	74460.5	6.43561e-07	383755	4.25364e-06	463241	3.75584e-06	488386	5.01902e-06	688566	5.32084e-06	311646	2.92038e-06	227819	1.89353e-06	457750	2.87882e-06	220114	2.38802e-06	114697	9.27521e-07	532079	1.01046e-05	1.4733e+06	1.7807e-05	2.56255e+06	1.26517e-05	237154	4.79311e-06	346077	7.74643e-06	742965
Q9P2K5	High	Myelin expression factor 2 OS=Homo sapiens GN=MYEF2	14	5	20	5	600	64.1	8.75	57	5	0	573941	8.68548e-06	1.53771e+06	1.11896e-05	1.74032e+06	2.42903e-05	2.54775e+06	2.20202e-05	962622	1.067e-05	1.04317e+06	8.45776e-06	596147	6.12645e-06	705498	5.45168e-06	1.21339e+06	1.21114e-05	686924	7.11833e-06	3.06172e+06	1.92554e-05	1.67533e+06	1.81756e-05	1.83833e+06	1.48661e-05	763652	1.45024e-05	1.21559e+06	1.46923e-05	2.234e+06	1.10295e-05	127916	2.5853e-06	89017.3	1.99253e-06	1.37569e+06
P59826	Medium	BPI fold-containing family B member 3 OS=Homo sapiens GN=BPIFB3	7	1	3	1	476	50.3	6.74	9.04	1	0	254785	3.85568e-06	811551	5.90549e-06	1.00093e+06	1.39704e-05	1.92954e+06	1.6677e-05	515028	5.70871e-06	1.16814e+06	9.47095e-06	439710	4.51879e-06	443449	3.42672e-06	820392	7.94172e-06	545629	4.97018e-06	1.04529e+06	6.57392e-06	569880	6.18264e-06	1.11551e+06	9.02082e-06	823756	1.56438e-05	333520	4.03109e-06	510367	2.51975e-06			96713.4	2.16479e-06	642149
P28074	High	Proteasome subunit beta type-5 OS=Homo sapiens GN=PSMB5	58	12	175	12	263	28.5	6.92	650.22	12	0	1.08974e+07	0.000164911	2.91115e+07	0.000211839	1.05564e+07	0.00014734	2.08268e+07	0.000180006	1.82287e+07	0.000202052	3.2478e+07	0.000263323	2.14196e+07	0.000220124	3.04038e+07	0.000234943	2.17403e+07	0.000203067	8.45668e+06	3.8002e-05	4.85643e+07	0.000305425	2.54373e+07	0.00027597	3.5906e+07	0.000290361	6.40549e+06	0.000121645	1.47819e+07	0.000178662	3.72285e+07	0.000183802	8.04306e+06	0.000162558	8.77275e+06	0.000196366	2.31424e+07
Q9NPH0	High	Lysophosphatidic acid phosphatase type 6 OS=Homo sapiens GN=ACP6	18	5	27	5	428	48.9	6.47	76.13	5	0	1.14395e+06	1.73115e-05	2.17768e+06	1.58465e-05	902984	1.26033e-05	1.30855e+06	1.13097e-05	1.04818e+06	1.16183e-05	674796	5.47106e-06	1.64373e+06	1.68922e-05	2.34399e+06	1.8113e-05	1.40548e+06	1.36457e-05	600679	4.24696e-06	3.38481e+06	2.12873e-05	1.53887e+06	1.66953e-05	2.56899e+06	2.07747e-05	1.51733e+06	2.88153e-05	2.37584e+06	2.87156e-05	4.84087e+06	2.39e-05	745066	1.50585e-05	861127	1.92751e-05	2.22911e+06
Q00613	High	Heat shock factor protein 1 OS=Homo sapiens GN=HSF1	8	2	22	2	529	57.2	5.19	66.71	2	0	311748	4.71771e-06	347172	2.5263e-06	351811	4.91037e-06	28122.2	2.43059e-07	459421	5.09235e-06	87936.3	7.12963e-07	692153	7.11308e-06	828053	6.39872e-06	388302	3.96432e-06	272449	2.53724e-06	607635	3.82146e-06	319314	3.46424e-06	399485	3.23052e-06	272258	5.1704e-06	776985	9.39103e-06	1.58652e+06	7.83286e-06	386474	7.81103e-06	434533	9.7264e-06	597900
Q9H9F9	High	Actin-related protein 5 OS=Homo sapiens GN=ACTR5	13	4	16	4	607	68.3	5.27	42.35	4	0	209821	3.17524e-06	607322	4.41936e-06	745462	1.04047e-05	1.12965e+06	9.76353e-06	338905	3.75652e-06	590715	4.78936e-06	560296	5.75802e-06	1.05324e+06	8.13883e-06	654426	6.2757e-06	317477	2.79202e-06	915921	5.76029e-06	479539	5.20253e-06	962969	7.78725e-06	407657	7.74174e-06	520650	6.29283e-06	661897	3.26788e-06					658105
Q96IU4	High	Protein ABHD14B OS=Homo sapiens GN=ABHD14B	33	5	26	5	210	22.3	6.4	99.52	5	0	1.20258e+06	1.81988e-05	2.42784e+06	1.76669e-05	1.66828e+06	2.32849e-05	2.74966e+06	2.37653e-05	1.82507e+06	2.02296e-05	2.56055e+06	2.07602e-05	3.3765e+06	3.46994e-05	3.78096e+06	2.9217e-05	2.44893e+06	2.34778e-05	869319	5.83773e-06	3.63561e+06	2.28646e-05	2.553e+06	2.76976e-05	3.4363e+06	2.77884e-05	293245	5.56895e-06	1.37447e+06	1.66125e-05	1.98189e+06	9.78486e-06	1.23371e+06	2.49346e-05	938493	2.10068e-05	1.93084e+06
Q5SRD0	Medium	WASH complex subunit 2D OS=Homo sapiens GN=WASHC2D	12	2	3	2	308	33.4	5.35	9.02	2	0	32351.9	4.89583e-07	87468	6.36487e-07	45255.4	6.31649e-07	66967.3	5.78797e-07	57733.3	6.39932e-07	69289.3	5.61779e-07	96115.7	9.87757e-07	109146	8.43418e-07	70540.9	6.71175e-07	25931.5	1.63493e-07	68609.5	4.3149e-07	49391.1	5.35845e-07	48552.7	3.92632e-07	140865	2.67513e-06	156505	1.8916e-06	186621	9.21376e-07	93465.6	1.88903e-06	72891.5	1.63157e-06	102113
P98179	High	RNA-binding protein 3 OS=Homo sapiens GN=RBM3	27	3	36	3	157	17.2	8.91	137.12	3	0	2.86186e+06	4.33087e-05	4.69475e+06	3.41627e-05	610257	8.51761e-06	1.26317e+06	1.09175e-05	3.25157e+06	3.60413e-05	4.22813e+06	3.42805e-05	6.20327e+06	6.37495e-05	6.15743e+06	4.7581e-05	3.6588e+06	3.48199e-05	2.06842e+06	1.82724e-05	7.41772e+06	4.66506e-05	3.6717e+06	3.98343e-05	4.68516e+06	3.78875e-05	2.94792e+06	5.59834e-05	3.63811e+06	4.3972e-05	9.11553e+06	4.50046e-05	1.49837e+06	3.02835e-05	840231	1.88074e-05	4.22684e+06
Q9NUK0	High	Muscleblind-like protein 3 OS=Homo sapiens GN=MBNL3	5	2	16	2	354	38.5	8.81	40.2	2	0	1.10494e+06	1.67212e-05	3.9608e+06	2.88219e-05	222737	3.10883e-06	771882	6.67136e-06	603963	6.69449e-06	582624	4.72376e-06	919816	9.45272e-06	1.00388e+06	7.75739e-06	1.14633e+06	1.0494e-05	1.17106e+06	8.4528e-06	2.92052e+06	1.83673e-05	1.18486e+06	1.28546e-05	1.18078e+06	9.54865e-06	494987	9.40019e-06	1.92777e+06	2.33e-05	5622520	2.77592e-05					2.22191e+06
Q3MHD2	High	Protein LSM12 homolog OS=Homo sapiens GN=LSM12	19	2	13	2	195	21.7	7.74	39.49	2	0	432315	6.54226e-06	319042	2.32161e-06	244653	3.41472e-06	643553	5.56221e-06	731856	8.11209e-06	929281	7.53436e-06	1.06177e+06	1.09116e-05	1.21707e+06	9.40485e-06	697443	6.72546e-06	354379	2.90372e-06	1.45891e+06	9.17521e-06	517310	5.6123e-06	652744	5.27855e-06			406229	4.90988e-06	925902	4.57131e-06	341878	6.9097e-06	314429	7.03806e-06	659629
P08697	Medium	Alpha-2-antiplasmin OS=Homo sapiens GN=SERPINF2	2	1	7	1	491	54.5	6.29	20.06	1	0	446161	6.75179e-06	1.50863e+06	1.0978e-05	951940	1.32866e-05	2.73056e+06	2.36002e-05	1.47197e+06	1.63157e-05	1.55886e+06	1.26388e-05	709330	7.28961e-06	998650	7.71699e-06	1.29701e+06	1.23222e-05	704722	5.65108e-06	1.60397e+06	1.00875e-05	691073	7.49746e-06	818101	6.61574e-06	738194	1.40189e-05	894596	1.08125e-05	2.38963e+06	1.17979e-05	902791	1.82463e-05	785834	1.75898e-05	1.10302e+06
Q92542	High	Nicastrin OS=Homo sapiens GN=NCSTN	9	6	37	6	709	78.4	5.99	99.41	6	0	2.27038e+07	0.000343579	4.8909e+07	0.000355901	1.9692e+07	0.000274849	3.05101e+07	0.000263698	1.46734e+07	0.000162644	1.60066e+07	0.000129777	1.66993e+07	0.000171614	1.8005e+07	0.000139133	2.33999e+07	0.000230149	1.14662e+07	9.11398e-05	4.21095e+07	0.000264829	1.90958e+07	0.000207171	2.62618e+07	0.000212371	1.61772e+07	0.000307217	3.61481e+07	0.000436904	7.62496e+07	0.000376455	1.43382e+07	0.000289788	1.06198e+07	0.00023771	3.0125e+07
Q9ULC4	High	Malignant T-cell-amplified sequence 1 OS=Homo sapiens GN=MCTS1	52	6	33	6	181	20.5	8.82	104.65	6	0	659734	9.9838e-06	1.52857e+06	1.11231e-05	438994	6.12722e-06	495554	4.28307e-06	1.30669e+06	1.44838e-05	1.73018e+06	1.40278e-05	1.85093e+06	1.90215e-05	2.4477e+06	1.89144e-05	1.30729e+06	1.22456e-05	722699	5.42196e-06	969708	6.09856e-06	866545	9.40115e-06	932434	7.54032e-06	616553	1.17088e-05	901044	1.08905e-05	1.58324e+06	7.81668e-06	261363	5.28239e-06	258259	5.78077e-06	798643
P01023	High	Alpha-2-macroglobulin OS=Homo sapiens GN=A2M	4	6	31	6	1474	163.2	6.46	76.53	6	0	1.09525e+06	1.65745e-05	2.58769e+06	1.88301e-05	2.88248e+06	4.0232e-05	6.21253e+06	5.36947e-05	770379	8.53909e-06	1.65455e+06	1.34146e-05	6.35795e+06	6.5339e-05	7.86937e+06	6.08099e-05	3.67877e+06	3.46793e-05	2.73115e+06	2.30829e-05	3.52952e+06	2.21974e-05	2.55612e+06	2.77314e-05	3.76949e+06	3.04827e-05	9.02197e+06	0.000171334	8.72361e+06	0.000105438	2.36411e+07	0.00011672	7.82453e+06	0.000158142	6.68536e+06	0.000149642	8.21897e+06
Q8IZL9	Medium	Cyclin-dependent kinase 20 OS=Homo sapiens GN=CDK20	5	2	6	1	346	38.7	6.76	14.06	2	0	160723	2.43223e-06	328782	2.39248e-06	58620.2	8.18188e-07	90808.1	7.84852e-07	135604	1.50307e-06	171011	1.38651e-06	192549	1.97877e-06	163527	1.26364e-06	162703	1.56997e-06	80430.3	6.43727e-07			101234	1.09829e-06	218884	1.77005e-06	54092.4	1.02726e-06	197209	2.38357e-06	356807	1.7616e-06	141496	2.85977e-06	115651	2.58868e-06	169339
P47736	Medium	Rap1 GTPase-activating protein 1 OS=Homo sapiens GN=RAP1GAP	3	1	5	1	663	73.3	5.82	10.69	1	0	10775.5	1.63066e-07	24743.6	1.80054e-07	41645.9	5.81269e-07	52404.6	4.52932e-07	101313	1.12298e-06	137665	1.11615e-06	64419.6	6.62024e-07	49409.4	3.81807e-07	60297	5.82535e-07	41283.3	3.73818e-07	70985.2	4.46431e-07			41538.2	3.35907e-07	60208.6	1.14341e-06	150970	1.8247e-06	219440	1.08341e-06	68084.5	1.37605e-06	53241.1	1.19173e-06	94923.9
O75521	Medium	Enoyl-CoA delta isomerase 2, mitochondrial OS=Homo sapiens GN=ECI2	9	3	9	3	394	43.6	9	22.4	3	0	344474	5.21295e-06	424576	3.08956e-06	436809	6.09672e-06	436439	3.77213e-06	433973	4.81027e-06	369826	2.99845e-06	351943	3.61683e-06	598706	4.62646e-06	424593	4.27792e-06	80524.6	1.09083e-06	756833	4.75978e-06	643321	6.9794e-06	825306	6.67401e-06	321900	6.11313e-06	290003	3.50513e-06	752808	3.71672e-06	104127	2.10452e-06	107289	2.4015e-06	475198
Q06787	High	Synaptic functional regulator FMR1 OS=Homo sapiens GN=FMR1	11	5	39	3	632	71.1	7.42	121.15	5	1	1.24076e+06	1.87764e-05	2.1876e+06	1.59188e-05	2084125	2.9089e-05	1.84852e+06	1.59767e-05	1.72271e+06	1.9095e-05	1.56275e+06	1.26704e-05	2.18002e+06	2.24035e-05	2.31303e+06	1.78738e-05	1.89244e+06	1.89754e-05	367926	4.97699e-06	2.52723e+06	1.58939e-05	1.85762e+06	2.01533e-05	2.33578e+06	1.88888e-05	1.09073e+06	2.07139e-05	1.70376e+06	2.05925e-05	4.13343e+06	2.04073e-05	619981	1.25304e-05	500312	1.11988e-05	1.84611e+06
Q9UKV3	High	Apoptotic chromatin condensation inducer in the nucleus OS=Homo sapiens GN=ACIN1	19	18	117	18	1341	151.8	6.43	324.77	18	0	1.89821e+06	2.87258e-05	7.40044e+06	5.38515e-05	3.94927e+06	5.51217e-05	8.32384e+06	7.19428e-05	5.80278e+06	6.43196e-05	9.04716e+06	7.33519e-05	9.2322e+06	9.4877e-05	1.29101e+07	9.97618e-05	7.3205e+06	6.7744e-05	3.42183e+06	2.2981e-05	1.05174e+07	6.61449e-05	5.92522e+06	6.42827e-05	2.58218e+07	0.000208813	8.192e+06	0.000155573	1.06499e+07	0.00012872	2.35067e+07	0.000116056	7.12788e+06	0.000144061	5.90974e+06	0.000132281	1.22063e+07
Q71UM5	High	40S ribosomal protein S27-like OS=Homo sapiens GN=RPS27L	38	3	74	1	84	9.5	9.45	214.78	3	0	962419	1.45644e-05	2.1287e+06	1.54901e-05	761718	1.06316e-05	668053	5.77397e-06	1.87892e+06	2.08265e-05	2.01204e+06	1.63131e-05	1.2874e+06	1.32303e-05	1734020	1.33995e-05	1.42916e+06	1.37787e-05	583957	4.37632e-06	1.15783e+06	7.28164e-06	834319	9.05154e-06	1248229	1.00941e-05	1.01882e+06	1.93481e-05	535224	6.46898e-06	1.98884e+06	9.81916e-06	391775	7.91816e-06	504960	1.13028e-05	959998
P63000	High	Ras-related C3 botulinum toxin substrate 1 OS=Homo sapiens GN=RAC1	45	8	152	7	192	21.4	8.5	440.99	8	1	1.72527e+07	0.000261086	3.57746e+07	0.000260324	1.99404e+07	0.000278317	3.10008e+07	0.000267939	2.90377e+07	0.000321862	45337882	0.000367587	3.76602e+07	0.000387024	4.98432e+07	0.000385159	3.32309e+07	0.000316162	1.13587e+07	5.65282e-05	6.87878e+07	0.000432612	3.76746e+07	0.000408732	5.59064e+07	0.000452099	8.76426e+06	0.00016644	2.1002e+07	0.000253841	3.15782e+07	0.000155906	7.80343e+06	0.000157715	7.56888e+06	0.000169419	2.98857e+07
Q08043	High	Alpha-actinin-3 OS=Homo sapiens GN=ACTN3	14	14	336	1	901	103.2	5.52	1158.48	14	0	213665	3.2334e-06	904185	6.57957e-06	1.01652e+06	1.4188e-05	1.21136e+06	1.04697e-05	564354	6.25546e-06			856624	8.8033e-06	1.2483e+06	9.64617e-06	859286	8.45366e-06	455431	3.51394e-06	1.59243e+06	1.00149e-05	1.07977e+06	1.17144e-05	1.53181e+06	1.23873e-05	574772	1.09154e-05	643318	7.77546e-06	2571567	1.26962e-05					1.33228e+06
P50148	Medium	Guanine nucleotide-binding protein G(q) subunit alpha OS=Homo sapiens GN=GNAQ	11	3	5	1	359	42.1	5.68	13.6	3	0	33711.4	5.10157e-07	53633.9	3.90283e-07					44639.4	4.94795e-07	47912.9	3.88465e-07	62744.6	6.44811e-07	61398.3	4.7445e-07	50673.4	4.83827e-07	25221.7	9.45109e-08	66411.9	4.17669e-07	29267.5	3.17523e-07	30064.8	2.43126e-07	21453.5	4.07419e-07	57449.4	6.94363e-07	68576.3	3.38571e-07					45537.2
O14618	High	Copper chaperone for superoxide dismutase OS=Homo sapiens GN=CCS	23	4	32	4	274	29	5.58	95.66	4	0	550958	8.33768e-06	1.07066e+06	7.79101e-06	369651	5.15937e-06	919958	7.95118e-06	1.06164e+06	1.17675e-05	1.6067e+06	1.30267e-05	1.51859e+06	1.56061e-05	1.84824e+06	1.42821e-05	1.1183e+06	1.04902e-05	515301	3.69169e-06	2.02163e+06	1.27141e-05	1.35219e+06	1.46699e-05	1.71212e+06	1.38454e-05	61381.8	1.16569e-06	1.13174e+06	1.36788e-05	2.61735e+06	1.29222e-05	86092.2	1.74001e-06	293091	6.56042e-06	1.15945e+06
A6NGG8	High	Photoreceptor cilium actin regulator OS=Homo sapiens GN=PCARE	3	2	17	2	1288	139.6	8.07	56.94	2	0	31526566	0.000477094	66857036	0.000486505	24372950	0.000340184	44154076	0.000381623	1.60066e+07	0.000177421	22428078	0.000181841	26018596	0.000267386	3.20565e+07	0.000247714	3.29276e+07	0.000319971	1.60243e+07	0.0001219	54402396	0.00034214	3.21993e+07	0.000349331	51682200	0.000417939	19114336	0.000362997	54779308	0.00066209	1.28105e+08	0.000632474	13275300	0.000268307	12717633	0.000284666	4.57845e+07
P36639	Medium	7,8-dihydro-8-oxoguanine triphosphatase OS=Homo sapiens GN=NUDT1	28	4	9	4	197	22.5	5.27	26.96	4	0	461245	6.98005e-06	756405	5.50421e-06	374560	5.2279e-06	598340	5.17144e-06	1.22688e+06	1.35991e-05	1.19108e+06	9.65698e-06	1.39065e+06	1.42914e-05	1.6623e+06	1.28453e-05	957683	9.15954e-06	473137	3.95243e-06	1.89136e+06	1.18949e-05	752862	8.16781e-06	1.08631e+06	8.7847e-06	540208	1.0259e-05	490641	5.93013e-06	1.39355e+06	6.88015e-06	310628	6.2781e-06	244100	5.46384e-06	838708
Q9NZJ6	Medium	Ubiquinone biosynthesis O-methyltransferase, mitochondrial OS=Homo sapiens GN=COQ3	5	1	10	1	369	41	7.42	32.24	1	0	94599.6	1.43158e-06	231102	1.68168e-06	79347.1	1.10748e-06	118445	1.02371e-06	159693	1.77008e-06	159548	1.29357e-06	233372	2.3983e-06	223564	1.72757e-06	162459	1.55425e-06	62037	4.42292e-07	226925	1.42715e-06	170694	1.85186e-06	184328	1.49061e-06	40193.9	7.63314e-07	134299	1.6232e-06	227241	1.12192e-06	80158.9	1.62009e-06	62925.2	1.40849e-06	140846
Q8IUX4	Medium	DNA dC->dU-editing enzyme APOBEC-3F OS=Homo sapiens GN=APOBEC3F	3	1	5	1	373	45	7.23	15.87	1	0					180277	2.51621e-06			59557.9	6.60156e-07			645178	6.63033e-06	772059	5.96603e-06	414268	3.94318e-06	317387	2.83591e-06	947616	5.95962e-06	712803	7.73321e-06	1.08793e+06	8.79775e-06	179576	3.4103e-06	276476	3.34163e-06					92735.7	2.07576e-06	549522
Q96AK3	Medium	DNA dC->dU-editing enzyme APOBEC-3D OS=Homo sapiens GN=APOBEC3D	3	1	5	1	386	46.6	8.4	15.87	1	0					180277	2.51621e-06			59557.9	6.60156e-07			645178	6.63033e-06	772059	5.96603e-06	414268	3.94318e-06	317387	2.83591e-06	947616	5.95962e-06	712803	7.73321e-06	1.08793e+06	8.79775e-06	179576	3.4103e-06	276476	3.34163e-06					92735.7	2.07576e-06	549522
Q14137	High	Ribosome biogenesis protein BOP1 OS=Homo sapiens GN=BOP1	42	20	147	20	746	83.6	6.19	460.61	20	0	4.29843e+07	0.000650484	8.49958e+07	0.000618498	3.33209e+07	0.000465074	5.75265e+07	0.0004972	2.55086e+07	0.000282745	3.39733e+07	0.000275447	4.04825e+07	0.000416029	4.94864e+07	0.000382402	4.60348e+07	0.000448485	1.86337e+07	0.00013897	8.34734e+07	0.00052497	4.68909e+07	0.000508719	7.35372e+07	0.000594674	3.27162e+07	0.000621308	8.43759e+07	0.00101981	1.95983e+08	0.000967596	1.14073e+07	0.000230553	9.18981e+06	0.000205701	6.71967e+07
O00391	High	Sulfhydryl oxidase 1 OS=Homo sapiens GN=QSOX1	10	5	22	5	747	82.5	8.92	59.03	5	0	742334	1.12338e-05	1.31748e+06	9.58704e-06	947142	1.32197e-05	1.45281e+06	1.25566e-05	1.22181e+06	1.35428e-05	1.33776e+06	1.08462e-05	987953	1.01529e-05	1.78047e+06	1.37584e-05	1.22347e+06	1.18622e-05	326904	1.61556e-06	2.28378e+06	1.43628e-05	1.16759e+06	1.26672e-05	1.80175e+06	1.45702e-05	1.14133e+06	2.16749e-05	912890	1.10336e-05	2.2905e+06	1.13085e-05	693177	1.40098e-05	617954	1.3832e-05	1.36362e+06
Q99447	High	Ethanolamine-phosphate cytidylyltransferase OS=Homo sapiens GN=PCYT2	15	5	35	5	389	43.8	6.92	98.07	5	0	1.3067e+06	1.97744e-05	1.09968e+06	8.00218e-06	2.20591e+06	3.07888e-05	4.49678e+06	3.88656e-05	741918	8.22362e-06	794460	6.44127e-06	886877	9.11421e-06	1.11575e+06	8.62191e-06	1.58101e+06	1.6229e-05	1.26605e+06	1.2381e-05	1.75102e+06	1.10123e-05	1.17431e+06	1.27401e-05	1.72376e+06	1.39396e-05	955583	1.81473e-05	1.45613e+06	1.75996e-05	3.75626e+06	1.85452e-05	1.41593e+06	2.86174e-05	1.21849e+06	2.72741e-05	1.68143e+06
Q9NY33	High	Dipeptidyl peptidase 3 OS=Homo sapiens GN=DPP3	46	22	240	22	737	82.5	5.1	824.44	22	0	4.99916e+06	7.56526e-05	8.25163e+06	6.00455e-05	2.08129e+07	0.000290495	2.98128e+07	0.000257671	1.4319e+07	0.000158715	1.80044e+07	0.000145975	1.53207e+07	0.000157447	2.01068e+07	0.000155374	1.64534e+07	0.000162672	7.72323e+06	7.9141e-05	3.26909e+07	0.000205595	1.79827e+07	0.000195094	2.5822e+07	0.000208815	1.31421e+07	0.000249579	1.51779e+07	0.000183447	3.65499e+07	0.000180452	4.68734e+06	9.47357e-05	4.83245e+06	0.000108167	1.88606e+07
Q96MF7	High	E3 SUMO-protein ligase NSE2 OS=Homo sapiens GN=NSMCE2	4	1	16	1	247	27.9	7.74	38.46	1	0	532696	8.06133e-06	1.11333e+06	8.10144e-06	1.15527e+06	1.61246e-05	1.75961e+06	1.52083e-05	704340	7.80709e-06	745282	6.04254e-06	1.91705e+06	1.9701e-05	2622005	2.02613e-05	1.3187e+06	1.26635e-05	721503	5.79561e-06	1.60293e+06	1.0081e-05	1.05219e+06	1.14153e-05	1.53666e+06	1.24265e-05	3.1165e+06	5.91848e-05	2.75716e+06	3.33245e-05	6393488	3.15655e-05	2.28709e+06	4.62243e-05	2166795	4.85006e-05	2.6141e+06
P62834	High	Ras-related protein Rap-1A OS=Homo sapiens GN=RAP1A	54	8	95	2	184	21	6.67	270	8	0	352321	5.33169e-06	294584	2.14363e-06	348298	4.86134e-06	577738	4.99338e-06	575454	6.37849e-06	752485	6.10094e-06	493609	5.07269e-06	805339	6.2232e-06	524979	5.13817e-06	189279	1.34956e-06	1.18073e+06	7.42567e-06	686647	7.44944e-06	937426	7.58069e-06	199679	3.79206e-06	465354	5.6245e-06	1.06781e+06	5.27192e-06	239401	4.83852e-06	165283	3.69962e-06	617791
P30085	High	UMP-CMP kinase OS=Homo sapiens GN=CMPK1	62	12	294	12	196	22.2	5.57	1026.92	12	0	1.5082e+07	0.000228236	2.85621e+07	0.000207841	2.46267e+07	0.000343726	3.64494e+07	0.000315031	4.12849e+07	0.000457613	5.11599e+07	0.000414791	4.37587e+07	0.000449697	4.92433e+07	0.000380524	3.62709e+07	0.000349682	1.26219e+07	9.48281e-05	7.94447e+07	0.000499633	4.43328e+07	0.000480967	5.19705e+07	0.000420271	1.05746e+07	0.000200821	4.39537e+07	0.000531246	1.12069e+08	0.000553299	1.53431e+07	0.0003101	1.36645e+07	0.000305861	4.64191e+07
P09110	High	3-ketoacyl-CoA thiolase, peroxisomal OS=Homo sapiens GN=ACAA1	58	13	168	13	424	44.3	8.44	534.34	13	0	3.5474e+06	5.3683e-05	7.01827e+06	5.10706e-05	1.88983e+06	2.63772e-05	3.79765e+06	3.2823e-05	3.87749e+06	4.29792e-05	4.33184e+06	3.51213e-05	5.74746e+06	5.90652e-05	6.90848e+06	5.33848e-05	4.6398e+06	4.4313e-05	1.77972e+06	1.1792e-05	1.15457e+07	7.26114e-05	7.13965e+06	7.74581e-05	8.65069e+06	6.99556e-05	3.45655e+06	6.56427e-05	7.30717e+06	8.83182e-05	1.30804e+07	6.45797e-05	3.42012e+06	6.91239e-05	2.7785e+06	6.21928e-05	7.17234e+06
O00429	High	Dynamin-1-like protein OS=Homo sapiens GN=DNM1L	56	28	247	28	736	81.8	6.81	754.7	28	0	2.80059e+06	4.23815e-05	5.50725e+06	4.00751e-05	1.3584e+07	0.000189598	2.17491e+07	0.000187977	1.15191e+07	0.00012768	1.45217e+07	0.000117738	9.96787e+06	0.000102437	1.53894e+07	0.000118921	1.18799e+07	0.000115851	5.93333e+06	5.62054e-05	2.11473e+07	0.000132997	1.30898e+07	0.000142011	17623650	0.000142517	1.0699e+07	0.000203182	1.07544e+07	0.000129983	2.35942e+07	0.000116488	2.96295e+06	5.98842e-05	2.63243e+06	5.89233e-05	1.2813e+07
Q9Y6X5	Medium	Bis(5'-adenosyl)-triphosphatase ENPP4 OS=Homo sapiens GN=ENPP4	2	1	4	1	453	51.6	6.15	9.59	1	0			73407.5	5.34172e-07					101803	1.12841e-06	86459.5	7.0099e-07	86444.1	8.88364e-07	155253	1.1997e-06	100673	8.90327e-07	57484.7	2.80666e-07	143703	9.03758e-07	47779.8	5.18364e-07	68749	5.55953e-07			110119	1.33095e-06	153645	7.58569e-07	11892.2	2.40353e-07	11681.5	2.61473e-07	78224.3
O15213	High	WD repeat-containing protein 46 OS=Homo sapiens GN=WDR46	27	12	48	12	610	68	9.67	149.13	12	0	2.41717e+06	3.65792e-05	8.55485e+06	6.22519e-05	6.9851e+06	9.7494e-05	9.91286e+06	8.56766e-05	5.62292e+06	6.23259e-05	6.73936e+06	5.46409e-05	6.35959e+06	6.53559e-05	7.67702e+06	5.93236e-05	6.78361e+06	6.5456e-05	2.21563e+06	1.86847e-05	1.01049e+07	6.35503e-05	5.93356e+06	6.43732e-05	8.0481e+06	6.50827e-05	3.17511e+06	6.02978e-05	2.6657e+06	3.2219e-05	8.01803e+06	3.95861e-05	3.05255e+06	6.1695e-05	3.32049e+06	7.43245e-05	5.5398e+06
Q9Y547	High	Intraflagellar transport protein 25 homolog OS=Homo sapiens GN=HSPB11	33	3	29	3	144	16.3	5.03	90.07	3	0	698181	1.05656e-05	1.2884e+06	9.37543e-06	589179	8.22341e-06	862350	7.45327e-06	1.35343e+06	1.50018e-05	1.42437e+06	1.15484e-05	1.65114e+06	1.69684e-05	1.74554e+06	1.34885e-05	1.20157e+06	1.15781e-05	434537	3.35031e-06	2.78169e+06	1.74942e-05	1.78479e+06	1.93632e-05	1.90695e+06	1.5421e-05	219684	4.17198e-06	1.54968e+06	1.87303e-05	3.07491e+06	1.51813e-05	717469	1.45008e-05	490327	1.09753e-05	1.56569e+06
P09455	Medium	Retinol-binding protein 1 OS=Homo sapiens GN=RBP1	9	1	7	1	135	15.8	5.11	19.26	1	0	113269	1.71411e-06	279069	2.03073e-06	99162.1	1.38405e-06	132931	1.14892e-06	328637	3.6427e-06	275888	2.23683e-06	283441	2.91285e-06	259235	2.00322e-06	221454	2.13417e-06	90661.1	8.13304e-07			115147	1.24923e-06	114019	9.22039e-07	50362.3	9.5642e-07	263852	3.18905e-06	674290	3.32906e-06	61748.9	1.24801e-06	51315.5	1.14863e-06	190105
Q8IYQ7	Medium	Threonine synthase-like 1 OS=Homo sapiens GN=THNSL1	14	8	9	8	743	83	7.12	21.67	8	0	237041	3.58716e-06	77168.9	5.61543e-07	484678	6.76486e-06	929398	8.03277e-06	279931	3.10283e-06	294328	2.38633e-06	83972.4	8.62962e-07	459735	3.55257e-06	355782	3.60638e-06	275575	2.62166e-06	781443	4.91455e-06	261348	2.83537e-06	640110	5.17638e-06	249188	4.73228e-06	231251	2.79502e-06	904282	4.46457e-06			86878.4	1.94465e-06	450643
P46109	High	Crk-like protein OS=Homo sapiens GN=CRKL	48	10	89	10	303	33.8	6.74	291.24	10	0	3.62491e+06	5.4856e-05	7.90025e+06	5.74885e-05	1.5569e+06	2.17303e-05	2.81052e+06	2.42913e-05	2.39124e+06	2.65051e-05	3.91477e+06	3.17399e-05	6.17108e+06	6.34186e-05	7.93456e+06	6.13137e-05	4.53803e+06	4.26679e-05	2.48453e+06	1.81391e-05	1.06894e+07	6.72266e-05	6.49572e+06	7.04721e-05	8.0022e+06	6.47115e-05	3.1624e+06	6.00565e-05	5.9015e+06	7.13285e-05	1.25101e+07	6.17642e-05	2.29176e+06	4.63187e-05	1.91481e+06	4.28603e-05	6.371e+06
Q96AE4	High	Far upstream element-binding protein 1 OS=Homo sapiens GN=FUBP1	40	20	286	17	644	67.5	7.61	912.36	20	1	1.91573e+07	0.000289908	4.24458e+07	0.00030887	5.34463e+07	0.000745973	8.24177e+07	0.000712334	4.09231e+07	0.000453602	6.2102e+07	0.000503506	4.00134e+07	0.000411208	5.20303e+07	0.00040206	4.9067e+07	0.000478433	1.85043e+07	0.000169949	9.84927e+07	0.000619428	5.54835e+07	0.000601941	7.65658e+07	0.000619166	3.62588e+07	0.000688583	3.58149e+07	0.000432877	9.44429e+07	0.000466278	2.04141e+07	0.000412588	1.69586e+07	0.000379594	5.43039e+07
Q9NXR7	High	BRISC and BRCA1-A complex member 2 OS=Homo sapiens GN=BABAM2	14	4	32	4	383	43.5	5.81	90.03	4	0	725495	1.0979e-05	1.56929e+06	1.14194e-05	280308	3.91238e-06	169930	1.4687e-06	481861	5.34107e-06	665037	5.39194e-06	777704	7.99227e-06	828989	6.40595e-06	687326	6.61383e-06	428222	3.40114e-06	1.25064e+06	7.86538e-06	716235	7.77045e-06	1.09321e+06	8.84046e-06	490259	9.31042e-06	794968	9.60838e-06	1.48213e+06	7.31746e-06	366022	7.39767e-06	388019	8.68525e-06	822685
Q86SQ9	Medium	Dehydrodolichyl diphosphate synthase complex subunit DHDDS OS=Homo sapiens GN=DHDDS	4	1	4	1	333	38.6	8.28	10.13	1	0					608695	8.49581e-06	768459	6.64178e-06									688577	7.56879e-06	321596	1.311e-06													1.08272e+06	2.18828e-05	634651	1.42058e-05	858685
Q13492	High	Phosphatidylinositol-binding clathrin assembly protein OS=Homo sapiens GN=PICALM	33	14	118	14	652	70.7	7.9	365.94	14	0	4.66872e+06	7.0652e-05	9.69042e+06	7.05153e-05	1.00789e+07	0.000140676	1.56731e+07	0.000135462	7.28811e+06	8.07834e-05	7.19633e+06	5.83459e-05	5.0011e+06	5.1395e-05	6.60832e+06	5.10653e-05	8.27562e+06	8.23618e-05	3.55825e+06	3.58873e-05	1.62487e+07	0.000102189	9.51891e+06	0.000103271	11015001	8.90751e-05	5.14477e+06	9.77033e-05	8.12513e+06	9.82044e-05	1.55418e+07	7.6732e-05	1.48272e+06	2.99673e-05	1.39236e+06	3.1166e-05	8.55868e+06
P21953	High	2-oxoisovalerate dehydrogenase subunit beta, mitochondrial OS=Homo sapiens GN=BCKDHB	23	7	37	7	392	43.1	6.29	116.76	7	0	862670	1.30548e-05	2.66954e+06	1.94257e-05	453866	6.3348e-06	369611	3.19454e-06	1.53189e+06	1.69799e-05	2.44208e+06	1.97998e-05	1.54878e+06	1.59164e-05	2.21406e+06	1.7109e-05	1.51156e+06	1.39769e-05	890098	6.11434e-06	3631259	2.28372e-05	1.74977e+06	1.89833e-05	2.53343e+06	2.04871e-05	220485	4.18718e-06	1.15837e+06	1.40007e-05	1.99183e+06	9.83393e-06	262858	5.31263e-06	116421	2.60591e-06	1.45805e+06
Q9NYR9	Medium	NF-kappa-B inhibitor-interacting Ras-like protein 2 OS=Homo sapiens GN=NKIRAS2	6	1	4	1	191	21.5	8.05	8.93	1	0	60178.9	9.10691e-07	104551	7.60794e-07	58421.8	8.15417e-07	123417	1.06669e-06	109050	1.20874e-06	184656	1.49714e-06	152467	1.56687e-06	204781	1.58243e-06	124690	1.1761e-06	53435.1	3.39521e-07	202953	1.27639e-06	141788	1.53826e-06	129364	1.04613e-06			140138	1.69377e-06	261739	1.29224e-06	104748	2.11707e-06	67320.4	1.50687e-06	149721
O14925	Medium	Mitochondrial import inner membrane translocase subunit Tim23 OS=Homo sapiens GN=TIMM23	28	3	8	3	209	21.9	8.6	26.33	3	0	111605	1.68893e-06	346434	2.52093e-06	253203	3.53406e-06	122251	1.05662e-06	390651	4.33009e-06	385168	3.12284e-06	550282	5.65511e-06	468654	3.62149e-06	328531	3.19126e-06	156515	1.46081e-06	711869	4.47699e-06	388388	4.21363e-06	457829	3.70233e-06	124812	2.37028e-06	417584	5.04713e-06	727550	3.59201e-06	231428	4.67739e-06	154689	3.46249e-06	401769
P80188	High	Neutrophil gelatinase-associated lipocalin OS=Homo sapiens GN=LCN2	33	5	41	5	198	22.6	8.91	111.44	5	0	826428	1.25064e-05	1.86939e+06	1.36032e-05	1.35057e+06	1.88504e-05	1.82673e+06	1.57884e-05	1.84843e+06	2.04886e-05	2.60269e+06	2.11019e-05	2.52199e+06	2.59179e-05	2.72288e+06	2.10409e-05	1.94614e+06	1.86622e-05	655106	4.4621e-06	3.64594e+06	2.29296e-05	1.9901e+06	2.15906e-05	2.98077e+06	2.41046e-05	713742	1.35545e-05	1.75102e+06	2.11637e-05	4.23439e+06	2.09058e-05	888176	1.79509e-05	1.16575e+06	2.60936e-05	2.17123e+06
Q86SX6	Medium	Glutaredoxin-related protein 5, mitochondrial OS=Homo sapiens GN=GLRX5	9	1	6	1	157	16.6	6.79	16.25	1	0	256016	3.8743e-06	489122	3.55925e-06	148580	2.07379e-06	204924	1.77115e-06	463155	5.13373e-06	525641	4.26176e-06	236251	2.42789e-06	273534	2.11371e-06	324653	3.15195e-06	144966	1.2258e-06			121338	1.3164e-06	59672.7	4.82556e-07	244792	4.6488e-06	224594	2.71455e-06			268093	5.41843e-06	85308.2	1.9095e-06	167300
Q969W9	Medium	Protein TMEPAI OS=Homo sapiens GN=PMEPA1	4	1	8	1	287	31.6	6.89	18.68	1	0	99186	1.50099e-06	271029	1.97223e-06	206680	2.88472e-06	312822	2.70371e-06	172145	1.9081e-06	212391	1.72201e-06	235402	2.41917e-06	339655	2.62466e-06	231164	2.21695e-06	77366.3	5.0749e-07	444605	2.79615e-06	199295	2.16215e-06	254675	2.05948e-06	299088	5.67993e-06	299763	3.62309e-06	710909	3.50986e-06	194071	3.92236e-06	231979	5.19253e-06	329298
Q96RQ3	High	Methylcrotonoyl-CoA carboxylase subunit alpha, mitochondrial OS=Homo sapiens GN=MCCC1	50	22	189	22	725	80.4	7.78	704.44	22	0	2.23326e+06	3.3796e-05	4.30905e+06	3.13561e-05	1.10038e+07	0.000153585	1.82216e+07	0.000157489	1.05045e+07	0.000116435	1.26573e+07	0.000102622	1.1422e+07	0.000117381	1.41627e+07	0.000109441	1.05643e+07	0.000102763	5.14685e+06	4.76272e-05	2.30454e+07	0.000144934	1.42901e+07	0.000155033	1.76765e+07	0.000142945	1.05219e+07	0.000199819	9.53037e+06	0.000115189	2.13234e+07	0.000105277	1.72503e+06	3.48645e-05	1.97429e+06	4.41918e-05	1.25109e+07
Q14807	High	Kinesin-like protein KIF22 OS=Homo sapiens GN=KIF22	16	7	25	7	665	73.2	9.45	71.73	7	0	281262	4.25636e-06	779999	5.67589e-06	871925	1.21698e-05	1.55062e+06	1.3402e-05	485990	5.38684e-06	1.11856e+06	9.06898e-06	558665	5.74126e-06	811814	6.27323e-06	807354	7.74679e-06	395713	3.41273e-06	2.05313e+06	1.29123e-05	1.42783e+06	1.54906e-05	2.04516e+06	1.65386e-05	701417	1.33205e-05	996355	1.20424e-05	2.14745e+06	1.06023e-05	203104	4.10493e-06	157084	3.5161e-06	1.21644e+06
Q676U5	High	Autophagy-related protein 16-1 OS=Homo sapiens GN=ATG16L1	21	8	18	8	607	68.2	6.64	57.88	8	0	243796	3.68938e-06	694681	5.05506e-06	1.17669e+06	1.64236e-05	1.2453e+06	1.07631e-05	854050	9.46652e-06	981999	7.96178e-06	659124	6.77365e-06	903443	6.98129e-06	844885	8.38929e-06	318728	3.95197e-06	1.76075e+06	1.10735e-05	820462	8.90121e-06	1.02803e+06	8.31341e-06	345809	6.56718e-06	850843	1.02837e-05	1.54823e+06	7.64381e-06	210389	4.25216e-06	101269	2.26677e-06	833223
P62820	High	Ras-related protein Rab-1A OS=Homo sapiens GN=RAB1A	60	10	222	2	205	22.7	6.21	762.83	10	0	2.04698e+06	3.0977e-05	3.23123e+06	2.3513e-05	1.68463e+06	2.35131e-05	2.15749e+06	1.86472e-05	5.27002e+06	5.84144e-05	5.05346e+06	4.09721e-05	5.85952e+06	6.02168e-05	6.90491e+06	5.33572e-05	4.02603e+06	3.87013e-05	1.99194e+06	1.68805e-05	9.67604e+06	6.08533e-05	4.72253e+06	5.12348e-05	5.81649e+06	4.70362e-05	859480	1.63222e-05	2.67339e+06	3.23119e-05	5.28872e+06	2.61111e-05	1.64913e+06	3.33305e-05	1.35407e+06	3.0309e-05	4.00498e+06
P23511	Medium	Nuclear transcription factor Y subunit alpha OS=Homo sapiens GN=NFYA	5	1	3	1	347	36.9	8.94	9.04	1	0	117372	1.7762e-06	214779	1.56291e-06	68348.5	9.53968e-07	117513	1.01566e-06	112092	1.24246e-06	109719	8.89574e-07	160540	1.64982e-06	150790	1.16522e-06	131394	1.28198e-06	43728.3	3.39364e-07	321588	2.02249e-06	116375	1.26255e-06	188314	1.52284e-06	124272	2.36002e-06	145121	1.754e-06	335738	1.65758e-06	75876	1.53353e-06	56803.8	1.27147e-06	170511
Q9NTJ3	High	Structural maintenance of chromosomes protein 4 OS=Homo sapiens GN=SMC4	17	15	47	15	1288	147.1	6.79	126.45	15	0	1.35984e+07	0.000205786	589649	4.29076e-06	695531	9.70782e-06	2.59989e+07	0.000224708	1.21442e+06	1.3461e-05	756350	6.13228e-06	2.76915e+07	0.000284579	3.81751e+07	0.000294995	1.359e+07	0.000130458	1.51676e+07	0.000133645	3.21315e+07	0.000202077	400836	4.34867e-06	3.24448e+07	0.000262372	1.33472e+07	0.000253474	2.00245e+07	0.000242027	6.36199e+07	0.0003141	599234	1.21111e-05	728343	1.63029e-05	2.0412e+07
P18510	High	Interleukin-1 receptor antagonist protein OS=Homo sapiens GN=IL1RN	23	3	18	3	177	20	6.19	51.44	3	0	644425	9.75212e-06	1.25367e+06	9.1227e-06	720207	1.00522e-05	1.01568e+06	8.77847e-06	824638	9.14051e-06	1.21753e+06	9.87144e-06	1.09292e+06	1.12317e-05	1.40079e+06	1.08245e-05	1.02123e+06	9.84671e-06	270726	8.52733e-07	1.95378e+06	1.22874e-05	1.06026e+06	1.15028e-05	1.33234e+06	1.07743e-05	484721	9.20524e-06	817517	9.88093e-06	1.73642e+06	8.57296e-06	453543	9.16654e-06	378227	8.46608e-06	1.0271e+06
Q14116	High	Interleukin-18 OS=Homo sapiens GN=IL18	65	10	181	10	193	22.3	4.67	543.17	10	0	1.77675e+07	0.000268876	3.60522e+07	0.000262345	1.64578e+07	0.000229708	3.29059e+07	0.000284405	2.69915e+07	0.000299181	3.38161e+07	0.000274172	3.28608e+07	0.000337702	4.00546e+07	0.000309519	2.96133e+07	0.000283238	8.53394e+06	3.27391e-05	5.4606e+07	0.000343421	3.00572e+07	0.000326091	3.65711e+07	0.00029574	5.56557e+06	0.000105695	2.67159e+07	0.000322901	5.37481e+07	0.000265362	1.27224e+07	0.000257132	1.15326e+07	0.000258141	2.89398e+07
Q9NPA0	Medium	ER membrane protein complex subunit 7 OS=Homo sapiens GN=EMC7	20	3	8	3	242	26.5	9.25	25.55	3	0	374271	5.66386e-06	689554	5.01775e-06	616303	8.602e-06	632226	5.46431e-06	312189	3.46038e-06	735777	5.96548e-06	1.37084e+06	1.40878e-05	1.78013e+06	1.37558e-05	813911	7.75217e-06	504605	4.0636e-06	2.4179e+06	1.52064e-05	1.3963e+06	1.51484e-05	2.07715e+06	1.67973e-05	190849	3.62438e-06	983454	1.18865e-05	1.77149e+06	8.74612e-06	253628	5.12608e-06	452391	1.01261e-05	1.1929e+06
O75381	Medium	Peroxisomal membrane protein PEX14 OS=Homo sapiens GN=PEX14	5	2	6	2	377	41.2	4.94	12.7	2	0	246405	3.72886e-06	484865	3.52827e-06	342633	4.78227e-06	656520	5.67429e-06	196212	2.17487e-06	52528.1	4.25884e-07	106775	1.0973e-06	118107	9.12665e-07	275506	2.79055e-06	208260	1.92991e-06	355337	2.23474e-06	297690	3.22965e-06	361122	2.92029e-06	98379.1	1.8683e-06	124594	1.5059e-06	272558	1.34566e-06			38667.5	8.65518e-07	221192
Q9UKF6	High	Cleavage and polyadenylation specificity factor subunit 3 OS=Homo sapiens GN=CPSF3	13	7	48	7	684	77.4	5.6	149.72	7	0	345219	5.22422e-06	898357	6.53716e-06	2.32375e+06	3.24336e-05	3.29873e+06	2.85108e-05	1.41475e+06	1.56815e-05	2.40308e+06	1.94835e-05	1790514	1.84007e-05	2.88536e+06	2.22964e-05	1.91997e+06	1.8571e-05	1.00178e+06	9.53948e-06	4.41942e+06	2.7794e-05	2.47159e+06	2.68143e-05	3.95086e+06	3.19495e-05	2.24663e+06	4.26653e-05	2.03046e+06	2.45412e-05	5.08983e+06	2.51292e-05	937173	1.89412e-05	886066	1.98333e-05	2.754e+06
P34059	Medium	N-acetylgalactosamine-6-sulfatase OS=Homo sapiens GN=GALNS	8	3	4	3	522	58	6.74	10.3	3	0	109143	1.65167e-06	199773	1.45371e-06	116249	1.62254e-06	70873.6	6.12559e-07	90127.8	9.99001e-07	48051.8	3.89591e-07	90969.6	9.34871e-07			103598	1.09485e-06	57729.3	4.97e-07	248616	1.56356e-06	201351	2.18446e-06	229863	1.85883e-06	89849.1	1.70631e-06	236205	2.8549e-06	558290	2.75636e-06	13859.6	2.80117e-07	11648.5	2.60735e-07	198710
Q8WZA9	High	Immunity-related GTPase family Q protein OS=Homo sapiens GN=IRGQ	30	12	54	12	623	62.7	4.88	165.81	12	0	1.3131e+06	1.98712e-05	4.87654e+06	3.54856e-05	6.90626e+06	9.63936e-05	1.01083e+07	8.73662e-05	2.16426e+06	2.39892e-05	5.06513e+06	4.10667e-05	2.55807e+06	2.62886e-05	4.57341e+06	3.53407e-05	4.69564e+06	4.57252e-05	2.84824e+06	2.94092e-05	7.3321e+06	4.61121e-05	4.05319e+06	4.39732e-05	6.84762e+06	5.53747e-05	2.91538e+06	5.53654e-05	3.59669e+06	4.34714e-05	8.23412e+06	4.0653e-05	2.1771e+06	4.40014e-05	1.83237e+06	4.10149e-05	4.62357e+06
Q9NX58	High	Cell growth-regulating nucleolar protein OS=Homo sapiens GN=LYAR	13	4	24	4	379	43.6	9.54	89.95	4	0	615050	9.30759e-06	1.21063e+06	8.80949e-06	958345	1.3376e-05	1.29314e+06	1.11766e-05	519760	5.76116e-06	495244	4.0153e-06	737954	7.58376e-06	786092	6.07447e-06	827027	8.26305e-06	302536	3.0607e-06	1.3138e+06	8.2626e-06	677806	7.35352e-06	842164	6.81034e-06	325411	6.17981e-06	1.2507e+06	1.51166e-05	2.22351e+06	1.09778e-05	657307	1.32848e-05	485131	1.0859e-05	971979
P49755	High	Transmembrane emp24 domain-containing protein 10 OS=Homo sapiens GN=TMED10	32	5	145	5	219	25	7.44	558.65	5	0	1.53563e+07	0.000232389	3.13203e+07	0.000227911	8.66678e+06	0.000120966	1.38643e+07	0.000119829	2.51454e+07	0.000278719	3.18679e+07	0.000258376	2.88435e+07	0.000296417	3.27891e+07	0.000253376	2.34817e+07	0.000223498	9.47112e+06	6.74371e-05	4.24417e+07	0.000266919	2.56857e+07	0.000278664	3.16059e+07	0.000255588	1.28869e+07	0.000244733	1.76643e+07	0.0002135	3.93254e+07	0.000194155	1.1659e+07	0.000235641	1.07736e+07	0.000241152	2.40053e+07
P62847	High	40S ribosomal protein S24 OS=Homo sapiens GN=RPS24	35	5	187	5	133	15.4	10.78	654.9	5	0	3.22164e+07	0.000487534	6.48846e+07	0.000472153	1.50582e+07	0.000210174	2.32871e+07	0.00020127	4.8659e+07	0.00053935	5.5479e+07	0.000449809	5.64653e+07	0.00058028	6.39662e+07	0.000494294	4.5002e+07	0.000429358	1.90531e+07	0.000143821	6.97122e+07	0.000438425	3.49942e+07	0.000379652	4.94344e+07	0.000399762	1.97908e+07	0.000375844	3.01036e+07	0.000363847	6.83655e+07	0.00033753	1.56959e+07	0.000317229	1.2523e+07	0.00028031	3.75774e+07
Q96J01	High	THO complex subunit 3 OS=Homo sapiens GN=THOC3	36	8	55	8	351	38.7	6.09	192.16	8	0	7782557	0.000117774	1.82223e+07	0.0001326	5.29178e+06	7.38596e-05	1.05332e+07	9.10379e-05	5.416e+06	6.00324e-05	9.25615e+06	7.50463e-05	1.008e+07	0.00010359	1.44173e+07	0.000111408	1.01249e+07	9.56685e-05	4.40674e+06	2.49438e-05	1.78226e+07	0.000112088	3.8486e+06	4.17535e-05	1.31359e+07	0.000106227	2.80986e+06	5.33615e-05	4.6e+06	5.55979e-05	2.42173e+07	0.000119564	1.175e+06	2.37479e-05	1.18437e+06	2.65104e-05	8.59921e+06
Q53GA4	High	Pleckstrin homology-like domain family A member 2 OS=Homo sapiens GN=PHLDA2	12	2	23	2	152	17.1	9.17	56.96	2	0	377838	5.71785e-06	855933	6.22845e-06	788774	1.10092e-05	1.0385e+06	8.97577e-06	721032	7.99212e-06	824602	6.68565e-06	792269	8.14195e-06	1.12292e+06	8.67731e-06	815234	7.92854e-06	222866	1.71214e-06	1.77921e+06	1.11896e-05	1.0455e+06	1.13427e-05	1.42065e+06	1.14883e-05	117738	2.23594e-06	397966	4.81002e-06	928049	4.58191e-06	132103	2.66993e-06	192097	4.29983e-06	751664
Q8IV08	High	5'-3' exonuclease PLD3 OS=Homo sapiens GN=PLD3	8	4	31	4	490	54.7	6.47	76.08	4	0	786792	1.19066e-05	2.06082e+06	1.49962e-05	1.27013e+06	1.77277e-05	2.26897e+06	1.96106e-05	730891	8.10139e-06	953672	7.73212e-06	755714	7.76628e-06	1.15047e+06	8.89016e-06	1.24718e+06	1.20914e-05	600254	4.79072e-06	1.83184e+06	1.15206e-05	1.13594e+06	1.23238e-05	1.41409e+06	1.14354e-05	678367	1.28827e-05	1.17352e+06	1.41838e-05	3.16954e+06	1.56485e-05	680227	1.37481e-05	439572	9.8392e-06	1.31539e+06
Q8NFP9	Medium	Neurobeachin OS=Homo sapiens GN=NBEA	1	3	5	2	2946	327.6	6.18	11.26	3	1	609228	9.21949e-06	1.46148e+06	1.06349e-05	411149	5.73858e-06	680401	5.88069e-06	664648	7.36713e-06	786248	6.37468e-06	935169	9.61049e-06	1.03562e+06	8.00269e-06	822993	7.85358e-06	322386	1.83224e-06	1.21954e+06	7.66975e-06	828581	8.98928e-06	1.2942e+06	1.04658e-05	412642	7.83641e-06	611320	7.38872e-06	1.69947e+06	8.39053e-06	350274	7.07939e-06	381508	8.53951e-06	849692
Q9NRW1	Medium	Ras-related protein Rab-6B OS=Homo sapiens GN=RAB6B	14	3	8	1	208	23.4	5.53	21.74	3	0	428138	6.47904e-06	804487	5.85409e-06	609880	8.51235e-06	797960	6.89675e-06	1.11723e+06	1.23836e-05	1.18935e+06	9.64292e-06	1.30422e+06	1.34031e-05	1.52041e+06	1.17488e-05	971459	9.3651e-06	371237	2.89465e-06	2474311	1.55611e-05	1.38068e+06	1.4979e-05	1.77568e+06	1.43594e-05	120622	2.29071e-06	671694	8.11844e-06	2.02774e+06	1.00113e-05	492858	9.96115e-06	329835	7.38288e-06	1.15918e+06
Q96RF0	Medium	Sorting nexin-18 OS=Homo sapiens GN=SNX18	5	2	6	2	628	68.9	5.68	13.13	2	0			307644	2.23866e-06	392184	5.47388e-06	516955	4.46803e-06	262889	2.91394e-06	981246	7.95568e-06	292326	3.00416e-06	337385	2.60712e-06	441518	4.09449e-06	281053	2.04898e-06	321811	2.02389e-06	179804	1.9507e-06	231500	1.87207e-06	502585	9.54449e-06					321338	6.49455e-06			311408
O43447	High	Peptidyl-prolyl cis-trans isomerase H OS=Homo sapiens GN=PPIH	50	6	53	6	177	19.2	8.07	155.15	6	0	1.90458e+06	2.88222e-05	4.20834e+06	3.06232e-05	1.31049e+06	1.82911e-05	2.04901e+06	1.77095e-05	3.80937e+06	4.22241e-05	4.26691e+06	3.45949e-05	4.09149e+06	4.20472e-05	4.35761e+06	3.36731e-05	3.24973e+06	3.09982e-05	1.26573e+06	9.34366e-06	5.11894e+06	3.21934e-05	3.07378e+06	3.33474e-05	3.64076e+06	2.94417e-05	2.05004e+06	3.8932e-05	2.90408e+06	3.51002e-05	6.65716e+06	3.28673e-05	1.13224e+06	2.28837e-05	1.03957e+06	2.32694e-05	3.20207e+06
Q13438	High	Protein OS-9 OS=Homo sapiens GN=OS9	12	7	36	7	667	75.5	4.87	95.59	7	0	85119.7	1.28812e-06	321108	2.33664e-06	503616	7.02918e-06	926710	8.00953e-06	1.62305e+06	1.79903e-05	3.45473e+06	2.801e-05	724382	7.44429e-06	1.54946e+06	1.19733e-05	1.14852e+06	1.05102e-05	1.08001e+06	8.81526e-06	944377	5.93925e-06	796767	8.64414e-06	798072	6.45378e-06	934104	1.77394e-05	2.52212e+06	3.04836e-05	5.7504e+06	2.83905e-05	1.84904e+06	3.73708e-05	1.86336e+06	4.17087e-05	1.93228e+06
O75155	Medium	Cullin-associated NEDD8-dissociated protein 2 OS=Homo sapiens GN=CAND2	2	3	6	3	1236	135.2	5.68	15.13	3	0	387006	5.85658e-06			208314	2.90753e-06	309119	2.67171e-06	1.92241e+06	2.13085e-05	626580	5.08014e-06	827885	8.50796e-06	1.90369e+06	1.47106e-05	883571	8.72043e-06	746862	6.90672e-06	749917	4.71628e-06	485828	5.27075e-06	348721	2.82e-06	662075	1.25733e-05	574544	6.94422e-06	1.5927e+06	7.86336e-06	760933	1.53792e-05	1.79502e+06	4.0179e-05	871216
O94826	High	Mitochondrial import receptor subunit TOM70 OS=Homo sapiens GN=TOMM70	45	21	153	21	608	67.4	7.12	481.01	21	0	4.02668e+06	6.0936e-05	6.87919e+06	5.00585e-05	1.34714e+07	0.000188026	2.2979e+07	0.000198607	1.15593e+07	0.000128126	1.71929e+07	0.000139396	9.33911e+06	9.59757e-05	1.22044e+07	9.43083e-05	1.22065e+07	0.000119429	5.93347e+06	5.45944e-05	2.20079e+07	0.000138409	1.21063e+07	0.000131341	1.74901e+07	0.000141438	9.52241e+06	0.000180838	1.12957e+07	0.000136525	2.71055e+07	0.000133824	3.30865e+06	6.68712e-05	3.00027e+06	6.71567e-05	1.32296e+07
Q13423	Medium	NAD(P) transhydrogenase, mitochondrial OS=Homo sapiens GN=NNT	7	5	12	5	1086	113.8	8.09	31.16	5	0			89490.3	6.51203e-07	107676	1.50288e-06	138414	1.19631e-06	485468	5.38106e-06	385212	3.1232e-06	370446	3.80698e-06	646230	4.9937e-06	317562	2.95076e-06	226776	1.88438e-06	706364	4.44237e-06	185953	2.0174e-06	193778	1.56703e-06	1.22302e+06	2.32262e-05	1.09709e+06	1.326e-05	4.76192e+06	2.35103e-05	416797	8.42388e-06	281934	6.3107e-06	1.10836e+06
Q9BV38	Medium	WD repeat-containing protein 18 OS=Homo sapiens GN=WDR18	17	4	11	4	432	47.4	6.7	34.5	4	0	218299	3.30353e-06	688698	5.01152e-06	624584	8.71758e-06	950947	8.21901e-06	151269	1.67671e-06	297760	2.41415e-06	375791	3.86191e-06	490458	3.78998e-06	474726	4.6243e-06	269062	2.5752e-06	800759	5.03603e-06	436536	4.73599e-06	324536	2.62443e-06	111746	2.12215e-06	567194	6.85539e-06	988189	4.87882e-06	437655	8.84544e-06	399281	8.93733e-06	508237
P10515	High	Dihydrolipoyllysine-residue acetyltransferase component of pyruvate dehydrogenase complex, mitochondrial OS=Homo sapiens GN=DLAT	33	14	97	14	647	69	7.84	284.54	14	0	2.60482e+06	3.94189e-05	4.05866e+06	2.9534e-05	1.0234e+07	0.00014284	1.59069e+07	0.000137483	6.52516e+06	7.23266e-05	9.11971e+06	7.39401e-05	5.17429e+06	5.31748e-05	8.31806e+06	6.42772e-05	7.7427e+06	7.66244e-05	4.19418e+06	4.21191e-05	1.23219e+07	7.74931e-05	7.69145e+06	8.34446e-05	9.95725e+06	8.05214e-05	6.90805e+06	0.000131189	7.10772e+06	8.59075e-05	1.65577e+07	8.17478e-05	3.35311e+06	6.77696e-05	2.67407e+06	5.98552e-05	8.3214e+06
Q9NWV8	High	BRISC and BRCA1-A complex member 1 OS=Homo sapiens GN=BABAM1	22	4	25	4	329	36.5	4.64	76.34	4	0	529207	8.00853e-06	986768	7.18051e-06	119586	1.66911e-06	424381	3.66792e-06	185341	2.05436e-06	224682	1.82166e-06	272934	2.80488e-06	292134	2.25744e-06	379379	3.68305e-06	278109	2.50483e-06	527075	3.31481e-06	315739	3.42545e-06	223919	1.81076e-06	232031	4.40645e-06	508493	6.1459e-06	1.38318e+06	6.82894e-06	307121	6.20722e-06	197797	4.42742e-06	461919
P53999	High	Activated RNA polymerase II transcriptional coactivator p15 OS=Homo sapiens GN=SUB1	39	7	152	7	127	14.4	9.6	504.15	7	0	3.81779e+07	0.000577749	8.2098e+07	0.000597411	1.61509e+07	0.000225426	2.51121e+07	0.000217044	4.85727e+07	0.000538393	6.78609e+07	0.000550198	5.43714e+07	0.000558761	7.33902e+07	0.000567117	5.07168e+07	0.000479012	2.33555e+07	0.000160097	6.47819e+07	0.000407418	3.80723e+07	0.000413047	5.45265e+07	0.00044094	2.28985e+07	0.00043486	3.38342e+07	0.000408937	7.90285e+07	0.000390175	2.79457e+07	0.000564811	2.50738e+07	0.000561242	4.32702e+07
O95235	High	Kinesin-like protein KIF20A OS=Homo sapiens GN=KIF20A	7	5	14	5	890	100.2	6.92	39.38	5	0					53123.3	7.41464e-07	27652.8	2.39002e-07	509537	5.64785e-06	563307	4.56714e-06	205655	2.11346e-06	129744	1.00259e-06	248170	2.38525e-06	227568	2.22258e-06	262948	1.6537e-06			74798.4	6.04873e-07	249891	4.74563e-06	539030	6.51499e-06	1.14869e+06	5.67125e-06	723441	1.46215e-05	425620	9.52691e-06	489203
Q5SRD1	Medium	Putative mitochondrial import inner membrane translocase subunit Tim23B OS=Homo sapiens GN=TIMM23B	14	2	7	2	257	28	9.39	20.99	2	0	111605	1.68893e-06	346434	2.52093e-06	253203	3.53406e-06	122251	1.05662e-06	390651	4.33009e-06	385168	3.12284e-06	504565	5.18529e-06	435872	3.36817e-06	318719	3.10086e-06	143631	1.34293e-06	663325	4.17169e-06	378299	4.10417e-06	457829	3.70233e-06	121573	2.30877e-06	404314	4.88675e-06	717076	3.5403e-06	228635	4.62094e-06	154689	3.46249e-06	390717
Q9HCN8	High	Stromal cell-derived factor 2-like protein 1 OS=Homo sapiens GN=SDF2L1	30	3	39	3	221	23.6	7.03	160.39	3	0	1.17849e+06	1.78342e-05	2.25649e+06	1.642e-05	965014	1.34691e-05	1.23504e+06	1.06744e-05	2.38438e+06	2.64291e-05	2.56003e+06	2.0756e-05	2.50257e+06	2.57183e-05	4.41437e+06	3.41117e-05	2.18705e+06	2.06766e-05	1.11229e+06	7.72017e-06	3.91057e+06	2.45939e-05	3.11354e+06	3.37789e-05	3.46732e+06	2.80392e-05	639125	1.21375e-05	1.34696e+06	1.62801e-05	3.28259e+06	1.62066e-05	736997	1.48954e-05	743094	1.66331e-05	2.15502e+06
Q15438	Medium	Cytohesin-1 OS=Homo sapiens GN=CYTH1	3	1	7	1	398	46.4	5.54	15.45	1	0	260343	3.93979e-06	637955	4.64227e-06	117533	1.64046e-06	205527	1.77637e-06	265104	2.93849e-06	223375	1.81106e-06	315106	3.23826e-06	397568	3.07218e-06	302814	2.88236e-06	158014	1.08855e-06	380003	2.38987e-06	255187	2.76853e-06	291547	2.35765e-06	216743	4.11612e-06	270885	3.27405e-06	612349	3.02325e-06	213552	4.31609e-06	164656	3.68559e-06	300615
Q9Y281	High	Cofilin-2 OS=Homo sapiens GN=CFL2	52	7	92	4	166	18.7	7.88	306.55	7	0	623598	9.43695e-06	1.26555e+06	9.20914e-06	287379	4.01107e-06	392124	3.38912e-06	1.23382e+06	1.3676e-05	1.50481e+06	1.22006e-05	1.38435e+06	1.42266e-05	2.12597e+06	1.64283e-05	1.1022e+06	1.03222e-05	624616	4.73928e-06	696871	4.38267e-06	781284	8.47616e-06	852312	6.8924e-06	468519	8.89755e-06	397576	4.80531e-06	2.78658e+06	1.37577e-05	314483	6.356e-06	316161	7.07682e-06	826724
Q8N5I9	Medium	Uncharacterized protein C12orf45 OS=Homo sapiens GN=C12orf45	15	2	4	2	185	20.1	5.22	8.9	2	0	230306	3.48523e-06	71228.8	5.18318e-07	1.17315e+06	1.63741e-05	1.61815e+06	1.39856e-05	2262830	2.50818e-05	2.98489e+06	2.42007e-05	1.73142e+06	1.77934e-05	2726627	2.10698e-05	1.59983e+06	1.53136e-05	1.07169e+06	9.06627e-06	1.5225e+06	9.57513e-06	1.03144e+06	1.11902e-05	1.32022e+06	1.06762e-05	1.74503e+06	3.31395e-05	1.82596e+06	2.20695e-05	4058026	2.0035e-05	2.28016e+06	4.60842e-05	1.48017e+06	3.31316e-05	1.90794e+06
Q96GV9	High	Macrophage immunometabolism regulator OS=Homo sapiens GN=MACIR	10	1	37	1	206	23.1	9.45	133.97	1	0	5.03177e+07	0.000761461	100092572	0.000728354	3.71905e+07	0.000519084	6.25504e+07	0.000540622	2.13197e+07	0.000236314	2.88274e+07	0.000233725	35747464	0.000367368	4.24251e+07	0.000327836	4.73089e+07	0.000464345	2.47974e+07	0.000207025	8.2534e+07	0.000519062	4.66964e+07	0.00050661	7.05507e+07	0.000570523	2.82817e+07	0.000537093	7.6521e+07	0.000924871	1.78146e+08	0.00087953	1.93537e+07	0.000391158	1.66477e+07	0.000372635	6.48414e+07
Q9H0N0	Medium	Ras-related protein Rab-6C OS=Homo sapiens GN=RAB6C	11	2	4	1	254	28.3	7.71	9.74	2	0									170111	1.88556e-06	106185	8.60916e-07	145606	1.49635e-06	157416	1.21642e-06	144829	1.36481e-06	79500.8	4.33748e-07	243671	1.53247e-06			237064	1.91707e-06			136178	1.64591e-06	256778	1.26775e-06			35775.1	8.00774e-07	181893
Q53S08	Medium	Ras-related protein Rab-6D OS=Homo sapiens GN=RAB6D	11	2	4	1	254	28.2	6.74	9.74	2	0									170111	1.88556e-06	106185	8.60916e-07	145606	1.49635e-06	157416	1.21642e-06	144829	1.36481e-06	79500.8	4.33748e-07	243671	1.53247e-06			237064	1.91707e-06			136178	1.64591e-06	256778	1.26775e-06			35775.1	8.00774e-07	181893
Q9UFC0	Medium	Leucine-rich repeat and WD repeat-containing protein 1 OS=Homo sapiens GN=LRWD1	6	3	16	3	647	70.8	7.21	35.2	3	0	50864.5	7.69736e-07	134278	9.77114e-07	399380	5.57431e-06	393412	3.40025e-06	385657	4.27473e-06	289541	2.34752e-06	225701	2.31947e-06	261103	2.01765e-06	267492	2.7101e-06	127705	1.6327e-06	461793	2.90425e-06	266308	2.88917e-06	366391	2.9629e-06	190327	3.61446e-06	257908	3.11721e-06	350613	1.73103e-06	102173	2.06502e-06	64544.4	1.44473e-06	257507
Q86XF0	Medium	Dihydrofolate reductase 2, mitochondrial OS=Homo sapiens GN=DHFR2	4	1	14	1	187	21.6	7.97	30.82	1	0	345194	5.22384e-06	2.41051e+06	1.75408e-05	1.00989e+06	1.40955e-05	719887	6.22197e-06	586863	6.50495e-06	705573	5.72059e-06	2.35488e+06	2.42005e-05	2.33594e+06	1.80508e-05	1.30859e+06	1.21949e-05	895453	7.26224e-06	3.19092e+06	2.00679e-05	2.21102e+06	2.39874e-05	1.03942e+06	8.40552e-06	283603	5.38585e-06	811946	9.81358e-06	2.47709e+06	1.22297e-05	294972	5.96168e-06	219131	4.90494e-06	1.31601e+06
P51553	High	Isocitrate dehydrogenase [NAD] subunit gamma, mitochondrial OS=Homo sapiens GN=IDH3G	32	7	42	7	393	42.8	8.5	152.84	7	0	1.50114e+06	2.27168e-05	3.19368e+06	2.32397e-05	278791	3.8912e-06	631413	5.45729e-06	842568	9.33926e-06	1.36299e+06	1.10507e-05	2.42941e+06	2.49664e-05	3.13246e+06	2.42058e-05	1.67156e+06	1.56084e-05	1.12495e+06	9.02906e-06	3.90132e+06	2.45357e-05	2.9463e+06	3.19644e-05	3.41854e+06	2.76448e-05	895423	1.70048e-05	1.9728e+06	2.38442e-05	4.18601e+06	2.06669e-05	408186	8.24983e-06	380108	8.50819e-06	2.26359e+06
O95801	Medium	Tetratricopeptide repeat protein 4 OS=Homo sapiens GN=TTC4	23	5	12	5	387	44.7	5.6	35.6	5	0	2.59097e+06	3.92093e-05	3.18284e+06	2.31609e-05	2.53478e+06	3.5379e-05	2.93535e+06	2.53702e-05	3.74243e+06	4.14822e-05	3.32416e+06	2.69514e-05	6.69324e+06	6.87847e-05	6.64553e+06	5.13528e-05	3.95616e+06	3.89613e-05	1.71937e+06	1.53103e-05	4.50809e+06	2.83517e-05	2.30573e+06	2.50149e-05	3.40617e+06	2.75447e-05	6.20617e+06	0.00011786	1.03729e+07	0.000125372	1.71244e+07	8.45455e-05	1.33605e+06	2.70029e-05	905084	2.0259e-05	5.77058e+06
E9PRG8	High	Uncharacterized protein C11orf98 OS=Homo sapiens GN=C11orf98	21	2	16	2	123	14.2	11.53	58.46	2	0	868425	1.31419e-05	3.07132e+06	2.23494e-05	557582	7.78241e-06	1.48399e+06	1.28261e-05	1.3913e+06	1.54216e-05	3.34188e+06	2.70951e-05	1.3635e+06	1.40123e-05	1.54979e+06	1.19759e-05	1.70347e+06	1.55756e-05	989270	6.19013e-06	3.17283e+06	1.99542e-05	1.74445e+06	1.89255e-05	2.04085e+06	1.65038e-05	467006	8.86882e-06	669583	8.09291e-06	2.14054e+06	1.05681e-05	654778	1.32337e-05	696823	1.55974e-05	1.44836e+06
Q9NP77	High	RNA polymerase II subunit A C-terminal domain phosphatase SSU72 OS=Homo sapiens GN=SSU72	26	4	36	4	194	22.6	5.33	111.52	4	0	713950	1.08042e-05	3.02038e+06	2.19787e-05	1.294e+06	1.80608e-05	518887	4.48473e-06	1.05706e+06	1.17168e-05	1.15675e+06	9.37858e-06	2.80197e+06	2.87951e-05	3.44125e+06	2.6592e-05	1.75053e+06	1.64764e-05	1.14704e+06	8.74944e-06	3.61673e+06	2.27459e-05	1.9604e+06	2.12685e-05	3.36046e+06	2.71751e-05	1.24104e+06	2.35683e-05	1.9009e+06	2.29752e-05	3.79851e+06	1.87538e-05	333454	6.73943e-06	315188	7.05504e-06	2.06583e+06
P61019	High	Ras-related protein Rab-2A OS=Homo sapiens GN=RAB2A	67	12	176	5	212	23.5	6.54	620.07	12	7	1.12914e+07	0.000170874	2.22353e+07	0.000161802	9.47467e+06	0.000132242	1.35652e+07	0.000117244	2.11973e+07	0.000234957	2.55029e+07	0.000206771	2.22126e+07	0.000228273	3.00027e+07	0.000231844	1.94353e+07	0.000185501	7.24214e+06	4.65166e-05	4.28362e+07	0.0002694	2.31668e+07	0.000251337	3.23923e+07	0.000261947	8.39368e+06	0.000159403	1.44161e+07	0.000174241	3.49948e+07	0.000172774	8.29244e+06	0.000167598	8.26573e+06	0.000185017	2.15948e+07
Q14197	High	Peptidyl-tRNA hydrolase ICT1, mitochondrial OS=Homo sapiens GN=MRPL58	25	4	14	4	206	23.6	10.07	39.06	4	0	1.22484e+06	1.85355e-05	1.86657e+06	1.35827e-05	1.3704e+06	1.91273e-05	2.28211e+06	1.97242e-05	2.11861e+06	2.34833e-05	2.6767e+06	2.1702e-05	2.43573e+06	2.50314e-05	3.02912e+06	2.34073e-05	2.12551e+06	2.05742e-05	619861	3.65439e-06	4.22616e+06	2.65786e-05	2.18095e+06	2.36611e-05	3.25901e+06	2.63547e-05	1.39401e+06	2.64735e-05	1.72421e+06	2.08397e-05	3.45684e+06	1.70669e-05	669415	1.35295e-05	637286	1.42647e-05	2.19349e+06
Q96B54	High	Zinc finger protein 428 OS=Homo sapiens GN=ZNF428	30	4	20	4	188	20.5	4.17	54.19	4	0	639141	9.67217e-06	1.10572e+06	8.04612e-06	387836	5.41319e-06	411705	3.55836e-06	811999	9.00042e-06	1.21198e+06	9.82642e-06	1.21261e+06	1.24617e-05	1.12887e+06	8.72329e-06	863734	8.33771e-06	349648	2.7535e-06	2.63356e+06	1.65626e-05	1.29707e+06	1.40719e-05	1.49845e+06	1.21175e-05			392247	4.74089e-06	2.56439e+06	1.26607e-05	196004	3.96143e-06	683406	1.52971e-05	1.32359e+06
Q86U38	High	Nucleolar protein 9 OS=Homo sapiens GN=NOP9	26	10	32	10	636	69.4	7.28	99.37	10	0	148247	2.24343e-06	567182	4.12727e-06	1.80985e+06	2.52608e-05	2.56184e+06	2.21419e-05	1.48079e+06	1.64135e-05	1.01312e+06	8.21414e-06	691145	7.10272e-06	1.18469e+06	9.15464e-06	1.18211e+06	1.18323e-05	765650	8.46458e-06	2.79078e+06	1.75514e-05	1.52689e+06	1.65653e-05	1.81895e+06	1.47094e-05	1.05273e+06	1.99921e-05	1.03039e+06	1.24538e-05	1.5977e+06	7.88806e-06	26704.5	5.39725e-07	21493	4.81091e-07	1.2332e+06
Q93077	High	Histone H2A type 1-C OS=Homo sapiens GN=H2AC6	58	6	240	1	130	14.1	11.05	915.87	6	0	617804	9.34927e-06	1.67814e+06	1.22115e-05	996410	1.39073e-05	1.41524e+06	1.22319e-05	844374	9.35927e-06	960242	7.78538e-06	797490	8.1956e-06	1.24842e+06	9.64705e-06	1.06976e+06	1.03359e-05	352130	2.1829e-06	2.25767e+06	1.41987e-05	1.20254e+06	1.30464e-05	1.59946e+06	1.29344e-05	501533	9.52451e-06	314604	3.80246e-06	628481	3.1029e-06	416732	8.42256e-06	318359	7.12601e-06	904923
P04908	High	Histone H2A type 1-B/E OS=Homo sapiens GN=H2AC4	58	6	240	1	130	14.1	11.05	915.87	6	0	617804	9.34927e-06	1.67814e+06	1.22115e-05	996410	1.39073e-05	1.41524e+06	1.22319e-05	844374	9.35927e-06	960242	7.78538e-06	797490	8.1956e-06	1.24842e+06	9.64705e-06	1.06976e+06	1.03359e-05	352130	2.1829e-06	2.25767e+06	1.41987e-05	1.20254e+06	1.30464e-05	1.59946e+06	1.29344e-05	501533	9.52451e-06	314604	3.80246e-06	628481	3.1029e-06	416732	8.42256e-06	318359	7.12601e-06	904923
Q7L7L0	High	Histone H2A type 3 OS=Homo sapiens GN=H2AW	58	6	240	1	130	14.1	11.05	915.87	6	0	617804	9.34927e-06	1.67814e+06	1.22115e-05	996410	1.39073e-05	1.41524e+06	1.22319e-05	844374	9.35927e-06	960242	7.78538e-06	797490	8.1956e-06	1.24842e+06	9.64705e-06	1.06976e+06	1.03359e-05	352130	2.1829e-06	2.25767e+06	1.41987e-05	1.20254e+06	1.30464e-05	1.59946e+06	1.29344e-05	501533	9.52451e-06	314604	3.80246e-06	628481	3.1029e-06	416732	8.42256e-06	318359	7.12601e-06	904923
O43318	Medium	Mitogen-activated protein kinase kinase kinase 7 OS=Homo sapiens GN=MAP3K7	6	2	8	2	606	67.2	7.11	22.6	2	0					86922.7	1.21322e-06	96137.1	8.30911e-07	120149	1.33176e-06	60304.2	4.8893e-07	72868.6	7.48852e-07	84582.9	6.53608e-07	86827.4	8.7788e-07	43767	3.28298e-07	135631	8.52993e-07	77067.4	8.36105e-07	117314	9.48686e-07	132692	2.51993e-06	61368	7.41725e-07	191194	9.43949e-07	20437.4	4.13059e-07	11438.4	2.56032e-07	93392.8
Q15417	High	Calponin-3 OS=Homo sapiens GN=CNN3	49	11	159	10	329	36.4	6.05	577.89	11	1	1.94134e+07	0.000293784	4.14425e+07	0.000301569	1.08349e+07	0.000151227	1.64832e+07	0.000142464	1.55145e+07	0.000171966	2.08103e+07	0.000168724	2.8029e+07	0.000288047	3.57838e+07	0.000276517	2.35389e+07	0.000224287	1.06279e+07	7.11668e-05	5.22893e+07	0.000328851	2.91309e+07	0.000316042	3.93275e+07	0.00031803	1.50278e+07	0.000285389	2.45607e+07	0.000296853	5.77665e+07	0.000285201	1.41109e+07	0.000285195	1.19063e+07	0.000266506	3.0515e+07
P50440	Medium	Glycine amidinotransferase, mitochondrial OS=Homo sapiens GN=GATM	12	3	4	3	423	48.4	8.05	9.28	3	0	179959	2.72333e-06	310630	2.26039e-06	191025	2.66621e-06	381858	3.30039e-06	90619.5	1.00445e-06	83448.5	6.76577e-07	115084	1.18269e-06	56398.9	4.35818e-07	176128	1.78123e-06	116260	1.08234e-06	411764	2.58962e-06	155774	1.69e-06	148874	1.2039e-06	119126	2.2623e-06	257191	3.10854e-06	434153	2.14348e-06	71325.3	1.44156e-06	98359.3	2.20163e-06	212071
P30050	High	60S ribosomal protein L12 OS=Homo sapiens GN=RPL12	55	6	167	6	165	17.8	9.42	663.17	6	0	1.71212e+07	0.000259096	4.07122e+07	0.000296255	2.14395e+07	0.00029924	3.6675e+07	0.000316981	3.06897e+07	0.000340172	4.30238e+07	0.000348826	4.6534e+07	0.000478218	6.15914e+07	0.000475943	3.72233e+07	0.000351841	1.42555e+07	8.21074e-05	7.6802e+07	0.000483013	5.05384e+07	0.000548292	6.62367e+07	0.000535637	2.17325e+07	0.000412718	4.17443e+07	0.000504543	8.47944e+07	0.000418642	1.01073e+07	0.000204278	8.51425e+06	0.000190579	4.50587e+07
P32119	High	Peroxiredoxin-2 OS=Homo sapiens GN=PRDX2	68	11	196	10	198	21.9	5.97	636.82	11	0	1.82187e+07	0.000275704	3.89907e+07	0.000283727	1.92973e+07	0.00026934	3.08191e+07	0.000266369	3.14417e+07	0.000348508	4.69023e+07	0.000380271	3.69556e+07	0.000379783	5.23003e+07	0.000404146	3.43657e+07	0.000325981	1.20465e+07	5.79832e-05	7.59719e+07	0.000477793	4.7534e+07	0.000515697	5.68312e+07	0.000459578	1.424e+07	0.000270429	2.83184e+07	0.00034227	6.84521e+07	0.000337957	1.54506e+07	0.000312273	1.42363e+07	0.000318661	4.01293e+07
Q8NBF2	High	NHL repeat-containing protein 2 OS=Homo sapiens GN=NHLRC2	12	6	37	6	726	79.4	5.55	100.28	6	0	495578	7.49961e-06	451535	3.28573e-06	3.17769e+06	4.43524e-05	4.26763e+06	3.6885e-05	2.6842e+06	2.97524e-05	1.12808e+06	9.14613e-06	2.38465e+06	2.45065e-05	3.30248e+06	2.55196e-05	2.23648e+06	2.26184e-05	1.40487e+06	1.47484e-05	4.46606e+06	2.80874e-05	2.5925e+06	2.81261e-05	4.04026e+06	3.26724e-05	1.90481e+06	3.61738e-05	2.58863e+06	3.12875e-05	5.24756e+06	2.59079e-05	160797	3.24986e-06	766137	1.71489e-05	2.72084e+06
P17096	High	High mobility group protein HMG-I/HMG-Y OS=Homo sapiens GN=HMGA1	23	4	131	4	107	11.7	10.32	512.6	4	0	3.18664e+07	0.000482236	5.96813e+07	0.000434289	2.49495e+07	0.00034823	3.32536e+07	0.00028741	3.16293e+07	0.000350588	4.06336e+07	0.000329446	5.15155e+07	0.000529412	7.82488e+07	0.000604662	4.39723e+07	0.000420784	1.79895e+07	0.000110772	4.6667e+07	0.000293492	2.88899e+07	0.000313427	4.00956e+07	0.000324241	6.68522e+06	0.000126958	2.32632e+07	0.000281171	67865038	0.000335059	3.37845e+07	0.000682817	3.58988e+07	0.000803544	3.53936e+07
P61020	High	Ras-related protein Rab-5B OS=Homo sapiens GN=RAB5B	37	6	70	3	215	23.7	8.13	210.57	6	0	423621	6.41068e-06	650502	4.73357e-06	399183	5.57157e-06	565018	4.88344e-06	649071	7.19448e-06	608469	4.9333e-06	1.19081e+06	1.22377e-05	1.13757e+06	8.79052e-06	703031	6.8444e-06	300193	2.58454e-06	1.49405e+06	9.39618e-06	730406	7.92419e-06	920523	7.44401e-06	33624.4	6.38554e-07	453828	5.4852e-06	1.03211e+06	5.09565e-06	248678	5.02603e-06	228816	5.12171e-06	642754
P84085	High	ADP-ribosylation factor 5 OS=Homo sapiens GN=ARF5	58	8	101	3	180	20.5	6.79	315.11	8	0	224551	3.39815e-06	1.89599e+06	1.37967e-05	107289	1.49747e-06	1.88047e+06	1.62528e-05	931773	1.0328e-05	3.12687e+06	2.53518e-05	794311	8.16293e-06	1.70823e+06	1.32002e-05	1.33368e+06	1.14985e-05	1.0112e+06	7.56711e-06	515239	3.24037e-06	256204	2.77956e-06	395575	3.1989e-06	972256	1.84639e-05	379197	4.58316e-06	747742	3.69171e-06	1.35508e+06	2.73874e-05	169358	3.79084e-06	598831
P78332	Medium	RNA-binding protein 6 OS=Homo sapiens GN=RBM6	1	1	4	1	1123	128.6	6.32	8.9	1	0							427866	3.69804e-06	240022	2.66047e-06					176345	1.36269e-06	281411	2.57373e-06	161549	1.17009e-06					534588	4.32306e-06			436007	5.2698e-06	1.18138e+06	5.83266e-06	487173	9.84624e-06	381806	8.54618e-06	604192
Q99653	High	Calcineurin B homologous protein 1 OS=Homo sapiens GN=CHP1	29	4	18	4	195	22.4	5.1	49.71	4	0	320790	4.85454e-06	461205	3.35609e-06	554573	7.7404e-06	1.0079e+06	8.71127e-06	806262	8.93683e-06	1.14144e+06	9.25451e-06	836415	8.59562e-06	1.1285e+06	8.72036e-06	782136	7.5212e-06	309651	2.18842e-06	1.56441e+06	9.83868e-06	1.06073e+06	1.15079e-05	1.25383e+06	1.01394e-05	310926	5.90473e-06	883295	1.06759e-05	1.82427e+06	9.00665e-06	577342	1.16687e-05	366533	8.20433e-06	980167
P62330	High	ADP-ribosylation factor 6 OS=Homo sapiens GN=ARF6	44	6	34	5	175	20.1	8.95	88.99	6	0	1.2182e+06	1.84351e-05	2.34105e+06	1.70354e-05	545671	7.61616e-06	809645	6.99774e-06	2.6354e+06	2.92115e-05	3.2701e+06	2.65131e-05	3.96028e+06	4.06987e-05	5.40042e+06	4.17313e-05	2.5226e+06	2.35299e-05	1.66892e+06	1.34267e-05	2.32616e+06	1.46294e-05	1.2559e+06	1.36252e-05	1.57373e+06	1.27263e-05	1.10126e+06	2.09138e-05	1.59711e+06	1.93035e-05	3.92616e+06	1.9384e-05	1.13455e+06	2.29304e-05	918175	2.0552e-05	1.72913e+06
Q9UJX4	Medium	Anaphase-promoting complex subunit 5 OS=Homo sapiens GN=ANAPC5	6	3	4	3	755	85	6.87	9.93	3	0	10257.8	1.55233e-07			116715	1.62903e-06	72557.2	6.2711e-07	108733	1.20522e-06	64523.5	5.23139e-07	109726	1.12762e-06	225142	1.73977e-06	101093	1.00102e-06	70821.8	5.88984e-07	166410	1.04657e-06	120248	1.30457e-06	262917	2.12614e-06	117044	2.22276e-06	248296	3.00102e-06	441558	2.18003e-06	7028.74	1.42058e-07	57086.6	1.2778e-06	177574
Q9UJV9	High	Probable ATP-dependent RNA helicase DDX41 OS=Homo sapiens GN=DDX41	26	12	37	12	622	69.8	6.84	104.94	12	0	261933	3.96385e-06	1.21788e+06	8.8623e-06	2.73346e+06	3.81521e-05	3.92437e+06	3.39183e-05	1.18033e+06	1.30831e-05	1.84228e+06	1.49367e-05	1.80976e+06	1.85984e-05	2.02959e+06	1.56835e-05	1.87495e+06	1.83998e-05	1.10081e+06	1.18202e-05	4.12019e+06	2.59121e-05	2.88889e+06	3.13417e-05	3.26072e+06	2.63685e-05	1.83413e+06	3.48316e-05	1.75631e+06	2.12276e-05	4.35962e+06	2.1524e-05	240413	4.85899e-06	625658	1.40045e-05	2.38574e+06
Q9UKN8	Medium	General transcription factor 3C polypeptide 4 OS=Homo sapiens GN=GTF3C4	7	4	13	4	822	91.9	6.65	35.33	4	0	32399.8	4.90308e-07	67119.7	4.88417e-07	117719	1.64305e-06	230252	1.99006e-06	634560	7.03364e-06	620687	5.03236e-06	139449	1.43308e-06	141701	1.09499e-06	247986	2.40074e-06	241394	2.36281e-06	14664.9	9.22286e-08			110105	8.90389e-07	154624	2.93644e-06	533684	6.45037e-06	978926	4.83309e-06	284174	5.74344e-06	217513	4.86871e-06	327670
Q9H0L4	High	Cleavage stimulation factor subunit 2 tau variant OS=Homo sapiens GN=CSTF2T	21	8	94	1	616	64.4	7.25	280.24	8	0	68475.4	1.03624e-06			176340	2.46125e-06	532725	4.60433e-06			180700	1.46507e-06	162912	1.67421e-06			224231	2.24822e-06	177945	1.41495e-06			245255	2.66077e-06	257004	2.07832e-06	127756	2.42619e-06			175865	8.68271e-07	68447.3	1.38339e-06			174866
P19404	High	NADH dehydrogenase [ubiquinone] flavoprotein 2, mitochondrial OS=Homo sapiens GN=NDUFV2	37	8	61	8	249	27.4	8.06	181.42	8	0	1.29611e+06	1.9614e-05	2.99067e+06	2.17625e-05	2.33751e+06	3.26256e-05	3.90083e+06	3.37148e-05	2.7657e+06	3.06558e-05	4.17371e+06	3.38393e-05	3.31685e+06	3.40864e-05	3.56363e+06	2.75377e-05	3.04313e+06	2.92295e-05	925003	5.72714e-06	4.11779e+06	2.58971e-05	2.61374e+06	2.83565e-05	4.08961e+06	3.30715e-05	503826	9.56806e-06	2.37344e+06	2.86866e-05	4.40551e+06	2.17506e-05	1.48098e+06	2.99321e-05	1.46898e+06	3.2881e-05	2.63173e+06
P17858	High	ATP-dependent 6-phosphofructokinase, liver type OS=Homo sapiens GN=PFKL	31	17	201	13	780	85	7.5	721.31	17	0	1.03828e+06	1.57124e-05	2.45631e+06	1.78741e-05	5.58011e+06	7.78839e-05	8.8311e+06	7.6327e-05	5.15415e+06	5.713e-05	6.99428e+06	5.67077e-05	5.58024e+06	5.73467e-05	6.24634e+06	4.82681e-05	5.2351e+06	5.09062e-05	2.46774e+06	2.33745e-05	1.17874e+07	7.41316e-05	7.12871e+06	7.73395e-05	8.15471e+06	6.59448e-05	4.86581e+06	9.24057e-05	4.10691e+06	4.96382e-05	1.07511e+07	5.30799e-05	1.01544e+06	2.05231e-05	654331	1.46463e-05	6.05805e+06
P05129	High	Protein kinase C gamma type OS=Homo sapiens GN=PRKCG	11	5	14	4	697	78.4	7.46	42.08	5	1	151298	2.28961e-06	161007	1.17162e-06	740540	1.0336e-05	1.29877e+06	1.12253e-05	666725	7.39016e-06	968949	7.85597e-06	725106	7.45173e-06	940274	7.2659e-06	706584	6.87329e-06	393376	3.50858e-06	1.27189e+06	7.99899e-06	500322	5.428e-06	755580	6.11015e-06	508048	9.64823e-06	208785	2.52348e-06	1.0367e+06	5.11835e-06	249624	5.04514e-06	220897	4.94448e-06	593981
Q9HD33	High	39S ribosomal protein L47, mitochondrial OS=Homo sapiens GN=MRPL47	20	5	29	5	250	29.4	10.37	76.09	5	0	608501	9.20848e-06	1.71858e+06	1.25058e-05	953701	1.33112e-05	1.22612e+06	1.05973e-05	2.35192e+06	2.60693e-05	3.08804e+06	2.5037e-05	1.70606e+06	1.75328e-05	2.2671e+06	1.75189e-05	1.74e+06	1.64726e-05	813611	6.33224e-06	4.89496e+06	3.07847e-05	2.48276e+06	2.69355e-05	3.57252e+06	2.88899e-05	369811	7.02301e-06	961679	1.16233e-05	2.18253e+06	1.07754e-05	1.15236e+06	2.32903e-05	947964	2.12188e-05	2.07057e+06
P48960	Medium	Adhesion G protein-coupled receptor E5 OS=Homo sapiens GN=ADGRE5	6	3	6	3	835	91.8	6.87	14.22	3	0	79240.5	1.19915e-06	146369	1.0651e-06	362922	5.06545e-06	391526	3.38395e-06	195760	2.16986e-06	133472	1.08215e-06	144363	1.48358e-06	154922	1.19715e-06	201072	2.0808e-06	113545	1.44212e-06	235985	1.48413e-06	158663	1.72134e-06	173556	1.4035e-06	76826	1.45899e-06	200065	2.41808e-06	527725	2.60545e-06	103508	2.09199e-06	64184.2	1.43667e-06	192564
Q8NHV4	Medium	Protein NEDD1 OS=Homo sapiens GN=NEDD1	6	3	6	3	660	71.9	7.97	16.38	3	0			68258.6	4.96705e-07	299917	4.18607e-06	464339	4.01327e-06	262172	2.90599e-06	184610	1.49676e-06	237612	2.44187e-06	337358	2.60691e-06	264895	2.59251e-06	148091	1.30845e-06	245689	1.54516e-06	293911	3.18864e-06	249492	2.01757e-06	206273	3.91729e-06	82498.2	9.97114e-07	206825	1.02112e-06					214115
P34949	High	Mannose-6-phosphate isomerase OS=Homo sapiens GN=MPI	22	6	73	6	423	46.6	5.95	246.89	6	0	2.44927e+06	3.70649e-05	5.17836e+06	3.76819e-05	719989	1.00492e-05	1.00916e+06	8.72214e-06	1.89719e+06	2.1029e-05	2.57793e+06	2.09012e-05	3.31003e+06	3.40163e-05	3.82063e+06	2.95236e-05	2.62032e+06	2.48735e-05	1.4746e+06	1.15207e-05	5.10409e+06	3.21e-05	3.18284e+06	3.45307e-05	3.89796e+06	3.15217e-05	1.79441e+06	3.40774e-05	3.46889e+06	4.19267e-05	8.3299e+06	4.11258e-05	1.23549e+06	2.49705e-05	1.12553e+06	2.51933e-05	3.51739e+06
Q9HB07	High	UPF0160 protein MYG1, mitochondrial OS=Homo sapiens GN=C12orf10	17	5	30	5	376	42.4	6.67	88.29	5	0	1.97678e+06	2.99147e-05	4.15304e+06	3.02208e-05	756054	1.05526e-05	1.09017e+06	9.42229e-06	1.48366e+06	1.64453e-05	3.04149e+06	2.46596e-05	1.90105e+06	1.95366e-05	4.09977e+06	3.16807e-05	2.31275e+06	2.15541e-05	1.30925e+06	8.90897e-06	4.91859e+06	3.09334e-05	2.70057e+06	2.92985e-05	3.67587e+06	2.97257e-05	1.27102e+06	2.41377e-05	1.8719e+06	2.26248e-05	4118963	2.03359e-05	1.19984e+06	2.42499e-05	726831	1.62691e-05	2.56045e+06
P84095	High	Rho-related GTP-binding protein RhoG OS=Homo sapiens GN=RHOG	48	6	66	5	191	21.3	8.12	185.99	6	0	1.64214e+06	2.48506e-05	2.81733e+06	2.05011e-05	1.54579e+06	2.15752e-05	2.39043e+06	2.06604e-05	3.00133e+06	3.32675e-05	3.51195e+06	2.8474e-05	2.74456e+06	2.82052e-05	3.40817e+06	2.63364e-05	2.63271e+06	2.54838e-05	734674	4.49493e-06	5.40698e+06	3.40049e-05	3.16436e+06	3.43302e-05	5.17099e+06	4.18163e-05	589881	1.12023e-05	2.32948e+06	2.81553e-05	5.10438e+06	2.5201e-05	1.44746e+06	2.92546e-05	1.16015e+06	2.59682e-05	3.04671e+06
Q9Y6I3	High	Epsin-1 OS=Homo sapiens GN=EPN1	26	8	61	7	576	60.3	4.83	184.73	8	1	570158	8.62823e-06	1.24622e+06	9.06851e-06	1.14685e+06	1.60071e-05	1.7959e+06	1.55219e-05	1.64615e+06	1.82463e-05	2.52521e+06	2.04737e-05	1.76488e+06	1.81372e-05	2.29422e+06	1.77284e-05	1.6237e+06	1.54764e-05	631577	4.35955e-06	2.42656e+06	1.52608e-05	1.02495e+06	1.11196e-05	1.62821e+06	1.31669e-05	1.78494e+06	3.38975e-05	3.85216e+06	4.65592e-05	7.91066e+06	3.9056e-05	2.18133e+06	4.40869e-05	1.92017e+06	4.29803e-05	2.84112e+06
Q5T0N5	High	Formin-binding protein 1-like OS=Homo sapiens GN=FNBP1L	34	15	82	15	605	70	6.64	238.43	15	0	1.08678e+06	1.64463e-05	3.21442e+06	2.33907e-05	6.34212e+06	8.85196e-05	1.04218e+07	9.00757e-05	3.14408e+06	3.48498e-05	5.77622e+06	4.68321e-05	5.14611e+06	5.28852e-05	4.9863e+06	3.85312e-05	5.01473e+06	4.89413e-05	2.77143e+06	2.75011e-05	1.03272e+07	6.49485e-05	6.1574e+06	6.68017e-05	7.11484e+06	5.75356e-05	4.25981e+06	8.08973e-05	4.7899e+06	5.78931e-05	1.09043e+07	5.3836e-05	925092	1.8697e-05	622548	1.39348e-05	5.63764e+06
Q6P5R6	Medium	60S ribosomal protein L22-like 1 OS=Homo sapiens GN=RPL22L1	46	4	7	3	122	14.6	9.38	26.58	4	0	267444	4.04725e-06	730585	5.31632e-06			565568	4.8882e-06	664097	7.36103e-06	969184	7.85788e-06	1.10167e+06	1.13216e-05	1.2677e+06	9.79603e-06	795178	7.2269e-06	423141	2.67746e-06	619795	3.89793e-06	332523	3.60755e-06	281972	2.28023e-06	203210	3.85912e-06	668233	8.0766e-06	1.01705e+06	5.02131e-06	162060	3.27539e-06	230600	5.16167e-06	439430
Q8NI35	Medium	InaD-like protein OS=Homo sapiens GN=PATJ	2	3	15	3	1801	196.2	4.94	35.47	3	0	1.43586e+07	0.000217289	2.83372e+07	0.000206204	1.36682e+07	0.000190773	2.235e+07	0.000193171	6.02766e+06	6.68122e-05	1.08032e+07	8.75897e-05	9.50594e+06	9.76901e-05	1.45966e+07	0.000112794	1.49559e+07	0.00014654	7.1966e+06	6.1007e-05	21863596	0.000137502	1.12568e+07	0.000122125	1.79142e+07	0.000144867	9.28376e+06	0.000176306	9.22161e+06	0.000111457	3.03835e+07	0.000150007	1.21916e+07	0.000246403	1.35171e+07	0.000302561	1.5704e+07
Q9BRG2	Medium	SH2 domain-containing protein 3A OS=Homo sapiens GN=SH2D3A	5	2	7	2	576	63.1	7.42	16.01	2	0	70257.9	1.06322e-06			240713	3.35973e-06	529895	4.57987e-06	175742	1.94797e-06	190325	1.5431e-06	172127	1.76891e-06	154674	1.19523e-06	219105	2.20829e-06	155970	1.29041e-06			305172	3.31082e-06	182456	1.47547e-06	281734	5.35035e-06	85326.4	1.0313e-06					119869	2.6831e-06	194912
O76094	High	Signal recognition particle subunit SRP72 OS=Homo sapiens GN=SRP72	43	21	188	21	671	74.6	9.26	714.48	21	0	1.8048e+06	2.73121e-05	5.60055e+06	4.07541e-05	1.57331e+07	0.000219594	2.47205e+07	0.000213659	1.18213e+07	0.00013103	1.45065e+07	0.000117615	1.34396e+07	0.000138115	1.73005e+07	0.000133688	1.31158e+07	0.000127721	7.04235e+06	6.94136e-05	2.85259e+07	0.000179401	1.52066e+07	0.000164977	2.03761e+07	0.000164776	1.25868e+07	0.000239034	1.2722e+07	0.000153765	3.08238e+07	0.000152181	2.86092e+06	5.7822e-05	3.42705e+06	7.67098e-05	1.58162e+07
P15151	High	Poliovirus receptor OS=Homo sapiens GN=PVR	12	4	28	4	417	45.3	6.52	78.91	4	0	1.11305e+06	1.68439e-05	3.10317e+06	2.25812e-05	3.44264e+06	4.80504e-05	5.37045e+06	4.64167e-05	2.23608e+06	2.47853e-05	3084211	2.50059e-05	2.49107e+06	2.56001e-05	3.52753e+06	2.72587e-05	3.04603e+06	2.95678e-05	1.22458e+06	1.1345e-05	5.59167e+06	3.51664e-05	3.05536e+06	3.31477e-05	3.35205e+06	2.7107e-05	2.27052e+06	4.3119e-05	2.82879e+06	3.41902e-05	7.34392e+06	3.62579e-05	980422	1.98153e-05	1.1803e+06	2.64193e-05	3.32538e+06
Q01085	High	Nucleolysin TIAR OS=Homo sapiens GN=TIAL1	38	10	107	7	375	41.6	7.74	361.03	10	3	7.22727e+06	0.000109371	1.44144e+07	0.000104891	1.54944e+06	2.16262e-05	3.55875e+06	3.07582e-05	4.5395e+06	5.0317e-05	5.26525e+06	4.26892e-05	6.18968e+06	6.36098e-05	8.17773e+06	6.31928e-05	6.36526e+06	6.08069e-05	3.86302e+06	3.2053e-05	1.01901e+07	6.40861e-05	5.99241e+06	6.50117e-05	7.18761e+06	5.81241e-05	3.41117e+06	6.47808e-05	7.90497e+06	9.55434e-05	2.36573e+07	0.000116799	2.86188e+06	5.78414e-05	2.24537e+06	5.02595e-05	7.93135e+06
Q9H993	High	Damage-control phosphatase ARMT1 OS=Homo sapiens GN=ARMT1	14	4	17	4	441	51.1	5.76	57.32	4	0	804896	1.21805e-05	1.59852e+06	1.16321e-05	973534	1.3588e-05	1.60159e+06	1.38425e-05	722967	8.01357e-06	790395	6.40831e-06	1.51709e+06	1.55908e-05	1.39249e+06	1.07603e-05	1.17519e+06	1.1502e-05	388311	3.06337e-06	1.64434e+06	1.03413e-05	1.45521e+06	1.57876e-05	1.4517e+06	1.17395e-05	554665	1.05335e-05	822593	9.94227e-06	1.57595e+06	7.78067e-06	185002	3.73907e-06	191473	4.28585e-06	985115
Q86YP4	High	Transcriptional repressor p66-alpha OS=Homo sapiens GN=GATAD2A	19	9	34	8	633	68	9.94	97.08	9	1	336322	5.08959e-06	1.5323e+06	1.11503e-05	2.66769e+06	3.72341e-05	5.04682e+06	4.36196e-05	1.62761e+06	1.80409e-05	3.50162e+06	2.83902e-05	1.30008e+06	1.33606e-05	2.62877e+06	2.03136e-05	2.33015e+06	2.21499e-05	1.4698e+06	1.32933e-05	4.41281e+06	2.77524e-05	2.24436e+06	2.43491e-05	3.3128e+06	2.67896e-05	1.61793e+06	3.07257e-05	654939	7.91592e-06	3.06422e+06	1.51285e-05	647473	1.30861e-05	289372	6.47718e-06	2.03049e+06
P54886	High	Delta-1-pyrroline-5-carboxylate synthase OS=Homo sapiens GN=ALDH18A1	39	24	231	24	795	87.2	7.12	773.45	24	0	1.16423e+07	0.000176184	2.3317e+07	0.000169673	2.91436e+07	0.00040677	3.81979e+07	0.000330144	2.44927e+07	0.000271484	2.68179e+07	0.000217432	1.99229e+07	0.000204743	2.74885e+07	0.000212415	2.51279e+07	0.000248606	7.63465e+06	8.26943e-05	4.40031e+07	0.000276739	2.61797e+07	0.000284024	3.28397e+07	0.000265566	1.56796e+07	0.000297767	1.79636e+07	0.000217117	4.32841e+07	0.0002137	1.41905e+07	0.000286804	1.20147e+07	0.000268932	2.57694e+07
O75830	High	Serpin I2 OS=Homo sapiens GN=SERPINI2	2	1	20	0	405	46.1	5.16	57.1	1	0	982738	1.48718e-05	2.1918e+06	1.59493e-05	368653	5.14544e-06	530669	4.58656e-06	1.34922e+06	1.49552e-05	1.29587e+06	1.05066e-05	2.03918e+06	2.09561e-05	2.36094e+06	1.8244e-05	1.38988e+06	1.31519e-05	752616	5.92014e-06	2.39149e+06	1.50402e-05	1.55764e+06	1.68988e-05	1.97017e+06	1.59322e-05	391742	7.43949e-06	1.86415e+06	2.25311e-05	4.05802e+06	2.0035e-05	529628	1.07043e-05	404263	9.04885e-06	1.64589e+06
Q9BV20	Medium	Methylthioribose-1-phosphate isomerase OS=Homo sapiens GN=MRI1	4	1	5	1	369	39.1	6.3	14.07	1	0	89051.5	1.34762e-06	141895	1.03254e-06	27833.5	3.88484e-07	38107.2	3.2936e-07	67114.6	7.43916e-07	66863.2	5.42109e-07	85123.5	8.74792e-07	82182.2	6.35056e-07	74771.4	7.36735e-07	34929	3.41269e-07	128735	8.09624e-07	69546.5	7.54511e-07	79618.3	6.4385e-07	40877.3	7.76292e-07	185242	2.23892e-06	305145	1.50654e-06	32653.1	6.59952e-07	23604.4	5.28352e-07	108178
P41250	High	Glycine--tRNA ligase OS=Homo sapiens GN=GARS1	52	31	518	31	739	83.1	7.03	1663.58	31	0	1.44666e+07	0.000218924	3.01767e+07	0.00021959	6.59321e+07	0.000920242	1.10404e+08	0.000954222	5.66288e+07	0.000627689	7.59668e+07	0.000615918	6.35391e+07	0.000652975	7.88962e+07	0.000609664	6.20013e+07	0.000602403	2.96223e+07	0.000273034	1.27063e+08	0.00079911	7.25581e+07	0.000787184	9.15841e+07	0.000740614	5.06796e+07	0.000962447	52990197	0.000640466	1.25696e+08	0.000620578	1.28098e+07	0.000258899	8.85892e+06	0.000198294	6.778e+07
P61923	Medium	Coatomer subunit zeta-1 OS=Homo sapiens GN=COPZ1	11	1	4	1	177	20.2	4.81	11.11	1	0	170035	2.57315e-06	207934	1.5131e-06	115390	1.61055e-06	101653	8.78588e-07	328751	3.64396e-06	368697	2.98929e-06	348150	3.57785e-06	406388	3.14033e-06	255875	2.49085e-06	120946	1.03638e-06	437581	2.75198e-06	200796	2.17844e-06	172746	1.39694e-06	147553	2.80214e-06	244864	2.95955e-06	504393	2.49026e-06	123609	2.49827e-06	132368	2.96288e-06	245489
P04233	Medium	HLA class II histocompatibility antigen gamma chain OS=Homo sapiens GN=CD74	9	2	9	2	296	33.5	8.44	24.32	2	0	113201	1.71308e-06	618075	4.49761e-06	192749	2.69028e-06	263472	2.27718e-06	209388	2.32092e-06	228599	1.85342e-06	217867	2.23896e-06	118652	9.16874e-07	245250	2.31354e-06	159402	1.03109e-06	349274	2.19661e-06	304240	3.30071e-06	179029	1.44775e-06			475199	5.74349e-06	840337	4.14886e-06	205117	4.14561e-06	175148	3.92045e-06	361192
Q9Y678	High	Coatomer subunit gamma-1 OS=Homo sapiens GN=COPG1	61	39	458	36	874	97.7	5.47	1535.68	39	3	2.88274e+07	0.000436246	4.55914e+07	0.000331759	2.32417e+07	0.000324394	3.8783e+07	0.000335201	4.86633e+07	0.000539398	6.54353e+07	0.000530532	3.5581e+07	0.000365657	4.24955e+07	0.000328381	4.10773e+07	0.000398946	1.29664e+07	9.15392e-05	4.42657e+07	0.00027839	2.66522e+07	0.00028915	3.44554e+07	0.000278631	2.57704e+07	0.0004894	5.89537e+07	0.000712544	1.38874e+08	0.000685639	3.57481e+07	0.000722503	2.97797e+07	0.000666576	4.93124e+07
Q8N4C6	Medium	Ninein OS=Homo sapiens GN=NIN	2	2	7	2	2090	243.1	5.03	20.81	2	0	6.18807e+06	9.36444e-05	10440818	7.59757e-05	5.25012e+06	7.32781e-05	4.60906e+06	3.9836e-05	11466795	0.000127101	9627154	7.80544e-05	10012423	0.000102895	9669893	7.47234e-05	8.40804e+06	8.31885e-05	2.6315e+06	2.55054e-05	14379276	9.04323e-05	7.61173e+06	8.25797e-05	9512743	7.69268e-05	1.46818e+06	2.78819e-05	9711987	0.000117384	18763062	9.26358e-05	2.38511e+06	4.82055e-05	1278851	2.86253e-05	8.13887e+06
P01116	High	GTPase KRas OS=Homo sapiens GN=KRAS	33	4	70	1	189	21.6	6.77	221.43	4	0	153058	2.31623e-06	348814	2.53825e-06	215790	3.01187e-06	264803	2.28869e-06	501413	5.55779e-06	442940	3.59124e-06	549650	5.64862e-06	622109	4.8073e-06	387322	3.72e-06	168346	1.42493e-06	894518	5.62569e-06	505341	5.48245e-06	628123	5.07945e-06	105373	2.00112e-06	423358	5.11692e-06	988482	4.88027e-06	174129	3.51932e-06	120069	2.68758e-06	479924
Q9Y6A4	High	Cilia- and flagella-associated protein 20 OS=Homo sapiens GN=CFAP20	21	3	16	3	193	22.8	9.76	45.98	3	0	145524	2.20222e-06	340198	2.47556e-06	479463	6.69207e-06	770161	6.65649e-06	415725	4.60801e-06	726525	5.89047e-06	819998	8.42691e-06	1.31214e+06	1.01395e-05	626217	5.8864e-06	362045	2.7419e-06	1.22373e+06	7.69614e-06	777919	8.43966e-06	930535	7.52497e-06	73602.9	1.39778e-06	631078	7.62753e-06	1.1502e+06	5.67869e-06	233728	4.72387e-06	322296	7.21415e-06	667886
Q08426	High	Peroxisomal bifunctional enzyme OS=Homo sapiens GN=EHHADH	42	21	106	21	723	79.4	9.14	310.58	21	0	844709	1.2783e-05	1.85187e+06	1.34757e-05	6.62602e+06	9.24821e-05	11085401	9.58109e-05	5.41715e+06	6.00451e-05	7.2736e+06	5.89724e-05	5.17207e+06	5.31521e-05	6.19387e+06	4.78627e-05	5.55809e+06	5.4323e-05	3.18836e+06	3.08658e-05	1.08785e+07	6.84156e-05	6.8236e+06	7.40293e-05	7.87028e+06	6.36447e-05	5.42495e+06	0.000103024	3.29372e+06	3.98096e-05	7.9815e+06	3.94057e-05	1.29075e+06	2.60872e-05	1.01768e+06	2.27793e-05	5.57262e+06
Q9UHD2	High	Serine/threonine-protein kinase TBK1 OS=Homo sapiens GN=TBK1	9	4	17	4	729	83.6	6.79	48.71	4	0	10961.4	1.6588e-07	248467	1.80804e-06	611662	8.53722e-06	585064	5.0567e-06	646343	7.16424e-06	357643	2.89967e-06	505065	5.19043e-06	857276	6.62453e-06	477810	4.68084e-06	263912	2.85428e-06	899159	5.65487e-06	496416	5.38562e-06	609960	4.93257e-06	507839	9.64428e-06	390265	4.71694e-06	795665	3.92831e-06	172270	3.48175e-06	155728	3.48575e-06	503413
Q99519	High	Sialidase-1 OS=Homo sapiens GN=NEU1	8	3	32	3	415	45.4	5.88	92.42	3	0	1.11139e+06	1.68187e-05	2515308	1.83034e-05	796879	1.11224e-05	1.46777e+06	1.26859e-05	979154	1.08532e-05	1.41078e+06	1.14382e-05	1.56305e+06	1.60631e-05	2.27665e+06	1.75926e-05	1.51512e+06	1.43597e-05	604963	3.14109e-06	2.70186e+06	1.69922e-05	1.34187e+06	1.45579e-05	1.93663e+06	1.5661e-05	846122	1.60685e-05	1.57926e+06	1.90878e-05	4.4617e+06	2.2028e-05	725256	1.46581e-05	533779	1.19479e-05	1.76581e+06
Q9BW92	High	Threonine--tRNA ligase, mitochondrial OS=Homo sapiens GN=TARS2	6	3	15	3	718	81	7.3	40.02	3	0					313170	4.37105e-06	436741	3.77474e-06	343683	3.80948e-06	193320	1.56739e-06	290500	2.98539e-06	340139	2.6284e-06	319592	3.18941e-06	162466	1.01101e-06	336708	2.11758e-06	285854	3.10123e-06	331956	2.68443e-06	244829	4.64949e-06	90562.4	1.09458e-06	426507	2.10573e-06	102051	2.06255e-06	46787.5	1.04727e-06	233157
Q5VT52	Medium	Regulation of nuclear pre-mRNA domain-containing protein 2 OS=Homo sapiens GN=RPRD2	2	2	7	2	1461	155.9	7.42	16.32	2	0	26331.2	3.98472e-07	41326.5	3.00724e-07	35078.9	4.89611e-07	94472.2	8.16521e-07	95922.5	1.06323e-06	48028.5	3.89402e-07	169325	1.74011e-06	174522	1.34861e-06	85625.9	8.18335e-07	59208.2	5.24689e-07	64619.3	4.06395e-07	122748	1.3317e-06	107775	8.71544e-07	300700	5.71053e-06	199159	2.40714e-06	366152	1.80774e-06	109883	2.22084e-06	82043.3	1.83642e-06	169135
Q8WVK2	Medium	U4/U6.U5 small nuclear ribonucleoprotein 27 kDa protein OS=Homo sapiens GN=SNRNP27	7	1	13	1	155	18.8	11.62	33.18	1	0	295090	4.46561e-06	574430	4.18001e-06	285448	3.98411e-06	484205	4.18497e-06	446295	4.94686e-06	657876	5.33388e-06	413930	4.25385e-06	565847	4.37254e-06	465390	4.46523e-06	132977	4.52162e-07	629555	3.95932e-06	399483	4.33399e-06	386821	3.12811e-06							228163	4.61139e-06	207063	4.63481e-06	370217
Q9UFN0	High	Protein NipSnap homolog 3A OS=Homo sapiens GN=NIPSNAP3A	21	4	15	4	247	28.4	9.16	36.18	4	0	466382	7.05779e-06	804116	5.85139e-06	746110	1.04138e-05	973058	8.41012e-06	983386	1.09001e-05	1.10806e+06	8.98385e-06	1.32983e+06	1.36663e-05	1.78435e+06	1.37884e-05	1.02441e+06	9.88398e-06	399908	2.88087e-06	1.79228e+06	1.12717e-05	954511	1.03555e-05	1.24203e+06	1.00439e-05	701688	1.33256e-05	1.26853e+06	1.53321e-05	2.16682e+06	1.06979e-05	748732	1.51326e-05	539187	1.20689e-05	1.17672e+06
P04792	High	Heat shock protein beta-1 OS=Homo sapiens GN=HSPB1	54	10	159	10	205	22.8	6.4	581.46	10	0	1.54556e+07	0.00023389	3.28435e+07	0.000238995	2.10456e+07	0.000293742	3.38499e+07	0.000292564	2.5395e+07	0.000281485	3.46722e+07	0.000281112	3.1142e+07	0.000320038	4.20043e+07	0.000324585	2.9551e+07	0.000283302	8.46385e+06	3.30828e-05	4.95496e+07	0.000311621	3.04457e+07	0.000330305	3.71579e+07	0.000300485	6.57396e+06	0.000124845	1.88322e+07	0.000227616	4.8117e+07	0.000237561	1.58191e+07	0.00031972	1.31254e+07	0.000293794	2.74526e+07
Q9H425	Medium	Uncharacterized protein C1orf198 OS=Homo sapiens GN=C1orf198	17	4	14	4	327	36.3	5.72	35.01	4	0	266919	4.0393e-06	965372	7.02482e-06	215043	3.00144e-06	212717	1.83851e-06	126864	1.40619e-06	652119	5.28721e-06	519100	5.33466e-06	922704	7.13012e-06	485105	4.38278e-06	332581	2.19127e-06	1.33044e+06	8.36721e-06	722845	7.84216e-06	920090	7.4405e-06	186608	3.54383e-06	443534	5.36077e-06	1.23772e+06	6.11078e-06	396974	8.02324e-06	337570	7.55603e-06	696972
O96000	High	NADH dehydrogenase [ubiquinone] 1 beta subcomplex subunit 10 OS=Homo sapiens GN=NDUFB10	37	6	25	6	172	20.8	8.48	75.94	6	0	593320	8.97876e-06	1201158	8.74059e-06	1.03444e+06	1.44382e-05	1.66469e+06	1.43878e-05	3.99613e+06	4.42942e-05	5.42285e+06	4.3967e-05	1.83398e+06	1.88473e-05	2.08855e+06	1.61391e-05	2.22939e+06	2.12241e-05	1.64649e+06	1.45383e-05	8.58934e+06	5.4019e-05	4.874e+06	5.28781e-05	5.42178e+06	4.38444e-05	338584	6.42998e-06	2.36592e+06	2.85957e-05	6.34622e+06	3.13322e-05	871521	1.76143e-05	575417	1.28799e-05	3.67285e+06
Q9H3P2	High	Negative elongation factor A OS=Homo sapiens GN=NELFA	35	12	80	12	528	57.2	9.03	243.17	12	0	2.25794e+06	3.41695e-05	4.52564e+06	3.29322e-05	4.98914e+06	6.96355e-05	6.14921e+06	5.31475e-05	4.62279e+06	5.12402e-05	4.90049e+06	3.97318e-05	4.86197e+06	4.99652e-05	6.64314e+06	5.13343e-05	4.86879e+06	4.77695e-05	1.29825e+06	1.19901e-05	8.77466e+06	5.51845e-05	4.97493e+06	5.39731e-05	7.85504e+06	6.35214e-05	4.20669e+06	7.98883e-05	4.60054e+06	5.56045e-05	1.03491e+07	5.10947e-05	2.56433e+06	5.18276e-05	1.65018e+06	3.6937e-05	5.62193e+06
Q9Y6M5	Medium	Zinc transporter 1 OS=Homo sapiens GN=SLC30A1	8	3	4	3	507	55.3	6.48	11.08	3	0	79155	1.19786e-06	285651	2.07862e-06	83177.3	1.16094e-06	95551.4	8.25849e-07	214955	2.38262e-06	349442	2.83319e-06	383707	3.94325e-06	272482	2.10558e-06	220515	2.06599e-06	122292	1.02298e-06	422600	2.65776e-06	215111	2.33375e-06	275965	2.23165e-06	188907	3.5875e-06	361140	4.36492e-06	1.04424e+06	5.15554e-06			145089	3.24762e-06	379007
Q8TBY0	Medium	Probable RNA-binding protein 46 OS=Homo sapiens GN=RBM46	4	2	5	2	533	60	7.66	14.11	2	0	87222.8	1.31995e-06	1.04043e+06	7.57097e-06	1.82e+06	2.54025e-05	2.52871e+06	2.18556e-05	771387	8.55026e-06	1.38094e+06	1.11963e-05	835519	8.58642e-06	1.16241e+06	8.98244e-06	1.20333e+06	1.16831e-05	733312	7.95469e-06	2.84508e+06	1.78929e-05	1.79215e+06	1.94431e-05	2.94078e+06	2.37812e-05	1.02166e+06	1.94021e-05	767261	9.2735e-06	1.44881e+06	7.15299e-06	240612	4.86301e-06			1.57948e+06
P15289	High	Arylsulfatase A OS=Homo sapiens GN=ARSA	9	3	17	3	507	53.6	6.07	46.74	3	0	356950	5.40175e-06	733066	5.33437e-06	424123	5.91967e-06	603655	5.21738e-06	424279	4.70282e-06	444397	3.60305e-06	476888	4.90085e-06	574746	4.4413e-06	504763	4.94015e-06	123085	7.07041e-07	642744	4.04226e-06	468945	5.08759e-06	625830	5.0609e-06	400147	7.59911e-06	647605	7.82728e-06	1.74411e+06	8.61091e-06	116144	2.34739e-06	122700	2.74647e-06	596028
Q7RTV0	High	PHD finger-like domain-containing protein 5A OS=Homo sapiens GN=PHF5A	35	3	35	3	110	12.4	8.41	135.37	3	0	1.42239e+06	2.15251e-05	2.81372e+06	2.04749e-05	1.61717e+06	2.25716e-05	1.89357e+06	1.63661e-05	2.52977e+06	2.80407e-05	2.95226e+06	2.39361e-05	2.32965e+06	2.39412e-05	2660088	2.05556e-05	2.27733e+06	2.21764e-05	569489	3.39038e-06	3.27904e+06	2.06221e-05	1.61244e+06	1.74934e-05	2.10139e+06	1.69933e-05	1.15677e+06	2.19679e-05	1.99093e+06	2.40634e-05	5.13473e+06	2.53509e-05	902720	1.82449e-05	862816	1.93129e-05	2.1301e+06
O75122	High	CLIP-associating protein 2 OS=Homo sapiens GN=CLASP2	8	7	22	4	1294	141	8.4	60.42	7	0	1.15986e+06	1.75523e-05	2340975	1.70348e-05	4.78013e+06	6.67182e-05	8.59534e+06	7.42893e-05	4.32648e+06	4.79559e-05	6.51866e+06	5.28515e-05	4.66313e+06	4.79218e-05	6.53682e+06	5.05128e-05	4.86517e+06	4.68546e-05	2.38692e+06	2.05175e-05	8492775	5.34117e-05	6.48435e+06	7.03488e-05	7.30556e+06	5.9078e-05	3.35224e+06	6.36616e-05	2.95062e+06	3.56626e-05	9.37406e+06	4.6281e-05	2.534e+06	5.12147e-05	3.17198e+06	7.10004e-05	5.4582e+06
Q969N2	High	GPI transamidase component PIG-T OS=Homo sapiens GN=PIGT	6	3	15	3	578	65.7	8.38	47.61	3	0	115259	1.74422e-06	293141	2.13313e-06	114111	1.5927e-06	183047	1.58207e-06	614363	6.80976e-06	181659	1.47284e-06	47751.5	4.9073e-07	68491.8	5.29265e-07	202228	2.04434e-06	183610	2.00929e-06	457877	2.87962e-06	347542	3.77049e-06	243730	1.97097e-06	198216	3.76429e-06	204728	2.47444e-06	2.35572e+06	1.16305e-05	54994.6	1.1115e-06	41184.7	9.21862e-07	488000
Q7Z434	High	Mitochondrial antiviral-signaling protein OS=Homo sapiens GN=MAVS	17	5	47	5	540	56.5	5.52	169.02	5	0	443720	6.71485e-06	736718	5.36095e-06	1.303e+06	1.81865e-05	2.38794e+06	2.06389e-05	904801	1.00291e-05	1.56823e+06	1.27148e-05	1.0633e+06	1.09273e-05	2.47117e+06	1.90958e-05	1.35986e+06	1.29585e-05	742703	5.77506e-06	1.67748e+06	1.05498e-05	1.28438e+06	1.39342e-05	1.54485e+06	1.24928e-05	1.12435e+06	2.13523e-05	1.78531e+06	2.15782e-05	4.00659e+06	1.97811e-05	828346	1.67417e-05	945549	2.11648e-05	1.64961e+06
Q9H1C4	Medium	Protein unc-93 homolog B1 OS=Homo sapiens GN=UNC93B1	2	1	6	1	597	66.6	6.96	14.76	1	0	23134.8	3.501e-07	54364.7	3.95601e-07	42698.1	5.95956e-07	37752.2	3.26291e-07	48557	5.38219e-07	64385.8	5.22023e-07	93644.9	9.62365e-07	81584.2	6.30436e-07	55765.2	5.40124e-07	23267.7	2.04455e-07	113412	7.13253e-07	67462	7.31896e-07	54129.5	4.37729e-07	91655.5	1.74061e-06	129636	1.56685e-06	285897	1.41151e-06	24632.6	4.97849e-07	15212.3	3.40506e-07	97754.5
O60568	High	Multifunctional procollagen lysine hydroxylase and glycosyltransferase LH3 OS=Homo sapiens GN=PLOD3	30	18	116	18	738	84.7	6.05	354.32	18	0	1.48711e+06	2.25045e-05	2.4928e+06	1.81396e-05	8.98247e+06	0.000125372	1.33999e+07	0.000115815	4.02126e+06	4.45727e-05	5.68155e+06	4.60645e-05	7.98823e+06	8.2093e-05	7.61253e+06	5.88252e-05	6.45824e+06	6.41734e-05	3.87688e+06	4.02305e-05	1.85165e+07	0.000116452	8.15253e+06	8.84469e-05	1.1615e+07	9.39272e-05	6.83215e+06	0.000129748	5.86025e+06	7.08299e-05	1.53274e+07	7.56733e-05	1.46951e+06	2.97002e-05	1.70171e+06	3.80904e-05	8.68438e+06
P01111	High	GTPase NRas OS=Homo sapiens GN=NRAS	37	5	53	2	189	21.2	5.17	153.53	5	3	1.60888e+06	2.43473e-05	3.59196e+06	2.6138e-05	1.57864e+06	2.20338e-05	3.20536e+06	2.77039e-05	3.37066e+06	3.73613e-05	4.48104e+06	3.63311e-05	3.45687e+06	3.55254e-05	5.31848e+06	4.10981e-05	3.32649e+06	3.13173e-05	1.27673e+06	7.06791e-06	6.55542e+06	4.12275e-05	3.51943e+06	3.81823e-05	4.89408e+06	3.9577e-05	1.10603e+06	2.10044e-05	2.39161e+06	2.89062e-05	5.41615e+06	2.67403e-05	1.21978e+06	2.46529e-05	994445	2.22593e-05	3.26212e+06
O95671	High	Probable bifunctional dTTP/UTP pyrophosphatase/methyltransferase protein OS=Homo sapiens GN=ASMTL	29	12	78	12	621	68.8	6.07	271.25	12	0	582370	8.81305e-06	2.44785e+06	1.78125e-05	2.68163e+06	3.74286e-05	4.8685e+06	4.20784e-05	2.77746e+06	3.07862e-05	3.67714e+06	2.98133e-05	2.99642e+06	3.07934e-05	3.29488e+06	2.54609e-05	2.91578e+06	2.78733e-05	1.21189e+06	1.05843e-05	6.54722e+06	4.11759e-05	3.40618e+06	3.69537e-05	4.53826e+06	3.66996e-05	2.94906e+06	5.6005e-05	3.65322e+06	4.41546e-05	6.58637e+06	3.25178e-05	594841	1.20223e-05	541810	1.21277e-05	3.60212e+06
Q9NP61	High	ADP-ribosylation factor GTPase-activating protein 3 OS=Homo sapiens GN=ARFGAP3	9	4	17	4	516	56.9	7.36	45.43	4	0	371494	5.62185e-06	821738	5.97963e-06	1.42616e+06	1.99056e-05	2.4045e+06	2.0782e-05	1.12181e+06	1.24344e-05	1.7279e+06	1.40094e-05	955109	9.81541e-06	1.45969e+06	1.12796e-05	1.28605e+06	1.24785e-05	619266	5.6598e-06	2.08112e+06	1.30883e-05	1.25415e+06	1.36062e-05	1.93253e+06	1.56278e-05	967478	1.83732e-05	696138	8.41387e-06	1.64874e+06	8.14007e-06	262229	5.2999e-06	314069	7.03e-06	1.14456e+06
Q13617	High	Cullin-2 OS=Homo sapiens GN=CUL2	22	13	101	12	745	86.9	6.92	270.15	13	0	92772.7	1.40394e-06	430890	3.1355e-06	3.63216e+06	5.06955e-05	5.18104e+06	4.47797e-05	4.07414e+06	4.51589e-05	4.85625e+06	3.93732e-05	3.49514e+06	3.59187e-05	3.49583e+06	2.70138e-05	3.15728e+06	3.09349e-05	1.89365e+06	1.90517e-05	5.46327e+06	3.43589e-05	2.66137e+06	2.88733e-05	4.07187e+06	3.2928e-05	3.12704e+06	5.93849e-05	3.06688e+06	3.70678e-05	4.81871e+06	2.37906e-05	1.40391e+06	2.83743e-05	1.04818e+06	2.34621e-05	3.20765e+06
Q00653	Medium	Nuclear factor NF-kappa-B p100 subunit OS=Homo sapiens GN=NFKB2	5	3	4	3	900	96.7	6.25	11.52	3	0					91261	1.27377e-06			170562	1.89056e-06	170640	1.3835e-06	163264	1.67783e-06			148932	1.55641e-06	83522.3	2.80581e-07									170796	2.06432e-06	410861	2.02848e-06	121017	2.44587e-06	127839	2.8615e-06	207628
Q9NZN8	High	CCR4-NOT transcription complex subunit 2 OS=Homo sapiens GN=CNOT2	11	3	22	3	540	59.7	7.66	62.33	3	0	483034	7.30979e-06	1.32015e+06	9.60649e-06	1.17888e+06	1.64542e-05	751499	6.49519e-06			907574	7.35837e-06	482458	4.9581e-06	760090	5.87354e-06	840527	8.29366e-06	420477	3.8811e-06	2.11323e+06	1.32902e-05	1.12988e+06	1.22581e-05	1.757e+06	1.42083e-05	635320	1.20652e-05	848450	1.02548e-05	1.76439e+06	8.71104e-06	199407	4.03022e-06	166394	3.7245e-06	1.07676e+06
O43414	Medium	ERI1 exoribonuclease 3 OS=Homo sapiens GN=ERI3	9	2	12	2	337	37.2	8.07	31.48	2	0	177394	2.68451e-06	409189	2.97759e-06	264559	3.69256e-06	383097	3.3111e-06	435311	4.8251e-06	358950	2.91027e-06	468426	4.8139e-06	236242	1.82554e-06	341646	3.38007e-06	103825	1.03713e-06	688910	4.3326e-06	408361	4.43031e-06	524156	4.2387e-06	44453.8	8.44214e-07	446424	5.39571e-06	839832	4.14636e-06	138911	2.80753e-06	112606	2.52052e-06	400457
Q06481	High	Amyloid-like protein 2 OS=Homo sapiens GN=APLP2	10	5	12	4	763	86.9	4.79	38.66	5	0	27561.6	4.17092e-07	188389	1.37087e-06	125378	1.74996e-06	39315.6	3.39804e-07	197830	2.1928e-06	250819	2.03357e-06	376903	3.87334e-06	244077	1.88608e-06	181284	1.73294e-06	116054	1.11549e-06	366310	2.30375e-06	127055	1.37842e-06	190175	1.53789e-06	282837	5.37131e-06	720277	8.70563e-06	1.46337e+06	7.22487e-06	98743.4	1.9957e-06	115266	2.58007e-06	420505
P49441	Medium	Inositol polyphosphate 1-phosphatase OS=Homo sapiens GN=INPP1	3	1	13	1	399	44	5.26	32.21	1	0	131402	1.98851e-06	238723	1.73714e-06	115714	1.61508e-06	168877	1.4596e-06	74454.6	8.25275e-07	96115.3	7.79277e-07	123197	1.26606e-06	161539	1.24828e-06	138753	1.3649e-06	50989.7	4.2368e-07	180963	1.13809e-06	92436.3	1.00284e-06	101848	8.23611e-07	56040.4	1.06425e-06	145932	1.76381e-06	355124	1.7533e-06	96460.6	1.94956e-06	78411.1	1.75512e-06	138402
Q15382	High	GTP-binding protein Rheb OS=Homo sapiens GN=RHEB	24	5	37	5	184	20.5	5.92	106.69	5	0	2.5019e+06	3.78614e-05	5.20847e+06	3.7901e-05	952540	1.3295e-05	1.1331e+06	9.79334e-06	4.34045e+06	4.81108e-05	5.88039e+06	4.76766e-05	4.21858e+06	4.33532e-05	5.56668e+06	4.30161e-05	3.72526e+06	3.51259e-05	1.95525e+06	1.50693e-05	3.62969e+06	2.28274e-05	2.04461e+06	2.21821e-05	3.11545e+06	2.51937e-05	1.80568e+06	3.42914e-05	2.62038e+06	3.16712e-05	6.71196e+06	3.31379e-05	2591313	5.2373e-05	2.29135e+06	5.12886e-05	3.1013e+06
Q92804	High	TATA-binding protein-associated factor 2N OS=Homo sapiens GN=TAF15	21	8	103	6	592	61.8	8.02	343.43	8	0	1.99852e+06	3.02438e-05	3.14347e+06	2.28744e-05	5.89797e+06	8.23204e-05	1.04957e+07	9.07142e-05	5.88216e+06	6.51995e-05	8.18982e+06	6.64009e-05	6.07595e+06	6.2441e-05	7.06095e+06	5.45629e-05	6.09307e+06	5.93446e-05	2.67968e+06	2.33158e-05	9.92327e+06	6.24082e-05	5.32781e+06	5.78015e-05	7.30315e+06	5.90585e-05	3.71179e+06	7.04899e-05	4.00533e+06	4.84104e-05	7.4365e+06	3.6715e-05	1.2602e+06	2.54699e-05	1.3392e+06	2.99761e-05	5.03841e+06
Q8WV41	High	Sorting nexin-33 OS=Homo sapiens GN=SNX33	14	6	25	6	574	65.2	6.79	67.52	6	0	63239.9	9.57014e-07	114187	8.30916e-07	1.14797e+06	1.60226e-05	1.59767e+06	1.38086e-05	749820	8.31121e-06	754648	6.11848e-06	686063	7.05049e-06	867453	6.70318e-06	747630	7.47532e-06	502944	5.38675e-06	1.48838e+06	9.36051e-06	748738	8.12307e-06	1.06875e+06	8.64266e-06	624198	1.1854e-05	679944	8.21814e-06	1.5226e+06	7.5173e-06	55379.9	1.11928e-06	38178.9	8.5458e-07	778271
Q9H5V9	Medium	UPF0428 protein CXorf56 OS=Homo sapiens GN=CXorf56	12	2	8	2	222	25.6	8.73	21.73	2	0	196187	2.96891e-06	368046	2.67819e-06			89537.6	7.73872e-07	152976	1.69563e-06	180401	1.46264e-06	246507	2.53328e-06	315175	2.43549e-06	221261	2.07829e-06	118413	7.86837e-07	403232	2.53595e-06	239362	2.59684e-06	380456	3.07663e-06			140503	1.69819e-06	373213	1.8426e-06	160215	3.2381e-06	84975.5	1.90206e-06	254565
Q6P2I3	High	Fumarylacetoacetate hydrolase domain-containing protein 2B OS=Homo sapiens GN=FAHD2B	26	5	27	5	314	34.6	7.75	91.54	5	0	978952	1.48145e-05	1.73958e+06	1.26586e-05	477247	6.66114e-06	694368	6.00141e-06	1.21078e+06	1.34206e-05	1.46409e+06	1.18704e-05	1.74944e+06	1.79786e-05	2.1354e+06	1.65012e-05	1.30623e+06	1.24883e-05	570023	4.29241e-06	2.69241e+06	1.69327e-05	1.55003e+06	1.68163e-05	2.41121e+06	1.94988e-05	109947	2.08797e-06	1.152e+06	1.39237e-05	2.77063e+06	1.3679e-05	550814	1.11325e-05	305521	6.83866e-06	1.44282e+06
O95297	Medium	Myelin protein zero-like protein 1 OS=Homo sapiens GN=MPZL1	6	1	10	1	269	29.1	8.72	26.09	1	0	123680	1.87166e-06					122627	1.05986e-06			240963	1.95366e-06	149113	1.5324e-06			159096	1.6044e-06	92589.1	4.0625e-07	246805	1.55217e-06	120782	1.31036e-06	233896	1.89145e-06	88377.5	1.67836e-06			282721	1.39583e-06	115031	2.32488e-06	77578.1	1.73648e-06	166456
Q8WW59	High	SPRY domain-containing protein 4 OS=Homo sapiens GN=SPRYD4	36	6	25	6	207	23.1	6.93	71.74	6	0	1.20209e+06	1.81913e-05	2.75723e+06	2.00638e-05	87459.8	1.22071e-06	1.3627e+06	1.17778e-05	1.02541e+06	1.13659e-05	2.2498e+06	1.82408e-05	1.41106e+06	1.45011e-05	2.88311e+06	2.2279e-05	1.62236e+06	1.47051e-05	946578	6.67966e-06	4.54044e+06	2.85551e-05	2.04881e+06	2.22276e-05	3.24598e+06	2.62493e-05	331329	6.29221e-06	1.74946e+06	2.11448e-05	3.07766e+06	1.51948e-05	1.03496e+06	2.09177e-05	828671	1.85486e-05	2.10716e+06
Q9Y2V2	High	Calcium-regulated heat-stable protein 1 OS=Homo sapiens GN=CARHSP1	26	3	45	3	147	15.9	8.21	137.47	3	0	725758	1.09829e-05	1.46203e+06	1.06389e-05	1.32383e+06	1.84773e-05	2.17436e+06	1.8793e-05	3.20228e+06	3.54949e-05	2.82e+06	2.28638e-05	2.03172e+06	2.08794e-05	2.93046e+06	2.26449e-05	2.08381e+06	2.00969e-05	872530	7.82579e-06	3.15699e+06	1.98545e-05	2.0349e+06	2.20767e-05	2.75173e+06	2.22525e-05	610361	1.15913e-05	1.62375e+06	1.96255e-05	4.54427e+06	2.24357e-05	802103	1.62113e-05	785211	1.75758e-05	2.03866e+06
P23284	High	Peptidyl-prolyl cis-trans isomerase B OS=Homo sapiens GN=PPIB	60	17	531	17	216	23.7	9.41	1737.27	17	0	1.73947e+08	0.00263236	4.06305e+08	0.0029566	9.50932e+07	0.00132726	1.65812e+08	0.00143311	2.83052e+08	0.00313742	3.47514e+08	0.00281755	3.05537e+08	0.00313992	4.32745e+08	0.00334401	2.76251e+08	0.00259853	1.21225e+08	0.000782935	4.63291e+08	0.00291367	2.53041e+08	0.00274524	3.78592e+08	0.00306156	1.40293e+08	0.00266429	1.55603e+08	0.00188069	3.86608e+08	0.00190873	1.04026e+08	0.00210247	9.8225e+07	0.00219863	2.4746e+08
Q6PD74	High	Alpha- and gamma-adaptin-binding protein p34 OS=Homo sapiens GN=AAGAB	13	2	13	2	315	34.6	4.64	38.13	2	0	306631	4.64026e-06	821294	5.97639e-06	348697	4.86691e-06	670914	5.7987e-06	171325	1.89902e-06	262916	2.13165e-06	314946	3.23662e-06	375467	2.90139e-06	409024	3.93137e-06	220552	1.60177e-06	658293	4.14005e-06	297257	3.22495e-06	409014	3.30758e-06	199211	3.78318e-06	545699	6.5956e-06	991529	4.89531e-06	257014	5.19451e-06	14445.7	3.23345e-07	421558
Q92572	High	AP-3 complex subunit sigma-1 OS=Homo sapiens GN=AP3S1	28	5	41	5	193	21.7	5.39	103.65	5	0	728598	1.10259e-05	2.18484e+06	1.58987e-05	2.13671e+06	2.9823e-05	3.23678e+06	2.79754e-05	2.05634e+06	2.2793e-05	3.5406e+06	2.87062e-05	2.32052e+06	2.38474e-05	2.55841e+06	1.977e-05	2.34535e+06	2.24799e-05	848190	6.6193e-06	4336915	2.72752e-05	2.91776e+06	3.16548e-05	3.54499e+06	2.86673e-05	389028	7.38795e-06	1.32269e+06	1.59867e-05	3.60476e+06	1.77972e-05	896753	1.81243e-05	929944	2.08155e-05	2.24285e+06
Q9Y5P4	High	Ceramide transfer protein OS=Homo sapiens GN=CERT1	34	14	48	14	624	70.8	5.48	137.49	14	0	195058	2.95183e-06	528225	3.84379e-06	2.48495e+06	3.46834e-05	4.57069e+06	3.95043e-05	2.67604e+06	2.9662e-05	3.52944e+06	2.86157e-05	2.20749e+06	2.26858e-05	3.10225e+06	2.39724e-05	2.41177e+06	2.32399e-05	1.46216e+06	1.3386e-05	4.88818e+06	3.07421e-05	2.16261e+06	2.34622e-05	2.9735e+06	2.40458e-05	1.80343e+06	3.42487e-05	2.55134e+06	3.08368e-05	6.2406e+06	3.08107e-05	891250	1.8013e-05	654882	1.46586e-05	2.77073e+06
P33121	High	Long-chain-fatty-acid--CoA ligase 1 OS=Homo sapiens GN=ACSL1	22	12	76	12	698	77.9	7.15	205.33	12	0	1.87687e+06	2.84028e-05	4.79725e+06	3.49086e-05	4.72346e+06	6.59273e-05	7.1466e+06	6.17679e-05	3.25907e+06	3.61244e-05	4.43562e+06	3.59628e-05	3.4326e+06	3.52759e-05	4.65479e+06	3.59696e-05	4.29078e+06	4.17924e-05	1.52974e+06	1.38907e-05	7.78453e+06	4.89575e-05	4.76663e+06	5.17133e-05	6.39498e+06	5.17144e-05	3.08528e+06	5.8592e-05	3.45492e+06	4.17579e-05	7.28884e+06	3.5986e-05	1.18569e+06	2.39639e-05	969340	2.16973e-05	4.36628e+06
Q15554	Medium	Telomeric repeat-binding factor 2 OS=Homo sapiens GN=TERF2	10	3	7	3	542	59.6	9.35	19.61	3	0	537666	8.13653e-06	596368	4.33965e-06	589692	8.23058e-06	780428	6.74523e-06	993026	1.1007e-05	1.06312e+06	8.61947e-06	754963	7.75856e-06	1.09961e+06	8.49713e-06	801858	7.91676e-06	224612	1.87921e-06	1.73029e+06	1.08819e-05	881394	9.56225e-06	687557	5.56008e-06	233723	4.43858e-06	1.15239e+06	1.39283e-05	4.28017e+06	2.11318e-05	160673	3.24736e-06	247389	5.53745e-06	1.1717e+06
Q13951	High	Core-binding factor subunit beta OS=Homo sapiens GN=CBFB	32	5	71	5	182	21.5	6.6	241.23	5	0	1.78496e+06	2.7012e-05	3.47515e+06	2.5288e-05	2.5976e+06	3.62558e-05	3.93762e+06	3.40328e-05	4.70829e+06	5.2188e-05	5.76932e+06	4.67761e-05	4.90657e+06	5.04235e-05	6.38078e+06	4.9307e-05	4.19504e+06	4.01604e-05	1.55702e+06	1.08515e-05	9990872	6.28333e-05	5.8819e+06	6.38129e-05	8.12913e+06	6.5738e-05	1.02882e+06	1.95382e-05	4.09369e+06	4.94784e-05	1.10858e+07	5.47321e-05	1.59794e+06	3.2296e-05	1.33438e+06	2.98682e-05	5.39282e+06
Q92945	High	Far upstream element-binding protein 2 OS=Homo sapiens GN=KHSRP	46	25	400	23	711	73.1	7.3	1324.44	25	2	1.23031e+07	0.000186184	2.43931e+07	0.000177504	4.76336e+07	0.000664843	7.9048e+07	0.00068321	4.3647e+07	0.000483795	5.99325e+07	0.000485916	4.53335e+07	0.00046588	6.27683e+07	0.000485037	4.68824e+07	0.000454046	2.12879e+07	0.000188292	7.74305e+07	0.000486966	4.29812e+07	0.000466304	5.56127e+07	0.000449724	3.03475e+07	0.000576324	3.35941e+07	0.000406036	8.74634e+07	0.000431819	2.34346e+07	0.000473637	2.21211e+07	0.00049515	4.66232e+07
P15927	Medium	Replication protein A 32 kDa subunit OS=Homo sapiens GN=RPA2	29	4	11	4	270	29.2	6.15	32.83	4	0	387462	5.86349e-06	883886	6.43186e-06	214556	2.99464e-06	284724	2.46086e-06	600720	6.65855e-06	635874	5.1555e-06	618329	6.35441e-06	834863	6.45134e-06	557552	5.29633e-06	243809	1.65951e-06	969145	6.09502e-06	505951	5.48907e-06	838090	6.77739e-06	58763.6	1.11597e-06	382883	4.62771e-06	1.0151e+06	5.01167e-06	150131	3.03429e-06	195781	4.38228e-06	514480
Q9NYT0	High	Pleckstrin-2 OS=Homo sapiens GN=PLEK2	17	3	16	3	353	39.9	9.41	49.36	3	0	278236	4.21056e-06	247245	1.79915e-06	2334.82	3.25881e-08			148736	1.64863e-06	395652	3.20784e-06	593239	6.09657e-06	381936	2.95138e-06	292483	2.84953e-06	203909	1.95853e-06	351976	2.2136e-06	106565	1.15613e-06	307936	2.49019e-06	113251	2.15073e-06	487570	5.89301e-06	694260	3.42766e-06	78605	1.58868e-06	64246.6	1.43807e-06	275551
Q9BWD1	High	Acetyl-CoA acetyltransferase, cytosolic OS=Homo sapiens GN=ACAT2	62	15	222	15	397	41.3	6.92	870.54	15	0	2.2367e+07	0.000338482	5.26266e+07	0.000382954	1.25258e+07	0.000174828	1.82292e+07	0.000157555	1.78702e+07	0.000198078	2.34073e+07	0.00018978	3.86745e+07	0.000397448	4.82724e+07	0.000373021	2.92466e+07	0.000276518	1.51625e+07	0.000105068	5.7532e+07	0.000361823	3.45454e+07	0.000374783	4.11336e+07	0.000332635	1.98861e+07	0.000377654	3.2308e+07	0.000390491	7.04835e+07	0.000347987	1.32615e+07	0.000268028	1.16058e+07	0.00025978	3.50945e+07
Q9BV44	High	THUMP domain-containing protein 3 OS=Homo sapiens GN=THUMPD3	12	4	19	4	507	57	6.37	59.82	4	0	595222	9.00754e-06	1.11607e+06	8.12138e-06	1.35897e+06	1.89677e-05	2417579	2.08951e-05	1.10978e+06	1.23011e-05	1.57385e+06	1.27603e-05	886258	9.10785e-06	1.13574e+06	8.77631e-06	1.27418e+06	1.24922e-05	546026	4.91582e-06	2.78373e+06	1.75071e-05	1.59362e+06	1.72892e-05	2.14138e+06	1.73168e-05	710550	1.34939e-05	1.06008e+06	1.28126e-05	2.60254e+06	1.28491e-05	193802	3.91693e-06	177543	3.97405e-06	1.40791e+06
P50750	Medium	Cyclin-dependent kinase 9 OS=Homo sapiens GN=CDK9	14	4	12	3	372	42.8	8.79	32.11	4	0	118726	1.79669e-06	141015	1.02614e-06					99767.8	1.10585e-06			128559	1.32117e-06	177608	1.37245e-06	133135	1.32446e-06	72324.8	3.00873e-07	273789	1.72188e-06	51904	5.63107e-07	151357	1.22398e-06	61843.4	1.17446e-06									134724
Q8WUH6	High	Transmembrane protein 263 OS=Homo sapiens GN=TMEM263	39	3	37	3	116	11.7	9.32	110.93	3	0	992683	1.50223e-05	2.06546e+06	1.50299e-05	526657	7.35078e-06	1.07842e+06	9.32076e-06	1.71229e+06	1.89795e-05	2.47992e+06	2.01065e-05	2.02495e+06	2.08099e-05	2.76528e+06	2.13685e-05	1.70571e+06	1.59985e-05	778784	5.33205e-06	2.29953e+06	1.44619e-05	1.24305e+06	1.34858e-05	1.96589e+06	1.58976e-05	719779	1.36692e-05	1.19377e+06	1.44285e-05	3.30413e+06	1.63129e-05	579738	1.17171e-05	581940	1.30259e-05	1.48598e+06
P26232	High	Catenin alpha-2 OS=Homo sapiens GN=CTNNA2	14	11	149	1	953	105.2	5.71	506.68	11	0	629220	9.52202e-06	1.26724e+06	9.22149e-06	1.02399e+06	1.42923e-05	1.35696e+06	1.17282e-05	2130563	2.36157e-05	2.54961e+06	2.06715e-05	1931084	1.98453e-05	2.22438e+06	1.71887e-05	1.63913e+06	1.57607e-05	667025	5.40688e-06	1.52206e+06	9.57234e-06	942359	1.02237e-05	1.01709e+06	8.22493e-06	1.28198e+06	2.43459e-05	3.32594e+06	4.0199e-05	7.28138e+06	3.59492e-05	2.04542e+06	4.134e-05	1.5135e+06	3.38775e-05	2.36622e+06
P83731	High	60S ribosomal protein L24 OS=Homo sapiens GN=RPL24	35	8	179	8	157	17.8	11.25	550.43	8	0	5.57389e+07	0.0008435	1.19822e+08	0.00087192	5.11964e+07	0.00071457	8.58763e+07	0.000742227	9.26705e+07	0.00102719	1.27882e+08	0.00103683	8.8069e+07	0.000905063	1.27928e+08	0.000988555	9.36479e+07	0.000891232	3.01517e+07	0.000122713	1.89328e+08	0.0011907	1.18709e+08	0.00128788	1.64554e+08	0.0013307	2.07981e+07	0.000394973	3.18425e+07	0.000384865	7.77899e+07	0.000384059	3.50528e+07	0.000708451	3.15428e+07	0.00070604	8.37022e+07
Q9UK22	Medium	F-box only protein 2 OS=Homo sapiens GN=FBXO2	9	2	5	2	296	33.3	4.37	10.82	2	0	134892	2.04132e-06	130590	9.5028e-07	20608.4	2.8764e-07	38177.6	3.29968e-07	44509.9	4.93359e-07	177191	1.43662e-06	265268	2.72609e-06	295140	2.28067e-06	138297	1.31824e-06	103493	9.4867e-07	348328	2.19066e-06	183196	1.9875e-06	244438	1.9767e-06	151529	2.87765e-06	112002	1.35372e-06	188238	9.29355e-07	126791	2.56257e-06	109395	2.44865e-06	182990
O00401	High	Neural Wiskott-Aldrich syndrome protein OS=Homo sapiens GN=WASL	19	7	35	7	505	54.8	7.93	101.32	7	0	1.01025e+06	1.52881e-05	2.09521e+06	1.52464e-05	3.7311e+06	5.20765e-05	5.93772e+06	5.13196e-05	2.10147e+06	2.32933e-05	3.00357e+06	2.43522e-05	1.87494e+06	1.92683e-05	2.42542e+06	1.87423e-05	2.77246e+06	2.74483e-05	1.50862e+06	1.5319e-05	5.98877e+06	3.76638e-05	3.47746e+06	3.77271e-05	5.22421e+06	4.22467e-05	1.9307e+06	3.66656e-05	1.97373e+06	2.38554e-05	4.09324e+06	2.02089e-05	654426	1.32266e-05	569516	1.27478e-05	2.98901e+06
Q9BTE6	High	Alanyl-tRNA editing protein Aarsd1 OS=Homo sapiens GN=AARSD1	30	8	32	8	412	45.5	6.42	97.75	8	0	1.19663e+06	1.81087e-05	2.46011e+06	1.79017e-05	1.79966e+06	2.51186e-05	3.16137e+06	2.73237e-05	571894	6.33902e-06	864829	7.0118e-06	1.11529e+06	1.14616e-05	1.17083e+06	9.0475e-06	1.54258e+06	1.52891e-05	875905	8.09277e-06	2.05818e+06	1.2944e-05	937364	1.01695e-05	1.5624e+06	1.26347e-05	607206	1.15313e-05	1.46079e+06	1.76559e-05	3.97978e+06	1.96487e-05	839433	1.69658e-05	605329	1.35494e-05	1.50631e+06
Q16186	High	Proteasomal ubiquitin receptor ADRM1 OS=Homo sapiens GN=ADRM1	20	7	82	7	407	42.1	5.07	266.56	7	0	4.55391e+06	6.89147e-05	8.34382e+06	6.07163e-05	1.96677e+06	2.74511e-05	2.0676e+06	1.78702e-05	3.29995e+06	3.65775e-05	3.89254e+06	3.15597e-05	5.27378e+06	5.41973e-05	5.4655e+06	4.22342e-05	4.35798e+06	4.24401e-05	2.08019e+06	1.7543e-05	9.25877e+06	5.82291e-05	5.291e+06	5.74021e-05	8.35818e+06	6.75902e-05	3.35876e+06	6.37855e-05	5.39559e+06	6.52138e-05	1.27618e+07	6.30066e-05	3.54581e+06	7.16644e-05	2.86813e+06	6.4199e-05	6.35475e+06
Q9BXK5	Medium	Bcl-2-like protein 13 OS=Homo sapiens GN=BCL2L13	13	4	10	4	485	52.7	4.44	24.4	4	0	106250	1.60788e-06	98174.8	7.14398e-07			106393	9.19556e-07	123907	1.37342e-06	127142	1.03084e-06	281464	2.89253e-06	313709	2.42416e-06	165291	1.56611e-06	102857	8.12863e-07	83874.4	5.27492e-07	92392.4	1.00237e-06					502599	6.07467e-06	1.26913e+06	6.26585e-06	73376.3	1.48301e-06	115166	2.57782e-06	356089
O14562	High	Ubiquitin domain-containing protein UBFD1 OS=Homo sapiens GN=UBFD1	29	6	58	6	309	33.4	5.77	169.39	6	0	2.10287e+06	3.18228e-05	5.99666e+06	4.36365e-05	372669	5.2015e-06	1.17351e+06	1.01427e-05	1.79677e+06	1.99158e-05	2.61543e+06	2.12052e-05	4.53589e+06	4.66142e-05	3.49102e+06	2.69766e-05	2.7606e+06	2.56894e-05	1.8424e+06	1.47072e-05	5.84541e+06	3.67622e-05	4.17409e+06	4.52848e-05	4.59009e+06	3.71187e-05	2.46928e+06	4.68935e-05	2.17826e+06	2.63276e-05	6.92578e+06	3.41935e-05	1.37023e+06	2.76936e-05	1.91145e+06	4.27851e-05	3.68307e+06
P01009	High	Alpha-1-antitrypsin OS=Homo sapiens GN=SERPINA1	29	8	51	8	418	46.7	5.59	177.83	8	0	1.33359e+06	2.01813e-05	2.8486e+06	2.07287e-05	2.60708e+06	3.63881e-05	3.8718e+06	3.34639e-05	730024	8.09179e-06	1.40235e+06	1.13699e-05	1.67463e+06	1.72098e-05	1.79668e+06	1.38837e-05	2.03309e+06	2.01646e-05	1.0103e+06	1.0083e-05	5.99223e+06	3.76856e-05	3.37662e+06	3.6633e-05	4.26732e+06	3.45086e-05	1.53283e+06	2.91097e-05	2.95548e+06	3.57215e-05	6.98196e+06	3.44709e-05	990435	2.00177e-05	1.1688e+06	2.61619e-05	3.40821e+06
Q53LP3	High	Ankyrin repeat domain-containing protein SOWAHC OS=Homo sapiens GN=SOWAHC	13	4	24	4	525	55.6	7.03	68.55	4	0	198141	2.99848e-06	233446	1.69874e-06	1.12144e+06	1.56524e-05	1.62824e+06	1.40728e-05	854367	9.47003e-06	1.17807e+06	9.55145e-06	860636	8.84453e-06	896924	6.93091e-06	871407	8.65242e-06	476698	4.82816e-06	1.048e+06	6.59093e-06	745700	8.09011e-06	1.25768e+06	1.01705e-05	674156	1.28028e-05	261720	3.16328e-06	281285	1.38874e-06	62578.9	1.26478e-06	184353	4.12649e-06	564434
Q05193	High	Dynamin-1 OS=Homo sapiens GN=DNM1	20	14	70	8	864	97.3	7.17	177.51	14	0	86382.1	1.30723e-06	175075	1.27399e-06	215054	3.0016e-06	378826	3.27419e-06	1.53991e+06	1.70687e-05	1.57281e+06	1.27519e-05	529943	5.44609e-06	495617	3.82985e-06	624202	5.9942e-06	595504	5.7805e-06	655661	4.1235e-06	263943	2.86352e-06	328223	2.65424e-06	370535	7.03675e-06	1.47618e+06	1.78418e-05	2.96387e+06	1.4633e-05	874301	1.76705e-05	728609	1.63089e-05	957664
Q9NX24	High	H/ACA ribonucleoprotein complex subunit 2 OS=Homo sapiens GN=NHP2	40	3	28	3	153	17.2	8.22	93.83	3	0	215521	3.2615e-06	749977	5.45743e-06	322987	4.50807e-06	554850	4.79556e-06	1.12558e+06	1.24762e-05	1.64706e+06	1.33539e-05	761985	7.83073e-06	1.34215e+06	1.03714e-05	840014	7.75685e-06	498258	3.87777e-06	1.93174e+06	1.21488e-05	1.43265e+06	1.55428e-05	1.97567e+06	1.59767e-05	79053.9	1.5013e-06	909836	1.09967e-05	1.61977e+06	7.99703e-06	344148	6.95557e-06	413852	9.2635e-06	1.08834e+06
Q6ZMI0	Medium	Protein phosphatase 1 regulatory subunit 21 OS=Homo sapiens GN=PPP1R21	6	3	8	3	780	88.3	6.84	20.5	3	0	23944.2	3.62349e-07	65404.9	4.75939e-07	414707	5.78825e-06	194105	1.67764e-06	517012	5.7307e-06	265517	2.15274e-06	185099	1.90221e-06	709218	5.48043e-06	296876	2.94628e-06	234362	2.34095e-06	140563	8.84008e-07	97536.7	1.05818e-06	129976	1.05108e-06	120376	2.28603e-06	345497	4.17585e-06	960626	4.74274e-06	283136	5.72246e-06	210650	4.71511e-06	286045
Q9Y3I1	High	F-box only protein 7 OS=Homo sapiens GN=FBXO7	14	5	26	5	522	58.5	6.55	65.1	5	0	187960	2.84442e-06	315370	2.29489e-06	479499	6.69257e-06	790769	6.8346e-06	585920	6.4945e-06	679850	5.51204e-06	513224	5.27427e-06	652282	5.04046e-06	525609	5.12347e-06	197943	1.71736e-06	848640	5.33716e-06	498746	5.4109e-06	617219	4.99127e-06	366574	6.96153e-06	413524	4.99805e-06	784647	3.87391e-06	194964	3.94042e-06	138906	3.10921e-06	482902
P0CE72	Medium	Oncomodulin-1 OS=Homo sapiens GN=OCM	18	1	4	1	109	12.2	4.34	12.55	1	0	11586918	0.000175346	2.12745e+07	0.00015481	8.21553e+06	0.000114668	11967167	0.000103432	2.98931e+06	3.31344e-05	3.85114e+06	3.1224e-05	4842421	4.97643e-05	6294016	4.86365e-05	8.87762e+06	8.88768e-05	6.0226e+06	5.64184e-05	14567804	9.16179e-05	7116755	7.72098e-05	10664129	8.62377e-05	4.89343e+06	9.29301e-05	13453338	0.000162604	29278676	0.000144553	4.75923e+06	9.61887e-05	2.67339e+06	5.984e-05	1.09258e+07
P11310	High	Medium-chain specific acyl-CoA dehydrogenase, mitochondrial OS=Homo sapiens GN=ACADM	15	4	14	4	421	46.6	8.37	38.47	4	0	556456	8.42088e-06	1.07757e+06	7.84127e-06	356127	4.97061e-06	359247	3.10497e-06	128902	1.42879e-06	309010	2.50537e-06	649245	6.67213e-06	777732	6.00987e-06	526786	5.11924e-06	303585	2.56477e-06	881068	5.5411e-06	443315	4.80953e-06	578398	4.67734e-06	327950	6.22804e-06	880451	1.06416e-05	1.84216e+06	9.09499e-06	370318	7.48449e-06	269900	6.04133e-06	699195
Q8WXH0	Medium	Nesprin-2 OS=Homo sapiens GN=SYNE2	1	3	5	3	6885	795.9	5.36	10.93	3	0	346517	5.24386e-06	707054	5.14509e-06	444770	6.20784e-06	682440	5.89832e-06	834079	9.24516e-06	1.16322e+06	9.43106e-06	668121	6.86611e-06	1.18741e+06	9.17562e-06	754201	7.15163e-06	301918	1.84716e-06	1.18361e+06	7.44378e-06	516530	5.60384e-06	797138	6.44622e-06	560688	1.06479e-05	1.08002e+06	1.30536e-05	2.32956e+06	1.15013e-05	131214	2.65196e-06	201809	4.51721e-06	850070
P82909	Medium	28S ribosomal protein S36, mitochondrial OS=Homo sapiens GN=MRPS36	17	1	4	1	103	11.5	9.99	10.52	1	0	132444	2.00428e-06	228397	1.662e-06					212582	2.35632e-06	213155	1.72821e-06			151672	1.17203e-06	187650	1.78457e-06	102329	4.38341e-07							42630.3	8.09583e-07			126460	6.24352e-07	52577.5	1.06264e-06	30731	6.87869e-07	63099.8
Q96C23	Medium	Aldose 1-epimerase OS=Homo sapiens GN=GALM	18	4	9	4	342	37.7	6.65	24.29	4	0	714106	1.08066e-05	1.30354e+06	9.48559e-06	111039	1.54981e-06	319225	2.75906e-06	505550	5.60366e-06	737223	5.97721e-06	935962	9.61864e-06	990057	7.65059e-06	702088	6.6814e-06	384577	3.3343e-06	1.10328e+06	6.93863e-06	1.17204e+06	1.27155e-05	1.0693e+06	8.64709e-06	158349	3.00718e-06	800461	9.67477e-06	1.8674e+06	9.21962e-06	217616	4.39824e-06	213703	4.78344e-06	825269
P55957	High	BH3-interacting domain death agonist OS=Homo sapiens GN=BID	61	7	104	7	195	22	5.44	387.28	7	0	2.73704e+06	4.14199e-05	4.46451e+06	3.24873e-05	2.24556e+06	3.13423e-05	2.85155e+06	2.46459e-05	7.84788e+06	8.69881e-05	8.58998e+06	6.96453e-05	6.79608e+06	6.98416e-05	7.30788e+06	5.64711e-05	5.35506e+06	5.16052e-05	2.56773e+06	2.24889e-05	8.73555e+06	5.49385e-05	4.84885e+06	5.26053e-05	5.83328e+06	4.71721e-05	1.31152e+06	2.49069e-05	6.28944e+06	7.60173e-05	1.15726e+07	5.71355e-05	1.44423e+06	2.91894e-05	1.06639e+06	2.38697e-05	5.13773e+06
O14965	Medium	Aurora kinase A OS=Homo sapiens GN=AURKA	10	3	4	2	403	45.8	9.39	11.54	3	0	59660.8	9.0285e-07	177729	1.2933e-06	122698	1.71255e-06	178767	1.54508e-06	43282.5	4.79755e-07			182993	1.88057e-06			127522	1.30235e-06	79589.4	5.28747e-07	409254	2.57382e-06	57453	6.23308e-07	135558	1.09622e-06			118320	1.43007e-06			53099.5	1.07319e-06	32397	7.25162e-07	134347
P08237	High	ATP-dependent 6-phosphofructokinase, muscle type OS=Homo sapiens GN=PFKM	24	13	114	10	780	85.1	7.99	336.53	13	0	973538	1.47326e-05	2.07126e+06	1.50721e-05	3.55024e+06	4.95522e-05	5.83528e+06	5.04342e-05	3.79217e+06	4.20335e-05	4.44248e+06	3.60184e-05	3.90989e+06	4.01809e-05	5.00617e+06	3.86848e-05	3.69763e+06	3.58386e-05	1.55738e+06	1.38521e-05	7.14948e+06	4.49636e-05	3.48717e+06	3.78324e-05	4.66852e+06	3.7753e-05	3.0987e+06	5.88468e-05	2.7334e+06	3.30373e-05	5616039	2.77272e-05	734590	1.48468e-05	751554	1.68225e-05	3.52993e+06
Q15262	Medium	Receptor-type tyrosine-protein phosphatase kappa OS=Homo sapiens GN=PTPRK	7	6	9	6	1439	162	5.9	27.45	6	0			205245	1.49353e-06	404330	5.6434e-06	469811	4.06056e-06	428426	4.74879e-06	239137	1.93886e-06	848684	8.72171e-06	1.25238e+06	9.67765e-06	549716	5.1835e-06	397291	3.12307e-06	785904	4.94261e-06	262084	2.84335e-06	190130	1.53753e-06	897855	1.7051e-05	1.64929e+06	1.99341e-05	3.67893e+06	1.81634e-05	630108	1.27351e-05	549085	1.22905e-05	1.08042e+06
Q8N543	High	Prolyl 3-hydroxylase OGFOD1 OS=Homo sapiens GN=OGFOD1	11	4	14	4	542	63.2	5.11	45.29	4	0	144167	2.18168e-06	452153	3.29022e-06	793751	1.10787e-05	1.43836e+06	1.24317e-05	1.01599e+06	1.12615e-05	1.14531e+06	9.28584e-06	960581	9.87164e-06	1.35872e+06	1.04994e-05	913628	8.73759e-06	440650	3.83297e-06	1.45573e+06	9.15517e-06	626430	6.79615e-06	956352	7.73374e-06	608317	1.15524e-05	952828	1.15164e-05	1.93466e+06	9.55167e-06	91869.4	1.85677e-06	127791	2.86041e-06	844246
Q13123	High	Protein Red OS=Homo sapiens GN=IK	32	12	73	12	557	65.6	6.64	196.51	12	0	490807	7.42742e-06	1.28626e+06	9.35987e-06	5.24052e+06	7.31441e-05	7.8852e+06	6.81516e-05	5.65266e+06	6.26556e-05	7.8468e+06	6.36197e-05	5.21891e+06	5.36334e-05	6.96651e+06	5.38331e-05	5.07346e+06	4.89781e-05	2.80074e+06	2.58964e-05	8.11086e+06	5.10097e-05	4.76153e+06	5.16579e-05	6.39888e+06	5.17459e-05	3.8628e+06	7.33577e-05	3.72509e+06	4.50233e-05	9.09376e+06	4.48971e-05	2.68658e+06	5.42985e-05	2.17282e+06	4.86355e-05	5.10154e+06
O75439	High	Mitochondrial-processing peptidase subunit beta OS=Homo sapiens GN=PMPCB	24	8	50	7	489	54.3	6.83	149.69	8	0	744942	1.12733e-05	2.16133e+06	1.57276e-05	1.21075e+06	1.6899e-05	3.74792e+06	3.23932e-05	517927	5.74084e-06	930423	7.54362e-06	725464	7.45541e-06	662631	5.12043e-06	1.33767e+06	1.27692e-05	1.10347e+06	9.07579e-06	1.58992e+06	9.99909e-06	775299	8.41123e-06	1.67805e+06	1.35699e-05	494739	9.39548e-06	2.06922e+06	2.50097e-05	3.91538e+06	1.93308e-05	1.16487e+06	2.35431e-05	923665	2.06749e-05	1.57639e+06
Q8NC60	Medium	Nitric oxide-associated protein 1 OS=Homo sapiens GN=NOA1	6	3	8	3	698	78.4	8.66	19.16	3	0	35832.5	5.42256e-07			301871	4.21334e-06	349272	3.01875e-06	311438	3.45206e-06	292622	2.3725e-06	249523	2.56428e-06	270864	2.09308e-06	258775	2.60804e-06	132285	1.15817e-06	240039	1.50962e-06	129515	1.40511e-06	202017	1.63365e-06	202801	3.85136e-06	289513	3.4992e-06	409554	2.02203e-06	104564	2.11334e-06	76566.3	1.71383e-06	206821
Q7L804	High	Rab11 family-interacting protein 2 OS=Homo sapiens GN=RAB11FIP2	5	2	27	2	512	58.2	9.32	82	2	0	112551	1.70324e-06	177397	1.29089e-06	651270	9.09006e-06	756326	6.53691e-06	996144	1.10415e-05	1.00933e+06	8.18334e-06	683125	7.0203e-06	813884	6.28923e-06	650003	6.39444e-06	338146	3.39198e-06	663004	4.16968e-06	414574	4.49772e-06	506433	4.09538e-06	579414	1.10035e-05	1.05584e+06	1.27614e-05	1.6513e+06	8.15269e-06	491680	9.93734e-06	363822	8.14364e-06	715758
P41223	High	Protein BUD31 homolog OS=Homo sapiens GN=BUD31	40	5	19	5	144	17	8.82	45.36	5	0	797807	1.20733e-05	1.36193e+06	9.9105e-06	474692	6.62548e-06	551155	4.76362e-06	1.05479e+06	1.16916e-05	1.77525e+06	1.43932e-05	1.28828e+06	1.32393e-05	1.58e+06	1.22093e-05	1.11049e+06	1.06133e-05	474363	3.3304e-06	1.83723e+06	1.15545e-05	930514	1.00952e-05	1.31658e+06	1.06468e-05	707151	1.34294e-05	882600	1.06676e-05	2.36129e+06	1.1658e-05	428262	8.65559e-06	459597	1.02874e-05	1.1154e+06
Q96GM5	Medium	SWI/SNF-related matrix-associated actin-dependent regulator of chromatin subfamily D member 1 OS=Homo sapiens GN=SMARCD1	3	1	9	1	515	58.2	9.25	22.76	1	0	158443	2.39773e-06	220654	1.60565e-06	129740	1.81084e-06	153462	1.32637e-06	138718	1.53758e-06	141068	1.14374e-06	90726.5	9.32373e-07	61658.6	4.76462e-07	136809	1.40384e-06	47235.4	5.81628e-07	289790	1.82251e-06	181335	1.9673e-06	180075	1.45622e-06	116206	2.20685e-06	264956	3.2024e-06	487638	2.40754e-06	15173.1	3.06663e-07	11566.7	2.58904e-07	193343
Q6STE5	Medium	SWI/SNF-related matrix-associated actin-dependent regulator of chromatin subfamily D member 3 OS=Homo sapiens GN=SMARCD3	4	1	9	1	483	55	9.35	22.76	1	0	158443	2.39773e-06	220654	1.60565e-06	129740	1.81084e-06	153462	1.32637e-06	138718	1.53758e-06	141068	1.14374e-06	90726.5	9.32373e-07	61658.6	4.76462e-07	136809	1.40384e-06	47235.4	5.81628e-07	289790	1.82251e-06	181335	1.9673e-06	180075	1.45622e-06	116206	2.20685e-06	264956	3.2024e-06	487638	2.40754e-06	15173.1	3.06663e-07	11566.7	2.58904e-07	193343
Q8N3D4	High	EH domain-binding protein 1-like protein 1 OS=Homo sapiens GN=EHBP1L1	9	9	20	8	1523	161.8	4.83	56.29	9	1	57808.9	8.74826e-07	362369	2.63688e-06	187049	2.61073e-06	451105	3.89889e-06	383531	4.25116e-06	711109	5.76548e-06	167120	1.71745e-06	752347	5.8137e-06	384055	3.44614e-06	250679	1.80438e-06	1.18236e+06	7.43597e-06	561060	6.08695e-06	670196	5.41968e-06	1.00718e+06	1.91271e-05	1.51052e+06	1.82569e-05	2.74553e+06	1.35551e-05	373513	7.54907e-06	301973	6.75923e-06	1.04404e+06
O75718	Medium	Cartilage-associated protein OS=Homo sapiens GN=CRTAP	6	2	10	2	401	46.5	5.73	23.21	2	0	163969	2.48135e-06	467866	3.40457e-06									275763	2.83395e-06	308999	2.38776e-06	304149	2.77691e-06	182168	4.60434e-07	364619	2.29312e-06	185834	2.01611e-06	398261	3.22062e-06	140570	2.66954e-06	108227	1.30809e-06	487133	2.40504e-06	61028.1	1.23344e-06	36512.4	8.17279e-07	222773
Q14118	Medium	Dystroglycan OS=Homo sapiens GN=DAG1	5	2	3	2	895	97.4	8.56	10.28	2	0	185228	2.80306e-06	355343	2.58576e-06	72283	1.00888e-06	149536	1.29244e-06	176969	1.96157e-06	246577	1.99918e-06	157609	1.61971e-06	286863	2.21671e-06	203801	1.93592e-06	88748.9	6.13094e-07	418466	2.63176e-06	173751	1.88502e-06	294830	2.38421e-06	130863	2.48519e-06	432256	5.22446e-06	742118	3.66394e-06	32452.1	6.55889e-07	16965.4	3.79745e-07	280213
Q96TA1	High	Protein Niban 2 OS=Homo sapiens GN=NIBAN2	49	24	163	24	746	84.1	6.19	577.15	24	0	2.99691e+06	4.53525e-05	7.3374e+06	5.33928e-05	8.56466e+06	0.000119541	1.02224e+07	8.83518e-05	1.57781e+07	0.000174889	1.79513e+07	0.000145544	1.41096e+07	0.000145001	1.82417e+07	0.000140961	1.19003e+07	0.000114129	5.48737e+06	4.70024e-05	1.55137e+07	9.75669e-05	9.62062e+06	0.000104374	1.27623e+07	0.000103205	9.60963e+06	0.000182495	2.17076e+07	0.000262369	4.93102e+07	0.000243451	1.43195e+07	0.000289411	1.28333e+07	0.000287255	1.82096e+07
Q15437	High	Protein transport protein Sec23B OS=Homo sapiens GN=SEC23B	42	20	144	17	767	86.4	6.89	421.98	20	4	2.54186e+06	3.84661e-05	4.66698e+06	3.39607e-05	1.02842e+07	0.000143541	1.52701e+07	0.000131979	8.0531e+06	8.92628e-05	1.05559e+07	8.55847e-05	1.05718e+07	0.000108643	1.43879e+07	0.000111182	9.54148e+06	9.28274e-05	4.37392e+06	3.99595e-05	1.59231e+07	0.000100142	9.02774e+06	9.79421e-05	1.15858e+07	9.36914e-05	9.02464e+06	0.000171385	8.43391e+06	0.000101937	1.90821e+07	9.42108e-05	2.79695e+06	5.6529e-05	2.69306e+06	6.02803e-05	9.82092e+06
O75886	High	Signal transducing adapter molecule 2 OS=Homo sapiens GN=STAM2	7	3	16	2	525	58.1	5.07	41.46	3	0	81549.3	1.23409e-06	116190	8.45488e-07	913794	1.27542e-05	1.50826e+06	1.30358e-05	626055	6.93936e-06	913912	7.40975e-06	441190	4.534e-06	359195	2.77565e-06	620017	6.19105e-06	478909	4.77386e-06	1.51499e+06	9.52787e-06	709731	7.69989e-06	1.295e+06	1.04723e-05	493004	9.36254e-06	639693	7.73165e-06	1.73739e+06	8.57776e-06	147106	2.97315e-06	164846	3.68985e-06	837721
O14602	High	Eukaryotic translation initiation factor 1A, Y-chromosomal OS=Homo sapiens GN=EIF1AY	36	5	56	5	144	16.4	5.24	170.79	5	0	4.07648e+06	6.16897e-05	1.29494e+07	9.42301e-05	3.50324e+06	4.88963e-05	8.77245e+06	7.58201e-05	8.85296e+06	9.81286e-05	1.94613e+07	0.000157787	7.18373e+06	7.38254e-05	1.09824e+07	8.48656e-05	9.47275e+06	8.69054e-05	5.14097e+06	3.29123e-05	1.12868e+07	7.09833e-05	9.80879e+06	0.000106416	1.04217e+07	8.42775e-05	2.80394e+06	5.3249e-05	4.06234e+06	4.90995e-05	1.28768e+07	6.35743e-05	1.9902e+06	4.0224e-05	1.96351e+06	4.39503e-05	6.90175e+06
P40121	High	Macrophage-capping protein OS=Homo sapiens GN=CAPG	48	12	204	12	348	38.5	6.19	739.07	12	0	2.21458e+07	0.000335134	5.63898e+07	0.000410338	1.239e+07	0.000172933	1.92009e+07	0.000165953	2.04995e+07	0.000227222	2.9165e+07	0.000236462	4.54111e+07	0.000466679	6.13798e+07	0.000474308	3.33227e+07	0.000311128	1.85537e+07	0.000127633	6.022e+07	0.000378728	3.64046e+07	0.000394954	6.31835e+07	0.000510946	2.67226e+07	0.000507483	3.26628e+07	0.000394779	8.60318e+07	0.000424751	2.00778e+07	0.000405793	1.8315e+07	0.000409956	4.29523e+07
Q9NQW7	High	Xaa-Pro aminopeptidase 1 OS=Homo sapiens GN=XPNPEP1	38	16	137	16	623	69.9	5.67	426.99	16	0	2.55962e+06	3.87349e-05	4.63575e+06	3.37334e-05	1.31804e+07	0.000183964	1.99238e+07	0.000172201	1.27871e+07	0.000141736	1.61406e+07	0.000130863	1.15471e+07	0.000118666	1.51932e+07	0.000117405	1.19959e+07	0.000117163	5.80268e+06	5.52874e-05	1.89973e+07	0.000119475	1.09273e+07	0.000118551	1.5335e+07	0.000124009	9.79317e+06	0.00018598	1.06695e+07	0.000128957	2.33302e+07	0.000115185	4.96121e+06	0.000100271	4.18714e+06	9.37232e-05	1.22751e+07
P18615	High	Negative elongation factor E OS=Homo sapiens GN=NELFE	41	11	77	11	380	43.2	9.33	207.94	11	0	2.36223e+06	3.57477e-05	6.0272e+06	4.38587e-05	3.91052e+06	5.45808e-05	5.68064e+06	4.90977e-05	1.93631e+06	2.14626e-05	2.0122e+06	1.63144e-05	1.871e+06	1.92278e-05	2.65909e+06	2.05479e-05	3.3074e+06	3.26047e-05	1.7041e+06	1.51437e-05	4.41695e+06	2.77785e-05	2.32542e+06	2.52285e-05	3.80778e+06	3.07924e-05	1.79581e+06	3.41038e-05	3.02191e+06	3.65244e-05	7.8521e+06	3.87669e-05	2.02298e+06	4.08864e-05	1.67396e+06	3.74693e-05	3.36461e+06
P49753	High	Acyl-coenzyme A thioesterase 2, mitochondrial OS=Homo sapiens GN=ACOT2	32	10	72	10	483	53.2	8.47	229.44	10	0	1.99543e+06	3.0197e-05	4.18572e+06	3.04586e-05	4.03074e+06	5.62587e-05	5.91023e+06	5.1082e-05	1.4163e+06	1.56987e-05	1.80808e+06	1.46594e-05	2.11102e+06	2.16945e-05	2.29161e+06	1.77082e-05	2.96864e+06	2.97196e-05	1.5657e+06	1.60068e-05	4.65303e+06	2.92632e-05	2.67234e+06	2.89923e-05	3.26537e+06	2.64061e-05	1.24444e+06	2.36329e-05	2.89089e+06	3.49407e-05	6.51716e+06	3.21761e-05	1.21437e+06	2.45437e-05	1.06328e+06	2.38e-05	2.94011e+06
Q86TX2	High	Acyl-coenzyme A thioesterase 1 OS=Homo sapiens GN=ACOT1	37	10	72	10	421	46.2	7.34	229.44	10	0	1.99543e+06	3.0197e-05	4.18572e+06	3.04586e-05	4.03074e+06	5.62587e-05	5.91023e+06	5.1082e-05	1.4163e+06	1.56987e-05	1.80808e+06	1.46594e-05	2.11102e+06	2.16945e-05	2.29161e+06	1.77082e-05	2.96864e+06	2.97196e-05	1.5657e+06	1.60068e-05	4.65303e+06	2.92632e-05	2.67234e+06	2.89923e-05	3.26537e+06	2.64061e-05	1.24444e+06	2.36329e-05	2.89089e+06	3.49407e-05	6.51716e+06	3.21761e-05	1.21437e+06	2.45437e-05	1.06328e+06	2.38e-05	2.94011e+06
Q6PCB7	Medium	Long-chain fatty acid transport protein 1 OS=Homo sapiens GN=SLC27A1	10	3	7	3	646	71.1	8.53	24.24	3	0	220500	3.33684e-06	359819	2.61833e-06	170914	2.38552e-06	158248	1.36773e-06	147292	1.63263e-06	143313	1.16194e-06	77753.5	7.99053e-07	169704	1.31138e-06	180943	1.82668e-06	82375.2	8.64484e-07	335686	2.11115e-06	367902	3.99138e-06	302840	2.44898e-06	199362	3.78604e-06	247095	2.98652e-06	447192	2.20785e-06					316679
Q9NSK0	High	Kinesin light chain 4 OS=Homo sapiens GN=KLC4	30	12	113	7	619	68.6	6.18	355.29	12	1	1.10495e+06	1.67212e-05	2.06739e+06	1.5044e-05	3.77502e+06	5.26896e-05	5.29665e+06	4.57788e-05	2.57232e+06	2.85123e-05	3.04734e+06	2.4707e-05	2.33043e+06	2.39492e-05	1.95682e+06	1.51212e-05	2.76886e+06	2.78154e-05	1.28899e+06	1.42119e-05	4.69902e+06	2.95524e-05	3.1114e+06	3.37557e-05	3.96989e+06	3.21033e-05	2.12903e+06	4.04319e-05	2.39374e+06	2.8932e-05	5.77679e+06	2.85208e-05	571493	1.15504e-05	590762	1.32234e-05	2.90527e+06
Q8NBJ7	High	Inactive C-alpha-formylglycine-generating enzyme 2 OS=Homo sapiens GN=SUMF2	31	7	114	7	301	33.8	8	351.27	7	0	4.55604e+06	6.89469e-05	9.43999e+06	6.86929e-05	2.39914e+06	3.34859e-05	3.42138e+06	2.95709e-05	5.12812e+06	5.68415e-05	6.30038e+06	5.10817e-05	6.69599e+06	6.8813e-05	8.38426e+06	6.47888e-05	5.79066e+06	5.52777e-05	2.39651e+06	1.6019e-05	1.19492e+07	7.51491e-05	7.04812e+06	7.64652e-05	9.64636e+06	7.80073e-05	526432	9.99736e-06	4.07719e+06	4.9279e-05	9.45126e+06	4.66622e-05	2.16933e+06	4.38443e-05	1.77961e+06	3.9834e-05	5.83093e+06
Q9H9L3	Medium	Interferon-stimulated 20 kDa exonuclease-like 2 OS=Homo sapiens GN=ISG20L2	4	1	4	1	353	39.1	9.94	12.35	1	0			9087315	6.61266e-05	8875773	0.000123883	6.74434e+06	5.82912e-05	4098160	4.54251e-05	5.52266e+06	4.47762e-05	9133608	9.38638e-05	9400357	7.26405e-05	7.55175e+06	7.21438e-05	3.30859e+06	2.84016e-05	13007368	8.18042e-05	9298893	0.000100884			1.02845e+06	1.95311e-05	2.83037e+06	3.42093e-05	9412793	4.64723e-05	2.41357e+06	4.87806e-05			6.33191e+06
Q9UJ68	Medium	Mitochondrial peptide methionine sulfoxide reductase OS=Homo sapiens GN=MSRA	15	2	4	2	235	26.1	8.09	10.72	2	0					122225	1.70595e-06			210366	2.33175e-06	149056	1.20851e-06	264884	2.72214e-06	162610	1.25656e-06	181828	1.84498e-06	103302	6.66528e-07	388245	2.4417e-06	360875	3.91514e-06	520987	4.21307e-06	28545.9	5.42109e-07			357191	1.7635e-06	73396	1.4834e-06	88940.9	1.99082e-06	259740
Q9BYT8	High	Neurolysin, mitochondrial OS=Homo sapiens GN=NLN	42	24	174	24	704	80.6	6.64	516.84	24	0	2.76456e+06	4.18362e-05	6.59462e+06	4.79877e-05	1.86177e+07	0.000259855	3.07625e+07	0.00026588	1.19497e+07	0.000132453	1.62348e+07	0.000131628	1.28445e+07	0.000131999	1.71883e+07	0.000132821	1.46196e+07	0.000143058	8.46005e+06	8.32218e-05	2.77662e+07	0.000174624	1.66163e+07	0.00018027	2.39512e+07	0.000193686	1.32026e+07	0.000250727	1.30499e+07	0.000157727	2.89019e+07	0.000142692	2.71026e+06	5.4777e-05	3.26448e+06	7.30707e-05	1.61828e+07
Q9H6T3	High	RNA polymerase II-associated protein 3 OS=Homo sapiens GN=RPAP3	24	12	43	12	665	75.7	6.84	113.46	12	0	1.48917e+06	2.25357e-05	2.80972e+06	2.04457e-05	7.26494e+06	0.0001014	1.2488e+07	0.000107933	6.75324e+06	7.48547e-05	9.0019e+06	7.2985e-05	6.74522e+06	6.93189e-05	9.14581e+06	7.06735e-05	6.96225e+06	6.75183e-05	3.52222e+06	3.18871e-05	1.07619e+07	6.76822e-05	7.35578e+06	7.98029e-05	9.45114e+06	7.64287e-05	4.70403e+06	8.93334e-05	4.47807e+06	5.41242e-05	1.21212e+07	5.98438e-05	3.83774e+06	7.75646e-05	4.06438e+06	9.09755e-05	7.09677e+06
Q7Z7A1	Medium	Centriolin OS=Homo sapiens GN=CNTRL	1	2	10	2	2325	268.7	5.55	20.85	2	0	7.13838e+06	0.000108026	7157045	5.20804e-05	7.42682e+06	0.000103659	9496730	8.208e-05	7.72569e+06	8.56336e-05	5.28283e+06	4.28318e-05	6.46147e+06	6.64029e-05	9.08668e+06	7.02166e-05	7.47196e+06	7.63663e-05	1.3521e+06	2.30441e-05	9884163	6.21622e-05	8.04388e+06	8.72682e-05	8.31855e+06	6.72697e-05	5.6803e+06	0.000107874	1.33203e+07	0.000160996	2.38384e+07	0.000117694	3.47755e+06	7.02847e-05	2.91953e+06	6.53496e-05	9.43534e+06
P30626	High	Sorcin OS=Homo sapiens GN=SRI	26	4	20	4	198	21.7	5.59	54.98	4	0	796543	1.20541e-05	1.82654e+06	1.32914e-05	1.23794e+06	1.72785e-05	1.84801e+06	1.59723e-05	1.09789e+06	1.21693e-05	1.48135e+06	1.20104e-05	2.05173e+06	2.10851e-05	2.97191e+06	2.29652e-05	1.66399e+06	1.58533e-05	677083	4.29839e-06	2607855	1.6401e-05	1.59719e+06	1.7328e-05	2.3626e+06	1.91057e-05	497559	9.44905e-06	1.04122e+06	1.25847e-05	3.37202e+06	1.66481e-05	607791	1.22841e-05	500510	1.12032e-05	1.57334e+06
Q7Z4Q2	High	HEAT repeat-containing protein 3 OS=Homo sapiens GN=HEATR3	15	7	41	7	680	74.5	5.11	112.65	7	0	169371	2.56311e-06	384457	2.79762e-06	1.26316e+06	1.76304e-05	1.71027e+06	1.47818e-05	1.15939e+06	1.2851e-05	1.39843e+06	1.13381e-05	947515	9.73737e-06	944845	7.30122e-06	997180	9.87508e-06	511644	5.41713e-06	1.2021e+06	7.56006e-06	795559	8.63104e-06	988910	7.99703e-06	812571	1.54314e-05	1.02064e+06	1.2336e-05	1.8028e+06	8.90065e-06	439912	8.89106e-06	304929	6.82541e-06	920927
Q8IVS2	High	Malonyl-CoA-acyl carrier protein transacylase, mitochondrial OS=Homo sapiens GN=MCAT	14	4	14	4	390	42.9	8.72	39.63	4	0	498209	7.53943e-06	1.09752e+06	7.98643e-06	250954	3.50267e-06	530899	4.58855e-06	403468	4.47215e-06	572289	4.63997e-06	772293	7.93666e-06	1.19092e+06	9.20271e-06	664568	6.23357e-06	331534	2.1481e-06	1.4351e+06	9.02546e-06	863378	9.3668e-06	1.04107e+06	8.41885e-06	474338	9.00805e-06	703317	8.50064e-06	1.57063e+06	7.75442e-06	443180	8.95711e-06	364371	8.15592e-06	861923
O00418	Medium	Eukaryotic elongation factor 2 kinase OS=Homo sapiens GN=EEF2K	2	1	4	1	725	82.1	5.33	13.36	1	0							36786.9	3.17948e-07	67184.6	7.44692e-07	77525.9	6.28559e-07	56318.5	5.78771e-07	60840.7	4.70142e-07	59731.3	5.48022e-07	32952.8	1.62103e-07			28385.1	3.07951e-07	52495.9	4.24519e-07	42176.5	8.00965e-07	118871	1.43673e-06	236378	1.16703e-06	74564.3	1.50702e-06	64682.8	1.44783e-06	88221.9
A6NIZ1	High	Ras-related protein Rap-1b-like protein OS=Homo sapiens	49	8	117	3	184	20.9	5.48	363.55	8	0	3.78686e+06	5.73069e-05	6.30629e+06	4.58896e-05	2.73158e+06	3.81258e-05	3.75907e+06	3.24896e-05	6.88851e+06	7.63542e-05	7.18736e+06	5.82732e-05	8.11306e+06	8.33758e-05	8.82676e+06	6.82081e-05	5.94994e+06	5.75029e-05	2.24661e+06	1.80318e-05	1.19611e+07	7.52242e-05	6.58442e+06	7.14345e-05	8.39563e+06	6.7893e-05	2.53028e+06	4.80521e-05	5.47065e+06	6.6121e-05	1.0312e+07	5.09117e-05	2.01337e+06	4.06922e-05	1.76571e+06	3.95229e-05	6.12914e+06
P82663	High	28S ribosomal protein S25, mitochondrial OS=Homo sapiens GN=MRPS25	41	5	35	5	173	20.1	8.82	104.85	5	0	874653	1.32362e-05	1.66583e+06	1.21219e-05	595636	8.31355e-06	892129	7.71065e-06	1.34504e+06	1.49087e-05	1.84221e+06	1.49361e-05	1.69243e+06	1.73927e-05	2.1825e+06	1.68651e-05	1.3863e+06	1.31856e-05	553752	3.62764e-06	3.12203e+06	1.96346e-05	1.88134e+06	2.04107e-05	2.14179e+06	1.732e-05	425654	8.0835e-06	1.16704e+06	1.41055e-05	2.89771e+06	1.43064e-05	411961	8.32613e-06	443205	9.92052e-06	1.56134e+06
Q969X6	High	U3 small nucleolar RNA-associated protein 4 homolog OS=Homo sapiens GN=UTP4	20	9	56	9	686	76.8	8.85	158.05	9	0	232191	3.51377e-06	521813	3.79713e-06	2.35811e+06	3.29131e-05	3.35774e+06	2.90209e-05	2.20932e+06	2.44887e-05	2.7719e+06	2.24739e-05	2.34808e+06	2.41306e-05	2.81943e+06	2.17869e-05	2.07732e+06	2.02656e-05	1.11268e+06	1.08786e-05	4.76646e+06	2.99766e-05	2.96571e+06	3.21751e-05	3.74585e+06	3.02916e-05	1.94985e+06	3.70292e-05	780309	9.43121e-06	3.51609e+06	1.73594e-05	232987	4.70889e-06	210383	4.70913e-06	2.27096e+06
P61225	High	Ras-related protein Rap-2b OS=Homo sapiens GN=RAP2B	67	8	96	4	183	20.5	4.81	292.19	8	4	2.74286e+06	4.15079e-05	6.26658e+06	4.56007e-05	2.79332e+06	3.89875e-05	4.78572e+06	4.13629e-05	6.07194e+06	6.7303e-05	7.60761e+06	6.16804e-05	6.14028e+06	6.31021e-05	8.19109e+06	6.3296e-05	5.57493e+06	5.28551e-05	2.0143e+06	1.19905e-05	1.15211e+07	7.24567e-05	6.33777e+06	6.87586e-05	8.60102e+06	6.9554e-05	2.34028e+06	4.44437e-05	4.40799e+06	5.32771e-05	9.32582e+06	4.60429e-05	2.05269e+06	4.14868e-05	1.65036e+06	3.69409e-05	5.77962e+06
O43681	High	ATPase GET3 OS=Homo sapiens GN=GET3	48	11	129	11	348	38.8	4.91	427.59	11	0	6.41362e+06	9.70577e-05	1.44844e+07	0.0001054	2.0883e+06	2.91473e-05	3.59106e+06	3.10374e-05	3.74487e+06	4.15091e-05	4.95087e+06	4.01403e-05	9.88594e+06	0.000101595	1.25001e+07	9.65939e-05	7.2074e+06	6.78101e-05	4.55343e+06	3.49341e-05	1.36026e+07	8.55476e-05	7.82343e+06	8.48765e-05	1.05653e+07	8.54388e-05	4.52101e+06	8.58577e-05	6.72872e+06	8.13267e-05	1.63762e+07	8.08515e-05	3.20791e+06	6.48351e-05	2.77701e+06	6.21595e-05	8.20028e+06
P49821	High	NADH dehydrogenase [ubiquinone] flavoprotein 1, mitochondrial OS=Homo sapiens GN=NDUFV1	43	13	99	13	464	50.8	8.21	285.22	13	0	4.37794e+06	6.62516e-05	9.4289e+06	6.86122e-05	8.20115e+06	0.000114467	1.28389e+07	0.000110966	3.94606e+06	4.37392e-05	5.35839e+06	4.34444e-05	6.71867e+06	6.90461e-05	8.40753e+06	6.49686e-05	7.40969e+06	7.26869e-05	2.95319e+06	2.6819e-05	1.39968e+07	8.8027e-05	7.68889e+06	8.34169e-05	1.15349e+07	9.32793e-05	4.50008e+06	8.546e-05	7.49009e+06	9.0529e-05	2.34004e+07	0.000115531	2.50319e+06	5.0592e-05	2.12703e+06	4.76105e-05	9.15518e+06
P53602	High	Diphosphomevalonate decarboxylase OS=Homo sapiens GN=MVD	45	11	80	11	400	43.4	7.23	293.26	11	0	6.26483e+06	9.48061e-05	1.336e+07	9.7218e-05	2.02776e+06	2.83023e-05	2.86331e+06	2.47476e-05	2.71163e+06	3.00564e-05	3.94361e+06	3.19737e-05	8.18577e+06	8.41231e-05	1.12912e+07	8.72522e-05	6.33102e+06	5.98099e-05	4.25605e+06	3.34889e-05	1.36161e+07	8.56326e-05	7.13496e+06	7.74073e-05	1.06093e+07	8.57945e-05	4.73252e+06	8.98744e-05	5.80103e+06	7.01142e-05	1.33214e+07	6.57695e-05	1.90331e+06	3.84677e-05	1.55543e+06	3.48162e-05	7.33426e+06
Q9H0B6	High	Kinesin light chain 2 OS=Homo sapiens GN=KLC2	29	15	103	9	622	68.9	7.15	329.25	15	0	475290	7.1926e-06	1.43123e+06	1.04148e-05	3.19831e+06	4.46402e-05	4.69004e+06	4.05359e-05	1.86678e+06	2.06919e-05	3.58464e+06	2.90633e-05	1.44145e+06	1.48134e-05	2.10282e+06	1.62494e-05	2.34882e+06	2.29502e-05	1.37313e+06	1.38292e-05	3.32288e+06	2.08978e-05	2.18883e+06	2.37466e-05	3.34597e+06	2.70579e-05	1.67575e+06	3.18238e-05	1.46248e+06	1.76763e-05	3.74842e+06	1.85065e-05	488772	9.87856e-06	575277	1.28768e-05	2.10105e+06
Q8IXJ6	Medium	NAD-dependent protein deacetylase sirtuin-2 OS=Homo sapiens GN=SIRT2	3	1	4	1	389	43.2	5.36	10.47	1	0	153511	2.32309e-06	261021	1.8994e-06	137932	1.92517e-06	194140	1.67795e-06	135956	1.50697e-06	129721	1.05174e-06	145444	1.49469e-06	203718	1.57422e-06	170180	1.68165e-06	45808.5	3.76444e-07			158853	1.7234e-06	205121	1.65876e-06	86271.7	1.63837e-06	173727	2.09976e-06	450748	2.2254e-06	86322	1.74465e-06	68041.6	1.52301e-06	175584
Q68DK7	High	Male-specific lethal 1 homolog OS=Homo sapiens GN=MSL1	8	3	16	3	614	67.1	8.92	45.08	3	0	65362.9	9.89141e-07	430618	3.13352e-06	450154	6.28299e-06	666709	5.76235e-06	585140	6.48585e-06	635423	5.15184e-06	483577	4.9696e-06	583550	4.50934e-06	487567	4.66058e-06	191088	1.82635e-06	894344	5.62459e-06	481780	5.22684e-06	590928	4.77866e-06	412555	7.83476e-06	378031	4.56907e-06	795098	3.92551e-06	320176	6.47107e-06	285627	6.39335e-06	519817
P0DJD1	High	RANBP2-like and GRIP domain-containing protein 2 OS=Homo sapiens GN=RGPD2	9	12	54	2	1756	197.2	6.2	149.37	12	0			207934	1.5131e-06	1.10152e+06	1.53743e-05	1.57744e+06	1.36338e-05	708127	7.84908e-06	1.10345e+06	8.94649e-06	722903	7.42909e-06	1.05083e+06	8.12022e-06	924601	8.98087e-06	514726	4.52262e-06	1.29102e+06	8.1193e-06	945821	1.02612e-05	1.39418e+06	1.12743e-05	707330	1.34328e-05	560439	6.77375e-06	1.55836e+06	7.69385e-06	241455	4.88004e-06	265278	5.93787e-06	870485
P0DJD0	High	RANBP2-like and GRIP domain-containing protein 1 OS=Homo sapiens GN=RGPD1	9	12	54	2	1748	196.5	6.14	149.37	12	0			207934	1.5131e-06	1.10152e+06	1.53743e-05	1.57744e+06	1.36338e-05	708127	7.84908e-06	1.10345e+06	8.94649e-06	722903	7.42909e-06	1.05083e+06	8.12022e-06	924601	8.98087e-06	514726	4.52262e-06	1.29102e+06	8.1193e-06	945821	1.02612e-05	1.39418e+06	1.12743e-05	707330	1.34328e-05	560439	6.77375e-06	1.55836e+06	7.69385e-06	241455	4.88004e-06	265278	5.93787e-06	870485
Q9NUQ8	High	ATP-binding cassette sub-family F member 3 OS=Homo sapiens GN=ABCF3	25	11	64	11	709	79.7	6.34	189.53	11	0	577149	8.73403e-06	1.04697e+06	7.61857e-06	3.53329e+06	4.93156e-05	7.29605e+06	6.30596e-05	3.3793e+06	3.7457e-05	4.52562e+06	3.66925e-05	3.53304e+06	3.63082e-05	3.8879e+06	3.00434e-05	3.47241e+06	3.36536e-05	2.07652e+06	1.87182e-05	7.95057e+06	5.00017e-05	4.00431e+06	4.34428e-05	3.92908e+06	3.17733e-05	3.41905e+06	6.49305e-05	3.39224e+06	4.10004e-05	6.91412e+06	3.41359e-05	1.17605e+06	2.37691e-05	990406	2.21688e-05	3.97198e+06
P45985	Medium	Dual specificity mitogen-activated protein kinase kinase 4 OS=Homo sapiens GN=MAP2K4	8	2	5	2	399	44.3	8.07	13.58	2	0	95055.9	1.43849e-06	173670	1.26376e-06	28901.7	4.03393e-07	33536.5	2.89855e-07	79110.4	8.76881e-07	88326.7	7.16129e-07	92572.3	9.51342e-07	93925.5	7.25802e-07	85637.3	8.33206e-07	44622.9	3.91484e-07	157800	9.92418e-07	109628	1.18936e-06	112403	9.08971e-07	65401.1	1.24202e-06	131726	1.59211e-06	200164	9.88239e-07	53223.8	1.07571e-06	44985.2	1.00693e-06	109417
P38432	High	Coilin OS=Homo sapiens GN=COIL	10	4	19	4	576	62.6	9.07	49.93	4	0	16245.8	2.45849e-07	48339.1	3.51754e-07	337634	4.7125e-06	524234	4.53094e-06	447107	4.95586e-06	561700	4.55411e-06	355254	3.65086e-06	379769	2.93464e-06	333785	3.24206e-06	202117	1.93002e-06	524811	3.30057e-06	373440	4.05145e-06	335045	2.70941e-06	265668	5.04525e-06	355751	4.29978e-06	871222	4.30134e-06	111340	2.25029e-06	143713	3.21681e-06	372624
O60927	High	E3 ubiquitin-protein ligase PPP1R11 OS=Homo sapiens GN=PPP1R11	33	2	13	2	126	13.9	7.01	45.79	2	0	608888	9.21435e-06	926581	6.74254e-06	424082	5.91909e-06	1.08409e+06	9.36975e-06	685472	7.59796e-06	774783	6.28173e-06	693419	7.12609e-06	781019	6.03526e-06	747291	7.28585e-06	199218	1.35858e-06	1.22448e+06	7.70087e-06	798713	8.66525e-06	927878	7.50349e-06			659141	7.9667e-06	696056	3.43652e-06	377805	7.63582e-06	279626	6.25904e-06	709101
Q13618	High	Cullin-3 OS=Homo sapiens GN=CUL3	26	15	100	15	768	88.9	8.48	288.51	15	0	679929	1.02894e-05	782957	5.69742e-06	6.37909e+06	8.90357e-05	7.97354e+06	6.89151e-05	5.77867e+06	6.40523e-05	6.8426e+06	5.5478e-05	4.63687e+06	4.76519e-05	5.7388e+06	4.43461e-05	4.85156e+06	4.81832e-05	2.71749e+06	2.84348e-05	6.63683e+06	4.17395e-05	4.22004e+06	4.57833e-05	6.57084e+06	5.31365e-05	3.93904e+06	7.48056e-05	3.30357e+06	3.99287e-05	9.45437e+06	4.66775e-05	1.46642e+06	2.96378e-05	1.66707e+06	3.73151e-05	4.65727e+06
P62256	High	Ubiquitin-conjugating enzyme E2 H OS=Homo sapiens GN=UBE2H	27	5	23	5	183	20.6	4.67	70.63	5	0	1.56585e+06	2.36961e-05	2.64881e+06	1.92749e-05	1.12652e+06	1.57233e-05	2.35366e+06	2.03426e-05	1.34287e+06	1.48848e-05	2.76615e+06	2.24272e-05	1.94137e+06	1.9951e-05	3.92521e+06	3.03318e-05	2.2088e+06	2.08289e-05	916309	4.86829e-06	3.8697e+06	2.43368e-05	2.47718e+06	2.68749e-05	1.3736e+06	1.11079e-05	442064	8.39516e-06	1.29068e+06	1.55998e-05	2.63231e+06	1.29961e-05	841690	1.70114e-05	796990	1.78395e-05	1.71553e+06
Q99638	Medium	Cell cycle checkpoint control protein RAD9A OS=Homo sapiens GN=RAD9A	11	3	5	3	391	42.5	5.66	12.5	3	0	119525701	0.00180879	2.30555e+08	0.0016777	7.21526e+07	0.00100706	1.09721e+08	0.00094832	1.23774e+08	0.00137194	143766376	0.00116562	1.64816e+08	0.00169377	1.86327e+08	0.00143983	1.4383e+08	0.00138913	4.93697e+07	0.0003263	2.47318e+08	0.0015554	1.47664e+08	0.00160201	1.71896e+08	0.00139008	1.21174e+08	0.00230119	1.56814e+08	0.00189533	2.74205e+08	0.00135379	5.6553e+07	0.00114299	8.24939e+07	0.00184651	1.57265e+08
P29084	Medium	Transcription initiation factor IIE subunit beta OS=Homo sapiens GN=GTF2E2	15	3	3	3	291	33	9.66	10.02	3	0	156248	2.36451e-06	388486	2.82693e-06	3455.54	4.82304e-08	43568.9	3.76565e-07	265180	2.93933e-06	313827	2.54442e-06	349585	3.59259e-06	240185	1.85601e-06	220067	2.06857e-06	140670	1.25127e-06	706128	4.44089e-06	320987	3.48239e-06	445179	3.60003e-06			56577.2	6.83821e-07	292155	1.44241e-06					364205
Q99661	High	Kinesin-like protein KIF2C OS=Homo sapiens GN=KIF2C	9	5	21	5	725	81.3	7.83	55.85	5	0	91910.2	1.39088e-06	163381	1.18889e-06	790874	1.10386e-05	807179	6.97643e-06	1.57878e+06	1.74996e-05	2.03212e+06	1.64758e-05	903415	9.28417e-06	823438	6.36305e-06	898887	8.77718e-06	650761	6.11709e-06	1.09653e+06	6.89616e-06	856812	9.29556e-06	1.42134e+06	1.1494e-05	868041	1.64848e-05	753975	9.11292e-06	1.63176e+06	8.05624e-06	1.12571e+06	2.27518e-05	741370	1.65945e-05	1.06194e+06
P47813	High	Eukaryotic translation initiation factor 1A, X-chromosomal OS=Homo sapiens GN=EIF1AX	43	6	74	6	144	16.5	5.24	210.14	6	0	5.43547e+06	8.22554e-05	1.6238e+07	0.000118161	4.1732e+06	5.82471e-05	1.0168e+07	8.78817e-05	1.13181e+07	0.000125453	2.36013e+07	0.000191353	1.01652e+07	0.000104465	1.46743e+07	0.000113394	1.19717e+07	0.000110151	6.22479e+06	3.94661e-05	1.61326e+07	0.000101459	1.23514e+07	0.000134	1.38196e+07	0.000111755	3.58995e+06	6.8176e-05	5.83261e+06	7.04958e-05	1.79725e+07	8.87326e-05	2.72991e+06	5.51742e-05	2.78604e+06	6.23616e-05	9.40182e+06
O75179	High	Ankyrin repeat domain-containing protein 17 OS=Homo sapiens GN=ANKRD17	4	8	39	2	2603	274.1	6.52	114.41	8	0	7.68977e+06	0.00011637	12383262	9.01105e-05	8431118	0.000117677	10882503	9.40572e-05	6.03461e+06	6.68892e-05	7.99597e+06	6.48292e-05	13494677	0.000138681	1.97889e+07	0.000152917	1.08376e+07	0.000105191	4.41459e+06	3.191e-05	16315764	0.000102611	10451220	0.000113385	21088304	0.000170535	6.64886e+06	0.000126267	6.09321e+06	7.36456e-05	18138613	8.95528e-05	4.77677e+06	9.65433e-05	3.3935e+06	7.59588e-05	1.08633e+07
P01033	Medium	Metalloproteinase inhibitor 1 OS=Homo sapiens GN=TIMP1	6	1	5	1	207	23.2	8.1	15.45	1	0	317501	4.80477e-06	825493	6.00695e-06			647892	5.59972e-06	493887	5.47438e-06	608679	4.935e-06	457218	4.69871e-06	710911	5.49351e-06	580226	5.28758e-06	258792	4.82426e-07	1.08718e+06	6.83735e-06	613093	6.65145e-06	876709	7.08969e-06	118512	2.25064e-06	461301	5.57551e-06	1069314	5.27935e-06	362054	7.31747e-06	321651	7.19971e-06	613727
Q8IWE2	High	Protein NOXP20 OS=Homo sapiens GN=FAM114A1	11	4	15	4	563	60.7	4.68	47.68	4	0	29778.7	4.50643e-07	72073.5	5.24465e-07	104584	1.45972e-06	263903	2.28091e-06	684681	7.58919e-06	417475	3.38477e-06	237105	2.43667e-06	367452	2.83946e-06	272132	2.62073e-06	216641	2.2652e-06	512285	3.22179e-06	196036	2.1268e-06	375949	3.04019e-06	281413	5.34426e-06	851754	1.02947e-05	1.81169e+06	8.94457e-06	429232	8.6752e-06	319366	7.14856e-06	597216
P42695	Medium	Condensin-2 complex subunit D3 OS=Homo sapiens GN=NCAPD3	2	2	4	2	1498	168.8	7.5	12.06	2	0	1.05843e+06	1.60172e-05	2.53834e+06	1.8471e-05	867260	1.21047e-05	1.02662e+06	8.87308e-06	1.60546e+06	1.77954e-05	1.28106e+06	1.03865e-05	2.04011e+06	2.09657e-05	2.49347e+06	1.92681e-05	1.61384e+06	1.54852e-05	668863	4.47253e-06	2.80315e+06	1.76292e-05	1.81492e+06	1.96901e-05	2.26869e+06	1.83462e-05	255886	4.85947e-06	1.18965e+06	1.43786e-05	2.00618e+06	9.9048e-06	593009	1.19853e-05	468562	1.04881e-05	1.42501e+06
Q96NC0	High	Zinc finger matrin-type protein 2 OS=Homo sapiens GN=ZMAT2	6	1	24	1	199	23.6	9.01	81.73	1	0	536453	8.11818e-06	1.26521e+06	9.20667e-06	500916	6.9915e-06	832994	7.19955e-06	825030	9.14485e-06	1.1763e+06	9.53715e-06	945886	9.72062e-06	1.16592e+06	9.00953e-06	906088	8.61601e-06	288787	1.05189e-06	1.3931e+06	8.76132e-06	850489	9.22697e-06	1.2217e+06	9.87953e-06	48136.4	9.14148e-07	634005	7.6629e-06	2.40814e+06	1.18893e-05	412067	8.32829e-06	332318	7.43848e-06	912495
Q13310	High	Polyadenylate-binding protein 4 OS=Homo sapiens GN=PABPC4	42	26	414	15	644	70.7	9.26	1340.53	26	0	5.08257e+06	7.69148e-05	1.10799e+07	8.06259e-05	2.46205e+07	0.000343639	3.80792e+07	0.000329118	1.45058e+07	0.000160786	2.1025e+07	0.000170465	1.91614e+07	0.000196916	2.16094e+07	0.000166985	1.93955e+07	0.000190681	9.86997e+06	9.96555e-05	4.09991e+07	0.000257846	2.4705e+07	0.000268025	3.82716e+07	0.000309492	1.51442e+07	0.0002876	1.07171e+07	0.000129533	3.07943e+07	0.000152036	4.68968e+06	9.47832e-05	4.08829e+06	9.15106e-05	2.11762e+07
Q16540	High	39S ribosomal protein L23, mitochondrial OS=Homo sapiens GN=MRPL23	51	4	21	4	153	17.8	9.69	71.26	4	0	536942	8.12557e-06	746332	5.43091e-06	234016	3.26627e-06	367871	3.1795e-06	899996	9.9758e-06	936701	7.59452e-06	914900	9.40219e-06	1.19699e+06	9.24963e-06	729218	7.02805e-06	324821	2.73339e-06	1.21071e+06	7.61421e-06	460966	5.00102e-06	535892	4.3336e-06	455804	8.65608e-06	894954	1.08169e-05	1.63034e+06	8.04921e-06	476634	9.63325e-06	301047	6.7385e-06	745793
Q13144	High	Translation initiation factor eIF-2B subunit epsilon OS=Homo sapiens GN=EIF2B5	26	11	58	11	721	80.3	5.08	170.77	11	0	441621	6.68309e-06	626690	4.5603e-06	2.50276e+06	3.49321e-05	3979337	3.43933e-05	4.14724e+06	4.59691e-05	5.4398e+06	4.41044e-05	2.15078e+06	2.2103e-05	3.24007e+06	2.50374e-05	2.81604e+06	2.72229e-05	1.73868e+06	1.56466e-05	3.0844e+06	1.9398e-05	1.81763e+06	1.97195e-05	2.07037e+06	1.67425e-05	1.37619e+06	2.61349e-05	4.44921e+06	5.37754e-05	9.08516e+06	4.48547e-05	2.77327e+06	5.60505e-05	2.24668e+06	5.02887e-05	3.36286e+06
Q9NP72	High	Ras-related protein Rab-18 OS=Homo sapiens GN=RAB18	51	8	88	8	206	23	5.24	288.73	8	0	4.61545e+06	6.9846e-05	9.34632e+06	6.80113e-05	2.46918e+06	3.44634e-05	3.93361e+06	3.39981e-05	6.90165e+06	7.64998e-05	8.67352e+06	7.03226e-05	7.90718e+06	8.12601e-05	1.03723e+07	8.01509e-05	6.7774e+06	6.4319e-05	2.82164e+06	1.91869e-05	1.23906e+07	7.79254e-05	6.74749e+06	7.32036e-05	9.29616e+06	7.51753e-05	2.66343e+06	5.05806e-05	4.09893e+06	4.95417e-05	9.34417e+06	4.61334e-05	2.66381e+06	5.38383e-05	2.19876e+06	4.92161e-05	6.17542e+06
P63208	High	S-phase kinase-associated protein 1 OS=Homo sapiens GN=SKP1	59	6	55	6	163	18.6	4.54	158.32	6	0	5.61812e+06	8.50195e-05	1.10368e+07	8.03128e-05	5.3149e+06	7.41824e-05	7.83524e+06	6.77198e-05	7.97035e+06	8.83455e-05	1.04095e+07	8.43972e-05	9.7587e+06	0.000100288	1.27871e+07	9.88114e-05	8.84134e+06	8.48845e-05	2.6264e+06	1.11708e-05	1.57432e+07	9.901e-05	8.86824e+06	9.62117e-05	1.44017e+07	0.000116463	2.85473e+06	5.42137e-05	6.9846e+06	8.44194e-05	1.70058e+07	8.39602e-05	4.92386e+06	9.9516e-05	4.72894e+06	0.000105851	9.43889e+06
Q15185	High	Prostaglandin E synthase 3 OS=Homo sapiens GN=PTGES3	52	8	187	8	160	18.7	4.54	680.59	8	0	55853981	0.000845242	1.13947e+08	0.000829168	6.43224e+07	0.000897775	97801766	0.000845299	7.55401e+07	0.000837306	1.03955e+08	0.000842841	1.06457e+08	0.00109403	1.46523e+08	0.00113225	9.55501e+07	0.000915489	2.94782e+07	0.000124142	1.79896e+08	0.00113138	1.08036e+08	0.00117209	1.46343e+08	0.00118343	1.93072e+07	0.00036666	73962934	0.000893953	1.73929e+08	0.000858713	4.34138e+07	0.000877436	3.75705e+07	0.000840963	9.78074e+07
Q5EB52	Medium	Mesoderm-specific transcript homolog protein OS=Homo sapiens GN=MEST	12	3	6	3	335	38.8	9.74	15.19	3	0	166250	2.51588e-06	344520	2.507e-06			134105	1.15907e-06	282686	3.13337e-06	42951.5	3.48239e-07	302487	3.10858e-06	294536	2.27601e-06	223934	2.14973e-06	129382	1.0321e-06	480410	3.02133e-06	338203	3.66917e-06	382958	3.09687e-06							27647.9	5.58792e-07			307305
O14657	Medium	Torsin-1B OS=Homo sapiens GN=TOR1B	14	3	5	3	336	38	8.54	17.28	3	0	55867.7	8.4545e-07	139983	1.01863e-06	29141.7	4.06743e-07			127343	1.41151e-06	106863	8.66418e-07	79291.6	8.14859e-07	100626	7.77581e-07	91302.4	8.77313e-07	48632.4	3.00486e-07	272321	1.71265e-06	98130	1.06461e-06	226851	1.83448e-06					277640	1.37075e-06					218736
Q4G0J3	High	La-related protein 7 OS=Homo sapiens GN=LARP7	8	4	18	4	582	66.9	9.55	49.65	4	0	2.92562e+06	4.42736e-05	5865312	4.26807e-05	5.75662e+06	8.03476e-05	8.74684e+06	7.55988e-05	3.23469e+06	3.58542e-05	4.38591e+06	3.55597e-05	3.97745e+06	4.08752e-05	5.17596e+06	3.99969e-05	5.00855e+06	4.93983e-05	1.86059e+06	1.79352e-05	1.02839e+07	6.46762e-05	6.53105e+06	7.08554e-05	9.37375e+06	7.58028e-05	3.15397e+06	5.98965e-05	3.64786e+06	4.40898e-05	1.13749e+07	5.61593e-05	2.53608e+06	5.12567e-05	2.07087e+06	4.63536e-05	6.12154e+06
Q0JRZ9	High	F-BAR domain only protein 2 OS=Homo sapiens GN=FCHO2	6	3	14	3	810	88.9	6.86	37.03	3	0	191871	2.9036e-06	406754	2.95987e-06	763968	1.0663e-05	1.08179e+06	9.3499e-06	989685	1.09699e-05	858597	6.96127e-06	668287	6.86782e-06	371770	2.87283e-06	666590	6.69353e-06	316888	3.46625e-06	1.23599e+06	7.77322e-06	163372	1.77243e-06	819295	6.6254e-06	643714	1.22246e-05	1.15455e+06	1.39545e-05	2.24275e+06	1.10728e-05	638439	1.29035e-05	399585	8.94414e-06	912212
P17655	High	Calpain-2 catalytic subunit OS=Homo sapiens GN=CAPN2	60	35	518	35	700	79.9	4.98	1804.24	35	0	1.94039e+07	0.00029364	3.25308e+07	0.00023672	7.54405e+07	0.00105295	1.23131e+08	0.00106422	6.04909e+07	0.000670498	8.92549e+07	0.000723654	7.11329e+07	0.000731014	9.25686e+07	0.000715317	7.04942e+07	0.000686002	3.33516e+07	0.00030191	1.37357e+08	0.00086385	80170478	0.000869771	9.60609e+07	0.000776816	5.28658e+07	0.00100396	6.38916e+07	0.000772226	1.5544e+08	0.000767426	2.03789e+07	0.000411878	1.32681e+07	0.000296987	7.74291e+07
O43615	High	Mitochondrial import inner membrane translocase subunit TIM44 OS=Homo sapiens GN=TIMM44	29	11	97	11	452	51.3	8.32	304.02	11	0	3.73193e+06	5.64756e-05	2.10732e+07	0.000153346	5.92251e+06	8.2663e-05	8.63819e+06	7.46597e-05	9.8456e+06	0.000109131	1.68758e+07	0.000136824	1.90394e+07	0.000195663	2.22801e+07	0.000172168	1.34258e+07	0.000122616	7.23391e+06	4.98424e-05	2.56133e+07	0.000161084	1.39189e+07	0.000151006	1.63061e+07	0.000131863	4.53642e+06	8.61502e-05	8.73426e+06	0.000105567	2.31813e+07	0.000114449	6.57279e+06	0.000132843	8.04949e+06	0.000180177	1.33641e+07
Q9BTD8	High	RNA-binding protein 42 OS=Homo sapiens GN=RBM42	20	6	43	6	480	50.4	9.63	132.29	6	0	1.61602e+06	2.44554e-05	3.26282e+06	2.37429e-05	2.56088e+06	3.57433e-05	3.50872e+06	3.03258e-05	1.92564e+06	2.13443e-05	2.20178e+06	1.78514e-05	734868	7.55205e-06	1.16537e+06	9.00534e-06	2.12201e+06	2.12526e-05	967860	9.69564e-06	5.20925e+06	3.27614e-05	2.734e+06	2.96612e-05	3.7842e+06	3.06017e-05	1.59153e+06	3.02244e-05	2.69046e+06	3.25183e-05	5.50499e+06	2.71789e-05	378154	7.64286e-06	264795	5.92706e-06	2.76967e+06
P61224	High	Ras-related protein Rap-1b OS=Homo sapiens GN=RAP1B	55	9	138	3	184	20.8	5.78	419.16	9	6	6.08655e+06	9.21082e-05	1.21635e+07	8.8511e-05	4.94148e+06	6.89703e-05	7.20273e+06	6.2253e-05	1.02988e+07	0.000114155	1.27685e+07	0.000103523	1.27594e+07	0.000131125	1.54861e+07	0.000119667	1.02134e+07	9.75391e-05	3.75138e+06	2.4207e-05	2.08387e+07	0.000131056	1.17566e+07	0.000127548	1.68792e+07	0.000136497	3.95682e+06	7.51432e-05	7.4992e+06	9.06391e-05	1.64216e+07	8.10759e-05	3.86482e+06	7.81118e-05	3.48191e+06	7.79377e-05	1.05874e+07
Q9UJY4	Medium	ADP-ribosylation factor-binding protein GGA2 OS=Homo sapiens GN=GGA2	2	1	5	1	613	67.1	6.55	14.08	1	0	78149.5	1.18264e-06	228264	1.66103e-06	327736	4.57436e-06			174003	1.9287e-06	166687	1.35145e-06	103670	1.0654e-06	169208	1.30755e-06	178246	1.8673e-06	98896.3	1.22921e-06			260007	2.82082e-06	554635	4.48517e-06									50368.9	1.12744e-06	288337
O75923	High	Dysferlin OS=Homo sapiens GN=DYSF	1	1	14	1	2080	237.1	5.64	45.49	1	0	182050	2.75498e-06	307333	2.2364e-06	264671	3.69412e-06	296249	2.56047e-06	544706	6.03767e-06	491986	3.98889e-06	743323	7.63894e-06	836413	6.46332e-06	458342	4.42185e-06	237747	2.03064e-06	553988	3.48407e-06	272392	2.95518e-06	405508	3.27923e-06	624696	1.18635e-05	1.39189e+06	1.6823e-05	2.2355e+06	1.1037e-05	285512	5.77048e-06	250926	5.61662e-06	752552
P37198	High	Nuclear pore glycoprotein p62 OS=Homo sapiens GN=NUP62	15	6	60	6	522	53.2	5.31	208.21	6	0	557505	8.43676e-06	1.82768e+06	1.32997e-05	2.33238e+06	3.2554e-05	3.58562e+06	3.09905e-05	1.38232e+06	1.5322e-05	1.7557e+06	1.42348e-05	756610	7.77549e-06	860059	6.64604e-06	1.63224e+06	1.61574e-05	995694	1.01542e-05	4.27806e+06	2.6905e-05	1.95263e+06	2.11841e-05	2.94883e+06	2.38464e-05	1.33469e+06	2.53468e-05	2.36971e+06	2.86415e-05	5.18139e+06	2.55813e-05	424782	8.58526e-06	262077	5.86622e-06	2.34402e+06
Q9H0F6	High	Sharpin OS=Homo sapiens GN=SHARPIN	4	1	19	1	387	39.9	5.8	57.06	1	0	131770	1.99408e-06	244142	1.77657e-06	152031	2.12196e-06	164294	1.41999e-06	119435	1.32385e-06	114987	9.32281e-07	140669	1.44562e-06	154736	1.19571e-06	152758	1.52626e-06	40729.6	4.06591e-07	299348	1.88262e-06	150941	1.63756e-06	175612	1.42013e-06	140213	2.66276e-06	239734	2.89754e-06	464053	2.29109e-06	71735.7	1.44985e-06	55431.8	1.24076e-06	199634
Q13671	Medium	Ras and Rab interactor 1 OS=Homo sapiens GN=RIN1	4	2	5	2	783	84	8.02	11.66	2	0	11957.8	1.80959e-07	20285.3	1.47612e-07	32539	4.54161e-07	24073.5	2.08067e-07	80281.9	8.89866e-07	71362.8	5.7859e-07	51638.3	5.30674e-07	38423.1	2.96911e-07	41320.2	4.10855e-07	24537.4	2.53567e-07	33380	2.09929e-07	41170.2	4.46656e-07	24567.6	1.98671e-07	38492.2	7.30998e-07	91194	1.10222e-06	169540	8.37042e-07	56118.8	1.13422e-06	41061.2	9.19098e-07	61940.5
P52943	High	Cysteine-rich protein 2 OS=Homo sapiens GN=CRIP2	36	5	89	5	208	22.5	8.72	366.21	5	0	4.23416e+06	6.40759e-05	8.81304e+06	6.41307e-05	5.28382e+06	7.37486e-05	8.58353e+06	7.41873e-05	8.41274e+06	9.32491e-05	1.05332e+07	8.54007e-05	1.08678e+07	0.000111686	1.39232e+07	0.000107591	8.83145e+06	8.42586e-05	3.09208e+06	1.85285e-05	1.34061e+07	8.43121e-05	7.60802e+06	8.25395e-05	1.30664e+07	0.000105664	1.88733e+06	3.58419e-05	4.26407e+06	5.15376e-05	1.02493e+07	5.0602e-05	4.37588e+06	8.84408e-05	3.19528e+06	7.15218e-05	7.25654e+06
Q8NCF5	High	NFATC2-interacting protein OS=Homo sapiens GN=NFATC2IP	8	2	23	2	419	45.8	6.6	70.53	2	0	276348	4.18199e-06	503084	3.66084e-06	731559	1.02107e-05	954407	8.24892e-06	569968	6.31768e-06	697953	5.65881e-06	388732	3.9949e-06	554301	4.28332e-06	584544	5.81964e-06	211242	2.34487e-06	1.22378e+06	7.69646e-06	524306	5.6882e-06	742669	6.00575e-06	423070	8.03444e-06	440516	5.3243e-06	960065	4.73997e-06	179793	3.63379e-06	144917	3.24377e-06	579890
P47914	High	60S ribosomal protein L29 OS=Homo sapiens GN=RPL29	14	2	38	2	159	17.7	11.66	135.59	2	0	2.59506e+07	0.000392712	49108906	0.000357356	42496576	0.000593143	5.96108e+07	0.000515215	4.41994e+07	0.000489918	55229476	0.000447786	3.59487e+07	0.000369435	43996812	0.000339982	4.45677e+07	0.000438193	1.0598e+07	8.91912e-05	71591855	0.000450246	42469703	0.000460754	70159747	0.000567362	7.87558e+06	0.000149564	1.45832e+07	0.00017626	4.69735e+07	0.000231915	28047817	0.000566874	2.04735e+07	0.00045827	3.77719e+07
P57081	Medium	tRNA (guanine-N(7)-)-methyltransferase non-catalytic subunit WDR4 OS=Homo sapiens GN=WDR4	8	2	6	2	412	45.5	7.11	13.76	2	0	144551	2.18749e-06	286176	2.08245e-06	480474	6.70618e-06	756200	6.53582e-06			111178	9.01399e-07	131893	1.35543e-06			318412	3.2948e-06	261590	2.6202e-06	372934	2.34541e-06	213425	2.31545e-06	400373	3.2377e-06	146267	2.77772e-06	265299	3.20653e-06	568982	2.80914e-06	139960	2.82872e-06	184816	4.13685e-06	286507
P05067	High	Amyloid-beta precursor protein OS=Homo sapiens GN=APP	12	7	39	6	770	86.9	4.82	117.4	7	1	354735	5.36822e-06	965357	7.02471e-06	605406	8.4499e-06	1.53354e+06	1.32544e-05	1.29982e+06	1.44076e-05	1.86392e+06	1.51121e-05	1.20815e+06	1.24159e-05	2.62008e+06	2.02465e-05	1.30638e+06	1.20349e-05	718256	4.87794e-06	1.18717e+06	7.46619e-06	1.09489e+06	1.18785e-05	1.03672e+06	8.38362e-06	1.8051e+06	3.42804e-05	3.05104e+06	3.68764e-05	6.70422e+06	3.30997e-05	2037802	4.1186e-05	2.0819e+06	4.66004e-05	2.37485e+06
Q9HCM4	Medium	Band 4.1-like protein 5 OS=Homo sapiens GN=EPB41L5	5	3	5	3	733	81.8	6.58	11.64	3	0	239344	3.622e-06	549135	3.99595e-06	288931	4.03274e-06	312889	2.70429e-06	113367	1.25659e-06	135470	1.09835e-06	103600	1.06468e-06	292625	2.26123e-06	254420	2.50448e-06	146358	1.2826e-06	644877	4.05568e-06	265057	2.87561e-06	286925	2.32028e-06	74257.8	1.41022e-06	250572	3.02854e-06	737822	3.64273e-06	15408.9	3.11429e-07	12433.6	2.78308e-07	285919
Q99439	High	Calponin-2 OS=Homo sapiens GN=CNN2	50	11	159	10	309	33.7	7.33	545.09	11	0	8.66313e+06	0.0001311	1.57616e+07	0.000114694	3.90053e+06	5.44413e-05	7.00857e+06	6.0575e-05	1.14182e+07	0.000126563	1.45013e+07	0.000117572	1.36277e+07	0.000140048	1.69001e+07	0.000130594	1.14726e+07	0.000109448	4.57993e+06	3.3065e-05	2.55097e+07	0.000160432	1.49874e+07	0.000162598	1.67378e+07	0.000135354	3.20348e+06	6.08366e-05	1.07119e+07	0.000129469	2.4598e+07	0.000121444	5.48283e+06	0.000110813	4.57748e+06	0.00010246	1.32261e+07
Q99538	High	Legumain OS=Homo sapiens GN=LGMN	9	4	26	4	433	49.4	6.55	84.65	4	0	1.94441e+06	2.94249e-05	3823351	2.78218e-05	955256	1.33329e-05	1.60057e+06	1.38337e-05	2.05746e+06	2.28054e-05	2.56805e+06	2.08211e-05	3.42115e+06	3.51583e-05	3.46131e+06	2.6747e-05	2.47894e+06	2.37431e-05	1.01592e+06	7.5992e-06	5.15299e+06	3.24075e-05	3.12399e+06	3.38922e-05	3.71802e+06	3.00665e-05	1.83964e+06	3.49363e-05	2.89896e+06	3.50383e-05	6.43257e+06	3.17585e-05	1.14864e+06	2.32152e-05	1.06024e+06	2.37319e-05	3.17188e+06
P41743	High	Protein kinase C iota type OS=Homo sapiens GN=PRKCI	40	14	117	14	596	68.2	5.85	434.91	14	0	1.35802e+06	2.05511e-05	2.57981e+06	1.87727e-05	6.22835e+06	8.69317e-05	1.10969e+07	9.59106e-05	5.92094e+06	6.56292e-05	8.08942e+06	6.55868e-05	6.96729e+06	7.16011e-05	1.11462e+07	8.61314e-05	6.67337e+06	6.38893e-05	3.53432e+06	2.93504e-05	1.26482e+07	7.95453e-05	7.10459e+06	7.70778e-05	8.20701e+06	6.63677e-05	5.5162e+06	0.000104757	6.84207e+06	8.26967e-05	1.6034e+07	7.9162e-05	2.13059e+06	4.30614e-05	1.76207e+06	3.94415e-05	7.53059e+06
O15231	High	Zinc finger protein 185 OS=Homo sapiens GN=ZNF185	25	12	85	12	689	73.5	7.01	249.98	12	0	1.37705e+06	2.08389e-05	2.56535e+06	1.86676e-05	3.72074e+06	5.19319e-05	7.67217e+06	6.63104e-05	5.58756e+06	6.19341e-05	9.96232e+06	8.07718e-05	4.77328e+06	4.90538e-05	6.402e+06	4.94709e-05	5.25756e+06	4.98724e-05	2.78482e+06	2.13549e-05	5092162	3.2025e-05	2.78751e+06	3.02417e-05	3.26976e+06	2.64416e-05	3.21485e+06	6.10526e-05	3.98335e+06	4.81448e-05	9.55462e+06	4.71725e-05	3.7986e+06	7.67735e-05	4.06327e+06	9.09505e-05	4.47052e+06
P31431	Medium	Syndecan-4 OS=Homo sapiens GN=SDC4	14	2	4	2	198	21.6	4.5	9.74	2	0	83017.8	1.25631e-06	131410	9.56245e-07									647270	6.65183e-06	1.13378e+06	8.76116e-06	498868	4.40639e-06	419324	3.90865e-06	407547	2.56309e-06	266285	2.88893e-06	1.06758e+06	8.63324e-06	896413	1.70236e-05	387334	4.68152e-06	808435	3.99135e-06	216425	4.37417e-06	293579	6.57135e-06	542950
P49757	High	Protein numb homolog OS=Homo sapiens GN=NUMB	11	5	16	3	651	70.8	8.51	61.52	5	2	342686	5.18589e-06	1.43538e+06	1.0445e-05	1.92137e+06	2.68174e-05	2.74852e+06	2.37554e-05	1.17518e+06	1.3026e-05	1.70215e+06	1.38005e-05	1.39857e+06	1.43728e-05	2.1657e+06	1.67353e-05	1.61119e+06	1.55173e-05	715222	6.96903e-06	2.64164e+06	1.66135e-05	1.24941e+06	1.35549e-05	2.32782e+06	1.88244e-05	1.1447e+06	2.17389e-05	1.01207e+06	1.22323e-05	2.80597e+06	1.38535e-05	208819	4.22045e-06	666524	1.49192e-05	1.50712e+06
Q9Y2X8	High	Ubiquitin-conjugating enzyme E2 D4 OS=Homo sapiens GN=UBE2D4	20	2	22	1	147	16.6	7.37	96.63	2	0			645638	4.69818e-06	542526	7.57227e-06									667830	5.16061e-06	618665	5.81035e-06	322178	1.54328e-06	1.07587e+06	6.7662e-06	513371	5.56957e-06	930975	7.52852e-06	101624	1.92992e-06	305115	3.68778e-06	810194	4.00004e-06					622858
P51668	High	Ubiquitin-conjugating enzyme E2 D1 OS=Homo sapiens GN=UBE2D1	20	2	22	1	147	16.6	7.42	96.63	2	0			645638	4.69818e-06	542526	7.57227e-06									667830	5.16061e-06	618665	5.81035e-06	322178	1.54328e-06	1.07587e+06	6.7662e-06	513371	5.56957e-06	930975	7.52852e-06	101624	1.92992e-06	305115	3.68778e-06	810194	4.00004e-06					622858
Q7Z7H5	High	Transmembrane emp24 domain-containing protein 4 OS=Homo sapiens GN=TMED4	29	5	70	5	227	25.9	8.28	225.5	5	0	4385955	6.63729e-05	7.43581e+06	5.41089e-05	4.41234e+06	6.15849e-05	6.47063e+06	5.59255e-05	5.93307e+06	6.57638e-05	7.39237e+06	5.99353e-05	7.18496e+06	7.3838e-05	1.12275e+07	8.67597e-05	6.80533e+06	6.55361e-05	2.16777e+06	1.06237e-05	1.25883e+07	7.91684e-05	8.08145e+06	8.76757e-05	1.06779e+07	8.63491e-05	1.45796e+06	2.76879e-05	5.99179e+06	7.24198e-05	10796515	5.33039e-05	2.58415e+06	5.22281e-05	2.79918e+06	6.26556e-05	6.87215e+06
O43252	High	Bifunctional 3'-phosphoadenosine 5'-phosphosulfate synthase 1 OS=Homo sapiens GN=PAPSS1	29	12	53	11	624	70.8	6.86	165.45	12	1	1.08455e+06	1.64126e-05	2.21319e+06	1.6105e-05	4.80204e+06	6.70241e-05	7.40252e+06	6.39798e-05	3.30892e+06	3.6677e-05	3.47243e+06	2.81535e-05	3.09267e+06	3.17826e-05	4.07052e+06	3.14547e-05	3.68086e+06	3.64487e-05	1.87777e+06	1.93601e-05	7.0845e+06	4.45549e-05	4.7575e+06	5.16142e-05	5.56268e+06	4.49838e-05	2.95942e+06	5.62018e-05	2.99121e+06	3.61533e-05	6.64984e+06	3.28312e-05	401693	8.1186e-06	500771	1.1209e-05	3.86345e+06
Q9H974	Medium	Queuine tRNA-ribosyltransferase accessory subunit 2 OS=Homo sapiens GN=QTRT2	11	3	12	3	415	46.7	6.81	30.47	3	0	135313	2.04769e-06	462973	3.36896e-06	192046	2.68047e-06	328028	2.83514e-06	141189	1.56497e-06	112249	9.10081e-07	196476	2.01913e-06	147779	1.14195e-06	214507	2.07105e-06	120717	8.54419e-07	418769	2.63367e-06	167429	1.81644e-06	201356	1.62831e-06	97023.7	1.84256e-06	278115	3.36144e-06	629472	3.10779e-06	63363.1	1.28063e-06	59549.7	1.33294e-06	239385
Q15363	High	Transmembrane emp24 domain-containing protein 2 OS=Homo sapiens GN=TMED2	28	5	79	5	201	22.7	5.17	259.91	5	0	3.91048e+06	5.91776e-05	1.30149e+07	9.47067e-05	1.20501e+06	1.68188e-05	2.67929e+06	2.31571e-05	8.59254e+06	9.5242e-05	1.46379e+07	0.00011868	9.52328e+06	9.78683e-05	1.28741e+07	9.94834e-05	8.30468e+06	7.56418e-05	5.15616e+06	3.80756e-05	1.43871e+07	9.04813e-05	8.17476e+06	8.86881e-05	4.60228e+06	3.72173e-05	5.27785e+06	0.000100231	7.83033e+06	9.46413e-05	1.42881e+07	7.05424e-05	3.34957e+06	6.76981e-05	4.36793e+06	9.77699e-05	7.78474e+06
Q96ST3	Medium	Paired amphipathic helix protein Sin3a OS=Homo sapiens GN=SIN3A	6	5	11	5	1273	145.1	7.25	30.9	5	0	30612.1	4.63255e-07	127455	9.27465e-07	113717	1.58719e-06			139524	1.54652e-06	83274.2	6.75165e-07	192487	1.97814e-06			114511	1.19629e-06	70263	5.94632e-07	298897	1.87978e-06			133523	1.07976e-06	129588	2.46097e-06	506869	6.12627e-06	674939	3.33227e-06	93092	1.88148e-06	80757.9	1.80765e-06	273952
Q9NV31	High	U3 small nucleolar ribonucleoprotein protein IMP3 OS=Homo sapiens GN=IMP3	29	4	47	4	184	21.8	9.5	139.33	4	0	1.00263e+06	1.51729e-05	2.20306e+06	1.60313e-05	467324	6.52264e-06	814216	7.03725e-06	2.04117e+06	2.26249e-05	2.4796e+06	2.0104e-05	1.22396e+06	1.25784e-05	1.65315e+06	1.27746e-05	1.48564e+06	1.41057e-05	720009	5.66913e-06	2.88093e+06	1.81184e-05	1.94712e+06	2.11243e-05	2.27262e+06	1.83781e-05	477450	9.06716e-06	1.10059e+06	1.33023e-05	2664318	1.31541e-05	611081	1.23506e-05	451760	1.0112e-05	1.55073e+06
Q8TF66	Medium	Leucine-rich repeat-containing protein 15 OS=Homo sapiens GN=LRRC15	2	1	13	1	581	64.3	6.71	27.92	1	0	9238370	0.000139805	22035570	0.000160348	7.80627e+06	0.000108955	11523140	9.95943e-05	10032912	0.000111208	13119897	0.000106373	18673902	0.000191907	32152002	0.000248452	1.55728e+07	0.00014583	8.2791e+06	5.23103e-05	32278586	0.000203002	15880284	0.000172285	30114164	0.000243525	8171200	0.000155178	12442181	0.000150382	35704140	0.000176276	8744435	0.000176734	8781465	0.000196561	1.90146e+07
P51151	High	Ras-related protein Rab-9A OS=Homo sapiens GN=RAB9A	32	5	27	5	201	22.8	5.47	92.18	5	0	731632	1.10718e-05	1.66855e+06	1.21417e-05	941381	1.31392e-05	2.53894e+06	2.1944e-05	1.71908e+06	1.90548e-05	2.61169e+06	2.11749e-05	1.71446e+06	1.76191e-05	2.88339e+06	2.22812e-05	1.85114e+06	1.73033e-05	780792	4.587e-06	3.13136e+06	1.96933e-05	1.84715e+06	2.00398e-05	1.93858e+06	1.56768e-05	368856	7.00487e-06	842772	1.01862e-05	2.15796e+06	1.06541e-05	663029	1.34005e-05	779904	1.7457e-05	1.4662e+06
P16615	High	Sarcoplasmic/endoplasmic reticulum calcium ATPase 2 OS=Homo sapiens GN=ATP2A2	32	23	150	23	1042	114.7	5.34	465.93	23	0	1.12319e+07	0.000169973	2.10184e+07	0.000152947	1.25281e+07	0.00017486	1.55597e+07	0.000134482	1.18987e+07	0.000131888	1.32593e+07	0.000107503	1.65844e+07	0.000170434	2.09171e+07	0.000161635	1.53747e+07	0.000150465	3.88937e+06	2.37598e-05	3.36771e+07	0.000211797	2.26448e+07	0.000245674	2.75e+07	0.000222385	2.04177e+07	0.000387748	2.02291e+07	0.000244498	5.55123e+07	0.000274072	6.39869e+06	0.000129324	6.32341e+06	0.000141541	2.40879e+07
Q9Y6B6	High	GTP-binding protein SAR1b OS=Homo sapiens GN=SAR1B	41	6	21	3	198	22.4	6.11	60.48	6	0	373599	5.65369e-06	853041	6.20741e-06	408630	5.70343e-06	602713	5.20923e-06	474980	5.26481e-06	760308	6.16437e-06	1.23552e+06	1.26971e-05	1.36566e+06	1.0553e-05	759306	7.18163e-06	374229	2.82476e-06	1.10304e+06	6.93708e-06	543090	5.89199e-06	755528	6.10974e-06	143809	2.73105e-06	786035	9.50041e-06	1.49385e+06	7.37536e-06	196530	3.97207e-06	154210	3.45178e-06	647012
Q92618	Medium	Zinc finger protein 516 OS=Homo sapiens GN=ZNF516	2	1	6	1	1163	124.2	8.72	17.99	1	0	501041	7.58228e-06	599165	4.36001e-06	1.1566e+06	1.61431e-05	945759	8.17417e-06	1.24219e+06	1.37687e-05	1.01558e+06	8.23404e-06	912823	9.38085e-06	1095776	8.46752e-06	933616	9.51385e-06	261181	3.7204e-06	1755809	1.10424e-05	1.41409e+06	1.53415e-05	1.13756e+06	9.19914e-06	784981	1.49074e-05	1.57328e+06	1.90155e-05	2.85571e+06	1.4099e-05	238321	4.81671e-06	111621	2.49848e-06	1.23392e+06
Q9H4A4	High	Aminopeptidase B OS=Homo sapiens GN=RNPEP	61	29	321	29	650	72.5	5.74	1046.61	29	0	8.06136e+06	0.000121993	1.41119e+07	0.00010269	3.84201e+07	0.000536245	5.94836e+07	0.000514115	2.40846e+07	0.00026696	2.83618e+07	0.00022995	2.04404e+07	0.00021006	2.60038e+07	0.000200942	2.73709e+07	0.00027287	1.58729e+07	0.000164875	6.13169e+07	0.000385627	3.84594e+07	0.000417247	4.58648e+07	0.000370896	2.11333e+07	0.000401338	2.56434e+07	0.000309939	6.30425e+07	0.00031125	4.53773e+06	9.1712e-05	4.00738e+06	8.96995e-05	3.30007e+07
P62745	High	Rho-related GTP-binding protein RhoB OS=Homo sapiens GN=RHOB	17	3	47	1	196	22.1	5.24	143.86	3	0			325300	2.36715e-06			391558	3.38423e-06	334764	3.71062e-06	322932	2.61825e-06	683490	7.02405e-06	509059	3.93371e-06	427851	3.83967e-06	232390	1.67532e-06	520043	3.27059e-06	320937	3.48185e-06	1.39771e+06	1.13028e-05	102124	1.93942e-06					252934	5.11204e-06	286101	6.40396e-06	479974
Q9H6Y2	High	WD repeat-containing protein 55 OS=Homo sapiens GN=WDR55	16	4	16	4	383	42	4.92	53.2	4	0	454309	6.87508e-06	941052	6.84785e-06	822225	1.14761e-05	1.2711e+06	1.09861e-05	238545	2.6441e-06	331633	2.68879e-06	351766	3.61501e-06	298580	2.30725e-06	588651	5.93004e-06	376338	3.7387e-06	895507	5.6319e-06	499534	5.41946e-06	557280	4.50656e-06	248959	4.72792e-06	739688	8.94025e-06	1.32909e+06	6.56189e-06	396201	8.00762e-06	265732	5.94803e-06	616499
P27448	Medium	MAP/microtubule affinity-regulating kinase 3 OS=Homo sapiens GN=MARK3	5	3	9	3	753	84.4	9.57	22.8	3	0	68423.2	1.03545e-06	129648	9.43423e-07	920038	1.28414e-05	1.44239e+06	1.24665e-05	1.04019e+06	1.15298e-05	1.30845e+06	1.06086e-05	930880	9.56642e-06	634655	4.90425e-06	809334	7.98697e-06	503081	4.97118e-06	1.27888e+06	8.04294e-06	732479	7.94668e-06	1.0157e+06	8.21369e-06	660004	1.2534e-05	563182	6.8069e-06	786193	3.88155e-06	263659	5.32881e-06	191014	4.27557e-06	686389
P99999	High	Cytochrome c OS=Homo sapiens GN=CYCS	56	7	132	7	105	11.7	9.57	418.31	7	0	4.66079e+07	0.000705321	8.22208e+07	0.000598304	2.64002e+07	0.000368478	4.50065e+07	0.00038899	4.55188e+07	0.000504543	6.39731e+07	0.000518677	4.493e+07	0.000461734	5.4791e+07	0.000423393	5.1181e+07	0.00049618	1.64073e+07	0.000112775	5.31892e+07	0.00033451	3.2865e+07	0.000356552	4.13031e+07	0.000334006	2.48825e+07	0.000472538	3.96361e+07	0.000479062	1.12568e+08	0.000555762	2.0718e+07	0.000418732	1.73988e+07	0.000389448	4.282e+07
Q9UNX3	High	60S ribosomal protein L26-like 1 OS=Homo sapiens GN=RPL26L1	44	10	148	1	145	17.2	10.55	431.46	10	9	4.52001e+07	0.000684017	1.16521e+08	0.0008479	39422557	0.000550237	7.21035e+07	0.000623189	82101661	0.000910037	1.06726e+08	0.000865308	7.16217e+07	0.000736038	9.62565e+07	0.000743815	7.87442e+07	0.000745068	2.75013e+07	0.000124711	1.62584e+08	0.0010225	9.69185e+07	0.00105147	1.04741e+08	0.000847009	2.39096e+07	0.000454063	2.3591e+07	0.000285132	7.07203e+07	0.000349156	3.08566e+07	0.000623642	3.14286e+07	0.000703485	6.80937e+07
Q15054	High	DNA polymerase delta subunit 3 OS=Homo sapiens GN=POLD3	8	3	17	3	466	51.4	9.35	38.31	3	0	128449	1.94383e-06	160062	1.16474e-06	552148	7.70656e-06	1.02505e+06	8.85952e-06	523891	5.80695e-06	912085	7.39494e-06	377862	3.88319e-06	640649	4.95057e-06	540025	5.21379e-06	321665	2.76565e-06	1.02233e+06	6.42947e-06	574168	6.22916e-06	1.00998e+06	8.16742e-06	380957	7.23468e-06	276957	3.34744e-06	837938	4.13701e-06	73250	1.48046e-06	37171.7	8.32037e-07	526593
P14923	High	Junction plakoglobin OS=Homo sapiens GN=JUP	68	36	718	30	745	81.7	6.14	2622.47	36	7	2.50163e+07	0.000378573	5.85707e+07	0.000426207	1.23714e+08	0.00172673	2.05887e+08	0.00177948	1.16083e+08	0.0012867	1.47763e+08	0.00119802	1.09191e+08	0.00112213	1.51101e+08	0.00116762	1.17166e+08	0.00113568	5.60507e+07	0.00051662	1.73159e+08	0.00108901	1.0438e+08	0.00113242	1.37449e+08	0.00111151	7.84739e+07	0.00149028	9.25971e+07	0.00111918	2.25382e+08	0.00111274	5.49233e+07	0.00111005	4.99049e+07	0.00111705	1.14534e+08
Q9NUY8	Medium	TBC1 domain family member 23 OS=Homo sapiens GN=TBC1D23	6	3	9	3	699	78.3	5.41	22.2	3	0	215852	3.2665e-06	360857	2.62588e-06	436441	6.0916e-06	411852	3.55963e-06	599687	6.64709e-06	426948	3.46158e-06	429776	4.4167e-06	533143	4.11982e-06	426820	4.2736e-06	113623	1.40819e-06	653762	4.11156e-06	476426	5.16875e-06	436230	3.52767e-06	303822	5.76982e-06	529226	6.39649e-06	792462	3.91249e-06	268569	5.42805e-06	215082	4.81431e-06	459447
Q6P3X3	High	Tetratricopeptide repeat protein 27 OS=Homo sapiens GN=TTC27	15	8	19	8	843	96.6	5.59	54.42	8	0	75675.6	1.1452e-06	59242.1	4.31093e-07	275639	3.8472e-06	283348	2.44897e-06	915555	1.01483e-05	1.1199e+06	9.07985e-06	506853	5.2088e-06	627341	4.84773e-06	482944	4.64464e-06	385911	3.50056e-06	706834	4.44533e-06	377113	4.09131e-06	417883	3.3793e-06	364013	6.9129e-06	1.41594e+06	1.71138e-05	2.53089e+06	1.24953e-05	624647	1.26247e-05	424967	9.51229e-06	857786
Q5BKZ1	High	DBIRD complex subunit ZNF326 OS=Homo sapiens GN=ZNF326	34	13	94	13	582	65.6	5.15	325.16	13	0	1.31433e+06	1.98898e-05	2833434	2.06183e-05	8.48309e+06	0.000118402	1.13171e+07	9.78132e-05	7.16767e+06	7.94484e-05	9.18058e+06	7.44336e-05	6.81883e+06	7.00754e-05	7.57967e+06	5.85713e-05	6.83683e+06	6.74065e-05	3.28335e+06	3.43338e-05	1.15221e+07	7.24632e-05	7.28226e+06	7.90053e-05	9.95286e+06	8.04859e-05	5.46454e+06	0.000103776	3.64834e+06	4.40957e-05	8.91954e+06	4.4037e-05	2.16128e+06	4.36815e-05	2.26517e+06	5.07027e-05	6.40201e+06
Q6P4Q7	High	Metal transporter CNNM4 OS=Homo sapiens GN=CNNM4	7	4	14	4	775	86.6	6.07	36.82	4	0			217549	1.58306e-06	315405	4.40224e-06	76051.2	6.57309e-07	483571	5.36003e-06	501262	4.06409e-06	768951	7.90231e-06	294910	2.27889e-06	379671	3.74971e-06	248720	2.47597e-06	282290	1.77534e-06	174468	1.89281e-06	1.32037e+06	1.06774e-05	280211	5.32144e-06	503808	6.08928e-06	1.76738e+06	8.72581e-06	344613	6.96498e-06	257556	5.76502e-06	616337
Q14746	Medium	Conserved oligomeric Golgi complex subunit 2 OS=Homo sapiens GN=COG2	2	1	5	1	738	83.2	6.62	12.12	1	0					101535	1.41717e-06	67624.8	5.8448e-07	100130	1.10987e-06	135794	1.10098e-06	58940.1	6.05712e-07	81001.9	6.25936e-07	90837.8	9.07359e-07	48184.5	3.50101e-07	78849.9	4.95892e-07	60971.7	6.61483e-07	88667.8	7.17031e-07	91106.4	1.73018e-06	66288.2	8.01192e-07	130375	6.4368e-07	32261.4	6.52036e-07	36201.5	8.1032e-07	73090.3
Q9P016	Medium	Thymocyte nuclear protein 1 OS=Homo sapiens GN=THYN1	9	2	6	2	225	25.7	9.25	15.97	2	0	451760	6.83652e-06	1.01691e+06	7.39986e-06	311956	4.3541e-06	465611	4.02427e-06	443599	4.91697e-06	941538	7.63373e-06	957749	9.84255e-06	1.26203e+06	9.75225e-06	731394	6.84503e-06	351747	2.27552e-06	1.1662e+06	7.33432e-06	586041	6.35797e-06	932223	7.53862e-06			354649	4.28647e-06	1.06365e+06	5.25138e-06	355213	7.1792e-06	266150	5.95738e-06	674875
O00442	High	RNA 3'-terminal phosphate cyclase OS=Homo sapiens GN=RTCA	13	4	42	4	366	39.3	7.85	111.15	4	0	826535	1.2508e-05	1.5769e+06	1.14748e-05	1.24518e+06	1.73796e-05	1.92052e+06	1.6599e-05	1.17983e+06	1.30776e-05	1.37717e+06	1.11657e-05	987748	1.01508e-05	1.44542e+06	1.11693e-05	1.31991e+06	1.29406e-05	343254	2.65957e-06	1.70132e+06	1.06997e-05	1.18251e+06	1.28291e-05	1.50639e+06	1.21818e-05	1.05972e+06	2.0125e-05	1.81238e+06	2.19053e-05	3.70867e+06	1.83102e-05	795340	1.60746e-05	467995	1.04754e-05	1.52929e+06
O60488	High	Long-chain-fatty-acid--CoA ligase 4 OS=Homo sapiens GN=ACSL4	51	27	242	26	711	79.1	8.38	793.15	27	0	2.38008e+06	3.60179e-05	6.85478e+06	4.98809e-05	2.09633e+07	0.000292593	3.25123e+07	0.000281003	1.99479e+07	0.000221107	2.36523e+07	0.000191766	1.94584e+07	0.000199968	2.42141e+07	0.000187112	1.87479e+07	0.000182431	9.7071e+06	9.46958e-05	3.63296e+07	0.000228479	2.0262e+07	0.000219823	2.57548e+07	0.000208272	1.67879e+07	0.000318817	1.72019e+07	0.00020791	3.97046e+07	0.000196027	4.39639e+06	8.88553e-05	3.90303e+06	8.73638e-05	2.05425e+07
P56134	High	ATP synthase subunit f, mitochondrial OS=Homo sapiens GN=ATP5MF	26	2	34	2	94	10.9	9.67	85.71	2	0	266457	4.03231e-06	506104	3.68282e-06	268636	3.74947e-06	333826	2.88525e-06	636162	7.05139e-06	572887	4.64481e-06	628759	6.4616e-06	829366	6.40886e-06	505275	4.86456e-06	201570	1.55913e-06	626067	3.93738e-06	539260	5.85044e-06	424118	3.42972e-06	469707	8.92012e-06	485763	5.87118e-06	901562	4.45114e-06	171475	3.46568e-06	167665	3.75295e-06	473202
P08133	High	Annexin A6 OS=Homo sapiens GN=ANXA6	50	25	210	25	673	75.8	5.6	615.65	25	0	3.54727e+06	5.3681e-05	7.1463e+06	5.20022e-05	9.70613e+06	0.000135473	1.41668e+07	0.000122443	7.49154e+06	8.30383e-05	8.47071e+06	6.86782e-05	8.96737e+06	9.21554e-05	5.24969e+06	4.05665e-05	8.09322e+06	8.10047e-05	3.17143e+06	3.41995e-05	1.61672e+07	0.000101677	1.39251e+07	0.000151073	1.28395e+07	0.000103829	5.60222e+06	0.000106391	8.78621e+06	0.000106195	1.8989e+07	9.37511e-05	738087	1.49175e-05	847735	1.89753e-05	9.73687e+06
P46934	Medium	E3 ubiquitin-protein ligase NEDD4 OS=Homo sapiens GN=NEDD4	3	3	13	2	1319	149	6.58	35.66	3	0	21219.8	3.2112e-07	27263.7	1.98392e-07	65165	9.09536e-07	40137.4	3.46907e-07	156853	1.7386e-06	139246	1.12897e-06	42469.8	4.36451e-07	94040.6	7.26691e-07	73299.5	7.25834e-07	51697.4	5.19792e-07			84939.4	9.21508e-07	64098.5	5.18346e-07	88793.3	1.68626e-06	279150	3.37394e-06	455371	2.24823e-06	96050	1.94127e-06	83031.1	1.85853e-06	164490
Q8NEZ5	High	F-box only protein 22 OS=Homo sapiens GN=FBXO22	25	7	39	7	403	44.5	7.03	110.8	7	0	2.50608e+06	3.79247e-05	5.11459e+06	3.72178e-05	1.99241e+06	2.7809e-05	3.7616e+06	3.25114e-05	3.11115e+06	3.44848e-05	4.90994e+06	3.98085e-05	3.3529e+06	3.44569e-05	4.48348e+06	3.46457e-05	3.65402e+06	3.48574e-05	1.12594e+06	3.68436e-06	6.21131e+06	3.90633e-05	2.91624e+06	3.16383e-05	5.28443e+06	4.27336e-05	1.16464e+06	2.21175e-05	3.4001e+06	4.10953e-05	4.91114e+06	2.4247e-05	3.11127e+06	6.28819e-05	2.60132e+06	5.8227e-05	3.70006e+06
Q8IZ69	High	tRNA (uracil-5-)-methyltransferase homolog A OS=Homo sapiens GN=TRMT2A	14	6	16	6	625	68.7	7.94	38.34	6	0	291225	4.40713e-06	706920	5.14412e-06	1.25195e+06	1.7474e-05	1.47713e+06	1.27668e-05	744553	8.25283e-06	814025	6.5999e-06	693730	7.12929e-06	948139	7.32667e-06	865959	8.63759e-06	364885	4.36753e-06	1.90005e+06	1.19495e-05	912345	9.89804e-06	1.40222e+06	1.13394e-05	761778	1.44668e-05	943711	1.14062e-05	2.08287e+06	1.02834e-05	54387.7	1.09923e-06	111932	2.50545e-06	1.02116e+06
P13498	Medium	Cytochrome b-245 light chain OS=Homo sapiens GN=CYBA	16	1	8	1	195	21	9.54	26.63	1	0	451605	6.83417e-06	860354	6.26063e-06	471766	6.58464e-06	1.043e+06	9.01462e-06	968964	1.07403e-05	1051577	8.5259e-06	1.33884e+06	1.37589e-05	1.39365e+06	1.07693e-05	947468	9.06105e-06	348964	2.59202e-06	1.46783e+06	9.2313e-06	933782	1.01306e-05	912032	7.37534e-06	891992	1.69397e-05	694409	8.39297e-06	1.05725e+06	5.21979e-06	610903	1.23469e-05	196670	4.40217e-06	845609
Q9HCS7	High	Pre-mRNA-splicing factor SYF1 OS=Homo sapiens GN=XAB2	13	9	38	9	855	99.9	6.23	101.43	9	0	353211	5.34516e-06	348871	2.53867e-06	443951	6.19641e-06	702973	6.07578e-06	2.11662e+06	2.34612e-05	2.77311e+06	2.24836e-05	397084	4.08073e-06	1.2525e+06	9.67863e-06	1.04854e+06	9.98253e-06	928817	8.27552e-06	629421	3.95847e-06	248365	2.69451e-06	730681	5.90881e-06	404817	7.68779e-06	1.03978e+06	1.25674e-05	2.89741e+06	1.43049e-05	1.51225e+06	3.0564e-05	1.87819e+06	4.20406e-05	1.16761e+06
O00566	High	U3 small nucleolar ribonucleoprotein protein MPP10 OS=Homo sapiens GN=MPHOSPH10	16	6	20	6	681	78.8	4.86	62.98	6	0	13289.5	2.0111e-07	25063	1.82378e-07	20552.6	2.86862e-07	36643	3.16704e-07	268430	2.97535e-06	387262	3.13982e-06	397716	4.08722e-06	350327	2.70712e-06	187410	1.73707e-06	179094	1.64152e-06	464865	2.92357e-06	200014	2.16995e-06	252001	2.03786e-06	310007	5.88728e-06	1.97127e+06	2.38258e-05	2.15146e+06	1.0622e-05	893228	1.8053e-05	617964	1.38323e-05	857601
Q6P474	High	Putative pyridoxal-dependent decarboxylase domain-containing protein 2 OS=Homo sapiens GN=PDXDC2P	17	6	41	6	469	51.8	5.96	128.84	6	0	146164	2.2119e-06	914142	6.65203e-06	2.21513e+06	3.09175e-05	3.7816e+06	3.26843e-05	3.43535e+06	3.80784e-05	4.42775e+06	3.5899e-05	2.04526e+06	2.10187e-05	2.95278e+06	2.28174e-05	2.48977e+06	2.37849e-05	1.45314e+06	1.33558e-05	3.02335e+06	1.90141e-05	1.50509e+06	1.63287e-05	1.94374e+06	1.57185e-05	1.54107e+06	2.92661e-05	2.33427e+06	2.82132e-05	6.95533e+06	3.43394e-05	2.36169e+06	4.77321e-05	1.7319e+06	3.87661e-05	2.67455e+06
P46459	High	Vesicle-fusing ATPase OS=Homo sapiens GN=NSF	50	32	333	32	744	82.5	6.95	1064.51	32	0	1.67957e+07	0.000254171	3.03761e+07	0.000221041	3.87389e+07	0.000540696	6.12019e+07	0.000528967	3.24427e+07	0.000359603	4.69693e+07	0.000380814	3.39608e+07	0.000349007	4.2974e+07	0.000332078	3.79324e+07	0.000370797	1.30875e+07	0.000114712	7.24943e+07	0.000455922	4.24317e+07	0.000460342	6.19278e+07	0.000500792	2.65379e+07	0.000503976	2.20762e+07	0.000266824	5.80838e+07	0.000286768	1.05558e+07	0.000213343	9.50202e+06	0.000212689	3.79512e+07
Q15286	High	Ras-related protein Rab-35 OS=Homo sapiens GN=RAB35	53	8	64	6	201	23	8.29	188.4	8	0	2.09064e+06	3.16379e-05	3.76359e+06	2.73869e-05	5.55219e+06	7.74942e-05	8.94791e+06	7.73366e-05	6.05973e+06	6.71677e-05	9.06548e+06	7.35004e-05	5.05783e+06	5.1978e-05	6.65898e+06	5.14567e-05	5.89954e+06	5.72448e-05	2.38499e+06	1.99459e-05	1.11e+07	6.98084e-05	5.79372e+06	6.28561e-05	6.96966e+06	5.63616e-05	3.46893e+06	6.58778e-05	3.92375e+06	4.74245e-05	8.78576e+06	4.33765e-05	2.72959e+06	5.51678e-05	2.04493e+06	4.57729e-05	5.60204e+06
Q9UL18	High	Protein argonaute-1 OS=Homo sapiens GN=AGO1	7	5	23	1	857	97.2	9.16	70.12	5	0											120226	9.74756e-07					120226	9.74756e-07	42506.1	#DIV/0!													34951.2	7.06398e-07	50391.5	1.12794e-06	42671.4
P36406	Medium	E3 ubiquitin-protein ligase TRIM23 OS=Homo sapiens GN=TRIM23	2	1	7	1	574	64	6.38	19.12	1	0	243472	3.68448e-06	385171	2.80281e-06	60503.1	8.44467e-07	67644.1	5.84647e-07	610083	6.76232e-06	660307	5.35359e-06	782122	8.03766e-06	895972	6.92356e-06	463159	4.37419e-06	321253	2.83718e-06	425779	2.67775e-06	227064	2.46342e-06	316454	2.55907e-06	123673	2.34866e-06	314201	3.79759e-06	406689	2.00788e-06	105097	2.12411e-06	80631.4	1.80482e-06	249948
Q86Z20	Medium	Coiled-coil domain-containing protein 125 OS=Homo sapiens GN=CCDC125	2	1	5	1	511	58.6	7.24	11.51	1	0	889531	1.34613e-05	2.05918e+06	1.49842e-05	495919	6.92175e-06	458162	3.95989e-06	881758	9.77364e-06	1.09464e+06	8.87506e-06	1816001	1.86626e-05	2.38425e+06	1.84241e-05	1.25993e+06	1.18828e-05	731552	5.36848e-06	4.13117e+06	2.59812e-05	2.81491e+06	3.0539e-05	4.30329e+06	3.47994e-05	209331	3.97537e-06	422961	5.11212e-06	1.39491e+06	6.88685e-06	268025	5.41705e-06	346511	7.75616e-06	1.73639e+06
Q8IWZ3	High	Ankyrin repeat and KH domain-containing protein 1 OS=Homo sapiens GN=ANKHD1	11	18	112	12	2542	269.3	5.73	333.33	18	6	599469	9.07181e-06	5.52526e+06	4.02062e-05	833657	1.16357e-05	2.06376e+06	1.78371e-05	1.02236e+06	1.13321e-05	1.2988e+06	1.05303e-05	3.48943e+06	3.586e-05	3.15438e+06	2.43752e-05	2.24839e+06	2.01061e-05	1.70119e+06	1.21758e-05	2.56512e+06	1.61322e-05	1.47129e+06	1.59621e-05	1.23827e+06	1.00135e-05	4.68507e+06	8.89733e-05	4.75006e+06	5.74116e-05	1.07888e+07	5.32657e-05	2.81592e+06	5.69126e-05	2.26932e+06	5.07955e-05	3.82298e+06
Q9H0W8	Medium	Protein SMG9 OS=Homo sapiens GN=SMG9	3	1	4	1	520	57.6	7.01	9.88	1	0	119642	1.81055e-06	218158	1.58749e-06	216834	3.02645e-06	344516	2.97764e-06	116644	1.29292e-06	171108	1.38729e-06	75477.5	7.75663e-07	72673.5	5.61579e-07	166882	1.67745e-06	91559.2	9.1234e-07	541358	3.40464e-06	198711	2.15582e-06	345086	2.79061e-06	141459	2.68641e-06	115082	1.39094e-06	384847	1.90004e-06					287757
Q96A65	High	Exocyst complex component 4 OS=Homo sapiens GN=EXOC4	12	9	25	9	974	110.4	6.49	64.19	9	0	238483	3.60898e-06	575284	4.18623e-06	452697	6.31848e-06	753393	6.51156e-06	881951	9.77579e-06	1.21129e+06	9.82084e-06	408771	4.20084e-06	406372	3.14021e-06	616031	5.94537e-06	316615	2.66235e-06	512820	3.22516e-06	306890	3.32945e-06	450345	3.64181e-06	464149	8.81457e-06	958615	1.15863e-05	1.66358e+06	8.21332e-06	829544	1.67659e-05	596015	1.33409e-05	722745
Q9BQ95	Medium	Evolutionarily conserved signaling intermediate in Toll pathway, mitochondrial OS=Homo sapiens GN=ECSIT	17	4	11	4	431	49.1	6.29	29.21	4	0	283572	4.29131e-06	475559	3.46055e-06	371434	5.18425e-06	453063	3.91581e-06	224639	2.48996e-06	214108	1.73593e-06	256424	2.6352e-06	264864	2.04672e-06	317958	3.21997e-06	102283	1.19535e-06	454967	2.86132e-06	279490	3.03219e-06	312873	2.53011e-06	209293	3.97465e-06	441198	5.33254e-06	693423	3.42353e-06	135201	2.73254e-06	107164	2.3987e-06	329201
Q96KC8	Medium	DnaJ homolog subfamily C member 1 OS=Homo sapiens GN=DNAJC1	2	1	4	1	554	63.8	8.63	12.67	1	0	304770	4.6121e-06	536046	3.9007e-06	307753	4.29545e-06	480158	4.15e-06	314928	3.49075e-06	375759	3.04655e-06	304490	3.12916e-06	418244	3.23195e-06	380269	3.73208e-06	89982.1	5.90004e-07	524373	3.29782e-06	307056	3.33126e-06	378918	3.0642e-06	266547	5.06194e-06	373665	4.5163e-06	797274	3.93625e-06	213233	4.30965e-06	113450	2.53943e-06	371815
P28702	Medium	Retinoic acid receptor RXR-beta OS=Homo sapiens GN=RXRB	9	4	7	4	533	56.9	8.18	19.2	4	0	103743	1.56995e-06	223910	1.62935e-06	107685	1.503e-06	493786	4.26779e-06	131544	1.45807e-06	440964	3.57521e-06	149594	1.53734e-06	380510	2.94036e-06	253967	2.31013e-06	160020	1.12225e-06	939017	5.90554e-06	244271	2.6501e-06	342782	2.77198e-06	100355	1.90582e-06	421745	5.09743e-06	861486	4.25327e-06	88733.7	1.7934e-06	57367.3	1.28409e-06	381970
Q9NR19	High	Acetyl-coenzyme A synthetase, cytoplasmic OS=Homo sapiens GN=ACSS2	14	7	28	7	701	78.5	6.46	80.18	7	0	120258	1.81987e-06	493307	3.5897e-06	1.69927e+06	2.37175e-05	3.83463e+06	3.31426e-05	1.65864e+06	1.83848e-05	2.4972e+06	2.02466e-05	691616	7.10756e-06	2.59115e+06	2.00229e-05	1.69826e+06	1.6004e-05	1.25109e+06	1.08726e-05	2.20144e+06	1.3845e-05	1.00761e+06	1.09316e-05	877035	7.09232e-06	1.07075e+06	2.03344e-05	692604	8.37115e-06	1.16955e+06	5.77421e-06	233113	4.71144e-06	694022	1.55347e-05	993264
Q92882	High	Osteoclast-stimulating factor 1 OS=Homo sapiens GN=OSTF1	35	5	40	5	214	23.8	5.68	145.77	5	0	806726	1.22082e-05	1.68949e+06	1.22941e-05	1.06314e+06	1.48388e-05	1.29208e+06	1.11674e-05	2.47235e+06	2.74042e-05	1.86191e+06	1.50959e-05	1.66444e+06	1.7105e-05	2.99314e+06	2.31293e-05	1.73041e+06	1.66554e-05	722975	5.76068e-06	2.83758e+06	1.78457e-05	1.84219e+06	1.99859e-05	2.34322e+06	1.89489e-05	429361	8.15391e-06	997266	1.20535e-05	965424	4.76643e-06	832551	1.68267e-05	663999	1.48627e-05	1.36395e+06
Q05655	High	Protein kinase C delta type OS=Homo sapiens GN=PRKCD	19	9	42	9	676	77.5	7.75	127.42	9	0	592696	8.96931e-06	1.09603e+06	7.97562e-06	2.32176e+06	3.24058e-05	3.58169e+06	3.09565e-05	1.92506e+06	2.13379e-05	2.66201e+06	2.15828e-05	1.98225e+06	2.0371e-05	2.51473e+06	1.94324e-05	2.08453e+06	2.03789e-05	930047	8.81409e-06	3.96504e+06	2.49364e-05	2.27104e+06	2.46386e-05	2.99141e+06	2.41906e-05	1.82731e+06	3.47021e-05	1.62226e+06	1.96074e-05	3.43006e+06	1.69347e-05	453994	9.17566e-06	434407	9.72358e-06	2.12444e+06
Q9BV57	High	1,2-dihydroxy-3-keto-5-methylthiopentene dioxygenase OS=Homo sapiens GN=ADI1	32	5	27	5	179	21.5	5.68	63.38	5	0	405541	6.13708e-06	710745	5.17195e-06	238032	3.32231e-06	379678	3.28154e-06	858155	9.51203e-06	866666	7.0267e-06	1.01716e+06	1.0453e-05	1.21748e+06	9.40797e-06	711681	6.78908e-06	342869	2.806e-06	432073	2.71734e-06	639343	6.93624e-06	582314	4.709e-06	339452	6.44647e-06	739320	8.93579e-06	2.06759e+06	1.0208e-05	202851	4.09983e-06	169721	3.79897e-06	646584
P20742	Medium	Pregnancy zone protein OS=Homo sapiens GN=PZP	1	2	9	2	1482	163.8	6.38	23.17	2	0	151870	2.29825e-06	795395	5.78793e-06	629815	8.79059e-06	1.40002e+06	1.21004e-05	412266	4.56966e-06	402823	3.26598e-06	1.24168e+06	1.27605e-05	2.07502e+06	1.60345e-05	888611	8.20097e-06	640882	5.01301e-06	1.06187e+06	6.67818e-06	631853	6.85498e-06	910440	7.36246e-06	2.786e+06	5.29084e-05	2.69302e+06	3.25492e-05	7.19541e+06	3.55247e-05	1.59379e+06	3.2212e-05	1.7244e+06	3.85983e-05	2.3246e+06
Q9BZJ0	Medium	Crooked neck-like protein 1 OS=Homo sapiens GN=CRNKL1	3	2	7	2	848	100.4	8	15.74	2	0	1.71491e+06	2.59519e-05	2.50345e+06	1.82171e-05	3.6678e+06	5.1193e-05	4.44189e+06	3.83912e-05	3.24715e+06	3.59923e-05	2.85186e+06	2.31221e-05	2.87105e+06	2.9505e-05	3.34118e+06	2.58187e-05	3.07991e+06	3.10239e-05	809585	1.04699e-05	7.41395e+06	4.66268e-05	4.78572e+06	5.19203e-05	5.72948e+06	4.63326e-05	3.14988e+06	5.98187e-05	4.60624e+06	5.56733e-05	9.14e+06	4.51254e-05	680378	1.37511e-05	567684	1.27068e-05	4.50917e+06
Q7L2E3	High	ATP-dependent RNA helicase DHX30 OS=Homo sapiens GN=DHX30	16	11	37	11	1194	133.9	8.78	106.94	11	0	419714	6.35157e-06	941168	6.84869e-06	858905	1.19881e-05	1.0063e+06	8.69745e-06	1.44254e+06	1.59895e-05	2.02305e+06	1.64023e-05	1.29969e+06	1.33566e-05	1.08776e+07	8.40558e-05	2.35862e+06	2.04613e-05	3.47424e+06	2.59829e-05	1.27213e+06	8.00053e-06	805126	8.73482e-06	1.17067e+06	9.46688e-06	1.22488e+06	2.32614e-05	5.88986e+06	7.11878e-05	1.49637e+07	7.38776e-05	999758	2.02061e-05	940608	2.10542e-05	3.40834e+06
Q9H0W9	Medium	Ester hydrolase C11orf54 OS=Homo sapiens GN=C11orf54	5	1	8	1	315	35.1	6.7	22.79	1	0	126266	1.91079e-06	236079	1.7179e-06	131596	1.83675e-06	180734	1.56208e-06	188610	2.09061e-06	215803	1.74967e-06	230064	2.36431e-06	283122	2.18781e-06	199034	1.92749e-06	53417.3	2.68e-07	360787	2.26902e-06	268862	2.91689e-06	264378	2.13795e-06	78912.7	1.49861e-06	188427	2.27742e-06	443681	2.19052e-06	109171	2.20646e-06	89095.8	1.99428e-06	225414
Q9UM22	High	Mammalian ependymin-related protein 1 OS=Homo sapiens GN=EPDR1	18	4	45	4	224	25.4	6.6	125.5	4	0	1.6503e+06	2.4974e-05	2.96282e+06	2.15598e-05	1.71189e+06	2.38935e-05	3.12241e+06	2.69869e-05	2.25755e+06	2.50233e-05	3.06571e+06	2.4856e-05	2.75254e+06	2.82872e-05	3.95596e+06	3.05693e-05	2.6849e+06	2.57688e-05	777690	2.78064e-06	5.20041e+06	3.27058e-05	3.15089e+06	3.4184e-05	3.76549e+06	3.04504e-05	680875	1.29304e-05	2406943	2.90915e-05	5.33318e+06	2.63307e-05	1.02553e+06	2.07269e-05	803725	1.79903e-05	2.79588e+06
P62280	High	40S ribosomal protein S11 OS=Homo sapiens GN=RPS11	59	13	283	13	158	18.4	10.3	874.01	13	0	1.01568e+08	0.00153703	2.43534e+08	0.00177215	7.03234e+07	0.000981534	1.06867e+08	0.000923648	1.6655e+08	0.00184608	2.22336e+08	0.00180264	1.81516e+08	0.00186539	2.2842e+08	0.0017651	1.65139e+08	0.0015617	6.55949e+07	0.000389345	3.09992e+08	0.00194956	1.79154e+08	0.00194365	2.79572e+08	0.00226081	5.46428e+07	0.00103771	6.37362e+07	0.000770348	1.7738e+08	0.000875749	6.52808e+07	0.00131939	6.38509e+07	0.00142921	1.49201e+08
P18564	High	Integrin beta-6 OS=Homo sapiens GN=ITGB6	8	5	51	5	788	85.9	5.55	150.17	5	0	251822	3.81084e-06	583775	4.24802e-06	428047	5.97444e-06	1.21763e+06	1.0524e-05	1.87136e+06	2.07426e-05	2.27175e+06	1.84187e-05	1.13252e+06	1.16386e-05	2.62637e+06	2.02951e-05	1.29791e+06	1.19565e-05	881294	7.09324e-06	2.07273e+06	1.30355e-05	1.00256e+06	1.08768e-05	1.47298e+06	1.19115e-05	2.0451e+06	3.88381e-05	3.84617e+06	4.64867e-05	9.06394e+06	4.47499e-05	1.76258e+06	3.56234e-05	1.47345e+06	3.29811e-05	2.84244e+06
Q96GK7	High	Fumarylacetoacetate hydrolase domain-containing protein 2A OS=Homo sapiens GN=FAHD2A	40	8	37	8	314	34.6	8.24	120.89	8	0	1.59852e+06	2.41905e-05	3.59184e+06	2.61371e-05	743477	1.0377e-05	1.29561e+06	1.11979e-05	1.92965e+06	2.13887e-05	3.09058e+06	2.50576e-05	2.34536e+06	2.41027e-05	3.03234e+06	2.34322e-05	2.20342e+06	2.07355e-05	986947	6.29167e-06	4.73295e+06	2.97659e-05	2.33458e+06	2.53278e-05	4.01406e+06	3.24605e-05	169810	3.22483e-06	1.88524e+06	2.2786e-05	4.60454e+06	2.27333e-05	869452	1.75725e-05	678073	1.51777e-05	2.41109e+06
Q5JTY5	High	COBW domain-containing protein 3 OS=Homo sapiens GN=CBWD3	17	4	32	4	395	44	4.87	112.94	4	0	564544	8.54328e-06	1.18422e+06	8.61736e-06	634843	8.86078e-06	976678	8.44141e-06	416113	4.61231e-06	547489	4.43889e-06	421352	4.33013e-06	554416	4.28421e-06	662457	6.51605e-06	273870	2.2497e-06	1.0399e+06	6.54002e-06	547649	5.94145e-06	696234	5.63024e-06	259482	4.92778e-06	1.12439e+06	1.35899e-05	2.38014e+06	1.17511e-05	289892	5.859e-06	246636	5.5206e-06	823040
Q4V339	High	COBW domain-containing protein 6 OS=Homo sapiens GN=CBWD6	17	4	32	4	395	43.9	4.87	112.94	4	0	564544	8.54328e-06	1.18422e+06	8.61736e-06	634843	8.86078e-06	976678	8.44141e-06	416113	4.61231e-06	547489	4.43889e-06	421352	4.33013e-06	554416	4.28421e-06	662457	6.51605e-06	273870	2.2497e-06	1.0399e+06	6.54002e-06	547649	5.94145e-06	696234	5.63024e-06	259482	4.92778e-06	1.12439e+06	1.35899e-05	2.38014e+06	1.17511e-05	289892	5.859e-06	246636	5.5206e-06	823040
Q5RIA9	High	COBW domain-containing protein 5 OS=Homo sapiens GN=CBWD5	17	4	32	4	395	44	4.87	112.94	4	0	564544	8.54328e-06	1.18422e+06	8.61736e-06	634843	8.86078e-06	976678	8.44141e-06	416113	4.61231e-06	547489	4.43889e-06	421352	4.33013e-06	554416	4.28421e-06	662457	6.51605e-06	273870	2.2497e-06	1.0399e+06	6.54002e-06	547649	5.94145e-06	696234	5.63024e-06	259482	4.92778e-06	1.12439e+06	1.35899e-05	2.38014e+06	1.17511e-05	289892	5.859e-06	246636	5.5206e-06	823040
Q02543	High	60S ribosomal protein L18a OS=Homo sapiens GN=RPL18A	51	13	189	13	176	20.7	10.71	565.43	13	0	4.71928e+07	0.000714171	1.07345e+08	0.000781125	5.95615e+07	0.000831325	9.60756e+07	0.000830379	7.79463e+07	0.000863978	1.17417e+08	0.000951984	8.68709e+07	0.00089275	1.25632e+08	0.000970809	8.9755e+07	0.000854565	2.7445e+07	8.51709e-05	2.07979e+08	0.00130799	1.11787e+08	0.00121278	1.52985e+08	0.00123714	2.19612e+07	0.000417061	3.42052e+07	0.000413421	8.70333e+07	0.000429695	3.26395e+07	0.000659677	3.12128e+07	0.000698655	8.49753e+07
Q9H444	High	Charged multivesicular body protein 4b OS=Homo sapiens GN=CHMP4B	42	9	90	9	224	24.9	4.82	349.54	9	0	6.54419e+06	9.90336e-05	1.79948e+07	0.000130944	5.11164e+06	7.13453e-05	1.32078e+07	0.000114155	1.11826e+07	0.000123951	2.10825e+07	0.000170932	9.09545e+06	9.34716e-05	13005408	0.000100498	1.21531e+07	0.000113041	5.43838e+06	2.99216e-05	2.53575e+07	0.000159475	1.39644e+07	0.0001515	1.73303e+07	0.000140145	2.07342e+06	3.93758e-05	9.02763e+06	0.000109112	2.3292e+07	0.000114996	9.62632e+06	0.000194557	9.2861e+06	0.000207856	1.37447e+07
P09972	High	Fructose-bisphosphate aldolase C OS=Homo sapiens GN=ALDOC	18	5	95	1	364	39.4	6.87	404.95	5	0	715343	1.08253e-05	1.40613e+06	1.02322e-05	365698	5.1042e-06	454138	3.92511e-06	1.03896e+06	1.15161e-05	1.02974e+06	8.34882e-06	1.85053e+06	1.90174e-05	2.32314e+06	1.79519e-05	1.14796e+06	1.08651e-05	681138	5.41416e-06	2.28097e+06	1.43452e-05	1.17613e+06	1.27599e-05	1.54624e+06	1.2504e-05	933659	1.77309e-05	1.38637e+06	1.67564e-05	3.00786e+06	1.48502e-05	528267	1.06768e-05	486833	1.08971e-05	1.41829e+06
P09668	High	Pro-cathepsin H OS=Homo sapiens GN=CTSH	10	3	21	3	335	37.4	8.07	60.42	3	0	1.64214e+06	2.48507e-05	3.76043e+06	2.73639e-05	2.59111e+06	3.61653e-05	3.75049e+06	3.24154e-05	2.82882e+06	3.13554e-05	4.09353e+06	3.31892e-05	3.01681e+06	3.1003e-05	4.7591e+06	3.67756e-05	3.3053e+06	3.16398e-05	980275	4.04828e-06	5.46838e+06	3.4391e-05	3.26733e+06	3.54474e-05	4.9637e+06	4.014e-05	758547	1.44054e-05	2.29724e+06	2.77656e-05	4361253	2.15321e-05	1.61142e+06	3.25684e-05	1.49024e+06	3.33568e-05	3.02726e+06
Q9HA64	High	Ketosamine-3-kinase OS=Homo sapiens GN=FN3KRP	19	5	15	5	309	34.4	7.33	51.19	5	0	941231	1.42437e-05	1.82083e+06	1.32499e-05	248128	3.46322e-06	414481	3.58235e-06	1.02577e+06	1.13699e-05	757029	6.13778e-06	1.57767e+06	1.62133e-05	1.5401e+06	1.1901e-05	1.04066e+06	1.00201e-05	567860	4.94968e-06	2.18531e+06	1.37435e-05	1.44329e+06	1.56583e-05	1.89783e+06	1.53472e-05	54227.1	1.02982e-06	1.02828e+06	1.24283e-05	2.38839e+06	1.17918e-05	203924	4.1215e-06	213089	4.76969e-06	1.17679e+06
Q8N7X1	High	RNA-binding motif protein, X-linked-like-3 OS=Homo sapiens GN=RBMXL3	1	1	25	0	1067	114.9	9.1	90.16	1	0	3278597	4.96152e-05	8.03716e+06	5.84848e-05	1.26246e+06	1.76208e-05	1.80237e+06	1.55779e-05	2.85652e+06	3.16624e-05	3.2215e+06	2.61191e-05	4589783	4.7168e-05	6285996	4.85745e-05	3.9168e+06	3.68528e-05	2.28581e+06	1.62097e-05	6.84665e+06	4.3059e-05	4.00581e+06	4.3459e-05	5444646	4.40293e-05	3051035	5.79416e-05	4434145	5.35933e-05	8475413	4.18443e-05	2716588	5.49049e-05	1.93652e+06	4.33463e-05	4.61385e+06
P49184	Medium	Deoxyribonuclease-1-like 1 OS=Homo sapiens GN=DNASE1L1	15	2	10	2	302	33.9	5.74	24.86	2	0	55901.5	8.45961e-07	152506	1.10976e-06					86986.4	9.64181e-07	121534	9.85365e-07	251462	2.58421e-06	307199	2.37386e-06	162598	1.47722e-06	111709	7.8333e-07	349302	2.19678e-06	97755.4	1.06055e-06	141006	1.14028e-06	34249.8	6.5043e-07	120052	1.45101e-06	164402	8.11675e-07					151128
Q9H4A3	Medium	Serine/threonine-protein kinase WNK1 OS=Homo sapiens GN=WNK1	1	2	5	1	2382	250.6	6.34	12.66	2	0													180878	1.85883e-06	358383	2.76938e-06	269630	2.31411e-06	133526	6.43852e-07							124484	2.36405e-06							173566	3.88504e-06	149025
Q13616	High	Cullin-1 OS=Homo sapiens GN=CUL1	27	16	80	16	776	89.6	8	234.79	16	0	978559	1.48086e-05	2.3064e+06	1.67832e-05	6.93604e+06	9.68092e-05	1.14446e+07	9.89151e-05	6.74039e+06	7.47123e-05	9.09357e+06	7.37282e-05	7.24289e+06	7.44333e-05	8.49371e+06	6.56345e-05	6.65451e+06	6.4478e-05	3.46063e+06	3.22132e-05	8.9193e+06	5.60941e-05	6.67263e+06	7.23915e-05	8.35017e+06	6.75254e-05	4.64008e+06	8.81188e-05	4.64462e+06	5.61372e-05	1.16198e+07	5.73685e-05	2.21126e+06	4.46917e-05	2.42557e+06	5.42929e-05	6.18543e+06
P28331	High	NADH-ubiquinone oxidoreductase 75 kDa subunit, mitochondrial OS=Homo sapiens GN=NDUFS1	52	26	272	26	727	79.4	6.23	919.91	26	0	3.08263e+06	4.66497e-05	7.14529e+06	5.19949e-05	1.9233e+07	0.000268443	3.0638e+07	0.000264804	1.41394e+07	0.000156725	1.78867e+07	0.00014502	1.37455e+07	0.000141259	1.92393e+07	0.00014867	1.56387e+07	0.000152946	8.37976e+06	8.24394e-05	2.42037e+07	0.000152219	1.38826e+07	0.000150613	1.87926e+07	0.00015197	1.33007e+07	0.000252591	1.49913e+07	0.000181192	3.19273e+07	0.00015763	5.43199e+06	0.000109786	5.34985e+06	0.000119749	1.5985e+07
Q8IUC4	High	Rhophilin-2 OS=Homo sapiens GN=RHPN2	25	12	37	12	686	76.9	6.8	113.16	12	0	1.80382e+06	2.72974e-05	3.68324e+06	2.68022e-05	5.92584e+06	8.27095e-05	7.54877e+06	6.52438e-05	4.2331e+06	4.69208e-05	6.48343e+06	5.25659e-05	4.75599e+06	4.88761e-05	6.64952e+06	5.13837e-05	5.13546e+06	5.02249e-05	1.87941e+06	1.84184e-05	8.40116e+06	5.28355e-05	5.34895e+06	5.80308e-05	7.30423e+06	5.90672e-05	4.27233e+06	8.1135e-05	3.46495e+06	4.18791e-05	9.02766e+06	4.45708e-05	1.20352e+06	2.43242e-05	1.07787e+06	2.41265e-05	5.01258e+06
P10114	High	Ras-related protein Rap-2a OS=Homo sapiens GN=RAP2A	39	4	33	0	183	20.6	4.82	97.45	4	0	1.59406e+06	2.4123e-05	3.20158e+06	2.32972e-05	1.67778e+06	2.34175e-05	2.78546e+06	2.40746e-05	2.78183e+06	3.08346e-05	3.65443e+06	2.96291e-05	2.93107e+06	3.01219e-05	4.31319e+06	3.33299e-05	2.86742e+06	2.73535e-05	916210	4.03219e-06	6.27848e+06	3.94858e-05	3.21931e+06	3.49263e-05	4.4275e+06	3.58039e-05	1.20297e+06	2.28453e-05	2.10825e+06	2.54814e-05	4.48967e+06	2.21661e-05	958604	1.93743e-05	815588	1.82558e-05	2.93755e+06
Q9H201	Medium	Epsin-3 OS=Homo sapiens GN=EPN3	6	3	10	1	632	68.2	5.91	27.12	3	0	16206.1	2.45247e-07	30023.2	2.18473e-07	34477.3	4.81214e-07	51366.1	4.43956e-07	56434	6.2553e-07	64083.7	5.19573e-07	48987.7	5.03434e-07	49527.4	3.8272e-07	43888.2	4.27518e-07	15703	1.39145e-07	41096.7	2.5846e-07	35436.2	3.84448e-07	34651.5	2.80216e-07	35040.4	6.65445e-07	44200.9	5.34234e-07	117448	5.79857e-07	25472.1	5.14817e-07	18415.8	4.12212e-07	43970.2
Q9NQ55	High	Suppressor of SWI4 1 homolog OS=Homo sapiens GN=PPAN	22	6	30	6	473	53.2	10.13	89.69	6	0	1.03073e+06	1.55982e-05	1.32905e+06	9.67124e-06	1.9189e+06	2.67828e-05	2.19502e+06	1.89715e-05	1.32608e+06	1.46987e-05	1.7451e+06	1.41488e-05	967575	9.94352e-06	1.4891e+06	1.15069e-05	1.5002e+06	1.51652e-05	427932	5.6281e-06	4.08896e+06	2.57157e-05	2.366e+06	2.56688e-05	2.6817e+06	2.16861e-05	1.19968e+06	2.27829e-05	1.89354e+06	2.28863e-05	3.68919e+06	1.8214e-05	248199	5.01634e-06	254894	5.70545e-06	2.05277e+06
P82675	High	28S ribosomal protein S5, mitochondrial OS=Homo sapiens GN=MRPS5	15	5	35	5	430	48	9.92	108.45	5	0	2.07666e+06	3.14262e-05	3.3143e+06	2.41175e-05	217002	3.02878e-06	289268	2.50013e-06	726576	8.05357e-06	923341	7.4862e-06	2.32853e+06	2.39298e-05	2.74396e+06	2.12037e-05	1.57746e+06	1.52182e-05	1.1864e+06	1.11807e-05	2.5873e+06	1.62717e-05	1.71034e+06	1.85555e-05	1.84182e+06	1.48943e-05	766869	1.45635e-05	1.55641e+06	1.88116e-05	3.60119e+06	1.77796e-05	761594	1.53926e-05	254164	5.68911e-06	1.63496e+06
P21291	High	Cysteine and glycine-rich protein 1 OS=Homo sapiens GN=CSRP1	50	8	139	8	193	20.6	8.57	518.15	8	0	6.50094e+06	9.83791e-05	1.34138e+07	9.76096e-05	8.8423e+06	0.000123416	1.42444e+07	0.000123114	1.22907e+07	0.000136233	1.48146e+07	0.000120112	1.24293e+07	0.000127732	1.95007e+07	0.000150691	1.27546e+07	0.000122161	3.91232e+06	1.78006e-05	23656595	0.000148778	1.32752e+07	0.000144023	2.13013e+07	0.000172257	3.5255e+06	6.69521e-05	7.19303e+06	8.69385e-05	1.73481e+07	8.56501e-05	4.36697e+06	8.82608e-05	3.39362e+06	7.59613e-05	1.17575e+07
Q6P1X6	High	UPF0598 protein C8orf82 OS=Homo sapiens GN=C8orf82	35	5	61	5	216	23.9	9.14	172.31	5	0	639414	9.67629e-06	1.10382e+06	8.03226e-06	859723	1.19995e-05	1.28962e+06	1.11461e-05	1.49109e+06	1.65277e-05	1.52884e+06	1.23954e-05	1.75286e+06	1.80137e-05	2.05768e+06	1.59005e-05	1.34038e+06	1.29614e-05	466569	3.51551e-06	2.67773e+06	1.68404e-05	1.60515e+06	1.74142e-05	1.94381e+06	1.5719e-05	640840	1.21701e-05	1.32679e+06	1.60362e-05	2.99639e+06	1.47936e-05	600994	1.21467e-05	358337	8.02087e-06	1.51875e+06
Q13443	Medium	Disintegrin and metalloproteinase domain-containing protein 9 OS=Homo sapiens GN=ADAM9	8	4	10	4	819	90.5	7.52	23.97	4	0	670973	1.01539e-05	1.47039e+06	1.06997e-05	1.28772e+06	1.79732e-05	2.44667e+06	2.11465e-05	1.24027e+06	1.37475e-05	1.96311e+06	1.59164e-05	1.5723e+06	1.61581e-05	2.59692e+06	2.00675e-05	1.65604e+06	1.57329e-05	646419	4.03076e-06	2.32338e+06	1.46119e-05	1.05766e+06	1.14746e-05	1.78327e+06	1.44208e-05	1.5327e+06	2.91072e-05	1.65197e+06	1.99665e-05	4.02497e+06	1.98718e-05	1.25142e+06	2.52924e-05	1.17821e+06	2.63727e-05	1.85045e+06
Q92928	High	Putative Ras-related protein Rab-1C OS=Homo sapiens GN=RAB1C	34	6	120	1	201	22	5.43	432.41	6	0	2.81752e+07	0.000426377	6.815e+07	0.000495914	3.30595e+07	0.000461425	5.72438e+07	0.000494757	5.31774e+07	0.000589433	7.63722e+07	0.000619205	5.90129e+07	0.00060646	7.67201e+07	0.000592848	5.64889e+07	0.000535802	1.81625e+07	7.45085e-05	1.10811e+08	0.000696896	6.68664e+07	0.000725435	8.52862e+07	0.000689684	1.13398e+07	0.000215352	3.06279e+07	0.000370184	7.16142e+07	0.000353569	2.18007e+07	0.000440614	1.86477e+07	0.000417401	5.21242e+07
Q96SU4	High	Oxysterol-binding protein-related protein 9 OS=Homo sapiens GN=OSBPL9	10	5	19	5	736	83.1	6.18	45.48	5	0	75700.5	1.14558e-06	165336	1.20311e-06	345037	4.81583e-06	631804	5.46067e-06	766253	8.49335e-06	967599	7.84503e-06	434685	4.46715e-06	655280	5.06362e-06	505212	4.81179e-06	304986	2.66783e-06	522158	3.28389e-06	376183	4.08121e-06	670661	5.42344e-06	492117	9.3457e-06	1.15457e+06	1.39548e-05	2.74758e+06	1.35652e-05	503143	1.0169e-05	418198	9.36076e-06	860577
Q9P0J0	Medium	NADH dehydrogenase [ubiquinone] 1 alpha subcomplex subunit 13 OS=Homo sapiens GN=NDUFA13	18	2	5	2	144	16.7	8.43	12.24	2	0	165133	2.49898e-06	354137	2.57699e-06	196456	2.74202e-06	272833	2.35809e-06	364993	4.04568e-06	400038	3.2434e-06	444769	4.57077e-06	570973	4.41215e-06	346167	3.30601e-06	133172	9.08185e-07	367585	2.31177e-06	191537	2.07799e-06	184118	1.48891e-06	154106	2.9266e-06	392545	4.7445e-06	706633	3.48874e-06	101043	2.04218e-06	89919.2	2.01272e-06	273436
Q08170	High	Serine/arginine-rich splicing factor 4 OS=Homo sapiens GN=SRSF4	12	6	113	2	494	56.6	11.52	332.02	6	0	86311.7	1.30616e-06	257830	1.87617e-06	743201	1.03732e-05	920593	7.95666e-06	1.37845e+06	1.52791e-05	1.55653e+06	1.26199e-05	735275	7.55623e-06	746964	5.7721e-06	803145	7.84245e-06	497844	4.8878e-06	1.00259e+06	6.30534e-06	615668	6.67939e-06	704572	5.69767e-06	503068	9.55366e-06	1.1721e+06	1.41666e-05	2.3018e+06	1.13643e-05	814764	1.64672e-05	594407	1.3305e-05	963620
Q8IXM3	High	39S ribosomal protein L41, mitochondrial OS=Homo sapiens GN=MRPL41	55	5	36	5	137	15.4	9.57	87.15	5	0	1.49766e+06	2.26642e-05	2.44503e+06	1.7792e-05	800141	1.11679e-05	1.27077e+06	1.09832e-05	1.65079e+06	1.82978e-05	2.37336e+06	1.92426e-05	1.47256e+06	1.51331e-05	2.12905e+06	1.64521e-05	1.70492e+06	1.64666e-05	570895	3.98477e-06	2.59752e+06	1.6336e-05	565035	6.13007e-06	1.02139e+06	8.25973e-06	803395	1.52571e-05	1.71369e+06	2.07125e-05	4.47868e+06	2.21119e-05	352830	7.13103e-06	448518	1.00394e-05	1.49763e+06
P18084	High	Integrin beta-5 OS=Homo sapiens GN=ITGB5	15	10	38	9	799	88	6.06	103.97	10	1	624545	9.45128e-06	1.34129e+06	9.76026e-06	1.90652e+06	2.66101e-05	3.49846e+06	3.02371e-05	3.25495e+06	3.60787e-05	5.10691e+06	4.14054e-05	2.53077e+06	2.60081e-05	2.63551e+06	2.03657e-05	2.61237e+06	2.49896e-05	1.38839e+06	1.14543e-05	2.53254e+06	1.59273e-05	1.44169e+06	1.5641e-05	2.5256e+06	2.04238e-05	1.66208e+06	3.15642e-05	1.78111e+06	2.15274e-05	5.19719e+06	2.56592e-05	2.05163e+06	4.14655e-05	2.01472e+06	4.50967e-05	2.40082e+06
O95834	High	Echinoderm microtubule-associated protein-like 2 OS=Homo sapiens GN=EML2	9	4	17	4	649	70.6	6.32	47.84	4	0	130722	1.97823e-06	617463	4.49315e-06	2.33117e+06	3.25371e-05	1.92123e+06	1.66052e-05	1.08e+06	1.1971e-05	1.14096e+06	9.2506e-06	994141	1.02165e-05	1.35634e+06	1.0481e-05	1.1965e+06	1.21916e-05	693545	9.35432e-06	4.37851e+06	2.75367e-05	2.57214e+06	2.79052e-05	3.41229e+06	2.75942e-05	1.65628e+06	3.14542e-05	1.88328e+06	2.27623e-05	2.47858e+06	1.22371e-05	53347	1.0782e-06	48165.1	1.07811e-06	2.06033e+06
O43390	High	Heterogeneous nuclear ribonucleoprotein R OS=Homo sapiens GN=HNRNPR	46	27	443	20	633	70.9	8.13	1412.63	27	0	7.1456e+06	0.000108135	1.40267e+07	0.00010207	2.60604e+07	0.000363736	3.7726e+07	0.000326065	2.87099e+07	0.000318229	3.16024e+07	0.000256224	2.27184e+07	0.000233471	2.77554e+07	0.000214477	2.44681e+07	0.000240301	9.78453e+06	9.72532e-05	5.08706e+07	0.000319929	3.19233e+07	0.000346336	4.43825e+07	0.000358908	1.92271e+07	0.000365138	2.53963e+07	0.000306953	5.09311e+07	0.000251454	9.45808e+06	0.000191157	8.27667e+06	0.000185262	3.00582e+07
Q8N3R9	High	MAGUK p55 subfamily member 5 OS=Homo sapiens GN=MPP5	8	4	18	4	675	77.2	6.14	48.3	4	0	240530	3.63996e-06	533097	3.87924e-06	885126	1.23541e-05	1.5421e+06	1.33283e-05	831088	9.212e-06	1.03962e+06	8.42895e-06	350870	3.6058e-06	459530	3.55098e-06	735244	7.24991e-06	428398	4.13338e-06	850147	5.34663e-06	578651	6.2778e-06	668812	5.40849e-06	643041	1.22119e-05	496981	6.00677e-06	798111	3.94039e-06	152987	3.09201e-06	220114	4.92695e-06	551106
P14550	High	Aldo-keto reductase family 1 member A1 OS=Homo sapiens GN=AKR1A1	45	12	141	11	325	36.6	6.79	411.43	12	0	3.11303e+06	4.71097e-05	7.37184e+06	5.36434e-05	2.2914e+06	3.19821e-05	3.11049e+06	2.68839e-05	3.58134e+06	3.96965e-05	3.84957e+06	3.12113e-05	6.26105e+06	6.43432e-05	7.72988e+06	5.97321e-05	4.66358e+06	4.43253e-05	2.12355e+06	1.40541e-05	1.18735e+07	7.46734e-05	7.00264e+06	7.59718e-05	9.00614e+06	7.283e-05	3.25613e+06	6.18364e-05	6.0165e+06	7.27185e-05	1.11403e+07	5.5001e-05	3.01133e+06	6.08619e-05	2.1594e+06	4.83351e-05	6.68324e+06
P50897	High	Palmitoyl-protein thioesterase 1 OS=Homo sapiens GN=PPT1	15	3	15	3	306	34.2	6.52	39.37	3	0	390824	5.91437e-06	795980	5.79218e-06	309828	4.3244e-06	535025	4.62421e-06	653833	7.24726e-06	659630	5.3481e-06	695321	7.14564e-06	886451	6.84998e-06	615862	5.90577e-06	194996	1.11455e-06	1.02288e+06	6.43295e-06	594174	6.4462e-06	791250	6.39861e-06	173753	3.29972e-06	596122	7.20503e-06	751331	3.70942e-06	314056	6.34738e-06	198216	4.43678e-06	555223
Q08828	Medium	Adenylate cyclase type 1 OS=Homo sapiens GN=ADCY1	1	1	6	1	1119	123.4	8.43	12.35	1	0	1.41798e+06	2.14584e-05	2.65463e+06	1.93172e-05	852313	1.18961e-05	1424221	1.23095e-05	2.5405e+06	2.81596e-05	2.9717e+06	2.40937e-05	2.06158e+06	2.11863e-05	2.8946e+06	2.23678e-05	2.10219e+06	2.00986e-05	790378	5.57653e-06	5.12284e+06	3.22179e-05	2.27423e+06	2.46732e-05	2.98745e+06	2.41587e-05	917491	1.74239e-05	2.20886e+06	2.66974e-05	8.71964e+06	4.30501e-05					3.70509e+06
P17812	High	CTP synthase 1 OS=Homo sapiens GN=CTPS1	47	22	265	20	591	66.6	6.46	821.21	22	2	5.32487e+06	8.05817e-05	1.14477e+07	8.33027e-05	2.95783e+07	0.000412837	4.50265e+07	0.000389163	2.42956e+07	0.000269299	3.19836e+07	0.000259314	2.25866e+07	0.000232116	2.8015e+07	0.000216483	2.47823e+07	0.000242887	1.22859e+07	0.000121814	4.42357e+07	0.000278201	2.45349e+07	0.00026618	3.20723e+07	0.000259359	1.72729e+07	0.000328026	1.85901e+07	0.00022469	4.73826e+07	0.000233935	5.70934e+06	0.000115391	5.29584e+06	0.00011854	2.43867e+07
Q9UQ88	High	Cyclin-dependent kinase 11A OS=Homo sapiens GN=CDK11A	9	6	21	6	783	91.3	5.36	52.43	6	0	133559	2.02116e-06	490492	3.56921e-06	401535	5.6044e-06	685601	5.92564e-06	627149	6.95149e-06	832238	6.74756e-06	677489	6.96238e-06	467914	3.61577e-06	539497	5.1747e-06	215510	1.87189e-06	647356	4.07127e-06	257276	2.79119e-06	411030	3.32388e-06	720907	1.36906e-05	1.25356e+06	1.51512e-05	2.83309e+06	1.39874e-05	1.05742e+06	2.13714e-05	1.01664e+06	2.27561e-05	1.02466e+06
P21127	High	Cyclin-dependent kinase 11B OS=Homo sapiens GN=CDK11B	9	6	21	6	795	92.6	5.54	52.43	6	0	133559	2.02116e-06	490492	3.56921e-06	401535	5.6044e-06	685601	5.92564e-06	627149	6.95149e-06	832238	6.74756e-06	677489	6.96238e-06	467914	3.61577e-06	539497	5.1747e-06	215510	1.87189e-06	647356	4.07127e-06	257276	2.79119e-06	411030	3.32388e-06	720907	1.36906e-05	1.25356e+06	1.51512e-05	2.83309e+06	1.39874e-05	1.05742e+06	2.13714e-05	1.01664e+06	2.27561e-05	1.02466e+06
P11234	High	Ras-related protein Ral-B OS=Homo sapiens GN=RALB	37	5	58	2	206	23.4	6.62	183.52	5	0	719622	1.08901e-05	1.30227e+06	9.47638e-06	982452	1.37125e-05	1.49397e+06	1.29124e-05	1.70842e+06	1.89366e-05	2.44174e+06	1.9797e-05	967886	9.94672e-06	1.06419e+06	8.22348e-06	1.33507e+06	1.29869e-05	547951	4.32537e-06	1.9903e+06	1.25172e-05	1090669	1.18327e-05	1365291	1.10407e-05	48005.6	9.11665e-07	648004	7.8321e-06	2.14273e+06	1.0579e-05	744272	1.50425e-05	554734	1.24169e-05	1.073e+06
P57772	High	Selenocysteine-specific elongation factor OS=Homo sapiens GN=EEFSEC	49	22	121	22	596	65.3	8.35	390.14	22	0	1.30884e+06	1.98068e-05	2.34472e+06	1.70621e-05	8.95959e+06	0.000125053	1.34017e+07	0.000115831	6.00813e+06	6.65957e-05	7.33031e+06	5.94321e-05	6.28936e+06	6.46342e-05	8.52698e+06	6.58916e-05	6.77121e+06	6.67883e-05	3.82462e+06	3.88026e-05	1.61816e+07	0.000101767	9.22136e+06	0.000100043	1.16545e+07	9.42463e-05	6.11846e+06	0.000116194	4.51375e+06	5.45555e-05	1.2008e+07	5.9285e-05	661734	1.33743e-05	929220	2.07993e-05	7.66107e+06
Q13938	High	Calcyphosin OS=Homo sapiens GN=CAPS	32	8	107	8	275	30.2	6.04	324.75	8	0	8204046	0.000124152	1.61259e+07	0.000117345	1.34412e+07	0.000187604	1.90046e+07	0.000164257	1.2429e+07	0.000137766	1.77158e+07	0.000143635	1.50589e+07	0.000154757	2.06003e+07	0.000159187	1.53225e+07	0.000148588	3.97205e+06	2.27816e-05	2.408e+07	0.000151441	1.34988e+07	0.000146448	2.00834e+07	0.000162409	4.92621e+06	9.35527e-05	9.27963e+06	0.000112158	2.6613e+07	0.000131392	6.85661e+06	0.000138579	6.5521e+06	0.00014666	1.39862e+07
Q99759	Medium	Mitogen-activated protein kinase kinase kinase 3 OS=Homo sapiens GN=MAP3K3	1	1	10	1	626	70.9	8.84	21.55	1	0	509763	7.71428e-06	1.60766e+06	1.16986e-05	265040	3.69928e-06	555622	4.80223e-06	475797	5.27386e-06	690125	5.59535e-06	736160	7.56533e-06	1.00113e+06	7.73617e-06	730163	6.76064e-06	414927	2.49766e-06	1.17547e+06	7.39259e-06	699871	7.59291e-06	1049447	8.48657e-06	502311	9.5393e-06	569989	6.88918e-06	1.25642e+06	6.2031e-06	396874	8.02121e-06	343052	7.67873e-06	749178
Q9BRP4	Medium	Proteasomal ATPase-associated factor 1 OS=Homo sapiens GN=PAAF1	8	3	10	3	392	42.2	6.32	23.18	3	0	813001	1.23032e-05	2.04691e+06	1.48949e-05	714278	9.96948e-06	1.23946e+06	1.07126e-05	551532	6.11333e-06	884802	7.17373e-06	1.05594e+06	1.08516e-05	1.59435e+06	1.23202e-05	1.11253e+06	1.05424e-05	498487	2.84412e-06	1.34278e+06	8.44486e-06	828350	8.98678e-06	1.04898e+06	8.48278e-06	442268	8.39902e-06	903573	1.0921e-05	1.33542e+06	6.59315e-06	568738	1.14948e-05	493255	1.10408e-05	870421
Q9BZF9	Medium	Uveal autoantigen with coiled-coil domains and ankyrin repeats OS=Homo sapiens GN=UACA	1	1	3	1	1416	162.4	7.03	9.22	1	0	32402.5	4.90349e-07			44749.2	6.24583e-07	75299.9	6.50815e-07	85484.2	9.4753e-07	72555.2	5.88258e-07	69897.6	7.1832e-07	92245.1	7.12817e-07	67519.1	6.76096e-07	31090.4	1.42781e-07					37605.2	3.04102e-07	94649.6	1.79747e-06	110514	1.33572e-06	300327	1.48275e-06	69828.7	1.41131e-06	61082.6	1.36725e-06	112334
Q75LS8	Medium	Putative FK506-binding protein 9-like protein OS=Homo sapiens GN=FKBP9P1	30	3	12	3	142	15.6	4.37	32.98	3	0	1.01624e+06	1.53789e-05	2.11348e+06	1.53793e-05	886799	1.23774e-05	1.70232e+06	1.47131e-05	1.01394e+06	1.12388e-05	1.33987e+06	1.08633e-05	1.4432e+06	1.48314e-05	2.03725e+06	1.57427e-05	1.44414e+06	1.38156e-05	471490	1.99517e-06	2.95638e+06	1.85929e-05	1.74093e+06	1.88873e-05	2.23354e+06	1.8062e-05	970935	1.84388e-05	1.71217e+06	2.06941e-05	3.98861e+06	1.96923e-05	860905	1.73997e-05	536713	1.20136e-05	1.87502e+06
Q8WVM8	High	Sec1 family domain-containing protein 1 OS=Homo sapiens GN=SCFD1	41	16	112	16	642	72.3	6.27	400.57	16	0	2.96656e+06	4.48931e-05	5.74635e+06	4.1815e-05	6.8641e+06	9.58051e-05	1.06987e+07	9.24683e-05	4.06201e+06	4.50244e-05	4.3587e+06	3.53392e-05	2.04393e+06	2.1005e-05	2.56085e+06	1.97888e-05	4.91265e+06	4.95174e-05	2.84252e+06	2.92428e-05	1.3587e+07	8.54496e-05	6.26175e+06	6.79338e-05	9.23077e+06	7.46466e-05	3.62097e+06	6.87651e-05	5.40072e+06	6.52758e-05	1.27336e+07	6.28676e-05	892515	1.80386e-05	665905	1.49053e-05	6.54915e+06
P52434	High	DNA-directed RNA polymerases I, II, and III subunit RPABC3 OS=Homo sapiens GN=POLR2H	49	5	40	5	150	17.1	4.68	130.15	5	0	2.55937e+06	3.87312e-05	5.19627e+06	3.78122e-05	1.87573e+06	2.61804e-05	1.76015e+06	1.52129e-05	3.73735e+06	4.14258e-05	5.79979e+06	4.70231e-05	4.01501e+06	4.12612e-05	4.07873e+06	3.1518e-05	3.6278e+06	3.48956e-05	1.47563e+06	1.01997e-05	2.4564e+06	1.54485e-05	2.36625e+06	2.56715e-05	3.1963e+06	2.58475e-05	886258	1.68308e-05	2.98893e+06	3.61257e-05	7.33537e+06	3.62157e-05	1.04317e+06	2.10834e-05	1.37795e+06	3.08434e-05	2.70633e+06
O75526	High	RNA-binding motif protein, X-linked-like-2 OS=Homo sapiens GN=RBMXL2	6	2	54	1	392	42.8	10.32	168.73	2	0	4.88496e+06	7.39245e-05	1.29592e+07	9.43019e-05	1.62452e+06	2.26741e-05	2.46902e+06	2.13397e-05	4.25803e+06	4.71972e-05	5.54704e+06	4.49739e-05	7.14991e+06	7.34778e-05	9.52091e+06	7.35721e-05	6.0517e+06	5.64326e-05	3.74594e+06	2.64901e-05	1.14257e+07	7.18568e-05	6.93245e+06	7.52102e-05	7.90663e+06	6.39386e-05	4.84704e+06	9.20493e-05	6.13329e+06	7.41301e-05	1.3622e+07	6.72537e-05	3.69831e+06	7.47466e-05	2.91481e+06	6.52438e-05	7.18503e+06
Q9H9P8	High	L-2-hydroxyglutarate dehydrogenase, mitochondrial OS=Homo sapiens GN=L2HGDH	22	8	16	8	463	50.3	8.15	42.9	8	0	801077	1.21227e-05	2.26263e+06	1.64647e-05	534219	7.45632e-06	658900	5.69486e-06	716550	7.94244e-06	842602	6.83158e-06	1.05091e+06	1.07999e-05	1.47752e+06	1.14174e-05	1.04305e+06	9.84125e-06	571717	3.54608e-06	1.16552e+06	7.33004e-06	686579	7.4487e-06	1.08806e+06	8.79884e-06	727032	1.38069e-05	1.07809e+06	1.30303e-05	3.16495e+06	1.56258e-05	721685	1.4586e-05	340776	7.62778e-06	1.12159e+06
Q6WCQ1	High	Myosin phosphatase Rho-interacting protein OS=Homo sapiens GN=MPRIP	11	8	42	8	1025	116.5	6.21	121.88	8	0	185712	2.8104e-06	138520	1.00799e-06	459145	6.40848e-06	463122	4.00276e-06	281577	3.12108e-06	268063	2.17339e-06	639486	6.57184e-06	1.01429e+06	7.83788e-06	431240	4.24173e-06	287876	2.42468e-06	3.15168e+06	1.98211e-05	244235	2.64971e-06	515568	4.16925e-06	957067	1.81755e-05	2.44824e+06	2.95906e-05	1.93874e+06	9.57184e-06	707344	1.42961e-05	473612	1.06011e-05	1.30456e+06
Q4VXU2	High	Polyadenylate-binding protein 1-like OS=Homo sapiens GN=PABPC1L	8	5	96	3	614	68.3	8.87	278.1	5	0	7.88618e+06	0.000119342	19281327	0.000140306	45532986	0.000635523	68547727	0.000592457	30007570	0.000332612	38821208	0.000314752	3.21912e+07	0.00033082	41570817	0.000321235	3.54799e+07	0.000348381	1.81556e+07	0.000185242	8.21402e+07	0.000516586	45942375	0.000498429	6.39718e+07	0.000517321	33748996	0.00064092	2.44956e+07	0.000296067	57988538	0.000286297	7.59455e+06	0.000153493	7.19619e+06	0.000161076	4.03848e+07
P35626	High	Beta-adrenergic receptor kinase 2 OS=Homo sapiens GN=GRK3	7	4	25	4	688	79.7	7.62	81.34	4	0	60527.2	9.15963e-07	153362	1.11598e-06	922235	1.2872e-05	1.42541e+06	1.23198e-05	833172	9.23511e-06	949951	7.70194e-06	905773	9.3084e-06	1.27602e+06	9.86034e-06	815806	7.91619e-06	482613	4.57792e-06	1.62472e+06	1.0218e-05	879326	9.53982e-06	1.40538e+06	1.13649e-05	861587	1.63622e-05	521893	6.30786e-06	1.03431e+06	5.10653e-06	266012	5.37636e-06	216922	4.85549e-06	851268
Q6UWV6	Medium	Ectonucleotide pyrophosphatase/phosphodiesterase family member 7 OS=Homo sapiens GN=ENPP7	6	2	5	2	458	51.5	6.89	12.5	2	0	769642	1.1647e-05	1.92001e+06	1.39715e-05	1.25845e+06	1.75648e-05	1.77182e+06	1.53138e-05	1.75297e+06	1.94304e-05	2.3693e+06	1.92096e-05	2.9816e+06	3.06412e-05	4.12716e+06	3.18923e-05	2.11887e+06	1.99588e-05	1.04846e+06	7.4604e-06	3.49233e+06	2.19635e-05	1.68987e+06	1.83334e-05	2.81266e+06	2.27452e-05	1.44608e+06	2.74621e-05	1.43976e+06	1.74016e-05	4.4121e+06	2.17831e-05	424214	8.57379e-06	425293	9.51959e-06	2.01779e+06
O95487	Medium	Protein transport protein Sec24B OS=Homo sapiens GN=SEC24B	4	3	7	2	1268	137.3	6.67	16.83	3	0	25497.9	3.85861e-07	28545.6	2.07721e-07	57637.1	8.04465e-07	13644.7	1.17931e-07	61460.3	6.81242e-07	63033	5.11055e-07	92294.3	9.48485e-07	89900.4	6.94698e-07	54001.7	5.43932e-07	29263.9	2.91231e-07	65531.5	4.12132e-07	44845.1	4.86526e-07	44295.1	3.58202e-07	114031	2.16555e-06	208488	2.51989e-06	402394	1.98668e-06	70954.4	1.43406e-06	51610.1	1.15522e-06	125269
Q8TAT6	High	Nuclear protein localization protein 4 homolog OS=Homo sapiens GN=NPLOC4	53	22	173	22	608	68.1	6.38	584.42	22	0	4.61072e+06	6.97743e-05	8.39702e+06	6.11035e-05	1.5972e+07	0.000222927	2.42875e+07	0.000209916	1.18638e+07	0.000131502	1.63784e+07	0.000132791	1.41975e+07	0.000145904	1.61424e+07	0.000124739	1.39812e+07	0.000137332	5.90544e+06	5.764e-05	2.73449e+07	0.000171974	1.71586e+07	0.000186154	2.02358e+07	0.000163641	1.12745e+07	0.000214112	1.17751e+07	0.00014232	2.56214e+07	0.000126496	2.75255e+06	5.56317e-05	2.72479e+06	6.09906e-05	1.4861e+07
P62942	High	Peptidyl-prolyl cis-trans isomerase FKBP1A OS=Homo sapiens GN=FKBP1A	30	4	32	4	108	11.9	8.16	124.5	4	0	2.90433e+06	4.39514e-05	5.9686e+06	4.34323e-05	1.70443e+06	2.37894e-05	2.64938e+06	2.28986e-05	5057629	5.60601e-05	6.11599e+06	4.95868e-05	2.87077e+06	2.95022e-05	4.10883e+06	3.17507e-05	3.92249e+06	3.76214e-05	1.64771e+06	1.23373e-05	3.04265e+06	1.91354e-05	1.81717e+06	1.97145e-05	2.63343e+06	2.12958e-05	1.95543e+06	3.71352e-05	2.52974e+06	3.05757e-05	6.21771e+06	3.06977e-05	822231	1.66181e-05	844525	1.89035e-05	2.48286e+06
Q8NBJ5	High	Procollagen galactosyltransferase 1 OS=Homo sapiens GN=COLGALT1	31	19	212	19	622	71.6	7.31	598.78	19	0	3.57509e+06	5.41021e-05	7.95572e+06	5.78922e-05	1.39918e+07	0.00019529	2.29572e+07	0.000198419	1.2148e+07	0.000134652	1.76623e+07	0.000143201	1.57361e+07	0.000161715	2.06425e+07	0.000159513	1.43336e+07	0.000138098	6.4202e+06	5.53587e-05	3.12296e+07	0.000196405	1.60316e+07	0.000173927	2.28747e+07	0.000184981	1.27495e+07	0.000242123	1.06562e+07	0.000128797	2.76249e+07	0.000136388	3.08964e+06	6.24446e-05	3.34654e+06	7.49075e-05	1.59503e+07
O94874	High	E3 UFM1-protein ligase 1 OS=Homo sapiens GN=UFL1	31	19	79	19	794	89.5	6.79	215.87	19	0	259982	3.93432e-06	8.73484e+06	6.35617e-05	8.04569e+06	0.000112297	1.13709e+07	9.82782e-05	1.00367e+07	0.000111249	1.20821e+07	9.79586e-05	1.00331e+07	0.000103108	1.72069e+07	0.000132965	9.72128e+06	9.0419e-05	4.74828e+06	4.00058e-05	1.80151e+07	0.000113298	8.89183e+06	9.64676e-05	1.22844e+07	9.93404e-05	3.80889e+06	7.23339e-05	7.14179e+06	8.63193e-05	1.78294e+07	8.80263e-05	7.47074e+06	0.000150991	6.15098e+06	0.000137681	1.01991e+07
Q13596	High	Sorting nexin-1 OS=Homo sapiens GN=SNX1	36	16	129	14	522	59	5.15	383.43	16	0	1.28042e+06	1.93767e-05	4.72298e+06	3.43682e-05	8.12949e+06	0.000113467	1.46186e+07	0.000126348	6.04821e+06	6.704e-05	1.01935e+07	8.26463e-05	6.03021e+06	6.19709e-05	7.5083e+06	5.80198e-05	7.31646e+06	7.04046e-05	3.94097e+06	3.6395e-05	1.2431e+07	7.81793e-05	7.05729e+06	7.65646e-05	8.75501e+06	7.07993e-05	5.96781e+06	0.000113333	5.74231e+06	6.94044e-05	1.41843e+07	7.003e-05	1.69772e+06	3.43125e-05	1.83312e+06	4.10317e-05	7.20857e+06
Q92575	High	UBX domain-containing protein 4 OS=Homo sapiens GN=UBXN4	21	5	20	5	508	56.7	6.38	57.46	5	0	69906.2	1.05789e-06	729607	5.3092e-06	1.31804e+06	1.83964e-05	1.9611e+06	1.69497e-05	550307	6.09976e-06	1.26694e+06	1.0272e-05	871132	8.9524e-06	1.28082e+06	9.89742e-06	1.00598e+06	9.61685e-06	577148	5.80618e-06	2.00509e+06	1.26101e-05	1.34248e+06	1.45645e-05	1.03624e+06	8.37975e-06	799808	1.5189e-05	1.14665e+06	1.3859e-05	1.6772e+06	8.28058e-06	229798	4.64444e-06	162103	3.62845e-06	1.04992e+06
P49589	High	Cysteine--tRNA ligase, cytoplasmic OS=Homo sapiens GN=CARS1	36	19	148	19	748	85.4	6.76	443.68	19	0	1.21583e+06	1.83993e-05	2.14354e+06	1.55981e-05	8.43798e+06	0.000117772	1.22295e+07	0.0001057	8.83421e+06	9.79208e-05	1.0406e+07	8.43687e-05	9.3052e+06	9.56272e-05	1.21797e+07	9.41177e-05	8.094e+06	7.8688e-05	4.20869e+06	3.92783e-05	1.25843e+07	7.91433e-05	7.54611e+06	8.18679e-05	1.06706e+07	8.62904e-05	6.66473e+06	0.000126569	6.24888e+06	7.55271e-05	1.46255e+07	7.22083e-05	3.28773e+06	6.64483e-05	2.74322e+06	6.14032e-05	8.04639e+06
P62750	High	60S ribosomal protein L23a OS=Homo sapiens GN=RPL23A	46	11	228	11	156	17.7	10.45	769.29	11	0	4.67139e+07	0.000706924	1.17101e+08	0.000852124	3.39488e+07	0.000473837	6.35403e+07	0.000549177	7.84033e+07	0.000869044	1.23719e+08	0.00100308	7.22051e+07	0.000742033	9.41249e+07	0.000727343	7.87196e+07	0.000740446	3.17067e+07	0.000171942	1.53395e+08	0.000964712	8.725e+07	0.000946576	1.28477e+08	0.00103896	2.80654e+07	0.000532984	4.36896e+07	0.000528055	1.21394e+08	0.00059934	4.25188e+07	0.000859348	4.00847e+07	0.00089724	8.06093e+07
O15126	High	Secretory carrier-associated membrane protein 1 OS=Homo sapiens GN=SCAMP1	14	3	13	3	338	37.9	7.42	40.33	3	0	5.61373e+06	8.4953e-05	1.12884e+07	8.21437e-05	2.12199e+07	0.000296176	3.2217e+07	0.000278451	1.33881e+07	0.000148397	1.58023e+07	0.000128121	1.22067e+07	0.000125445	1.2676e+07	9.79525e-05	1.55515e+07	0.000155205	8.02678e+06	8.47509e-05	2.37985e+07	0.00014967	1.38136e+07	0.000149864	2.95494e+07	0.000238957	9.06634e+06	0.000172177	1.51995e+07	0.000183709	5.30867e+07	0.000262096	3.81855e+06	7.71766e-05	2.97216e+06	6.65277e-05	1.89131e+07
P23528	High	Cofilin-1 OS=Homo sapiens GN=CFL1	61	15	338	12	166	18.5	8.09	1269.86	15	3	6.93121e+07	0.00104891	1.47015e+08	0.0010698	3.94207e+07	0.000550211	6.58619e+07	0.000569243	1.23068e+08	0.00136412	1.51089e+08	0.00122499	1.65516e+08	0.00170097	1.93798e+08	0.00149756	1.19385e+08	0.00112822	5.50504e+07	0.000411568	1.4542e+08	0.000914553	8.52415e+07	0.000924786	1.09473e+08	0.00088528	5.37229e+07	0.00102024	8.79718e+07	0.00106327	2.11902e+08	0.00104619	5.015e+07	0.00101358	4.27034e+07	0.000955855	9.8323e+07
P54802	High	Alpha-N-acetylglucosaminidase OS=Homo sapiens GN=NAGLU	17	8	21	8	743	82.2	6.65	57.84	8	0	1.11065e+06	1.68075e-05	2.11401e+06	1.53833e-05	1.94207e+06	2.71064e-05	2.47001e+06	2.13482e-05	2.96449e+06	3.28592e-05	3.03228e+06	2.45849e-05	2.41365e+06	2.48044e-05	3.21827e+06	2.48689e-05	2.40818e+06	2.34703e-05	691422	5.61436e-06	4.31069e+06	2.71102e-05	1.96862e+06	2.13576e-05	2.5411e+06	2.05491e-05	1.04942e+06	1.99294e-05	2.96898e+06	3.58846e-05	5.94283e+06	2.93406e-05	1.79041e+06	3.6186e-05	993020	2.22273e-05	2.69563e+06
Q9UEE9	Medium	Craniofacial development protein 1 OS=Homo sapiens GN=CFDP1	15	3	11	3	299	33.6	4.81	30.32	3	0	635035	9.61003e-06	1.51141e+06	1.09983e-05	1.06796e+06	1.4906e-05	1.53022e+06	1.32257e-05	449749	4.98514e-06	609631	4.94272e-06	717317	7.37168e-06	420103	3.24631e-06	867679	8.66073e-06	449092	4.21762e-06	1.60436e+06	1.00899e-05	966583	1.04865e-05	1.02852e+06	8.31734e-06	268278	5.09482e-06	607081	7.33749e-06	1.19513e+06	5.9005e-06	376237	7.60412e-06	341850	7.65182e-06	798504
P26006	High	Integrin alpha-3 OS=Homo sapiens GN=ITGA3	14	10	48	10	1051	116.5	6.77	152.97	10	0	806951	1.22116e-05	9.33039e+06	6.78954e-05	1.25532e+06	1.7521e-05	3.53858e+06	3.05839e-05	1.2078e+07	0.000133876	9.79096e+06	7.93825e-05	1.88002e+07	0.000193205	2.54631e+07	0.000196764	1.01329e+07	9.14299e-05	8.65159e+06	7.50185e-05	1.4753e+07	9.27825e-05	1.00608e+07	0.00010915	1.16252e+07	9.40092e-05	9.15952e+06	0.000173947	1.2241e+07	0.000147951	3.21877e+07	0.000158915	6.55076e+06	0.000132397	6.24636e+06	0.000139816	1.2853e+07
Q13637	Medium	Ras-related protein Rab-32 OS=Homo sapiens GN=RAB32	19	3	4	2	225	25	6.54	10.65	3	1	225995	3.42e-06	408297	2.9711e-06	104853	1.46347e-06	426350	3.68494e-06	408361	4.52638e-06	483543	3.92043e-06	503559	5.17495e-06	590978	4.56673e-06	393992	3.716e-06	156803	1.15066e-06	783595	4.92808e-06	313502	3.40119e-06	510241	4.12618e-06					461984	2.28088e-06	177227	3.58194e-06	147249	3.29596e-06	398967
Q4G0P3	Medium	Hydrocephalus-inducing protein homolog OS=Homo sapiens GN=HYDIN	0	1	11	1	5121	575.5	6.06	23.47	1	0	60030174	0.000908441	121006674	0.000880541	5.2768e+07	0.000736506	86123330	0.000744362	2.56971e+07	0.000284834	2.97231e+07	0.000240986	2.03696e+07	0.000209333	25867424	0.000199889	5.26982e+07	0.000525612	3.55749e+07	0.000318473	7.9965e+07	0.000502905	50369771	0.000546462	59637505	0.000482271	3.72875e+07	0.00070812	7.18302e+07	0.000868176	165507425	0.000817133	2.70701e+07	0.000547113	2.76646e+07	0.000619234	6.49165e+07
P22033	High	Methylmalonyl-CoA mutase, mitochondrial OS=Homo sapiens GN=MMUT	32	16	110	16	750	83.1	6.93	334.47	16	0	2.38535e+06	3.60977e-05	2.97496e+06	2.16482e-05	9.84035e+06	0.000137346	1.47522e+07	0.000127503	9.69958e+06	0.000107513	1.30279e+07	0.000105627	7.09736e+06	7.29377e-05	9.7149e+06	7.50712e-05	8.68658e+06	8.54679e-05	4.37374e+06	4.16209e-05	1.15049e+07	7.23554e-05	7.78553e+06	8.44654e-05	1.06175e+07	8.58604e-05	6.51527e+06	0.00012373	8.34834e+06	0.000100902	1.92437e+07	9.5009e-05	4.39225e+06	8.87717e-05	3.21277e+06	7.19133e-05	8.95254e+06
Q13501	High	Sequestosome-1 OS=Homo sapiens GN=SQSTM1	45	8	99	8	440	47.7	5.22	452.66	8	0	4.3511e+06	6.58454e-05	8.15098e+06	5.9313e-05	6.26742e+06	8.74771e-05	9.29656e+06	8.03499e-05	4.84989e+06	5.37575e-05	5.61113e+06	4.54935e-05	3.48062e+06	3.57695e-05	4.97346e+06	3.8432e-05	5.87264e+06	5.83048e-05	1.96504e+06	1.88318e-05	1.22813e+07	7.72378e-05	7.31698e+06	7.9382e-05	9.64244e+06	7.79756e-05	3.5527e+06	6.74687e-05	6.137e+06	7.41748e-05	1.23668e+07	6.10567e-05	1.53144e+06	3.0952e-05	1.29328e+06	2.89482e-05	6.76524e+06
Q9Y3B2	Medium	Exosome complex component CSL4 OS=Homo sapiens GN=EXOSC1	8	1	8	1	195	21.4	8.24	19.9	1	0	83125.1	1.25794e-06	127226	9.258e-07	163294	2.27916e-06	280891	2.42773e-06	214112	2.37328e-06	302179	2.44999e-06	229444	2.35794e-06	287514	2.22174e-06	210973	2.0367e-06	80221.6	5.94473e-07	402642	2.53225e-06	164895	1.78895e-06	454700	3.67702e-06							67850.2	1.37132e-06	95345.9	2.13418e-06	237087
Q6FI81	High	Anamorsin OS=Homo sapiens GN=CIAPIN1	42	11	100	11	312	33.6	5.62	316.1	11	0	5.39131e+06	8.1587e-05	10770974	7.83782e-05	3.3516e+06	4.67797e-05	5.61388e+06	4.85206e-05	4.88963e+06	5.4198e-05	5.08748e+06	4.12479e-05	8.14421e+06	8.36959e-05	1.22346e+07	9.45422e-05	6.93546e+06	6.61187e-05	3.13572e+06	2.05314e-05	1.34674e+07	8.46975e-05	7.49582e+06	8.13223e-05	1.05647e+07	8.54341e-05	4.19872e+06	7.9737e-05	5.2635e+06	6.36173e-05	1.3217e+07	6.52542e-05	3.71819e+06	7.51484e-05	3.2854e+06	7.35389e-05	7.65135e+06
P20338	Medium	Ras-related protein Rab-4A OS=Homo sapiens GN=RAB4A	11	2	11	1	218	24.4	6.07	28.36	2	0			271584	1.97626e-06			227890	1.96965e-06	156793	1.73794e-06	208192	1.68797e-06	259196	2.66369e-06	364300	2.8151e-06	247992	2.14177e-06	129154	4.79961e-07	444923	2.79815e-06	225738	2.44904e-06	365159	2.95294e-06							65336.5	1.32051e-06	81782	1.83057e-06	236588
P62861	High	40S ribosomal protein S30 OS=Homo sapiens GN=FAU	20	3	43	3	59	6.6	12.15	116.73	3	0	7.42185e+06	0.000112315	1.88073e+07	0.000136857	2.59082e+06	3.61612e-05	4.89686e+06	4.23235e-05	1.17002e+07	0.000129688	1.75506e+07	0.000142296	5854090	6.0161e-05	9.04555e+06	6.98988e-05	9.73341e+06	9.12126e-05	5.88687e+06	4.38469e-05	9.88347e+06	6.21578e-05	5.88798e+06	6.38787e-05	8.45917e+06	6.84069e-05	5.19255e+06	9.86107e-05	3.01225e+06	3.64076e-05	7.71711e+06	3.81004e-05	2.88891e+06	5.83877e-05	2.75969e+06	6.17718e-05	5.72514e+06
Q9UL62	Medium	Short transient receptor potential channel 5 OS=Homo sapiens GN=TRPC5	1	1	8	1	973	111.3	7.3	17.05	1	0	1.20161e+06	1.81841e-05			924488	1.29035e-05			445390	4.93683e-06	632544	5.1285e-06	535540	5.50361e-06	980938	7.58012e-06	786752	9.03943e-06	440887	5.39098e-06	2509466	1.57822e-05					739165	1.40373e-05	1.52048e+06	1.83773e-05					226766	5.07583e-06	1.24897e+06
Q08752	High	Peptidyl-prolyl cis-trans isomerase D OS=Homo sapiens GN=PPID	35	10	82	10	370	40.7	7.21	232.81	10	0	6.68899e+06	0.000101225	1.33767e+07	9.73395e-05	5.36528e+06	7.48855e-05	9.34614e+06	8.07785e-05	8.04903e+06	8.92176e-05	1.16124e+07	9.41501e-05	1.02535e+07	0.000105372	1.36965e+07	0.000105839	9.79856e+06	9.36009e-05	3.02567e+06	1.1305e-05	1.7351e+07	0.000109122	1.00841e+07	0.000109402	1.52486e+07	0.000123311	6.17646e+06	0.000117296	7.61421e+06	9.20292e-05	2.1212e+07	0.000104727	3.87188e+06	7.82544e-05	3.89042e+06	8.70814e-05	1.06811e+07
P62081	High	40S ribosomal protein S7 OS=Homo sapiens GN=RPS7	60	12	244	12	194	22.1	10.1	825.96	12	0	6.07189e+07	0.000918863	1.12342e+08	0.00081749	5.84046e+07	0.000815177	8.20094e+07	0.000708805	9.6336e+07	0.00106781	1.36474e+08	0.00110649	1.13695e+08	0.00116841	1.42707e+08	0.00110276	1.00336e+08	0.000963227	3.18556e+07	0.000170248	1.72683e+08	0.00108601	9.95276e+07	0.00107978	1.42995e+08	0.00115636	1.99224e+07	0.000378342	8.48636e+07	0.0010257	1.96388e+08	0.000969595	5.42731e+07	0.00109691	4.60206e+07	0.00103011	1.02084e+08
O95861	High	3'(2'),5'-bisphosphate nucleotidase 1 OS=Homo sapiens GN=BPNT1	70	17	131	17	308	33.4	5.69	394.09	17	0	8.77944e+06	0.00013286	1.86871e+07	0.000135982	2.89398e+06	4.03925e-05	4.56418e+06	3.94481e-05	5.24698e+06	5.81589e-05	8.36904e+06	6.78539e-05	1.17748e+07	0.000121007	1.51354e+07	0.000116957	9.43136e+06	8.90824e-05	5.46659e+06	4.16677e-05	2.05038e+07	0.00012895	1.18251e+07	0.000128291	1.60187e+07	0.000129539	6.31406e+06	0.000119909	9.87949e+06	0.000119408	2.62914e+07	0.000129804	5.86026e+06	0.000118442	4.19359e+06	9.38677e-05	1.26108e+07
Q12931	High	Heat shock protein 75 kDa, mitochondrial OS=Homo sapiens GN=TRAP1	53	29	452	28	704	80.1	8.21	1552.58	29	0	1.25738e+07	0.00019028	2.47771e+07	0.000180298	5.2514e+07	0.00073296	9.04946e+07	0.000782143	4.41168e+07	0.000489002	6.26645e+07	0.000508067	4.35286e+07	0.000447332	5.4848e+07	0.000423834	4.81897e+07	0.00046924	2.36559e+07	0.000218175	9.95442e+07	0.00062604	5.91166e+07	0.000641357	8.11317e+07	0.000656088	4.22532e+07	0.000802422	3.78952e+07	0.000458021	8.93957e+07	0.000441359	1.23139e+07	0.000248877	1.11488e+07	0.000249551	5.40999e+07
Q99614	High	Tetratricopeptide repeat protein 1 OS=Homo sapiens GN=TTC1	48	9	91	9	292	33.5	4.84	262.43	9	0	3.91993e+06	5.93206e-05	7.88175e+06	5.73539e-05	1.38766e+06	1.93682e-05	1.97943e+06	1.71081e-05	2.85441e+06	3.16391e-05	4.29526e+06	3.48248e-05	5.27446e+06	5.42043e-05	6.81447e+06	5.26583e-05	4.30092e+06	4.08097e-05	2.27414e+06	1.72278e-05	9.54515e+06	6.00301e-05	5.08677e+06	5.51865e-05	6.98587e+06	5.64927e-05	3.53037e+06	6.70446e-05	4.65529e+06	5.62662e-05	1.20897e+07	5.96885e-05	2.60913e+06	5.2733e-05	2.50124e+06	5.59868e-05	5.87544e+06
P13667	High	Protein disulfide-isomerase A4 OS=Homo sapiens GN=PDIA4	68	55	1108	53	645	72.9	5.07	3950.1	55	3	6.27048e+07	0.000948915	1.30378e+08	0.000948738	2.70928e+08	0.00378145	4.39059e+08	0.00379478	2.31455e+08	0.00256551	3.18873e+08	0.00258533	2.23412e+08	0.00229595	3.14459e+08	0.00242996	2.48909e+08	0.00241883	1.16809e+08	0.00107811	4.19998e+08	0.0026414	2.41524e+08	0.0026203	3.3152e+08	0.0026809	2.06492e+08	0.00392144	1.70478e+08	0.00206048	4.23864e+08	0.00209267	8.50945e+07	0.00171984	7.79377e+07	0.00174452	2.44613e+08
O75531	High	Barrier-to-autointegration factor OS=Homo sapiens GN=BANF1	40	2	14	2	89	10.1	6.09	44.58	2	0	295238	4.46786e-06	654252	4.76086e-06	120826	1.68642e-06	136951	1.18367e-06	570835	6.32729e-06	616406	4.99765e-06	382688	3.93279e-06	410132	3.16926e-06	398416	3.81572e-06	206726	1.72861e-06	454866	2.86069e-06	258256	2.80183e-06	297743	2.40776e-06	226954	4.31004e-06	370058	4.47271e-06	668145	3.29873e-06	149554	3.02264e-06	143510	3.21227e-06	321136
Q9P2R7	High	Succinate--CoA ligase [ADP-forming] subunit beta, mitochondrial OS=Homo sapiens GN=SUCLA2	26	10	68	10	463	50.3	7.42	194.44	10	0	4.17742e+06	6.32172e-05	8.69495e+06	6.32714e-05	6.64343e+06	9.27251e-05	1.01346e+07	8.75928e-05	2.34973e+06	2.60451e-05	3.27999e+06	2.65933e-05	4.22839e+06	4.34541e-05	5.90792e+06	4.5653e-05	5.67705e+06	5.6069e-05	2.70261e+06	2.52934e-05	7.54833e+06	4.7472e-05	3.67304e+06	3.98489e-05	6.16829e+06	4.98812e-05	2.37996e+06	4.51974e-05	3.7663e+06	4.55214e-05	1.01745e+07	5.02327e-05	3.96395e+06	8.01154e-05	3.85626e+06	8.63169e-05	5.19132e+06
P00374	High	Dihydrofolate reductase OS=Homo sapiens GN=DHFR	40	6	59	6	187	21.4	7.42	149.3	6	0	1.73602e+06	2.62712e-05	5.03343e+06	3.66273e-05	2.40464e+06	3.35625e-05	3.14588e+06	2.71898e-05	4.65802e+06	5.16308e-05	5.5355e+06	4.48803e-05	5.43041e+06	5.58069e-05	5.47114e+06	4.22778e-05	4.17688e+06	3.97808e-05	1.52217e+06	1.08177e-05	7.84672e+06	4.93486e-05	4.86715e+06	5.28038e-05	4.31556e+06	3.48987e-05	1.75438e+06	3.33171e-05	3.54885e+06	4.28932e-05	8.51172e+06	4.20236e-05	2.75382e+06	5.56574e-05	1.81591e+06	4.06467e-05	4.42677e+06
Q9H0U4	High	Ras-related protein Rab-1B OS=Homo sapiens GN=RAB1B	69	11	201	3	201	22.2	5.73	687.69	11	8	3.23466e+07	0.000489503	8.06914e+07	0.000587175	3.89404e+07	0.000543507	6.43577e+07	0.000556243	6.58143e+07	0.000729504	8.79638e+07	0.000713187	6.81945e+07	0.000700818	9.50772e+07	0.000734702	6.66733e+07	0.00063183	2.20792e+07	9.8028e-05	1.37915e+08	0.000867357	7.75305e+07	0.000841129	9.77218e+07	0.000790248	1.27215e+07	0.000241592	3.53844e+07	0.000427673	8.14572e+07	0.000402165	2.62332e+07	0.0005302	2.27736e+07	0.000509754	6.14672e+07
Q9BR76	High	Coronin-1B OS=Homo sapiens GN=CORO1B	42	15	200	14	489	54.2	5.88	643.34	15	1	8.72983e+06	0.000132109	1.94777e+07	0.000141735	3.8344e+07	0.000535184	6.37601e+07	0.000551078	2.26252e+07	0.000250784	3.23395e+07	0.0002622	2.90348e+07	0.000298383	3.93506e+07	0.000304079	3.17077e+07	0.000309444	1.64638e+07	0.000157998	6.59004e+07	0.000414452	3.57402e+07	0.000387746	4.9447e+07	0.000399864	2.65398e+07	0.000504013	2.50244e+07	0.000302458	5.86827e+07	0.000289724	1.14044e+07	0.000230495	1.26595e+07	0.000283365	3.56748e+07
Q12996	High	Cleavage stimulation factor subunit 3 OS=Homo sapiens GN=CSTF3	32	16	130	16	717	82.9	8.12	395.4	16	0	1.78174e+06	2.69632e-05	3.22414e+06	2.34614e-05	8.95671e+06	0.000125013	1.26899e+07	0.000109679	6.56885e+06	7.28109e-05	8.09417e+06	6.56253e-05	8.18509e+06	8.41161e-05	8.5163e+06	6.5809e-05	7.25212e+06	7.16847e-05	3.42824e+06	3.55366e-05	1.5943e+07	0.000100267	9.28099e+06	0.00010069	1.1331e+07	9.16303e-05	7.64999e+06	0.000145279	7.11519e+06	8.59977e-05	1.71612e+07	8.47272e-05	2.41032e+06	4.87149e-05	2.19704e+06	4.91776e-05	9.13609e+06
P00441	High	Superoxide dismutase [Cu-Zn] OS=Homo sapiens GN=SOD1	41	5	72	5	154	15.9	6.13	317.97	5	0	1.04846e+07	0.000158664	2.13588e+07	0.000155424	7.00568e+06	9.77812e-05	10295079	8.89801e-05	1.80665e+07	0.000200254	2.09624e+07	0.000169957	2.00564e+07	0.000206114	2.27422e+07	0.000175738	1.63714e+07	0.000156614	6.1212e+06	4.29946e-05	2.00959e+07	0.000126385	1.22914e+07	0.000133349	1.60146e+07	0.000129505	8.73292e+06	0.000165845	1.57988e+07	0.000190953	3.64986e+07	0.000180199	6.65603e+06	0.000134525	7.68566e+06	0.000172033	1.54717e+07
Q9NR56	High	Muscleblind-like protein 1 OS=Homo sapiens GN=MBNL1	28	7	62	7	388	41.8	8.9	209.27	7	0	3.98495e+06	6.03045e-05	1.05496e+07	7.67673e-05	1.86349e+06	2.60096e-05	3.63752e+06	3.1439e-05	2.81971e+06	3.12544e-05	3.24508e+06	2.63102e-05	4.67647e+06	4.80589e-05	6.34293e+06	4.90145e-05	4.63997e+06	4.36448e-05	2.73148e+06	1.82716e-05	1.02793e+07	6.46472e-05	5.47613e+06	5.94106e-05	7.81331e+06	6.3184e-05	3.0518e+06	5.79561e-05	5235752	6.32819e-05	1.39915e+07	6.9078e-05	1.22274e+06	2.47128e-05	1.2677e+06	2.83756e-05	6.04228e+06
Q96C57	High	Protein CUSTOS OS=Homo sapiens GN=CUSTOS	32	5	27	5	262	28.2	9.42	85.07	5	0	610339	9.2363e-06	741904	5.39869e-06	119943	1.6741e-06	125558	1.08519e-06	161322	1.78814e-06	415158	3.36599e-06	1.03067e+06	1.05919e-05	951524	7.35283e-06	519552	5.06164e-06	370264	3.66944e-06	1.40496e+06	8.83587e-06	720739	7.81931e-06	742325	6.00297e-06	557256	1.05827e-05	392214	4.7405e-06	792464	3.9125e-06	326206	6.59294e-06	400912	8.97385e-06	667134
Q9ULR0	High	Pre-mRNA-splicing factor ISY1 homolog OS=Homo sapiens GN=ISY1	16	3	17	3	285	33	5.17	60.52	3	0	638105	9.65648e-06	1.37363e+06	9.99561e-06	103260	1.44124e-06	231362	1.99965e-06	282522	3.13155e-06	709730	5.7543e-06	505357	5.19342e-06	896479	6.92747e-06	592555	5.51247e-06	412630	3.25176e-06	1.30938e+06	8.23479e-06	553977	6.0101e-06	776509	6.27941e-06	694875	1.31962e-05	725415	8.76773e-06	1.92408e+06	9.49943e-06	502779	1.01617e-05	375627	8.40789e-06	857830
Q9HB19	High	Pleckstrin homology domain-containing family A member 2 OS=Homo sapiens GN=PLEKHA2	11	3	13	3	425	47.2	8.66	40.57	3	0	317149	4.79943e-06	696418	5.0677e-06	486755	6.79385e-06	646348	5.58637e-06	191331	2.12076e-06	373753	3.03029e-06	309039	3.17592e-06	427209	3.30123e-06	431000	4.23444e-06	172585	1.57211e-06	389579	2.45009e-06	374747	4.06563e-06	541149	4.37612e-06	279422	5.30645e-06	351012	4.24251e-06	623937	3.08046e-06	118298	2.39092e-06	168569	3.77317e-06	355839
Q9NZN3	High	EH domain-containing protein 3 OS=Homo sapiens GN=EHD3	31	15	100	1	535	60.8	6.57	312.23	15	0	342755	5.18694e-06	920293	6.69679e-06	786851	1.09824e-05	1979048	1.71049e-05	741294	8.2167e-06	1.46096e+06	1.1845e-05	849117	8.72616e-06	1.75249e+06	1.35422e-05	1.1041e+06	1.02876e-05	563663	3.88428e-06	1.60228e+06	1.00769e-05	940650	1.02051e-05	1.59388e+06	1.28892e-05	527278	1.00134e-05	492189	5.94885e-06	1.89977e+06	9.37945e-06	88973.9	1.79825e-06	244006	5.46174e-06	923629
O94763	Medium	Unconventional prefoldin RPB5 interactor 1 OS=Homo sapiens GN=URI1	6	2	4	2	535	59.8	5.05	9.82	2	0	44344.7	6.71071e-07	54972.3	4.00023e-07	107333	1.49809e-06	135499	1.17112e-06	347194	3.84839e-06	454229	3.68276e-06	120810	1.24153e-06	303415	2.34462e-06	195975	1.8572e-06	151725	1.31171e-06	192231	1.20896e-06	147757	1.60302e-06	207471	1.67776e-06	159923	3.03707e-06	372271	4.49946e-06	935648	4.61942e-06	300391	6.0712e-06	357064	7.99238e-06	334095
Q86VR2	Medium	Reticulophagy regulator 3 OS=Homo sapiens GN=RETREG3	5	2	6	2	466	51.4	4.97	15.11	2	0	70981	1.07416e-06	140038	1.01903e-06	374906	5.23272e-06	577163	4.98841e-06	259616	2.87765e-06	170769	1.38455e-06	235280	2.41791e-06	478575	3.69815e-06	288416	2.83657e-06	174767	1.68222e-06	530768	3.33804e-06	263217	2.85564e-06	355249	2.8728e-06	367787	6.98457e-06	289366	3.49742e-06	658497	3.25109e-06	197164	3.98487e-06	79712.2	1.78424e-06	342720
O75608	High	Acyl-protein thioesterase 1 OS=Homo sapiens GN=LYPLA1	26	4	18	4	230	24.7	6.77	47.44	4	0	1.36637e+06	2.06773e-05	3.9429e+06	2.86917e-05	3.23579e+06	4.51633e-05	2.9387e+06	2.53991e-05	1.68118e+06	1.86346e-05	1.52933e+06	1.23994e-05	2.4927e+06	2.56169e-05	3.41305e+06	2.63741e-05	2.575e+06	2.53695e-05	963794	9.55809e-06	3.8153e+06	2.39947e-05	2.26755e+06	2.46006e-05	3.19743e+06	2.58567e-05	1.18377e+06	2.24807e-05	2.1383e+06	2.58446e-05	4.64883e+06	2.29519e-05	598216	1.20905e-05	551520	1.2345e-05	2.30011e+06
Q05519	High	Serine/arginine-rich splicing factor 11 OS=Homo sapiens GN=SRSF11	17	6	64	6	484	53.5	10.52	194.17	6	0	1.62208e+06	2.45471e-05	3.76318e+06	2.73839e-05	4.89401e+06	6.83077e-05	8.00289e+06	6.91688e-05	3.76191e+06	4.16981e-05	5.49341e+06	4.45391e-05	3.9629e+06	4.07257e-05	5.09678e+06	3.93849e-05	4.57465e+06	4.44694e-05	1.82766e+06	1.65386e-05	8.28962e+06	5.2134e-05	5.13974e+06	5.57611e-05	7.24854e+06	5.86169e-05	4.3262e+06	8.2158e-05	4.99446e+06	6.03656e-05	1.25768e+07	6.20933e-05	1.88141e+06	3.80252e-05	1.86405e+06	4.1724e-05	5.7901e+06
Q96EY4	Medium	Translation machinery-associated protein 16 OS=Homo sapiens GN=TMA16	11	2	7	2	203	23.8	9.26	26.84	2	0	211712	3.20385e-06	1.12988e+06	8.22189e-06	132426	1.84833e-06	890957	7.70052e-06	631341	6.99795e-06	935852	7.58763e-06	1134945	1.16635e-05	1.35102e+06	1.04399e-05	802267	7.20795e-06	442639	3.30617e-06	1.62159e+06	1.01983e-05	1.01846e+06	1.10493e-05	1.21992e+06	9.86512e-06			383193	4.63147e-06	1.2132e+06	5.98972e-06	268167	5.41992e-06	440966	9.8704e-06	880784
Q9BWM7	High	Sideroflexin-3 OS=Homo sapiens GN=SFXN3	29	6	36	5	321	35.5	9.1	97.22	6	0	839235	1.27002e-05	1.50849e+06	1.0977e-05	337600	4.71203e-06	623638	5.39009e-06	1.39979e+06	1.55157e-05	1.54697e+06	1.25424e-05	1.33731e+06	1.37432e-05	1.49225e+06	1.15313e-05	1.13566e+06	1.0889e-05	467928	3.86153e-06	2.7709e+06	1.74264e-05	1.35406e+06	1.46902e-05	1.78237e+06	1.44135e-05			1.1999e+06	1.45025e-05	3.07534e+06	1.51834e-05	147916	2.98953e-06	191475	4.2859e-06	1.50314e+06
P09417	High	Dihydropteridine reductase OS=Homo sapiens GN=QDPR	35	5	36	5	244	25.8	7.37	111.52	5	0	790185	1.19579e-05	1.61594e+06	1.17589e-05	376914	5.26075e-06	1.8243e+06	1.57673e-05	535851	5.93952e-06	1.51963e+06	1.23208e-05	1.74289e+06	1.79112e-05	1.96864e+06	1.52125e-05	1.29679e+06	1.20161e-05	628151	4.50021e-06	1.50055e+06	9.43708e-06	482203	5.23143e-06	2.74868e+06	2.22278e-05	513943	9.76019e-06	1.41124e+06	1.7057e-05	3.73296e+06	1.84301e-05	415679	8.40128e-06	416081	9.31338e-06	1.40267e+06
Q9NS86	High	LanC-like protein 2 OS=Homo sapiens GN=LANCL2	22	7	18	7	450	50.8	7.43	52.14	7	0	984685	1.49013e-05	1.63508e+06	1.18982e-05	1.61264e+06	2.25083e-05	2.72358e+06	2.35398e-05	327773	3.63312e-06	815227	6.60964e-06	539615	5.54549e-06	646376	4.99482e-06	1.16062e+06	1.17038e-05	789779	7.93827e-06	1.8989e+06	1.19423e-05	1.27379e+06	1.38193e-05	1.32391e+06	1.07061e-05	674599	1.28112e-05	1.17548e+06	1.42074e-05	2.85098e+06	1.40757e-05	595216	1.20299e-05	610752	1.36708e-05	1.30045e+06
O75915	High	PRA1 family protein 3 OS=Homo sapiens GN=ARL6IP5	16	2	13	2	188	21.6	9.77	36.7	2	0	290912	4.40239e-06	532051	3.87163e-06	370301	5.16845e-06	537875	4.64884e-06	437928	4.85411e-06	545842	4.42554e-06	585494	6.01697e-06	708421	5.47427e-06	501103	4.85778e-06	130764	6.79357e-07	804042	5.05668e-06	384276	4.16902e-06	569640	4.60652e-06	534332	1.01474e-05	489639	5.91802e-06	764861	3.77623e-06	240435	4.85943e-06	160973	3.60315e-06	493525
P28072	High	Proteasome subunit beta type-6 OS=Homo sapiens GN=PSMB6	36	5	69	5	239	25.3	4.92	212.53	5	0	6.09009e+06	9.21617e-05	1.68086e+07	0.000122313	8.61802e+06	0.000120285	1.95469e+07	0.000168944	1.06161e+07	0.000117671	1.66117e+07	0.000134683	1.03948e+07	0.000106825	1.77981e+07	0.000137534	1.33105e+07	0.000125052	4.95812e+06	2.29089e-05	2.85362e+07	0.000179466	1.60356e+07	0.00017397	1.7501e+07	0.000141525	3.35095e+06	6.36371e-05	8.75253e+06	0.000105787	2.29282e+07	0.0001132	7.907e+06	0.000159808	7.24908e+06	0.00016226	1.40326e+07
Q53EZ4	Medium	Centrosomal protein of 55 kDa OS=Homo sapiens GN=CEP55	3	1	8	1	464	54.1	7.01	25.07	1	0	249498	3.77568e-06	501763	3.65123e-06			757216	6.5446e-06			717736	5.81921e-06					556553	4.94768e-06	334458	1.45649e-06									356298	4.3064e-06	839347	4.14397e-06					597822
Q12816	Medium	Trophinin OS=Homo sapiens GN=TRO	1	1	6	1	1431	143.6	9.03	12.03	1	0	188743	2.85626e-06	278280	2.02499e-06	746807	1.04235e-05	1.45922e+06	1.2612e-05	882163	9.77813e-06	1.22105e+06	9.89994e-06	626522	6.43861e-06	951631	7.35365e-06	794302	7.67338e-06	434262	3.74312e-06	1.0432e+06	6.56076e-06	563451	6.11289e-06	1.03752e+06	8.39012e-06	661235	1.25574e-05	548713	6.63202e-06	1.20887e+06	5.96838e-06	370627	7.49074e-06	348335	7.797e-06	722745
Q9UBQ7	High	Glyoxylate reductase/hydroxypyruvate reductase OS=Homo sapiens GN=GRHPR	37	7	82	7	328	35.6	7.39	305.93	7	0	1.65771e+06	2.50863e-05	3.19132e+06	2.32226e-05	1.19575e+06	1.66896e-05	1.65964e+06	1.43442e-05	2.78274e+06	3.08446e-05	3.43634e+06	2.78609e-05	2.99986e+06	3.08288e-05	3.4652e+06	2.6777e-05	2.54857e+06	2.44568e-05	903478	6.12828e-06	5.53634e+06	3.48184e-05	2.80936e+06	3.04788e-05	3.59361e+06	2.90605e-05	1.47979e+06	2.81024e-05	2.65079e+06	3.20388e-05	5.18532e+06	2.56006e-05	1.06533e+06	2.15313e-05	753152	1.68582e-05	2.88421e+06
P36915	High	Guanine nucleotide-binding protein-like 1 OS=Homo sapiens GN=GNL1	39	18	174	18	607	68.6	5.8	528.03	18	0	3.53844e+06	5.35474e-05	6.32866e+06	4.60524e-05	1.44869e+07	0.0002022	2.38081e+07	0.000205773	1.28947e+07	0.000142928	1.48041e+07	0.000120028	1.40738e+07	0.000144633	1.84858e+07	0.000142847	1.35526e+07	0.000132251	6.38217e+06	5.91027e-05	21030767	0.000132264	1.38313e+07	0.000150056	1.8474e+07	0.000149394	1.06188e+07	0.00020166	11037573	0.000133406	20808816	0.000102736	4.01935e+06	8.12351e-05	3.88644e+06	8.69925e-05	1.29634e+07
P31350	High	Ribonucleoside-diphosphate reductase subunit M2 OS=Homo sapiens GN=RRM2	32	9	97	9	389	44.8	5.38	298.13	9	0	2.70516e+06	4.09374e-05	4.38281e+06	3.18928e-05	1.45242e+06	2.0272e-05	2.6451e+06	2.28616e-05	1.73514e+06	1.92328e-05	1.85352e+06	1.50278e-05	3.58988e+06	3.68922e-05	4.29948e+06	3.32239e-05	2.83294e+06	2.75426e-05	1.14939e+06	9.39972e-06	4.77618e+06	3.00377e-05	4.12247e+06	4.47248e-05	5.9484e+06	4.8103e-05	1.63053e+06	3.09651e-05	4.86949e+06	5.88551e-05	6.99595e+06	3.454e-05	2.9269e+06	5.91556e-05	2.89467e+06	6.47931e-05	4.27057e+06
Q9BQ24	High	Zinc finger FYVE domain-containing protein 21 OS=Homo sapiens GN=ZFYVE21	15	3	16	3	234	26.5	8.41	40.88	3	0	659768	9.98431e-06	1.43164e+06	1.04178e-05	307194	4.28764e-06	676377	5.84592e-06	594790	6.59281e-06	941501	7.63343e-06	586724	6.02962e-06	1.13582e+06	8.77699e-06	791728	7.44606e-06	357897	2.14978e-06	1.06334e+06	6.68745e-06	797562	8.65276e-06	1.13501e+06	9.17849e-06			229884	2.7785e-06	1.03997e+06	5.13449e-06	299574	6.05469e-06	280914	6.28785e-06	692323
Q5RKV6	High	Exosome complex component MTR3 OS=Homo sapiens GN=EXOSC6	24	4	13	4	272	28.2	6.28	40.54	4	0	154162	2.33295e-06	1.86068e+06	1.35398e-05	4.52817e+06	6.32016e-05	5.48258e+06	4.73858e-05	6.80645e+06	7.54445e-05	1.0121e+07	8.20583e-05	4.17398e+06	4.28949e-05	6.02424e+06	4.65519e-05	4.89391e+06	4.66762e-05	3.04542e+06	2.78562e-05	5.39481e+06	3.39284e-05	3.04068e+06	3.29884e-05	4.69521e+06	3.79688e-05	1.85864e+06	3.5297e-05	3.71932e+06	4.49535e-05	1.28605e+07	6.34941e-05	2.65847e+06	5.37304e-05	3.9579e+06	8.8592e-05	4.77319e+06
P36404	High	ADP-ribosylation factor-like protein 2 OS=Homo sapiens GN=ARL2	35	5	35	5	184	20.9	6.34	91.23	5	0	766038	1.15925e-05	2.11058e+06	1.53583e-05	554443	7.73859e-06	990243	8.55865e-06	1.81581e+06	2.01269e-05	2.02374e+06	1.64079e-05	1.3677e+06	1.40555e-05	2.13006e+06	1.64599e-05	1.46983e+06	1.37873e-05	637706	4.23394e-06	1.65763e+06	1.0425e-05	890058	9.65625e-06	1.01792e+06	8.23161e-06	587993	1.11665e-05	1.30689e+06	1.57957e-05	3.19664e+06	1.57823e-05	427696	8.64415e-06	342625	7.66919e-06	1.17843e+06
Q9H361	High	Polyadenylate-binding protein 3 OS=Homo sapiens GN=PABPC3	23	17	396	14	631	70	9.67	1356.91	17	0	1.9163e+07	0.000289995	4.12792e+07	0.00030038	8.517e+07	0.00118875	1.26343e+08	0.00109198	6.24145e+07	0.000691819	8.27172e+07	0.000670649	6.37208e+07	0.000654842	8.33359e+07	0.000643972	7.05179e+07	0.000691548	3.21788e+07	0.000322016	1.60776e+08	0.00101113	8.92667e+07	0.000968456	1.29049e+08	0.00104359	6.41483e+07	0.00121823	4.18521e+07	0.000505846	1.03494e+08	0.000510963	1.62154e+07	0.000327729	1.3998e+07	0.000313325	7.73499e+07
P09038	High	Fibroblast growth factor 2 OS=Homo sapiens GN=FGF2	7	2	15	2	288	30.8	11.18	37.63	2	0	530229	8.02399e-06	1.14092e+06	8.30227e-06	719108	1.00369e-05	1.0708e+06	9.25486e-06	1.19588e+06	1.32555e-05	1.44568e+06	1.17212e-05	1.09447e+06	1.12476e-05	1.43919e+06	1.11212e-05	1.07954e+06	1.03704e-05	319075	1.79762e-06	2.23646e+06	1.40652e-05	1.21367e+06	1.31671e-05	1.5607e+06	1.2621e-05	283963	5.39268e-06	518393	6.26556e-06	1.09356e+06	5.39908e-06	76727.4	1.55074e-06	47757.9	1.06899e-06	878905
Q14738	High	Serine/threonine-protein phosphatase 2A 56 kDa regulatory subunit delta isoform OS=Homo sapiens GN=PPP2R5D	40	19	161	14	602	69.9	8.13	497.87	19	5	3.02172e+06	4.57279e-05	7.56534e+06	5.50515e-05	1.24174e+07	0.000173316	2.16581e+07	0.00018719	1.08799e+07	0.000120596	1.54053e+07	0.000124902	1.09473e+07	0.000112503	1.31407e+07	0.000101544	1.18795e+07	0.000115104	5.4625e+06	4.97439e-05	2.45185e+07	0.000154198	1.44281e+07	0.00015653	1.92091e+07	0.000155338	9.81654e+06	0.000186424	6.35617e+06	7.68239e-05	1.66949e+07	8.24248e-05	2.20696e+06	4.46047e-05	1.73697e+06	3.88796e-05	1.18709e+07
Q04206	High	Transcription factor p65 OS=Homo sapiens GN=RELA	23	10	91	10	551	60.2	5.68	252.48	10	0	890205	1.34715e-05	2.53931e+06	1.8478e-05	6.23519e+06	8.70272e-05	1.19954e+07	0.000103676	3.74094e+06	4.14656e-05	5.82222e+06	4.7205e-05	5.23002e+06	5.37476e-05	5.56008e+06	4.29651e-05	5.25167e+06	5.10045e-05	3.28477e+06	3.09751e-05	1.0326e+07	6.49411e-05	5.49961e+06	5.96653e-05	8.53369e+06	6.90095e-05	4.92456e+06	9.35214e-05	3.37746e+06	4.08216e-05	8.76093e+06	4.32539e-05	991443	2.00381e-05	885347	1.98172e-05	5.41238e+06
P82673	High	28S ribosomal protein S35, mitochondrial OS=Homo sapiens GN=MRPS35	38	8	67	8	323	36.8	8.24	225.4	8	0	1.81799e+06	2.75118e-05	3.76132e+06	2.73703e-05	560965	7.82962e-06	497990	4.30412e-06	1.42104e+06	1.57512e-05	1.93147e+06	1.56599e-05	2.9172e+06	2.99794e-05	3.3158e+06	2.56226e-05	2.02797e+06	1.92536e-05	1.21705e+06	9.77505e-06	4.30644e+06	2.70835e-05	2.91804e+06	3.16579e-05	3.42563e+06	2.77021e-05	1.60139e+06	3.04116e-05	2.46205e+06	2.97576e-05	5.10607e+06	2.52094e-05	749404	1.51462e-05	612650	1.37133e-05	2.64771e+06
Q9Y221	High	60S ribosome subunit biogenesis protein NIP7 homolog OS=Homo sapiens GN=NIP7	35	4	44	4	180	20.4	8.51	148.97	4	0	1.0453e+06	1.58186e-05	2.14356e+06	1.55982e-05	577537	8.06092e-06	879888	7.60485e-06	1.71548e+06	1.90148e-05	2.43845e+06	1.97703e-05	2.87506e+06	2.95462e-05	3.28084e+06	2.53524e-05	1.86951e+06	1.75958e-05	982225	7.63078e-06	3.63537e+06	2.28631e-05	1.8312e+06	1.98667e-05	2.40076e+06	1.94143e-05	662644	1.25841e-05	1.73218e+06	2.09361e-05	3.78678e+06	1.86958e-05	408013	8.24635e-06	340460	7.62072e-06	1.84968e+06
Q9Y5Z4	High	Heme-binding protein 2 OS=Homo sapiens GN=HEBP2	24	4	45	4	205	22.9	4.63	151.53	4	0	911543	1.37944e-05	1.48573e+06	1.08113e-05	1.09413e+06	1.52712e-05	1.21155e+06	1.04714e-05	1.61076e+06	1.78541e-05	1.25195e+06	1.01505e-05	1.873e+06	1.92483e-05	2.6941e+06	2.08185e-05	1.51659e+06	1.48025e-05	564551	4.18901e-06	2.05545e+06	1.29269e-05	1.31871e+06	1.43067e-05	2.06393e+06	1.66904e-05	316108	6.00315e-06	1161123	1.40339e-05	2.91107e+06	1.43724e-05	593825	1.20018e-05	542676	1.2147e-05	1.37036e+06
O94830	Medium	Phospholipase DDHD2 OS=Homo sapiens GN=DDHD2	6	4	8	4	711	81	5.39	20.81	4	0					169920	2.37164e-06	558096	4.82361e-06	369447	4.09505e-06	836486	6.782e-06	104777	1.07677e-06	142643	1.10226e-06	363561	3.37522e-06	295942	2.26621e-06					192182	1.55412e-06			641136	7.74909e-06	1.25877e+06	6.21472e-06	432087	8.73291e-06	394545	8.83133e-06	583744
P36952	High	Serpin B5 OS=Homo sapiens GN=SERPINB5	72	19	216	19	375	42.1	6.05	677.66	19	0	1.12636e+07	0.000170453	2.231e+07	0.000162346	3.89536e+06	5.43692e-05	5.90265e+06	5.10165e-05	8.35701e+06	9.26314e-05	9.58492e+06	7.7712e-05	1.73907e+07	0.00017872	2.14856e+07	0.000166028	1.25237e+07	0.000119159	7.02696e+06	5.54244e-05	2.73089e+07	0.000171748	1.56806e+07	0.000170119	1.75225e+07	0.000141699	1.06163e+07	0.000201611	1.07565e+07	0.000130009	2.56979e+07	0.000126874	5.9428e+06	0.00012011	4.65081e+06	0.000104102	1.4772e+07
Q9Y6Q5	High	AP-1 complex subunit mu-2 OS=Homo sapiens GN=AP1M2	37	13	127	11	423	48.1	8.22	340.71	13	2	3.41997e+06	5.17546e-05	9.65962e+06	7.02911e-05	8.92809e+06	0.000124613	1.25534e+07	0.000108499	3605618	3.99656e-05	2.95729e+06	2.39769e-05	4.3537e+06	4.47418e-05	5.48167e+06	4.23592e-05	6.36992e+06	6.32751e-05	3.55459e+06	3.55731e-05	8.64699e+06	5.43816e-05	5.3241e+06	5.77612e-05	7.39585e+06	5.98081e-05	3.03046e+06	5.75509e-05	5.28357e+06	6.38599e-05	1.40882e+07	6.95552e-05	3.43692e+06	6.94635e-05	3.25014e+06	7.27497e-05	6.30702e+06
Q9Y2H0	High	Disks large-associated protein 4 OS=Homo sapiens GN=DLGAP4	6	5	53	5	992	107.9	7.08	160.69	5	0	1.55681e+06	2.35593e-05	3.12847e+06	2.27652e-05	999444	1.39497e-05	1.29159e+06	1.11632e-05	1.29487e+06	1.43527e-05	1.93167e+06	1.56615e-05	1.56078e+06	1.60397e-05	2.17545e+06	1.68106e-05	1.74239e+06	1.67877e-05	672678	4.2934e-06	3345260	2.10386e-05	1.41139e+06	1.53122e-05	3.10743e+06	2.51289e-05	810526	1.53925e-05	1.16292e+06	1.40556e-05	2.73117e+06	1.34841e-05	801605	1.62012e-05	903002	2.02124e-05	1.78416e+06
P20674	High	Cytochrome c oxidase subunit 5A, mitochondrial OS=Homo sapiens GN=COX5A	51	6	32	6	150	16.8	6.79	104.94	6	0	2.02175e+06	3.05953e-05	5.60044e+06	4.07533e-05	710760	9.92037e-06	2.12116e+06	1.83331e-05	3.11085e+06	3.44815e-05	4.76823e+06	3.86595e-05	3.55476e+06	3.65313e-05	4.71429e+06	3.64293e-05	3.32528e+06	3.0713e-05	1.65923e+06	1.0891e-05	3.57956e+06	2.25121e-05	1.46036e+06	1.58434e-05	3.03427e+06	2.45373e-05	602062	1.14336e-05	2.95478e+06	3.57129e-05	7.50794e+06	3.70677e-05	1.28326e+06	2.5936e-05	1.04161e+06	2.33149e-05	2.68298e+06
P33993	High	DNA replication licensing factor MCM7 OS=Homo sapiens GN=MCM7	46	27	296	27	719	81.3	6.46	983.98	27	0	8.97094e+06	0.000135758	6.67933e+06	4.86042e-05	1.71265e+07	0.000239041	3.80467e+07	0.000328837	2.83731e+07	0.000314495	4.60845e+07	0.000373641	1.66334e+07	0.000170937	2.24699e+07	0.000173634	2.3048e+07	0.000223118	1.37666e+07	0.000110644	2.33488e+07	0.000146842	1.42636e+07	0.000154746	1.73912e+07	0.000140637	1.46979e+07	0.000279125	2.23358e+07	0.000269962	5.17e+07	0.00025525	2.64013e+07	0.000533595	2.72016e+07	0.000608869	2.46675e+07
Q6UB35	High	Monofunctional C1-tetrahydrofolate synthase, mitochondrial OS=Homo sapiens GN=MTHFD1L	12	8	22	8	978	105.7	8.06	56.47	8	0			85009.3	6.18596e-07	176401	2.4621e-06	371409	3.21008e-06	866011	9.5991e-06	1.08866e+06	8.82658e-06	605973	6.22743e-06	447152	3.45533e-06	520088	4.91417e-06	382069	3.37829e-06	215533	1.3555e-06	400062	4.34028e-06	224329	1.81408e-06	235962	4.48112e-06	1.10732e+06	1.33836e-05	2.47094e+06	1.21994e-05	891965	1.80275e-05	717902	1.60692e-05	783002
P12830	High	Cadherin-1 OS=Homo sapiens GN=CDH1	28	16	165	15	882	97.4	4.73	577.01	16	1	6.80923e+06	0.000103045	1.03321e+07	7.51848e-05	7.86914e+06	0.000109833	1.15555e+07	9.98743e-05	1.40098e+07	0.000155289	1.77664e+07	0.000144045	1.40395e+07	0.00014428	2.23038e+07	0.000172351	1.30857e+07	0.000125488	5.14332e+06	3.32028e-05	1.38306e+07	8.69814e-05	1.4371e+07	0.000155912	1.35857e+07	0.000109863	9.544e+06	0.000181248	1.90964e+07	0.000230809	4.33378e+07	0.000213964	1.05759e+07	0.000213749	1.05536e+07	0.000236227	1.68619e+07
Q9P0J7	Medium	E3 ubiquitin-protein ligase KCMF1 OS=Homo sapiens GN=KCMF1	15	3	7	3	381	41.9	5.66	21.57	3	0	294722	4.46004e-06	725881	5.28209e-06	293044	4.09014e-06	141190	1.2203e-06	279412	3.09707e-06	307185	2.49058e-06	315014	3.23731e-06	287979	2.22534e-06	330553	3.26286e-06	169052	1.31301e-06	419033	2.63533e-06	369570	4.00947e-06	193273	1.56294e-06	160555	3.04906e-06	686282	8.29475e-06	1.06341e+06	5.25022e-06	21076.9	4.25986e-07	8054.55	1.8029e-07	365157
Q9BQA1	High	Methylosome protein 50 OS=Homo sapiens GN=WDR77	17	4	44	4	342	36.7	5.17	139.44	4	0	891409	1.34897e-05	1.98943e+06	1.44767e-05	1.5701e+06	2.19146e-05	2.39354e+06	2.06874e-05	666418	7.38676e-06	923389	7.48659e-06	535471	5.5029e-06	1.30834e+06	1.01101e-05	1.28476e+06	1.26318e-05	658682	6.16865e-06	1.56938e+06	9.86993e-06	1.07181e+06	1.1628e-05	1.47602e+06	1.19361e-05	534430	1.01493e-05	1.1377e+06	1.37508e-05	2.88066e+06	1.42222e-05	1.08282e+06	2.18849e-05	960782	2.15057e-05	1.3392e+06
Q9NXH8	High	Torsin-4A OS=Homo sapiens GN=TOR4A	13	5	15	5	423	46.9	9.94	40.32	5	0	397604	6.01697e-06	940663	6.84502e-06	532742	7.4357e-06	472592	4.08461e-06	504026	5.58676e-06	939428	7.61663e-06	1.04963e+06	1.07868e-05	1.51864e+06	1.17351e-05	794416	7.51346e-06	386537	2.58318e-06	1.94187e+06	1.22126e-05	978935	1.06205e-05	1.58165e+06	1.27904e-05	748262	1.42101e-05	701988	8.48458e-06	1.15652e+06	5.70991e-06	710155	1.43529e-05	609342	1.36393e-05	1.05359e+06
Q9Y2P8	High	RNA 3'-terminal phosphate cyclase-like protein OS=Homo sapiens GN=RCL1	12	4	29	4	373	40.8	9.26	76.28	4	0	875016	1.32417e-05	2.17416e+06	1.58209e-05	233897	3.2646e-06	286302	2.4745e-06	642495	7.12159e-06	1041518	8.44435e-06	1.36328e+06	1.40101e-05	1.82798e+06	1.41255e-05	1.05558e+06	9.81291e-06	698251	5.20873e-06	2.57775e+06	1.62116e-05	1.52854e+06	1.65832e-05	1.99548e+06	1.61369e-05	839921	1.59508e-05	627723	7.58697e-06	1.51615e+06	7.48545e-06	498384	1.00728e-05	536526	1.20094e-05	1.26506e+06
Q9H8Y5	Medium	Ankyrin repeat and zinc finger domain-containing protein 1 OS=Homo sapiens GN=ANKZF1	3	2	4	2	726	80.9	8.41	9.43	2	0					66879.7	9.33468e-07	150055	1.29692e-06	270959	3.00339e-06	348226	2.82332e-06	58406.4	6.00228e-07	299900	2.31745e-06	199071	1.82913e-06	139739	1.01994e-06			35496.5	3.85102e-07	51670.5	4.17844e-07	133672	2.53854e-06	309649	3.74258e-06	588095	2.9035e-06	186647	3.77231e-06	162916	3.64665e-06	209735
Q9NZN4	High	EH domain-containing protein 2 OS=Homo sapiens GN=EHD2	65	24	116	22	543	61.1	6.46	362.83	24	0	5.01273e+06	7.5858e-05	1.057e+07	7.69158e-05	9.46215e+06	0.000132067	1.36303e+07	0.000117807	6.4194e+06	7.11543e-05	9.76066e+06	7.91368e-05	8.7639e+06	9.00644e-05	1.12668e+07	8.70634e-05	9.36075e+06	9.12583e-05	2.70998e+06	2.19843e-05	2.38786e+07	0.000150174	1.33869e+07	0.000145234	1.88125e+07	0.000152131	6.13112e+06	0.000116435	8.10722e+06	9.79879e-05	1.63825e+07	8.08825e-05	1.37057e+06	2.77006e-05	1.4715e+06	3.29375e-05	1.11926e+07
O00399	High	Dynactin subunit 6 OS=Homo sapiens GN=DCTN6	17	2	14	2	190	20.7	6.32	43.25	2	0	301698	4.56562e-06	703707	5.12073e-06	205864	2.87333e-06	214114	1.85058e-06	425883	4.7206e-06	450451	3.65213e-06	295125	3.03292e-06	965634	7.46186e-06	445309	4.15972e-06	265081	1.72466e-06	1.2063e+06	7.58651e-06	229649	2.49146e-06	717944	5.80581e-06			464751	5.61722e-06	1.10419e+06	5.45154e-06	179842	3.63479e-06	96779.7	2.16628e-06	571351
P53634	High	Dipeptidyl peptidase 1 OS=Homo sapiens GN=CTSC	24	7	126	7	463	51.8	6.99	455.72	7	0	7.62604e+06	0.000115405	1.38279e+07	0.000100623	5.52571e+06	7.71247e-05	1.06771e+07	9.22822e-05	1.01449e+07	0.000112449	1.42137e+07	0.000115241	1.34253e+07	0.000137968	1.96856e+07	0.000152119	1.18908e+07	0.000112901	4.39943e+06	2.40065e-05	2.3322e+07	0.000146674	1.26759e+07	0.000137521	1.93687e+07	0.000156629	6.36254e+06	0.00012083	1.2619e+07	0.000152519	3.17388e+07	0.000156699	4.08861e+06	8.26348e-05	3.59465e+06	8.04612e-05	1.42213e+07
Q86TN4	Medium	tRNA 2'-phosphotransferase 1 OS=Homo sapiens GN=TRPT1	23	3	10	3	253	27.7	9.98	23.25	3	0	144951	2.19355e-06	328643	2.39147e-06	106407	1.48517e-06	153778	1.3291e-06	290013	3.21458e-06	293366	2.37853e-06	363095	3.73143e-06	550667	4.25524e-06	278865	2.62238e-06	144966	1.03575e-06	542983	3.41486e-06	241304	2.61791e-06	318664	2.57695e-06			209620	2.53357e-06	401915	1.98431e-06	130049	2.62843e-06	81921.4	1.8337e-06	275208
P69892	Medium	Hemoglobin subunit gamma-2 OS=Homo sapiens GN=HBG2	7	1	11	1	147	16.1	7.2	27.74	1	0	455867	6.89867e-06	1117296	8.13034e-06	397457	5.54747e-06	585818	5.06321e-06	718547	7.96457e-06	836807	6.7846e-06	947347	9.73564e-06	1236941	9.55837e-06	787010	7.46036e-06	303853	1.70961e-06	1073006	6.74821e-06	618417	6.70922e-06	932856	7.54373e-06	427681	8.12201e-06	719043	8.69071e-06	1666489	8.22769e-06	587510	1.18742e-05	409539	9.16695e-06	804318
P02100	Medium	Hemoglobin subunit epsilon OS=Homo sapiens GN=HBE1	7	1	11	1	147	16.2	8.63	27.74	1	0	455867	6.89867e-06	1117296	8.13034e-06	397457	5.54747e-06	585818	5.06321e-06	718547	7.96457e-06	836807	6.7846e-06	947347	9.73564e-06	1236941	9.55837e-06	787010	7.46036e-06	303853	1.70961e-06	1073006	6.74821e-06	618417	6.70922e-06	932856	7.54373e-06	427681	8.12201e-06	719043	8.69071e-06	1666489	8.22769e-06	587510	1.18742e-05	409539	9.16695e-06	804318
P69891	Medium	Hemoglobin subunit gamma-1 OS=Homo sapiens GN=HBG1	7	1	11	1	147	16.1	7.2	27.74	1	0	455867	6.89867e-06	1117296	8.13034e-06	397457	5.54747e-06	585818	5.06321e-06	718547	7.96457e-06	836807	6.7846e-06	947347	9.73564e-06	1236941	9.55837e-06	787010	7.46036e-06	303853	1.70961e-06	1073006	6.74821e-06	618417	6.70922e-06	932856	7.54373e-06	427681	8.12201e-06	719043	8.69071e-06	1666489	8.22769e-06	587510	1.18742e-05	409539	9.16695e-06	804318
Q96Q05	Medium	Trafficking protein particle complex subunit 9 OS=Homo sapiens GN=TRAPPC9	6	5	14	5	1148	128.4	6.62	31.26	5	0	1.27356e+08	0.00192728	2.82466e+08	0.00205545	9.58093e+07	0.00133725	1.45798e+08	0.00126013	2.29074e+08	0.00253912	2.83053e+08	0.00229491	2.17688e+08	0.00223712	3.26027e+08	0.00251935	2.13409e+08	0.00202133	8.3128e+07	0.000492073	4.34138e+08	0.00273032	2.37001e+08	0.00257122	3.3135e+08	0.00267953	4.09139e+07	0.000776987	1.59003e+08	0.00192179	4.1632e+08	0.00205543	9.98665e+07	0.0020184	1.02148e+08	0.00228644	2.27592e+08
Q99747	High	Gamma-soluble NSF attachment protein OS=Homo sapiens GN=NAPG	13	3	31	3	312	34.7	5.41	88.56	3	0	395843	5.99031e-06	948006	6.89845e-06	431563	6.02351e-06	293516	2.53685e-06	316807	3.51157e-06	293889	2.38277e-06	934661	9.60527e-06	1.45031e+06	1.12071e-05	633074	6.01948e-06	428497	3.2113e-06	983298	6.18403e-06	798812	8.66632e-06	1.02911e+06	8.32209e-06	415093	7.88296e-06	792007	9.5726e-06	1.49862e+06	7.3989e-06	411972	8.32636e-06	343079	7.67935e-06	783998
Q8TC07	High	TBC1 domain family member 15 OS=Homo sapiens GN=TBC1D15	9	5	30	5	691	79.4	5.67	86.6	5	0	175479	2.65554e-06	1.09076e+06	7.93724e-06	1.46159e+06	2.04001e-05	1.96185e+06	1.69562e-05	1.13966e+06	1.26323e-05	1.42947e+06	1.15897e-05	1.11656e+06	1.14746e-05	1.3465e+06	1.0405e-05	1.21523e+06	1.17563e-05	506147	5.37007e-06	1.93132e+06	1.21462e-05	962098	1.04378e-05	1.64897e+06	1.33347e-05	1.12173e+06	2.13025e-05	873924	1.05627e-05	2.30654e+06	1.13877e-05	159044	3.21443e-06	178109	3.98673e-06	1.14772e+06
Q8N7H5	High	RNA polymerase II-associated factor 1 homolog OS=Homo sapiens GN=PAF1	30	11	75	11	531	59.9	4.63	221.86	11	0	176316	2.6682e-06	813492	5.91962e-06	2.2975e+06	3.20672e-05	4.08249e+06	3.52849e-05	4.953e+06	5.49004e-05	5.92937e+06	4.80737e-05	2.98087e+06	3.06337e-05	3.23689e+06	2.50128e-05	3.05874e+06	2.93201e-05	1.95827e+06	1.8234e-05	3.52746e+06	2.21844e-05	1.76306e+06	1.91275e-05	2.8621e+06	2.3145e-05	1.59753e+06	3.03384e-05	3.25128e+06	3.92966e-05	7.35436e+06	3.63095e-05	2.94428e+06	5.95069e-05	2.59665e+06	5.81224e-05	3.23709e+06
Q86UY6	High	N-alpha-acetyltransferase 40 OS=Homo sapiens GN=NAA40	12	2	13	2	237	27.2	7.39	36.4	2	0	403788	6.11056e-06	791560	5.76003e-06	311989	4.35457e-06	361485	3.12431e-06	537966	5.96296e-06	555371	4.50279e-06	477736	4.90957e-06	640299	4.94786e-06	510024	4.95908e-06	157063	9.94111e-07	1.03216e+06	6.49133e-06	520262	5.64432e-06	623326	5.04066e-06	56185.3	1.067e-06	539364	6.51903e-06	891516	4.40154e-06	280729	5.67381e-06	214733	4.8065e-06	519785
P38606	High	V-type proton ATPase catalytic subunit A OS=Homo sapiens GN=ATP6V1A	60	28	242	28	617	68.3	5.52	849.5	28	0	7.37573e+06	0.000111617	1.43193e+07	0.000104198	1.9461e+07	0.000271626	3.27588e+07	0.000283134	1.25398e+07	0.000138994	1.83689e+07	0.00014893	1.48976e+07	0.000153099	1.81494e+07	0.000140248	1.72338e+07	0.000168981	7.38029e+06	6.91098e-05	4.07967e+07	0.000256573	2.02799e+07	0.000220017	2.89265e+07	0.00023392	1.35075e+07	0.000256518	2.3827e+07	0.000287985	4.99599e+07	0.000246659	3.05927e+06	6.18308e-05	3.08628e+06	6.9082e-05	2.29304e+07
P78310	Medium	Coxsackievirus and adenovirus receptor OS=Homo sapiens GN=CXADR	7	2	10	2	365	40	7.56	26.96	2	0	309908	4.68986e-06	624069	4.54122e-06	447541	6.24652e-06	611818	5.28793e-06	220616	2.44537e-06	288763	2.34121e-06	370467	3.8072e-06	413562	3.19577e-06	410843	4.06938e-06	146442	1.3778e-06	745692	4.68971e-06	404018	4.3832e-06	803094	6.49439e-06	315132	5.98462e-06	89156.2	1.07759e-06	676875	3.34183e-06	167798	3.39135e-06	166612	3.72938e-06	421047
O43815	High	Striatin OS=Homo sapiens GN=STRN	16	8	38	7	780	86.1	5.27	114.41	8	1	70036.1	1.05986e-06	347068	2.52554e-06	474075	6.61687e-06	824305	7.12445e-06	1.18752e+06	1.31628e-05	2.06013e+06	1.6703e-05	1.32911e+06	1.36589e-05	1.37325e+06	1.06117e-05	958187	8.93289e-06	653704	5.54325e-06	1.09318e+06	6.87508e-06	206810	2.24368e-06	562023	4.54492e-06	929760	1.76569e-05	2.44341e+06	2.95323e-05	4.94334e+06	2.44059e-05	1.69131e+06	3.4183e-05	1.59254e+06	3.56468e-05	1.6828e+06
Q5TZA2	Medium	Rootletin OS=Homo sapiens GN=CROCC	0	1	8	1	2017	228.4	5.5	20.14	1	0	10764377	0.000162898	27815302	0.000202406	65034964	0.00090772	99250032	0.000857816	67044292	0.000743137	97003512	0.000786478	59740796	0.000613941	74365776	0.000574656	6.26274e+07	0.000606132	3.06967e+07	0.000284379	97214808	0.000611391	56219640	0.000609928	85349096	0.000690193	44549068	0.000846023	40862176	0.000493881	94929600	0.000468681	40563588	0.00081983	30807142	0.000689574	6.13119e+07
Q8IUF1	High	COBW domain-containing protein 2 OS=Homo sapiens GN=CBWD2	20	5	33	5	395	44	4.89	115.01	5	0	831967	1.25902e-05	1.6781e+06	1.22112e-05	963519	1.34482e-05	1.42413e+06	1.23088e-05	556565	6.16912e-06	749701	6.07837e-06	545400	5.60494e-06	788220	6.09091e-06	942201	9.31272e-06	405910	3.57956e-06	1.31666e+06	8.28058e-06	761532	8.26187e-06	920001	7.43978e-06	369499	7.01708e-06	1.47941e+06	1.78809e-05	3.06874e+06	1.51508e-05	426727	8.62456e-06	402314	9.00524e-06	1.09311e+06
Q9BRT8	High	COBW domain-containing protein 1 OS=Homo sapiens GN=CBWD1	20	5	33	5	395	44	4.86	115.01	5	0	831967	1.25902e-05	1.6781e+06	1.22112e-05	963519	1.34482e-05	1.42413e+06	1.23088e-05	556565	6.16912e-06	749701	6.07837e-06	545400	5.60494e-06	788220	6.09091e-06	942201	9.31272e-06	405910	3.57956e-06	1.31666e+06	8.28058e-06	761532	8.26187e-06	920001	7.43978e-06	369499	7.01708e-06	1.47941e+06	1.78809e-05	3.06874e+06	1.51508e-05	426727	8.62456e-06	402314	9.00524e-06	1.09311e+06
Q15370	High	Elongin-B OS=Homo sapiens GN=ELOB	45	4	92	4	118	13.1	4.88	311.46	4	0	6009552	9.09429e-05	1.16177e+07	8.45399e-05	5.05553e+06	7.05622e-05	7.48619e+06	6.4703e-05	9.26613e+06	0.000102708	1.33338e+07	0.000108107	1.22055e+07	0.000125433	1.58428e+07	0.000122424	1.01022e+07	9.61775e-05	3.77736e+06	2.2486e-05	1.70295e+07	0.0001071	9477288	0.000102819	14831211	0.000119936	5.35656e+06	0.000101725	7.49404e+06	9.05768e-05	2.02344e+07	9.98999e-05	4.06829e+06	8.22242e-05	3.43305e+06	7.68439e-05	1.02405e+07
Q6NXG1	High	Epithelial splicing regulatory protein 1 OS=Homo sapiens GN=ESRP1	31	12	77	10	681	75.5	6.68	261.41	12	2	1.53375e+06	2.32103e-05	3.17009e+06	2.30681e-05	6.00399e+06	8.38002e-05	9.89378e+06	8.55118e-05	3.44945e+06	3.82347e-05	4.99954e+06	4.05349e-05	3.59683e+06	3.69637e-05	4.23835e+06	3.27515e-05	4.61072e+06	4.55094e-05	2.50888e+06	2.50163e-05	1.19215e+07	7.49752e-05	5.79966e+06	6.29206e-05	7.09516e+06	5.73765e-05	4.32338e+06	8.21045e-05	4.18996e+06	5.06419e-05	8.35054e+06	4.12278e-05	1.03634e+06	2.09455e-05	971551	2.17468e-05	5.46101e+06
Q9NX14	High	NADH dehydrogenase [ubiquinone] 1 beta subcomplex subunit 11, mitochondrial OS=Homo sapiens GN=NDUFB11	33	3	31	3	153	17.3	5.22	94.67	3	0	2.0798e+06	3.14738e-05	3.67364e+06	2.67323e-05	2.45595e+06	3.42788e-05	3.75021e+06	3.24129e-05	2.82813e+06	3.13478e-05	3.60348e+06	2.92161e-05	3.46944e+06	3.56545e-05	5.39578e+06	4.16955e-05	3.40705e+06	3.28515e-05	1.01332e+06	4.52173e-06	5.41369e+06	3.40471e-05	3.31354e+06	3.59486e-05	4.80516e+06	3.88579e-05	1.33367e+06	2.53274e-05	2.12783e+06	2.5718e-05	5.12529e+06	2.53042e-05	1.54795e+06	3.12856e-05	1.34461e+06	3.00971e-05	3.12647e+06
P30154	High	Serine/threonine-protein phosphatase 2A 65 kDa regulatory subunit A beta isoform OS=Homo sapiens GN=PPP2R1B	19	7	125	2	601	66.2	4.94	514.78	7	0	29642.3	4.4858e-07	308864	2.24754e-06	247400	3.45307e-06	312870	2.70413e-06	170032	1.88468e-06	242023	1.96226e-06	23765.3	2.44229e-07	33431.5	2.58339e-07	171004	1.65035e-06	125699	1.20879e-06	239447	1.5059e-06	112379	1.2192e-06	222095	1.79602e-06	109970	2.08843e-06	223445	2.70066e-06	560774	2.76862e-06	34066.9	6.88525e-07	39491.5	8.83961e-07	192709
Q16891	High	MICOS complex subunit MIC60 OS=Homo sapiens GN=IMMT	45	26	264	26	758	83.6	6.48	894.82	26	0	3.69757e+06	5.59556e-05	7.49909e+06	5.45694e-05	2.52545e+07	0.000352487	3.93567e+07	0.000340159	3.02189e+07	0.000334954	4.66342e+07	0.000378098	2.12878e+07	0.000218769	3.05417e+07	0.000236009	2.55613e+07	0.000246375	1.46556e+07	0.000130478	3.33939e+07	0.000210016	1.93225e+07	0.000209631	2.31587e+07	0.000187278	1.67402e+07	0.00031791	2.56347e+07	0.000309834	7.04388e+07	0.000347766	2.34037e+07	0.000473011	1.98992e+07	0.000445416	2.8999e+07
P61026	High	Ras-related protein Rab-10 OS=Homo sapiens GN=RAB10	57	10	134	8	200	22.5	8.38	404.49	10	0	5.45623e+06	8.25695e-05	9.32675e+06	6.78689e-05	5.86997e+06	8.19296e-05	6.095e+06	5.26789e-05	1.05596e+07	0.000117046	1.29322e+07	0.000104851	1.24048e+07	0.000127481	1.59896e+07	0.000123558	9.82927e+06	9.47479e-05	3.8497e+06	2.7531e-05	2.01637e+07	0.000126811	9.97688e+06	0.000108239	1.27964e+07	0.000103481	1.99864e+06	3.79558e-05	5.6894e+06	6.87649e-05	1.13739e+07	5.61543e-05	2.50268e+06	5.05817e-05	2.81753e+06	6.30664e-05	8.41489e+06
P48147	High	Prolyl endopeptidase OS=Homo sapiens GN=PREP	61	32	365	32	710	80.6	5.86	1220.7	32	0	1.52069e+07	0.000230127	2.48566e+07	0.000180877	3.26022e+07	0.000455042	5.17892e+07	0.000447613	3.04521e+07	0.00033754	2.90493e+07	0.000235524	3.51478e+07	0.000361205	4.13642e+07	0.000319639	3.25585e+07	0.000320946	1.0897e+07	0.000100775	6.58996e+07	0.000414447	3.61633e+07	0.000392337	5.03811e+07	0.000407417	2.30965e+07	0.000438622	2.80385e+07	0.000338887	6.82118e+07	0.000336771	6.16044e+06	0.000124509	9.87657e+06	0.000221073	3.59785e+07
P40939	High	Trifunctional enzyme subunit alpha, mitochondrial OS=Homo sapiens GN=HADHA	64	34	664	34	763	82.9	9.04	2345.93	34	0	2.4288e+07	0.000367552	4.85522e+07	0.000353304	8.8201e+07	0.00123106	1.26191e+08	0.00109067	6.27119e+07	0.000695115	7.42547e+07	0.000602037	6.64289e+07	0.000682672	8.64132e+07	0.000667751	7.21302e+07	0.00071127	3.01316e+07	0.000310601	1.55932e+08	0.00098067	8.98955e+07	0.000975278	1.15882e+08	0.000937107	5.50632e+07	0.00104569	6.74929e+07	0.000815753	1.48767e+08	0.000734483	1.48607e+07	0.00030035	1.45418e+07	0.000325497	8.28045e+07
Q13620	High	Cullin-4B OS=Homo sapiens GN=CUL4B	15	12	43	7	913	103.9	7.37	120.91	12	5	476100	7.20486e-06	591112	4.30141e-06	3.54389e+06	4.94636e-05	5.39554e+06	4.66335e-05	3.95195e+06	4.38045e-05	5.31975e+06	4.31311e-05	1.90896e+06	1.96179e-05	3.66978e+06	2.83579e-05	3.10713e+06	3.03143e-05	1.9288e+06	1.81589e-05	4.0148e+06	2.52494e-05	2.87793e+06	3.12227e-05	3.67258e+06	2.96991e-05	2.0295e+06	3.85418e-05	3.25019e+06	3.92835e-05	8.35348e+06	4.12423e-05	1.41322e+06	2.85625e-05	1.66177e+06	3.71965e-05	3.40918e+06
O15446	High	DNA-directed RNA polymerase I subunit RPA34 OS=Homo sapiens GN=CD3EAP	23	6	52	6	510	55	8.51	161.11	6	0	511104	7.73458e-06	1.34585e+06	9.79348e-06	1.44828e+06	2.02143e-05	2.51138e+06	2.17058e-05	2.32706e+06	2.57937e-05	2.2623e+06	1.83421e-05	1.82189e+06	1.87231e-05	2.4979e+06	1.93023e-05	1.84072e+06	1.77012e-05	703365	6.02051e-06	1.58452e+06	9.96516e-06	1.05797e+06	1.14779e-05	1.55234e+06	1.25533e-05	1.45481e+06	2.76279e-05	1.68734e+06	2.0394e-05	4.6378e+06	2.28974e-05	1.52242e+06	3.07695e-05	1.46262e+06	3.27388e-05	1.86998e+06
Q9H4E5	Medium	Rho-related GTP-binding protein RhoJ OS=Homo sapiens GN=RHOJ	5	1	11	0	214	23.8	6.83	29.42	1	0	4665171	7.05983e-05	9308570	6.77366e-05	6959709	9.71396e-05	9335028	8.06824e-05	10146357	0.000112465	15549279	0.000126069	11818291	0.000121454	14738838	0.000113893	1.03152e+07	9.87548e-05	3.67245e+06	2.31843e-05	24849640	0.000156281	13746761	0.000149139	16954970	0.00013711			8654477	0.000104602							16051462
P17081	Medium	Rho-related GTP-binding protein RhoQ OS=Homo sapiens GN=RHOQ	5	1	11	0	205	22.6	6.32	29.42	1	0	4665171	7.05983e-05	9308570	6.77366e-05	6959709	9.71396e-05	9335028	8.06824e-05	10146357	0.000112465	15549279	0.000126069	11818291	0.000121454	14738838	0.000113893	1.03152e+07	9.87548e-05	3.67245e+06	2.31843e-05	24849640	0.000156281	13746761	0.000149139	16954970	0.00013711			8654477	0.000104602							16051462
Q9Y5B8	Medium	Nucleoside diphosphate kinase 7 OS=Homo sapiens GN=NME7	14	4	9	4	376	42.5	6.47	23	4	0	470389	7.11843e-06	774838	5.63834e-06	69479.4	9.69754e-07	46700.8	4.03634e-07	212640	2.35696e-06	322148	2.61189e-06	448264	4.60669e-06	751420	5.80654e-06	386985	3.68903e-06	279069	2.44977e-06	734319	4.61818e-06	435441	4.7241e-06	660916	5.34463e-06	245791	4.66777e-06	246710	2.98186e-06	634594	3.13308e-06	73661.6	1.48877e-06	167633	3.75222e-06	399883
O95626	High	Acidic leucine-rich nuclear phosphoprotein 32 family member D OS=Homo sapiens GN=ANP32D	9	4	30	1	131	14.8	5.02	90.87	4	0	1.17532e+07	0.000177862	1.96037e+07	0.000142652	9.94603e+06	0.000138821	1.33739e+07	0.000115591	1.40951e+07	0.000156234	1.81519e+07	0.000147171	1.84575e+07	0.000189683	2.34288e+07	0.000181044	1.61013e+07	0.000156132	4.53512e+06	2.51389e-05	2.07597e+07	0.000130559	1.46819e+07	0.000159284	22778680	0.000184205	2.67244e+06	5.07518e-05	9.15153e+06	0.00011061	2.78484e+07	0.000137492	7.45263e+06	0.000150625	7.43475e+06	0.000166416	1.40975e+07
Q9H1E3	High	Nuclear ubiquitous casein and cyclin-dependent kinase substrate 1 OS=Homo sapiens GN=NUCKS1	13	4	42	4	243	27.3	5.08	130.54	4	0	2.88832e+06	4.37091e-05	1.23145e+07	8.96103e-05	3.70869e+06	5.17637e-05	1.47432e+07	0.000127425	1.71078e+06	1.89628e-05	5.45329e+06	4.42138e-05	2.4008e+06	2.46724e-05	3.15763e+06	2.44004e-05	5.79715e+06	5.30947e-05	4.93745e+06	3.7461e-05	5.80852e+06	3.65302e-05	3.74337e+06	4.06119e-05	4.15504e+06	3.36006e-05	3.00227e+06	5.70155e-05	2.92301e+06	3.53289e-05	7.25167e+06	3.58025e-05	2.56051e+06	5.17505e-05	2.37287e+06	5.31133e-05	3.97716e+06
P78540	Medium	Arginase-2, mitochondrial OS=Homo sapiens GN=ARG2	3	1	5	1	354	38.6	6.47	12.17	1	0	93400.9	1.41344e-06	283119	2.0602e-06	39615.2	5.52927e-07	65014.3	5.61917e-07	104400	1.1572e-06	78187.2	6.33921e-07	94096.7	9.67007e-07	166527	1.28683e-06	115545	1.07918e-06	76968.7	5.18057e-07	171082	1.07594e-06	100680	1.09228e-06	174095	1.40786e-06	68711.6	1.30489e-06	129270	1.56242e-06	187959	9.27981e-07	101523	2.05188e-06	51794.3	1.15934e-06	123139
Q8WYA6	High	Beta-catenin-like protein 1 OS=Homo sapiens GN=CTNNBL1	30	15	105	15	563	65.1	5.05	302.03	15	0	1.45512e+06	2.20205e-05	3.5033e+06	2.54928e-05	7.25489e+06	0.00010126	9.68589e+06	8.37149e-05	4.62358e+06	5.1249e-05	6.38588e+06	5.1775e-05	5.61125e+06	5.76654e-05	7.14691e+06	5.52272e-05	5.70835e+06	5.60505e-05	2.53206e+06	2.65804e-05	1.36222e+07	8.56711e-05	7.74213e+06	8.39945e-05	9.02931e+06	7.30174e-05	5.84042e+06	0.000110914	6.69306e+06	8.08957e-05	1.08428e+07	5.35326e-05	1.50021e+06	3.03207e-05	906060	2.02809e-05	7.02203e+06
P06132	High	Uroporphyrinogen decarboxylase OS=Homo sapiens GN=UROD	40	9	57	9	367	40.8	6.14	159.62	9	0	1.71708e+06	2.59847e-05	3.61995e+06	2.63416e-05	695126	9.70217e-06	720331	6.2258e-06	1.16903e+06	1.29578e-05	1.53651e+06	1.24576e-05	1.6932e+06	1.74006e-05	2.49749e+06	1.92992e-05	1.70609e+06	1.62962e-05	971039	7.32695e-06	4.03725e+06	2.53905e-05	2.15249e+06	2.33524e-05	3.06405e+06	2.47781e-05	1.34805e+06	2.56006e-05	2007014	2.42578e-05	4.61404e+06	2.27802e-05	1.03374e+06	2.08929e-05	918096	2.05503e-05	2.39684e+06
O60830	Medium	Mitochondrial import inner membrane translocase subunit Tim17-B OS=Homo sapiens GN=TIMM17B	20	2	5	2	172	18.3	9.03	11.59	2	0	124743	1.88774e-06	201401	1.46555e-06	44452.6	6.20443e-07	188365	1.62804e-06	252605	2.79994e-06	321787	2.60896e-06	200391	2.05937e-06	258699	1.99907e-06	199055	1.88364e-06	85384.8	6.80936e-07	401195	2.52314e-06	55647.7	6.03723e-07	260310	2.10505e-06	136472	2.59171e-06	179900	2.17437e-06	513974	2.53756e-06	118029	2.38549e-06	94819.4	2.1224e-06	220043
P35637	High	RNA-binding protein FUS OS=Homo sapiens GN=FUS	27	12	239	10	526	53.4	9.36	823.66	12	2	1.40202e+07	0.000212168	2.44998e+07	0.00017828	5.23516e+07	0.000730694	8.38586e+07	0.000724788	4.10522e+07	0.000455033	4.99539e+07	0.000405013	3.01425e+07	0.000309766	3.79e+07	0.000292869	4.17223e+07	0.000413577	2.12784e+07	0.000213971	7.57632e+07	0.00047648	4.17037e+07	0.000452444	5.37664e+07	0.000434794	3.23316e+07	0.000614003	2.86427e+07	0.00034619	7.31687e+07	0.000361244	1.39715e+07	0.000282377	1.22735e+07	0.000274724	4.14527e+07
Q9BTT6	High	Leucine-rich repeat-containing protein 1 OS=Homo sapiens GN=LRRC1	10	4	15	2	524	59.2	5.02	40.73	4	0	67197.1	1.0169e-06	75961.1	5.52753e-07	57085.5	7.96767e-07	44621.1	3.85659e-07	44550.4	4.93808e-07	43003.2	3.48658e-07					55403.1	5.99091e-07	28174.5	2.58898e-07	71250	4.48096e-07	36407.1	3.94981e-07	41315.7	3.34108e-07			80070	9.67766e-07	121138	5.98075e-07			5580.89	1.2492e-07	59293.6
Q9BRJ6	High	Uncharacterized protein C7orf50 OS=Homo sapiens GN=C7orf50	63	9	81	9	194	22.1	9.64	297.73	9	0	7.00019e+06	0.000105934	1.47621e+07	0.000107421	5.46879e+06	7.63302e-05	1.06573e+07	9.2111e-05	9.48395e+06	0.000105123	1.37914e+07	0.000111817	8.03472e+06	8.25707e-05	1.04673e+07	8.08851e-05	9.95822e+06	9.5274e-05	3.19258e+06	1.39854e-05	1.81263e+07	0.000113997	8.47511e+06	9.19466e-05	1.27951e+07	0.000103471	1.17634e+06	2.23397e-05	6.75332e+06	8.16241e-05	1.56419e+07	7.72261e-05	4.80617e+06	9.71374e-05	4.46881e+06	0.000100028	9.03038e+06
Q14554	High	Protein disulfide-isomerase A5 OS=Homo sapiens GN=PDIA5	12	5	21	5	519	59.6	7.91	66.59	5	0	1.47326e+06	2.22949e-05	2.72444e+06	1.98252e-05	2.4957e+06	3.48335e-05	2.64764e+06	2.28835e-05	2.41238e+06	2.67395e-05	2.76463e+06	2.24149e-05	1.26671e+06	1.30176e-05	2.2394e+06	1.73048e-05	2.25302e+06	2.24143e-05	573838	6.48389e-06	4.34568e+06	2.73303e-05	3.83357e+06	4.15905e-05	4.41405e+06	3.56951e-05	1.91739e+06	3.64127e-05	2.57124e+06	3.10773e-05	8.37354e+06	4.13413e-05	938727	1.89726e-05	1.02098e+06	2.28532e-05	3.4269e+06
Q86Y56	High	Dynein assembly factor 5, axonemal OS=Homo sapiens GN=DNAAF5	33	19	129	19	855	93.5	6.42	375.92	19	0	392405	5.9383e-06	840625	6.11706e-06	2.4962e+06	3.48406e-05	5.7135e+06	4.93817e-05	4.94843e+06	5.48497e-05	6.20832e+06	5.03354e-05	2.10114e+06	2.15928e-05	2.85403e+06	2.20543e-05	3.19433e+06	3.06387e-05	2.19402e+06	1.9676e-05	3.85508e+06	2.42448e-05	1.95327e+06	2.11911e-05	2.11605e+06	1.71119e-05	1.87956e+06	3.56943e-05	5.83162e+06	7.04839e-05	1.28104e+07	6.32465e-05	3.96343e+06	8.01048e-05	3.32829e+06	7.4499e-05	4.46721e+06
Q13153	High	Serine/threonine-protein kinase PAK 1 OS=Homo sapiens GN=PAK1	39	17	136	12	545	60.6	5.76	400.56	17	0	2.9355e+06	4.44231e-05	5.85179e+06	4.25823e-05	6.7322e+06	9.39641e-05	9.01091e+06	7.78811e-05	4.00553e+06	4.43983e-05	4.82879e+06	3.91505e-05	2.924e+06	3.00492e-05	3.52186e+06	2.72149e-05	4.97632e+06	4.9958e-05	2.12415e+06	2.34904e-05	9.45191e+06	5.94437e-05	5.4126e+06	5.87213e-05	9.80711e+06	7.93072e-05	2.58467e+06	4.90849e-05	3.07994e+06	3.72257e-05	8.4194e+06	4.15678e-05	1.4547e+06	2.94008e-05	1.78257e+06	3.99003e-05	5.24911e+06
Q9BZE4	High	Nucleolar GTP-binding protein 1 OS=Homo sapiens GN=GTPBP4	48	25	234	25	634	73.9	9.5	817.86	25	0	5.55765e+06	8.41043e-05	1.14752e+07	8.35026e-05	2.82165e+07	0.000393829	4.42223e+07	0.000382213	1.96769e+07	0.000218104	2.97726e+07	0.000241388	2.70417e+07	0.000277901	3.92063e+07	0.000302964	2.56461e+07	0.000248001	1.30632e+07	0.000118354	5.41696e+07	0.000340677	3.11385e+07	0.000337822	4.14531e+07	0.00033522	2.00592e+07	0.000380941	1.18902e+07	0.000143711	3.14373e+07	0.00015521	5.43846e+06	0.000109917	4.81096e+06	0.000107687	2.50497e+07
O96008	High	Mitochondrial import receptor subunit TOM40 homolog OS=Homo sapiens GN=TOMM40	61	13	149	13	361	37.9	7.25	582.38	13	0	7.70469e+06	0.000116596	1.48223e+07	0.000107859	3.8295e+06	5.34499e-05	5.92278e+06	5.11904e-05	8.13635e+06	9.01855e-05	9.8384e+06	7.97671e-05	1.23604e+07	0.000127024	1.60388e+07	0.000123939	9.83165e+06	9.37513e-05	4.28508e+06	3.01974e-05	1.93168e+07	0.000121484	9.30052e+06	0.000100901	1.28097e+07	0.000103588	6.71188e+06	0.000127464	1.20151e+07	0.000145221	2.62593e+07	0.000129646	4.60807e+06	9.31337e-05	3.44024e+06	7.70049e-05	1.18077e+07
P68400	High	Casein kinase II subunit alpha OS=Homo sapiens GN=CSNK2A1	47	14	169	13	391	45.1	7.74	577.32	14	1	6.81553e+06	0.00010314	1.59205e+07	0.00011585	1.97754e+06	2.76014e-05	3.18008e+06	2.74854e-05	6.14957e+06	6.81635e-05	6.97837e+06	5.65787e-05	1.21663e+07	0.00012503	1.46013e+07	0.00011283	8.47364e+06	7.95849e-05	5.172e+06	3.98513e-05	1.83003e+07	0.000115092	9.11058e+06	9.88409e-05	1.12119e+07	9.06677e-05	7.432e+06	0.00014114	9.59957e+06	0.000116025	2.01599e+07	9.95324e-05	3.18889e+06	6.44506e-05	2.97575e+06	6.66081e-05	1.02474e+07
O43929	Medium	Origin recognition complex subunit 4 OS=Homo sapiens GN=ORC4	8	3	10	3	436	50.3	8	24.83	3	0	467414	7.07341e-06	762898	5.55146e-06	151424	2.11348e-06	136427	1.17913e-06	233032	2.58299e-06	240037	1.94615e-06	397352	4.08348e-06	318581	2.46181e-06	338396	3.37399e-06	206066	2.02954e-06	689214	4.33452e-06	332244	3.60452e-06	461406	3.73126e-06	256467	4.87052e-06	599492	7.24576e-06	784010	3.87076e-06	288675	5.83441e-06	239130	5.35259e-06	456330
O95394	High	Phosphoacetylglucosamine mutase OS=Homo sapiens GN=PGM3	32	13	63	13	542	59.8	6.25	187	13	0	1.1207e+06	1.69596e-05	2.55083e+06	1.85619e-05	8.11296e+06	0.000113236	1.05097e+07	9.08354e-05	5.24705e+06	5.81597e-05	6.8808e+06	5.57877e-05	5.366e+06	5.5145e-05	5.86166e+06	4.52956e-05	5.70622e+06	5.67476e-05	2.966e+06	3.27998e-05	1.31517e+07	8.27119e-05	8.08724e+06	8.77386e-05	1.04054e+07	8.41456e-05	5.28305e+06	0.000100329	4.60169e+06	5.56183e-05	1.33324e+07	6.58241e-05	1.79264e+06	3.62311e-05	1.70925e+06	3.82592e-05	7.29543e+06
Q7Z2E3	Medium	Aprataxin OS=Homo sapiens GN=APTX	8	1	4	1	356	40.7	9.17	15.91	1	0	226019	3.42036e-06	481930	3.50691e-06					209510	2.32227e-06	359235	2.91258e-06	263637	2.70933e-06	375645	2.90277e-06	319329	2.96237e-06	172390	4.44087e-07	492321	3.09624e-06	379157	4.11348e-06	490926	3.96998e-06	155961	2.96183e-06					115409	2.33254e-06	124140	2.77869e-06	292986
Q8NB37	High	Glutamine amidotransferase-like class 1 domain-containing protein 1 OS=Homo sapiens GN=GATD1	36	4	27	4	220	23.3	6.61	80.88	4	0	438449	6.63508e-06	829594	6.03679e-06	486176	6.78576e-06	1.19462e+06	1.03251e-05	760443	8.42895e-06	922997	7.48341e-06	934341	9.60199e-06	966206	7.46628e-06	816603	7.84542e-06	252407	1.49802e-06	1.06836e+06	6.719e-06	527211	5.71972e-06	742856	6.00726e-06	149148	2.83243e-06	630809	7.62428e-06	1.10522e+06	5.45662e-06	254164	5.1369e-06	247453	5.53889e-06	590653
Q8WWH5	Medium	Probable tRNA pseudouridine synthase 1 OS=Homo sapiens GN=TRUB1	9	3	8	3	349	37.2	8.25	21.75	3	0	4.85648e+06	7.34935e-05	9444734	6.87274e-05	2.11016e+06	2.94524e-05	4263743	3.68514e-05	8.23605e+06	9.12906e-05	11214705	9.09258e-05	6.15431e+06	6.32463e-05	8599566	6.64525e-05	6.85997e+06	6.5055e-05	3.03262e+06	2.23942e-05	10591726	6.66121e-05	5.57557e+06	6.04894e-05	7.26125e+06	5.87196e-05	4.23449e+06	8.04163e-05	5057079	6.11224e-05	1.21173e+07	5.98247e-05	3.86331e+06	7.80813e-05	4.03421e+06	9.03e-05	6.59186e+06
Q86SR1	Medium	Polypeptide N-acetylgalactosaminyltransferase 10 OS=Homo sapiens GN=GALNT10	6	3	9	3	603	68.9	8.59	28.82	3	0	134288	2.03219e-06	305549	2.22342e-06	189712	2.64788e-06	380530	3.28891e-06	332642	3.6871e-06	537622	4.35889e-06	354260	3.64064e-06	370153	2.86033e-06	325594	3.09242e-06	123227	7.95296e-07	484997	3.05018e-06	361069	3.91724e-06	389914	3.15312e-06	367507	6.97926e-06	343228	4.14843e-06	851704	4.20498e-06	55098.5	1.11359e-06	156174	3.49574e-06	376211
O15554	Medium	Intermediate conductance calcium-activated potassium channel protein 4 OS=Homo sapiens GN=KCNN4	4	1	4	1	427	47.7	9.83	13.05	1	0	33941.5	5.13639e-07	55417.5	4.03262e-07	52028.1	7.26178e-07	66982	5.78924e-07	89224.2	9.88985e-07	101413	8.22232e-07	87587.9	9.00119e-07	86698.3	6.69954e-07	71661.6	7.00412e-07	23199.2	1.99116e-07	82282.7	5.17482e-07	56183.1	6.09532e-07	64097.1	5.18335e-07	119658	2.27241e-06	261667	3.16264e-06	333902	1.64852e-06	37043.3	7.48681e-07	35360.4	7.91493e-07	123774
Q02809	High	Procollagen-lysine,2-oxoglutarate 5-dioxygenase 1 OS=Homo sapiens GN=PLOD1	20	10	56	10	727	83.5	6.95	169.94	10	0	456951	6.91506e-06	788066	5.7346e-06	2.7967e+06	3.90347e-05	3.67322e+06	3.17476e-05	2.69301e+06	2.985e-05	3.04659e+06	2.47009e-05	2.59955e+06	2.6715e-05	3.62607e+06	2.80202e-05	2.46002e+06	2.40898e-05	1.20537e+06	1.17702e-05	6.27245e+06	3.94479e-05	3.24705e+06	3.52273e-05	4357882	3.52409e-05	2.83997e+06	5.39334e-05	2.16544e+06	2.61725e-05	5.73139e+06	2.82967e-05	899429	1.81784e-05	592157	1.32546e-05	3.26322e+06
Q53ET0	Medium	CREB-regulated transcription coactivator 2 OS=Homo sapiens GN=CRTC2	2	1	3	1	693	73.3	7.11	9.63	1	0							54377.8	4.69986e-07					67154.9	6.90133e-07	116103	8.97177e-07	79211.9	6.85766e-07	44541.8	2.13629e-07	110862	6.97222e-07			70780.6	5.72383e-07	77155.4	1.46524e-06	116459	1.40759e-06	215574	1.06432e-06	107201	2.16664e-06	77558.1	1.73603e-06	110799
Q9NWK9	Medium	Box C/D snoRNA protein 1 OS=Homo sapiens GN=ZNHIT6	6	2	5	2	470	53.9	5.8	14.85	2	0	174266	2.63718e-06	300588	2.18732e-06	375110	5.23557e-06	633317	5.47375e-06	336505	3.72991e-06	345735	2.80312e-06	177865	1.82787e-06	316135	2.44291e-06	332440	3.2922e-06	142796	1.3878e-06	489357	3.0776e-06	91170.6	9.89112e-07	110449	8.93169e-07	89094.6	1.69198e-06	63804.4	7.71172e-07							168775
Q9NX55	Medium	Huntingtin-interacting protein K OS=Homo sapiens GN=HYPK	25	2	7	2	129	14.7	4.93	19.64	2	0	193988	2.93563e-06	328369	2.38947e-06	147919	2.06457e-06	123207	1.06487e-06	412975	4.57753e-06	395317	3.20512e-06	319456	3.28297e-06	388074	2.99882e-06	288663	2.81487e-06	116732	1.02352e-06	279352	1.75686e-06	177161	1.92203e-06	170499	1.37878e-06	123525	2.34584e-06	469129	5.67013e-06	878020	4.3349e-06	118214	2.38923e-06	90682.6	2.0298e-06	288323
P13796	High	Plastin-2 OS=Homo sapiens GN=LCP1	65	30	319	24	627	70.2	5.43	995.23	30	1	7.99949e+06	0.000121057	1.69956e+07	0.000123674	1.39737e+07	0.000195037	2.21359e+07	0.00019132	1.06942e+07	0.000118538	1.39964e+07	0.000113479	6.91674e+06	7.10816e-05	1.13554e+07	8.77478e-05	1.30084e+07	0.000127742	4.94835e+06	4.42882e-05	1.9766e+07	0.00012431	1.13187e+07	0.000122797	1.44741e+07	0.000117048	7.59094e+06	0.000144158	1.54183e+07	0.000186353	2.95781e+07	0.000146031	3.07516e+06	6.21519e-05	2.50042e+06	5.59683e-05	1.29652e+07
P29558	High	RNA-binding motif, single-stranded-interacting protein 1 OS=Homo sapiens GN=RBMS1	4	1	18	1	406	44.5	8.79	47.23	1	0	292336	4.42394e-06	602043	4.38095e-06	332148	4.63593e-06	643041	5.55779e-06	153919	1.70608e-06	224676	1.82161e-06	178468	1.83407e-06	470925	3.63904e-06	362194	3.49993e-06	189002	1.51112e-06	945138	5.94404e-06	372581	4.04213e-06	1.01693e+06	8.22361e-06	152888	2.90346e-06	259531	3.13682e-06	630353	3.11214e-06	189256	3.82505e-06	127758	2.85969e-06	461804
P46776	High	60S ribosomal protein L27a OS=Homo sapiens GN=RPL27A	39	8	116	8	148	16.6	11	366.56	8	0	5.01717e+07	0.000759251	9.93461e+07	0.000722922	1.34492e+07	0.000187716	2.46947e+07	0.000213436	6.9034e+07	0.000765192	9.43609e+07	0.000765053	8.41734e+07	0.000865029	1.10515e+08	0.000853997	6.82181e+07	0.000641574	3.56897e+07	0.000276545	7.44722e+07	0.000468361	4.67391e+07	0.000507073	6.40477e+07	0.000517935	3.29192e+07	0.000625163	4.07295e+07	0.000492277	1.0638e+08	0.000525211	2.86354e+07	0.000578749	2.70811e+07	0.000606172	5.26255e+07
[truncated: 3,439 more rows]
[truncated: 26 more columns]
