# Supplementary material for: The Effect of Allicin on the Proteome of SARS-CoV-2 Infected Calu-3 Cells
Source: Front Microbiol. 2021 Oct 28;12:746795. doi: 10.3389/fmicb.2021.746795 (PMC8581659; doi:10.3389/fmicb.2021.746795)
Supplement: Supplementary file 2 [file Data_Sheet_2.XLSX]

## Sheet: Table S2-Peptides
Table S2. List of identified peptides in Calu-3 Mock cells and SARS-CoV-2 infected Calu-3 cells with and without allicin treatment.
Confidence	Annotated Sequence	Modifications	Marked as	# Protein Groups	# Proteins	# PSMs	Master Protein Accessions	Positions in Master Proteins	Modifications in Master Proteins	# Missed Cleavages	Theo. MH+ [Da]	Abundance All_1A	Abundance All_1B	Abundance All_2A	Abundance All_2B	Abundance All_3A	Abundance All_3B	Abundance All_4A	Abundance All_4B	Abundance M_1A	Abundance M_1B	Abundance M_1C	Abundance M_2A	Abundance M_3A	Abundance M_3B	Abundance M_4A	Abundance M_4B	Abundance SARS_1A	Abundance SARS_1B	Abundance SARS_2A	Abundance SARS_2B	Abundance SARS_3A	Abundance SARS_3B	Abundance SARS_4A	Abundance SARS_4B	Quan Info	All_1A F33	All_1B F34	All_2A F35	All_2B F36	All_3A F38	All_3B F39	All_4A F40	All_4B F41	M_1A F42	M_1B F43	M_1C F44	M_2A F45	M_3A F46
High	[K].GILGYTEHQVVSSDFNSDTHSSTFDAGAGIALNDHFVK.[L]		Human	1	1	22	P04406	P04406 [272-309]		0	4036.89	3.34207e+06	2.55923e+06	103886	199236	1.11203e+06	1.31291e+06	1.11803e+07	1.27571e+07	3.7225e+07	1.74902e+07	1.28542e+07	172402	1.26286e+07	1.94473e+07				34706.2	1.7425e+06	630439	2.32171e+06	5.68576e+06	1.55542e+06	3.13067e+06		Peak Found	Peak Found	Peak Found	Peak Found	Peak Found	Peak Found	Peak Found	Peak Found	High	High	High	Peak Found	Peak Found
High	[K].NDPPMEAAGFTAQVIILNHPGQISAGYAPVLDCHTAHIACK.[F]	2xCarbamidomethyl [C33; C40]	Human	1	1	8	P68104	P68104 [331-371]		0	4385.13	320277	1.37116e+06					1.82083e+06	6.95799e+06	1.00983e+07	2.33369e+06	1.28996e+06	951141	3.03734e+06	7753007	48633.1	18474.6					1.06224e+06	778693				Peak Found	Peak Found	Not Found	Not Found	Not Found	Not Found	Peak Found	Peak Found	High	High	High	Peak Found	Peak Found
High	[K].VIHDNFGIVEGLMTTVHAITATQK.[T]		Human	1	1	54	P04406	P04406 [163-186]		0	2595.36	1.79461e+07	2.96316e+07		15873.2	1.93706e+07	1.10862e+07	4.95338e+07	5.40012e+07	5.58598e+07	4.22091e+07	2.81127e+07	2.73122e+06	2.27664e+07	4.19378e+07	12396.6		511419		5.43261e+06	4.36851e+06	5.85454e+06	1.16892e+07	5.84816e+06	1.19086e+07		High	High	Not Found	Peak Found	High	High	High	High	High	High	High	High	High
High	[R].SGPFGQIFRPDNFVFGQSGAGNNWAK.[G]		Human	4	5	59	Q13885; P04350; P07437; P68371	Q13885 [78-103]; P04350 [78-103]; P07437 [78-103]; P68371 [78-103]		0	2798.34	7.65635e+06	12090894	1.71982e+06	2.04999e+06	3.67578e+06	3.91749e+06	1.44356e+07	1.11571e+07	4.9346e+07	33597833	8.77336e+06	1.09027e+07	4.13586e+07	6.26109e+07	2.55708e+06	1.67557e+06	1.01263e+06	1.36342e+06	4.49155e+06	7.46746e+06	1.02035e+07	23684941	1.17843e+06	3.0377e+06	Shared	High	High	Peak Found	High	High	Peak Found	High	High	High	High	High	High	High
High	[K].FENAAAGNKPEAVEVTFADFDGVLYHISNPNGDK.[T]		Human	1	1	3	O15144	O15144 [19-52]		0	3636.72	82997.9						485233	429307	1.18418e+06	447806	444792		496538	348042					195131	163203	234538	187612	206331	346294		Peak Found	Not Found	Not Found	Not Found	Not Found	Not Found	Peak Found	Peak Found	High	High	High	Not Found	Peak Found
High	[R].DHLPPPEEEPLVLMCGPPPMIQYACLPNLDHVGHPTER.[C]	2xCarbamidomethyl [C15; C25]	Human	1	1	4	P00387	P00387 [260-297]		0	4356.07	25525.9	195179					620424	244068	2.36328e+06	488614	21710.2	35463.4	354433	1.15002e+06							89812.2	270977				Peak Found	Peak Found	Not Found	Not Found	Not Found	Not Found	Peak Found	Peak Found	High	High	Peak Found	Peak Found	Peak Found
High	[R].LTLYDIAHTPGVAADLSHIETK.[A]		Human	1	1	31	P40926	P40926 [53-74]		0	2365.24	5.16927e+06	1.2035e+07	2.53337e+06	3.20952e+06	7.56383e+06	7.04953e+06	9.82458e+06	13607884	17271134	9.80362e+06	1.29877e+07	1.7295e+06	6.96738e+06	1.33166e+07	1433336	664490	724092	833724	2.45361e+06	7208686	3.11644e+06	7.25552e+06	2.32264e+06	7339537		High	High	High	High	High	High	High	High	High	High	High	High	High
High	[R].LPTGYYFGASAGTGDLSDNHDIISMK.[L]		Human	1	1	21	Q12907	Q12907 [247-272]		0	2730.27	73980408	1.48196e+08	4.61145e+07	6.86462e+07	6.31231e+07	62388668	9.60894e+07	111499976	1.44349e+08	7.9584e+07	9.84314e+07	4.60691e+07	1.33372e+08	2.41942e+08	71595784	52620644	2.59284e+07	39806404	7.32815e+07	1.88931e+08	7.07809e+07	157895887	44211128	103598664		High	High	High	High	Peak Found	High	High	High	High	High	High	High	High
High	[R].VLTDAVDDITSIDDFLAVSENHILEDVNK.[C]		Human	1	1	10	P35221	P35221 [497-525]		0	3200.58					1.27045e+06		903801					52248.6	5341527	7.0312e+06	38779.4		9747	5183.97			126308					High	Not Found	High	Not Found	High	High	High	Not Found	Not Found	Not Found	High	Peak Found	High
High	[K].TFEHVTSEIGAEEAEEVGVEHLLR.[D]		Human	1	1	16	P51665	P51665 [154-177]		0	2681.31	1.12921e+06	1.72535e+06	174175		1.0751e+06	791512	2.49161e+06	3.01672e+06	1.56198e+06	1.69979e+06	1.58702e+06	1.2402e+06	2.25389e+06	3.74185e+06					327360	777949	1.07286e+06	1.86795e+06	328016	886637		High	High	Peak Found	Not Found	High	High	High	High	High	High	High	Peak Found	High
High	[R].CEAFGWHAIIVDGHSVEELCK.[A]	2xCarbamidomethyl [C1; C20]	Human	1	1	9	P29401	P29401 [206-226]		0	2457.13	788725	1.71844e+06	575554	879185	569599	357404	874102	1.00107e+06	3.49964e+06	1.8778e+06	2465617	702727	1.5383e+06	1.8684e+06			60532.3	65908.4	870422	1.99619e+06	1.08187e+06	2.52392e+06	193342	778489		Peak Found	Peak Found	Peak Found	Peak Found	Peak Found	Peak Found	High	Peak Found	High	High	High	Peak Found	High
High	[K].ALSDHHIYLEGTLLKPNMVTPGHACTQK.[F]	1xCarbamidomethyl [C25]	Human	1	1	17	P04075	P04075 [216-243]		0	3131.58	2.51608e+06	3.45383e+06			49500.6		3.96601e+06	6.18596e+06	7.7558e+06	7.63326e+06	6.37731e+06	2.50815e+06	191441	1.05795e+06					957767	1.11298e+06	562464	891382				Peak Found	Peak Found	Not Found	Not Found	Peak Found	Not Found	Peak Found	High	High	High	High	Peak Found	Peak Found
High	[R].KELEQVCNPIISGLYQGAGGPGPGGFGAQGPK.[G]	1xCarbamidomethyl [C7]	Human	1	1	17	P0DMV9	P0DMV9 [597-628]		1	3183.59	1538523	3.25728e+06	2.31655e+06	2359288	1.86892e+06	1.78611e+06	2.80364e+06	2.85745e+06	4114578	1994777	3.22559e+06	1.5583e+06	1.82233e+06	3.40014e+06	315972	204089	413515	592178	999749	2.10816e+06	1.08192e+06	2314890	488721	1.21925e+06		High	High	Peak Found	Peak Found	High	High	High	High	High	High	High	High	High
High	[K].VIHDNFGIVEGLMTTVHAITATQKTVDGPSGK.[L]		Human	1	1	6	P04406	P04406 [163-194]		1	3336.73	146117	315824			97209.8		99570.5	377447	5.2366e+06	275111	775930	183234	1.18389e+06	1.85901e+06							132059	133957	14383.3			Peak Found	Peak Found	Not Found	Not Found	Peak Found	Not Found	Peak Found	Peak Found	High	High	High	Peak Found	Peak Found
High	[K].WSGPLSLQEVDEQPQHPLHVTYAGAAVDELGK.[V]		Human	1	1	6	P30086	P30086 [8-39]		0	3471.72	459302	916000	321569	424955	1.11108e+06	965734	3.73521e+06	2.06041e+06	2.70828e+06	2.12599e+06	2.5267e+06	928954	1.75941e+06	3.37467e+06	47897.2	37648.9			841844	693244	553310	3.14686e+06	434908	1.10464e+06		Peak Found	Peak Found	Peak Found	Peak Found	Peak Found	Peak Found	High	Peak Found	High	High	High	Peak Found	Peak Found
High	[K].TDNAGDQHGGGGGGGGGAGAAGGGGGGENYDDPHKTPASPVVHIR.[G]		Human	1	1	5	P14866	P14866 [63-107]		1	4038.81	231011		638161				1.17502e+06	413366	3.64663e+06	1.43872e+06	1.07473e+06	463139										1.27708e+06				Peak Found	Not Found	Peak Found	Not Found	Not Found	Not Found	Peak Found	Peak Found	High	High	High	Peak Found	Not Found
High	[R].TEGNIDDSLIGGNASAEGPEGEGTESTVITGVDIVMNHHLQETSFTK.[E]		Human	1	1	2	P13693	P13693 [39-85]		0	4857.26	1.19356e+06	1.6919e+06	332872		1706836	1.3777e+06	3.36099e+06	3.01274e+06	2.96957e+06	1.47691e+06	1.52773e+06	494162	3.09287e+06	5386123	163981				636606	774953	1.09748e+06	2.11396e+06	833455	1.6923e+06		Peak Found	Peak Found	Peak Found	Not Found	Peak Found	Peak Found	Peak Found	Peak Found	High	High	Peak Found	Peak Found	Peak Found
High	[R].ILTVEDHYYEGGIGEAVSSAVVGEPGITVTHLAVNR.[V]		Human	1	1	7	P29401	P29401 [556-591]		0	3752.91	1.19179e+06	2.44205e+06	587334		1.85187e+06	704089	2.30679e+06	2.95959e+06	7.21638e+06	3.69577e+06	1.53106e+06	982215	8.35444e+06	637198					1.25873e+06	1.56689e+06	1.46537e+06	3.44379e+06	788600	2.1478e+06		Peak Found	Peak Found	Peak Found	Not Found	Peak Found	Peak Found	Peak Found	Peak Found	High	High	High	Peak Found	High
High	[R].QTASVTLQAIAAQNAAVQAVNAHSNILK.[A]		Human	1	1	12	Q16891	Q16891 [230-257]		0	2832.53	101835	237877	401641	479214	1052325	949399	724678	894959	945074	513928	580782	475582	588244	1.70894e+06	363158	179715	148754	163306	386158	758757	383402	999191	81657.7	224839		Peak Found	High	High	High	High	High	High	Peak Found	High	Peak Found	Peak Found	Peak Found	Peak Found
High	[R].IHQIGPGMVQQIQSVCMECQGHGER.[I]	2xCarbamidomethyl [C16; C19]	Human	1	1	8	P31689	P31689 [162-186]		0	2879.32	621460	2.37366e+06	415499	290081	123939	148181	1.16218e+06	2.0366e+06	1.6409e+06	1.28963e+06	1.41114e+06	745302	887507	2400491	83530.3	52370			988895	1.97397e+06	1.02487e+06	3.60443e+06	187341	451739		Peak Found	High	Peak Found	Peak Found	Peak Found	Peak Found	Peak Found	Peak Found	High	High	High	Peak Found	Peak Found
High	[K].AAQAGVAVGDWVLSIDGENAGSLTHIEAQNK.[I]		Human	1	1	13	Q9NR12	Q9NR12 [39-69]		0	3121.55	355213	563418	238522	141482	544016	453738	489840	257850	1.35574e+06	571615	596843	61802.2	444100	1.71943e+06			25792.9		304915	336859	148741	282579	321482	624288		Peak Found	High	High	Peak Found	High	High	High	High	High	High	High	Peak Found	High
High	[K].LHEEEIQELQAQIQEQHVQIDVDVSKPDLTAALR.[D]		Human	1	1	1	P08670	P08670 [237-270]		0	3923.01	68456.7	135843			68291.7		908048	51112.7	1.67985e+06	530063			1.90218e+06	3.22287e+06									42948.8			Peak Found	Peak Found	Not Found	Not Found	Peak Found	Not Found	Peak Found	Peak Found	High	Peak Found	Not Found	Not Found	Peak Found
High	[K].AHDGGIYAISWSPDSTHLLSASGDK.[T]		Human	1	1	23	O75083	O75083 [232-256]		0	2585.23	1.29868e+06	2.19349e+06	1.39227e+06	1.88624e+06	1.22907e+06	1.04817e+06	1.21647e+06	1.5502e+06	4.23021e+06	2.80547e+06	3.937e+06	1.59777e+06	2.36066e+06	5190554		21821.4	320053	523179	1.50945e+06	3.25629e+06	966409	2.86776e+06	818616	1.48524e+06		High	High	High	Peak Found	High	High	High	High	High	High	High	High	High
High	[R].TGDFQLHTNVNDGTEFGGSIYQK.[V]		Human	1	1	26	P45880	P45880 [186-208]		0	2528.17	3.96832e+06	7.74055e+06	1.63412e+06	2.16836e+06	5.85765e+06	5.82953e+06	6.6732e+06	6.8997e+06	1.35594e+07	8.84102e+06	9.45654e+06	786916	3.46183e+06	6296236	1.02772e+06	803966	973962	831880	5227174	7789562	2.84848e+06	6.26659e+06	3.87105e+06	7.89002e+06		High	High	High	High	High	High	High	High	High	High	High	High	High
High	[K].HTGPGILSMANAGPNTNGSQFFICTAK.[T]	1xCarbamidomethyl [C24]	Human	1	1	40	P62937	P62937 [92-118]		0	2791.33	2.03137e+07	3.38451e+07	9.99398e+06	1.46767e+07	3.73209e+07	3.66525e+07	4.86587e+07	48274364	38535233	2.68683e+07	2.84113e+07	1.5174e+07	3.52547e+07	7.44795e+07	5.8317e+06	3.26591e+06	4.91639e+06	4.08663e+06	1.49753e+07	2.64897e+07	2.60317e+07	5.62999e+07	7.8396e+06	2.0086e+07		High	High	High	High	High	High	High	High	High	High	High	High	High
High	[R].STAPSAAASASASAAASSPAGGGAEALELLEHCGVCR.[E]	2xCarbamidomethyl [C33; C36]	Human	1	1	21	Q13263	Q13263 [33-69]		0	3442.6	1.48297e+06	2.91143e+06	1.20753e+06	1.73198e+06	2.90471e+06	2720022	3.70204e+06	4.06001e+06	2.56573e+06	1.49627e+06	1.88112e+06	3.0601e+06	3.7317e+06	7361059	2.12459e+06	1.11269e+06	1.12766e+06	1.02732e+06	2.37276e+06	3.70853e+06	2.37006e+06	3.66956e+06	422557	981103		High	High	High	High	Peak Found	High	High	High	High	High	High	Peak Found	High
High	[K].EAESCDCLQGFQLTHSLGGGTGSGMGTLLLSK.[I]	2xCarbamidomethyl [C5; C7]	Human	3	5	41	P04350; P07437; P68371	P04350 [123-154]; P07437 [123-154]; P68371 [123-154]		0	3311.53	10104685	1.58756e+07	8.68322e+06	1.40123e+07	7.23484e+06	6.8698e+06	1.15542e+07	1.13839e+07	3.07413e+07	1.82513e+07	1.5278e+07	7.54309e+06	3.16097e+07	5.40341e+07	2.35475e+06	1.67377e+06	2.93559e+06	2.08741e+06	8.16727e+06	1.2921e+07	1.05847e+07	25696375	5.15302e+06	1.12201e+07	Shared	High	High	High	High	High	High	High	High	High	High	High	High	High
High	[K].SDPPQEAAQFTSQVIILNHPGQISAGYSPVIDCHTAHIACK.[F]	2xCarbamidomethyl [C33; C40]	Human	1	1	3	Q05639	Q05639 [331-371]		0	4458.16	1.14286e+06		73402.5	98558.4	131506	90552.6		58315.2	168540	1.92157e+06	107426	26564.3	84003.6				31238.2		90641.5		1182316		64390.3	171153		Peak Found	Not Found	Peak Found	Peak Found	Peak Found	Peak Found	Not Found	Peak Found	High	High	High	Peak Found	Peak Found
High	[K].VAEKLDEIYVAGLVAHSDLDER.[A]		Human	1	1	19	O60506	O60506 [39-60]		1	2442.25	815641	1.63995e+06	688102	829305	399664	842693	1.47095e+06	1.67037e+06	3.45136e+06	2.18557e+06	2.78831e+06	1.04737e+06	2.15744e+06	4.79769e+06	116746	61081.8	126857	133016	309774	763650	1.46548e+06	3.39192e+06	247288	782092		Peak Found	High	High	High	High	High	High	High	High	High	High	High	High
High	[K].HQILEQAVEDYAETVHQLSK.[T]		Human	1	1	19	Q01082	Q01082 [1634-1653]		0	2338.17	435787	837608	205959	203929	444591	425922	2.28973e+06	2.46059e+06	1.1852e+06	774345	1.22162e+06	2.27942e+06	2.98882e+06	5126088	109908	48339.1	156405	150110	1550749	3.15185e+06	2.00091e+06	4.24909e+06	153430	1.05399e+06		Peak Found	High	High	Peak Found	Peak Found	Peak Found	High	High	High	High	High	High	High
High	[R].AASAAGAAGSAGGSSGAAGAAGGGAGAGTRPGDGGTASAGAAGPGAATK.[A]		Human	1	1	22	Q9UKY7	Q9UKY7 [28-76]		0	3669.72	1.60985e+06	3.18166e+06		1.20937e+06		2.64137e+06	1.92872e+06	2888854	3.76804e+06	1.96712e+06	2.35873e+06	999967	1378425	2.98257e+06	723445	853004	849618	2.05985e+06	1.27376e+06	2.91603e+06	948215	1.12703e+06	1088620	2.03651e+06		High	High	Not Found	High	Not Found	High	High	High	High	High	Peak Found	High	High
High	[K].CGSGPVHISGQHLVAVEEDAESEDEEEEDVK.[L]	1xCarbamidomethyl [C1]; 1xPhospho [S22]	Human	1	1	40	P06748	P06748 [104-134]	P06748 1xPhospho [S125]	0	3460.44	6.93192e+06	1.31946e+07	2.51091e+06	2.24904e+06	3.35546e+06	4.00223e+06	1.24564e+07	11895259	1.57106e+07	1.19511e+07	1.2078e+07	5.44743e+06	8834967	1.69083e+07	2.04595e+06	1.57293e+06	2.17475e+06	2.5101e+06	8.1455e+06	6.66775e+06	4.228e+06	8.93611e+06	2.84765e+06	5649426		High	High	High	High	High	High	High	High	High	High	High	High	High
High	[R].LGVHPLSCHGWVLGEHGDSSVPVWSGMNVAGVSLK.[T]	1xCarbamidomethyl [C8]	Human	1	1	6	P00338	P00338 [178-212]		0	3668.81							1.97936e+06	449352	6.03672e+06	1.27574e+06			2.08536e+06	2.49478e+06												Not Found	Not Found	Not Found	Not Found	Not Found	Not Found	Peak Found	Peak Found	High	High	Not Found	Not Found	Peak Found
High	[K].ELEQVCNPIISGLYQGAGGPGPGGFGAQGPK.[G]	1xCarbamidomethyl [C6]	Human	1	1	55	P0DMV9	P0DMV9 [598-628]		0	3055.49	2.19179e+07	5.07738e+07	4.40065e+07	68803045	4.12661e+07	4.65151e+07	3.77572e+07	4.57512e+07	6.58712e+07	4.4659e+07	4.94083e+07	3.04833e+07	4.64956e+07	7.39941e+07	1.09995e+07	8.02902e+06	1.4005e+07	1.47808e+07	2.29056e+07	5.11114e+07	2.38969e+07	5.60392e+07	15638463	3.81916e+07		High	High	High	High	High	High	High	High	High	High	High	High	High
High	[K].APGFGGFGSSAVSGGSTAAMITETIIETDKPK.[V]		Human	1	1	18	P48444	P48444 [180-211]		0	3084.52	595082	987408	447658	602898	594585	705250	499706	729310	1.36255e+06	810034	814141	506583	285272	428364	71593.8	32828.5	112974	130997	310720	493318	214752	560209	343994	932255		High	High	High	High	High	High	High	High	High	High	High	High	High
High	[K].AYHEQLSVAEITNACFEPANQMVK.[C]	1xCarbamidomethyl [C15]	Human	2	5	37	Q71U36; P68366	Q71U36 [281-304]; P68366 [281-304]		0	2750.29	1.54069e+07	2.48529e+07	1.61037e+07	1.79042e+07	1.44095e+07	1.30424e+07	1.06908e+07	1.0318e+07	3.63894e+07	2.24152e+07	25931143	1.07661e+07	2.43599e+07	45740004	2.67382e+06	1611541	3.37613e+06	3.4481e+06	16885573	27676954	1.15564e+07	2.6684e+07	1.33705e+07	3.6029e+07	Shared	High	High	High	High	High	High	High	High	High	High	High	High	High
High	[R].LEASDGGLDSAELAAELGMEHQAVVGAVK.[S]		Human	1	1	14	Q9Y285	Q9Y285 [14-42]		0	2867.41	560995	1.18178e+06	606366	861609	565465	552014	355613		1.08133e+06	374071	805322	334142	540221	1178340	124155	103011	164142	114836	655617	991352		778276	423887	1.00761e+06		Peak Found	High	High	High	High	High	High	Not Found	High	Peak Found	High	High	High
High	[K].MESEGGADDSAEEGDLLDDDDNEDRGDDQLELIKDDEK.[E]	1xPhospho [S10]	Human	1	1	2	P07910	P07910 [251-288]	P07910 1xPhospho [S260]	2	4277.68	542697	1.24631e+06	64702.1	336006	493149	616812	777846	744753	1.79137e+06	1.07814e+06	1.06214e+06	592578	1.5374e+06	2.29131e+06	732047	429088	301082	457933	1.03309e+06	2.30099e+06	402696	1.20011e+06	259008	449330		Peak Found	Peak Found	Peak Found	Peak Found	Peak Found	Peak Found	Peak Found	Peak Found	High	Peak Found	High	Peak Found	Peak Found
High	[K].GGPGSAVSPYPTFNPSSDVAALHK.[A]		Human	1	1	51	P04083	P04083 [30-53]		0	2356.16	1.15167e+07	2.2456e+07	7.82123e+06	1.36207e+07	2.12265e+07	2.59365e+07	1.68674e+07	2.53235e+07	2.97502e+07	1.67058e+07	2.23299e+07	2.4999e+06	1.3953e+07	3.29206e+07	6306254	7.02067e+06	4828057	9985416	1.23984e+07	31868105	8.93823e+06	2.59056e+07	1.07333e+07	2.37523e+07		High	High	High	High	High	High	High	High	High	High	High	High	High
High	[K].HCIMQANAEYHQSILAK.[Q]	1xCarbamidomethyl [C2]	Human	1	1	7	Q8WUM4	Q8WUM4 [249-265]		0	2013.96		207565	202110	437092	464820	447897	300209	317769	432836	228053	303546	291992	721558	2.40235e+06			110635	362137	352597	1.18294e+06	427300	1.11854e+06				Not Found	Peak Found	Peak Found	Peak Found	Peak Found	Peak Found	Peak Found	Peak Found	Peak Found	Peak Found	Peak Found	Peak Found	High
High	[R].TTGIVMDSGDGVTHTVPIYEGYALPHAILR.[L]		Human	1	2	42	P60709	P60709 [148-177]		0	3183.61	1.69616e+07	34070384	5.59183e+06	6.91951e+06	1.46492e+07	1.15353e+07	22028759	28137825	28120011	19845057	24178896	1.36263e+07	37223889	73226674	1.35153e+06	1.46604e+06	2.61509e+06	3.06009e+06	11836643	2.22031e+07	2.14592e+07	42772294	5.73314e+06	13093658		High	High	High	High	High	High	High	High	High	High	High	High	High
High	[R].NVLSDSRPAMAPGSSHLGAPASTTTAADATPSGSLAR.[A]		Human	1	1	6	Q9BR76	Q9BR76 [410-446]		0	3522.72	1.58031e+06	1.98539e+06	2.50767e+06	6.43003e+06	980313	2.65747e+06	1.37792e+06	2.74619e+06	5.84855e+06	2437751	3.0608e+06	1.29809e+06	2.85884e+06	4.06841e+06	119153	67342.9	207788	1.23283e+06	483689	762244	1.05036e+06	824001	170204	1.12282e+06		Peak Found	Peak Found	Peak Found	High	Peak Found	Peak Found	Peak Found	High	High	High	High	Peak Found	Peak Found
High	[R].GPNGASAGVAAQHSQCFAAWYGHCPGLK.[V]	2xCarbamidomethyl [C16; C24]	Human	1	1	3	P11177	P11177 [146-173]		0	2899.32							782639	517877	1.82303e+06	459921	501218		467107	1.11316e+06						185737		605985				Not Found	Not Found	Not Found	Not Found	Not Found	Not Found	Peak Found	Peak Found	High	Peak Found	Peak Found	Not Found	Peak Found
High	[K].KCLELFTELAEDKENYK.[K]	1xCarbamidomethyl [C2]	Human	1	1	16	P07900	P07900 [419-435]		2	2130.04	481655	1.15748e+06	1.13058e+06	891836	3.083e+06	2.8642e+06	2.83417e+06	4.64832e+06	3.79365e+06	2.25779e+06	2.60411e+06	2200454	6.8888e+06	1.66709e+07	533024	400590	622063	1406427	2.68233e+06	3.76824e+06	3.76988e+06	8.65769e+06	345961	389229		Peak Found	Peak Found	Peak Found	Peak Found	Peak Found	Peak Found	High	High	High	High	Peak Found	High	High
High	[K].LAADEDDDDDDEEDDDEDDDDDDFDDEEAEEKAPVKK.[S]		Human	1	1	7	P06748	P06748 [158-194]		2	4246.55	1.58107e+06	5.38109e+06	4.6049e+06	5.57309e+06	4.30892e+06	4.7709e+06	5.67176e+06	5837804	5.63047e+06	3.26375e+06	3.50235e+06	9.50447e+06	6.59012e+06	1.44487e+07	6305425	5.82505e+06	2.95069e+06	5.24916e+06	6.07832e+06	1.23593e+07	2.62581e+06	5.8641e+06	1.80555e+06	3.22237e+06		High	Peak Found	Peak Found	Peak Found	Peak Found	Peak Found	Peak Found	Peak Found	High	High	High	High	Peak Found
High	[R].KLEGDSTDLSDQIAELQAQIAELK.[M]		Human	1	1	17	P35579	P35579 [1052-1075]		1	2615.34	113271	189483	72331.7	73609.5	205747	183738	975358	915041	318186	145828	177018	479146	1.43731e+06	2675836	40596.5	23731.5	79940.9	66507.4	662689	976495	919644	1875847	53105.3	72800.5		High	High	Peak Found	Peak Found	High	High	High	High	High	High	High	High	High
High	[R].GQHVTGSPFQFTVGPLGEGGAHK.[V]		Human	1	1	13	O75369	O75369 [2173-2195]		0	2308.15	440206	730437	163622	353829	264487		1.26527e+06	1.16445e+06	840975	589487	745673	1.4261e+06	1.6963e+06	4.52747e+06				298974	700459	990810	707041	1.54651e+06	31542.6			High	High	Peak Found	Peak Found	Peak Found	Not Found	High	High	Peak Found	High	High	High	High
High	[K].VIHDNFGIVEGLMTTVHAITATQK.[T]	1xOxidation [M13]	Human	1	1	37	P04406	P04406 [163-186]		0	2611.35	3.34269e+06	7203463	1.51261e+06	2.00405e+06	6.04743e+06	6046403	7.42914e+06	1.00492e+07	8752516	4.71818e+06	5.63501e+06	636592	2.11994e+06	4.30701e+06	554173	280866	959035	593792	1.7539e+06	4.02739e+06	1.48751e+06	4.12415e+06	1.91999e+06	5.23687e+06		High	High	High	High	High	High	High	High	High	High	High	Peak Found	High
High	[K].GQYISPFHDIPIYADKDVFHMVVEVPR.[W]		Human	1	1	4	Q15181	Q15181 [26-52]		1	3172.59							172071	1.15171e+06	3.18313e+06	739811	20021.3		635986	989903												Not Found	Not Found	Not Found	Not Found	Not Found	Not Found	Peak Found	Peak Found	High	High	Peak Found	Not Found	Peak Found
High	[K].KDYSQYEENITHLQEQIVDGK.[M]		Human	1	1	15	Q9C075	Q9C075 [117-137]		1	2537.22	879575	1.35355e+06	1.01088e+06	1.01057e+06	366826	167869	781728	806958	1.08899e+06	763238	1.0158e+06	384951	972453	2.63705e+06	80479.9	18802.1	85153.9	139902	892334	1.21969e+06	726792	1.77603e+06	245318	701773		High	High	Peak Found	Peak Found	Peak Found	Peak Found	High	High	High	High	High	High	High
High	[R].TNISDEESEQATEMLVHNAQNLMQSVK.[E]		Human	1	1	18	P18206	P18206 [1077-1103]		0	3046.41	444507	785926	677165	953191	1.6197e+06	1.8746e+06	1.50325e+06	1.57688e+06	1.23947e+06	997074	904900	1147696	4.34838e+06	6.88378e+06	818622	572161	498246	504420	1432292	3.04266e+06	1.99312e+06	4.54375e+06	183119	438016		High	High	High	High	High	High	High	High	High	Peak Found	High	Peak Found	High
High	[K].AADFQLHTHVNDGTEFGGSIYQK.[V]		Human	1	1	16	Q9Y277	Q9Y277 [175-197]		0	2535.19	733622		304729	316783	963742		684063	1.42631e+06	1.01786e+06	678980	760603	177274	799312	1.56746e+06	38535.1		80995.5		496405	577257	496715	848410	429190	1.21427e+06		High	High	High	Peak Found	High	Not Found	High	High	High	High	High	Peak Found	High
High	[K].LGVNNISGIEEVNMFTNQGTVIHFNNPK.[V]		Human	1	1	14	P20290	P20290 [95-122]		0	3086.54	1.24742e+06	2.51427e+06	633792	722494	2.21779e+06	1.66049e+06	2.70792e+06	3.18539e+06	3.74599e+06	2.39958e+06	2.74776e+06	657660	2.71655e+06	4.91155e+06	271186	190719	82209.3	44072.4	1.05296e+06	1.28275e+06	1.37723e+06	2.59325e+06	801314	1.82409e+06		Peak Found	Peak Found	High	High	High	Peak Found	High	High	High	High	High	High	High
High	[R].RPTPNDDTLDEGVGLVHSNIATEHIPSPAK.[K]		Human	1	1	2	Q01581	Q01581 [469-498]		0	3180.59																									No Quan Values	Not Found	Not Found	Not Found	Not Found	Not Found	Not Found	Not Found	Not Found	Not Found	High	High	Not Found	Not Found
High	[K].QSKPVTTPEEIAQVATISANGDKEIGNIISDAMK.[K]		Human	1	1	4	P10809	P10809 [158-191]		1	3555.82	1.9006e+06	2.9773e+06	726125	395930	939068	958928	468795	1.19907e+06	3.39318e+06	2.23043e+06	2.07057e+06	1.15518e+06	3.56746e+06	5.28569e+06	41031.3	12962.5	54303.2	39347	640666	426982	1249378	3002841	205793	862904		Peak Found	Peak Found	Peak Found	Peak Found	Peak Found	Peak Found	Peak Found	Peak Found	High	High	High	Peak Found	Peak Found
High	[R].QTVADQVLVGSYCVFSNQGGLVHPK.[T]	1xCarbamidomethyl [C13]	Human	1	1	23	P56537	P56537 [140-164]		0	2703.36	1.69955e+06	3.98821e+06	1707173	2.02469e+06	2740385	2.68702e+06	3.75158e+06	4241205	3.3993e+06	2.03897e+06	2672762	377231	3.82173e+06	6757894	953627	606136	348832	446130	1.8343e+06	3614460	1422439	3765853	1.49566e+06	3.27495e+06		High	High	High	High	High	High	High	High	High	High	High	Peak Found	High
High	[K].HSSVYPTQEELEAVQNMVSHTER.[A]		Human	1	1	13	Q12906	Q12906 [18-40]		0	2671.24	327738	555976	306075	245329	657599	591412	1.59444e+06	1.8032e+06	1138102	741354	1.05979e+06	890902	2.38521e+06	5502496	153422	81113.8	94873.4	109920	699447	1.58683e+06	1.29092e+06	3.1426e+06	105573	147303		Peak Found	High	High	Peak Found	Peak Found	High	High	High	Peak Found	High	High	High	High
High	[R].YGPQYGHPPPPPPPPEYGPHADSPVLMVYGLDQSK.[M]		Human	1	1	7	P14866	P14866 [359-393]		0	3784.81	117468	584389					787544	805603	4.17531e+06	1.50967e+06	526849	624846	790913	1.54855e+06			19014.8		172390	426961	559695	869990	22374.4			Peak Found	Peak Found	Not Found	Not Found	Not Found	Not Found	Peak Found	Peak Found	High	High	Peak Found	Peak Found	Peak Found
High	[K].HTGPGILSMANAGPNTNGSQFFICTAK.[T]	1xCarbamidomethyl [C24]; 1xOxidation [M9]	Human	1	1	58	P62937	P62937 [92-118]		0	2807.32	4.4164e+06	9.3628e+06	2.42854e+06	3.40605e+06	9.28352e+06	8.07388e+06	9.52113e+06	1.3866e+07	7.79796e+06	4.10445e+06	6.63761e+06	3.37997e+06	4.76706e+06	9.00733e+06	1.86082e+06	882675	1.15557e+06	1.40361e+06	4.33046e+06	9.15911e+06	7.40039e+06	1.51692e+07	2.42602e+06	5.15785e+06		High	High	High	High	High	High	High	High	High	High	High	High	High
High	[K].DGPLNMILDDGGDLTNLIHTK.[Y]		Human	1	1	26	P23526	P23526 [122-142]		0	2252.12	793043	1193899	1.04397e+06	1.10339e+06	657130	662405	824611	929075	1.41213e+06	878474	822369	412206	2125226	3653668	242876	126429	93391	55747.5	850038	1311986	709585	1.60683e+06	365758	1148313		High	High	High	High	High	High	High	High	High	High	High	High	High
High	[K].QVLGQMVIDEELLGDGHSYSPR.[A]		Human	1	1	22	P28070	P28070 [110-131]		0	2443.19	1.28607e+06	3.14583e+06	934280	842372	2.38622e+06	1.92994e+06	3.95046e+06	3.75978e+06	5113087	2.31894e+06	2.84202e+06	432570	3.34972e+06	6.19994e+06	405025	164176	140192	154512	1.18331e+06	1.7846e+06	1.18638e+06	2.57914e+06	1.23678e+06	3.25056e+06		High	High	High	High	High	High	High	High	High	High	High	Peak Found	High
High	[R].NPQQHLNAQPQVTMQQPAVHVQGQEPLTASMLASAPPQEQK.[Q]		Human	1	1	4	P11940	P11940 [519-559]		0	4457.21	1.38164e+06				2.56495e+06	743354	2847488	3.13457e+06	5.52526e+06	3.65524e+06	3.85357e+06	2.67489e+06	367891	3.90503e+06			386727		1.84308e+06		1.32958e+06	3561843	141377	1.73102e+06		Peak Found	Not Found	Not Found	Not Found	Peak Found	Peak Found	Peak Found	Peak Found	High	High	High	Peak Found	Peak Found
High	[R].RPDVVENQPDAASQLNVDASGNLAK.[E]		Human	1	1	21	Q9NZL9	Q9NZL9 [98-122]		0	2608.3	506717	1.00874e+06	309467	391898	761283	1.46592e+06	906549	1.30683e+06	1.87371e+06	793851	1.50571e+06	184736	412819	941554	292593	350609	150112	258345	674529	1.34129e+06	270745	711577	311768	1.90293e+06		High	High	High	High	High	High	High	High	High	High	High	High	High
High	[R].FQSSHHPTDITSLDQYVER.[M]		Human	1	1	31	P14625	P14625 [512-530]		0	2260.06	2.59248e+06	7.00495e+06	6.29845e+06	4735135	9377395	8791578	1.25916e+07	1.6691e+07	12024006	8.82492e+06	1.04706e+07	8.30311e+06	1.91999e+07	4.65381e+07	3.2529e+06	2.6836e+06	1.73829e+06	4050914	1.12818e+07	2.72045e+07	1.08996e+07	37032720	860654	1.84778e+06		High	High	High	High	High	High	High	High	High	High	High	High	High
High	[R].VPFDAATLHTSTAMAAQHGMDDDGTGQK.[Q]		Human	1	1	18	P06396	P06396 [420-447]		0	2873.28	978066	1.35878e+06	2.7035e+06	4.65309e+06	4.83702e+06	7.4382e+06	2852355	4.61432e+06	4.52765e+06	2.06075e+06	3.87009e+06	2.11984e+06	4438075	1.12897e+07	1.51321e+06	1.53929e+06	1.53031e+06	3.41973e+06	2.51929e+06	7.54727e+06	2.28273e+06	6.58071e+06	344857	1.15747e+06		Peak Found	Peak Found	Peak Found	High	High	High	Peak Found	High	High	High	High	High	High
High	[R].VRPCVVYGGADIGQQIR.[D]	1xCarbamidomethyl [C4]	Human	1	2	16	O00571	O00571 [295-311]		0	1887.99	550368	1.4312e+06	3.3805e+06	4.97077e+06	3.51866e+06	3.99152e+06	2.66041e+06	4.00101e+06	3995702	2.20699e+06	3.08339e+06	1.7272e+06	1.87358e+06	5039154	517052	460397	759875	1.94103e+06	1.75269e+06	5.52151e+06	2.36107e+06	4.23679e+06	427231	1.17083e+06		Peak Found	High	High	Peak Found	High	Peak Found	High	High	High	High	Peak Found	High	Peak Found
High	[K].GSGDPSSSSSSGNPLVYLDVDANGKPLGR.[V]		Human	1	1	20	P30405	P30405 [33-61]		0	2833.36	553544	1.05151e+06	439715	532302	1.33401e+06	1.11212e+06	1.54246e+06	1.50462e+06	1.14507e+06	910984	1.30899e+06	480347	1.30203e+06	2.28638e+06	255073	113994	68426		437401	653074	483760	1.19838e+06	394139	810674		High	High	High	High	High	High	High	High	High	High	High	High	High
High	[K].VHNDAQSFDYDHDAFLGAEEAK.[T]		Human	1	1	16	O43852	O43852 [38-59]		0	2479.08	4826392	7.7208e+06	3.27631e+06	4.42121e+06	1.50355e+06	1.83438e+06	2.66828e+06	3.46321e+06	4.69748e+06	4.10665e+06	4.17951e+06	2.27336e+06	4.13235e+06	9.58571e+06	659072	649820	943148	2.09378e+06	3.0748e+06	7.91269e+06	2.88501e+06	7.09669e+06	1.56405e+06	3403894		High	High	High	High	High	High	High	High	High	High	High	Peak Found	Peak Found
High	[K].KLDSLTTSFGFPVGAATLVDEVGVDVAK.[H]		Human	1	1	12	P40939	P40939 [570-597]		1	2836.5	144776	193133	138320	89436.6	433468	364937	940807	568286	1.43129e+06	653971	343628	146150	2.21143e+06	3.08075e+06					151693	116159	141904	217359	124194	232331		Peak Found	High	Peak Found	Peak Found	High	High	High	Peak Found	High	High	Peak Found	Peak Found	High
High	[K].KKPTPIQLNPAPDGSAVNGTSSAETNLEALQK.[K]		Human	1	1	9	Q02750	Q02750 [4-35]		1	3276.71	496197	1.12605e+06	1.25034e+06	390816	205370		1.07338e+06	1.5415e+06	2.4639e+06	1.13625e+06	1.92951e+06	542047	2.20947e+06	4.61806e+06					1.22792e+06	2.75402e+06	1.13337e+06	2.88591e+06	79289.3	164251		Peak Found	High	Peak Found	Peak Found	Peak Found	Not Found	Peak Found	Peak Found	High	High	High	Peak Found	High
High	[R].GGMGSGGLATGIAGGLAGMGGIQNEK.[E]	1xOxidation [M]	Human	1	1	89	P05783	P05783 [56-81]		0	2277.1	1.17064e+07	2.56454e+07	1.66168e+07	2.47668e+07	9.2724e+06	1.10852e+07	1.21209e+07	1.52208e+07	1.22247e+07	8.09797e+06	1.11578e+07	6.84642e+06	9.13652e+06	18245642	7.99553e+06	6.32307e+06	5.17074e+06	8.68616e+06	9.74373e+06	2.34783e+07	1.01782e+07	2.33671e+07	5.47594e+06	1.585e+07		High	High	High	High	High	High	High	High	High	High	High	High	High
High	[K].IGEEQSAEDAEDGPPELLFIHGGHTAK.[I]		Human	1	1	17	Q16576	Q16576 [349-375]		0	2847.34	1.9242e+06	3.06409e+06	1.70275e+06	2315625	794034	628315	1.01136e+06	1.06045e+06	3.03945e+06	2.09756e+06	1.94786e+06	1.00694e+06	1.35456e+06	4.2685e+06			227939	63687	2.21417e+06	4.63486e+06	1.27985e+06	4.16235e+06	502336	1.88504e+06		Peak Found	High	High	High	High	Peak Found	Peak Found	Peak Found	High	High	High	High	High
High	[R].GGLGGGYGGASGMGGITAVTVNQSLLSPLVLEVDPNIQAVR.[T]		Human	1	1	35	P05787	P05787 [48-88]		0	3925.05	2.16714e+06	6.94859e+06	1.55537e+06	2.45103e+06	3.84496e+06	4.43844e+06	4.83234e+06	3.04471e+06	7.69102e+06	2.25048e+06	1.45912e+06	590905	2.36114e+07	2.95193e+07	246832	158280	70220.1	49609.9	1.40266e+06	2.41006e+06	854492	2.11593e+06	1.78283e+06	5.10824e+06		High	High	High	Peak Found	High	Peak Found	High	High	High	High	High	High	High
High	[R].RLLEDGEDFNLGDALDSSNSMQTIQK.[T]		Human	1	1	20	P05783	P05783 [382-407]		1	2896.36	1.54062e+06	3411649	1.05704e+06	1.14426e+06	1.18866e+06	1.11598e+06	1.53719e+06	1.66429e+06	3.10909e+06	2.04403e+06	1.81525e+06	1.33543e+06	3.47867e+06	5.52972e+06	390157	314185	389502	484992	909219	1.79362e+06	1.34504e+06	2.86718e+06	535209	1.55432e+06		High	High	High	High	High	High	High	High	High	High	High	High	High
High	[R].VFTSSTISGGYAEYALAADHTVYK.[L]		Human	1	1	20	Q08257	Q08257 [93-116]		0	2551.24	810007	1.94151e+06	581959	991289	1.40612e+06	1.78222e+06	2440203	2.37515e+06	4.11569e+06	2.40731e+06	2735781	173394	1.19982e+06	2.26558e+06	546919	364512	214465	374414	1.42865e+06	3699952	1.08233e+06	2.57504e+06	1.40784e+06	3.29487e+06		High	High	High	High	High	High	High	High	High	Peak Found	High	Peak Found	Peak Found
High	[K].LADVDKDGLLDDEEFALANHLIK.[V]		Human	1	1	16	Q9H4M9	Q9H4M9 [487-509]		1	2554.3	720553	1.74654e+06	708736	859202	493916	526811	517344	755084	2.54958e+06	861265	1.48481e+06	582479	1.94457e+06	4.81355e+06	164670	107803	144857	222092	522045	809469	1.24532e+06	2.77001e+06	308834	788736		High	High	Peak Found	High	Peak Found	Peak Found	Peak Found	Peak Found	High	High	High	High	High
High	[K].VLYLGAASGTTVSHVSDIVGPDGLVYAVEFSHR.[S]		Human	1	1	2	P22087	P22087 [163-195]		0	3416.75		76491.6			119616		848029	628541	2.76075e+06	526147	127493													58711.4		Not Found	Peak Found	Not Found	Not Found	Peak Found	Not Found	Peak Found	Peak Found	High	High	Peak Found	Not Found	Not Found
High	[K].LPEADDIQYPSMLLLTADHDDR.[V]		Human	1	1	22	P48147	P48147 [622-643]		0	2528.2	327775	704197	1.11192e+06	1.50966e+06	826106	936021	1.09057e+06	1.25665e+06	2128250	1.25122e+06	1.49564e+06	870188	1.30119e+06	2.63033e+06	136639	93828.5	266370	225201	717130	1.21635e+06	550563	1.03875e+06	331836	810534		High	High	High	High	High	High	Peak Found	High	High	High	High	High	High
High	[K].VGAVDADKHHSLGGQYGVQGFPTIK.[I]		Human	1	1	20	Q15084	Q15084 [78-102]		1	2581.32	745235	5.30793e+06	2.45199e+06	902069	358477	308267	3.30668e+06	2.80303e+06	4.53876e+06	3.34255e+06	2.91142e+06	1.61966e+06	702638	4.95659e+06			75605.1		1.31172e+06	2.31614e+06	1.77953e+06	6.29553e+06	139791	289676		High	High	High	High	Peak Found	High	Peak Found	High	High	High	High	Peak Found	High
High	[R].TVQPVAMGPDGLPVDASSVSNNYIQTLGR.[D]		Human	1	1	11	O60716	O60716 [152-180]		0	2986.49	265485	685599	256626	861573	1.31315e+06	1.32188e+06	871106	943241	475320	313174	373758	644493	1.43111e+06	2.55144e+06	963142	915987	371128	476955	918270	1.99193e+06	986127	2.09468e+06	56086.8	392251		Peak Found	Peak Found	Peak Found	High	Peak Found	High	Peak Found	High	Peak Found	High	Peak Found	High	High
High	[K].KYVATLGVEVHPLVFHTNR.[G]		Human	1	1	13	P62826	P62826 [38-56]		1	2180.2	512014	485662	226769				4.16349e+06	4.79638e+06	5.33898e+06	5.78582e+06	5.29741e+06	532663	2.99634e+06	4.14811e+06				90039.4	151209	154817	927861	2.91454e+06		83213.3		Peak Found	High	Peak Found	Not Found	Not Found	Not Found	High	Peak Found	High	High	High	Peak Found	High
High	[K].AFQYVETHGEVCPANWTPDSPTIKPSPAASK.[E]	1xCarbamidomethyl [C12]	Human	1	1	8	P30048	P30048 [218-248]		0	3385.62	1.83665e+06	3.01179e+06	887953	2.8875e+06	2.27811e+06	1.94591e+06	3.02188e+06	2.55524e+06	5.27524e+06	3.07284e+06	3.02407e+06	619717	2.21988e+06	5.80002e+06	243207	195263	124795	241209	1.52069e+06	2.98366e+06	944329	3.5594e+06	1.05559e+06	1.96164e+06		Peak Found	High	Peak Found	High	Peak Found	Peak Found	High	Peak Found	High	Peak Found	High	Peak Found	Peak Found
High	[R].ECISIHVGQAGVQIGNACWELYCLEHGIQPDGQMPSDK.[T]	3xCarbamidomethyl [C2; C18; C23]	Human	2	5	1	Q71U36; Q9BQE3	Q71U36 [3-40]; Q9BQE3 [3-40]		0	4296.96							505410		2.24508e+06				989950	378171											Shared	Not Found	Not Found	Not Found	Not Found	Not Found	Not Found	Peak Found	Not Found	High	Not Found	Not Found	Not Found	Peak Found
High	[K].SVVLMSHLGRPDGVPMPDKYSLEPVAVELK.[S]		Human	1	1	7	P00558	P00558 [57-86]		1	3263.72	491295	621013			756545	139095	2.03982e+06	932647	4.68552e+06	1.64393e+06	646321	1.15644e+06	5.22531e+06	1.05811e+07					104644	276282	801680	2.14261e+06	108701	114149		Peak Found	Peak Found	Not Found	Not Found	Peak Found	Peak Found	Peak Found	Peak Found	High	High	High	Peak Found	High
High	[K].HISQISVAEDDDESLLGHLMIVGK.[K]		Human	1	1	11	P49773	P49773 [59-82]		0	2606.31	673173	1.36053e+06	22599.6	69329	983880	1.14068e+06	1138283	2.36828e+06	1.07978e+06	563134		291011	1.46245e+06	3.04778e+06	135262	32063.6			719785	105988	295967	1.18527e+06				High	High	Peak Found	Peak Found	High	Peak Found	High	High	High	Peak Found	Not Found	High	High
High	[R].SHMMDVQGSTQDSAIKDFVLK.[Y]		Human	1	1	22	P13667	P13667 [371-391]		1	2337.12	981120	1.4874e+06	1.76879e+06	1.75843e+06	2.44433e+06	1.96511e+06	3.24682e+06	4.72185e+06	4.58146e+06	3.57915e+06	3.60441e+06	2.28584e+06	3.89077e+06	9925667	147090	141653	362059	411218	820740	1.35485e+06	1.41609e+06	3.94654e+06	630439	1.27324e+06		High	Peak Found	High	High	High	High	High	High	High	High	High	High	High
High	[K].SEMEMAHLYSLCDAAHAQTEVAK.[K]	1xCarbamidomethyl [C12]	Human	1	1	12	O94826	O94826 [577-599]		0	2592.15	327000	522470	666076	847103	603089	613028	585425	635691	1.21279e+06	890961	847267	682924	748081	2.0358e+06			115363	143592	484745	908460	254790	720903	90640.2	260325		High	High	High	High	High	High	High	Peak Found	High	High	High	Peak Found	Peak Found
High	[K].KCLELFSELAEDKENYK.[K]	1xCarbamidomethyl [C2]	Human	1	1	19	P08238	P08238 [411-427]		2	2116.03	1.63568e+06	3.47802e+06	3.8004e+06	3.81522e+06	9.99985e+06	8957488	1.06299e+07	14690257	1.10526e+07	7.48478e+06	5065867	7633397	16011861	43697130	1.78929e+06	1.17767e+06	1.04535e+06	2.52843e+06	8.51947e+06	18051402	6.5564e+06	24116888	937090	1.00957e+06		Peak Found	High	Peak Found	High	Peak Found	High	High	High	High	High	High	High	High
High	[K].LPAELQELPGLSHQYWSAPSDK.[E]		Human	1	1	23	P27695	P27695 [104-125]		0	2466.23	3.14587e+06	6488572	1092330	1.70166e+06	3225986	3445352	3.3626e+06	4.85301e+06	6.53435e+06	4.42455e+06	5889933	1.55115e+06	2.14322e+06	4.46431e+06	874404	605074	768722	938802	2.19409e+06	5.37781e+06	1.25934e+06	2.82537e+06	1.1191e+06	3506683		High	High	High	High	High	High	High	High	High	High	High	High	High
High	[K].IDNSQVESGSLEDDWDFLPPKK.[I]		Human	1	1	68	P27797	P27797 [186-207]		1	2519.19	1.80954e+06	8.75915e+06	5.9098e+06	3.63725e+06	2.32495e+06	2.03981e+06	3.31117e+06	1.54009e+06	8.64171e+06	2.6644e+06	5776520	2.11693e+06	4.20784e+06	6.96729e+06	975903	795413	618347	2.2231e+06	3.47201e+06	14235473	3.16942e+06	6.29482e+06	2.10342e+06	4.13643e+06		High	High	High	High	High	High	High	High	High	High	High	High	High
High	[R].KVESLQEEIAFLKK.[L]		Human	1	1	30	P08670	P08670 [223-236]		2	1661.95	5.36864e+06	1.10686e+07	1.92526e+06	3.33048e+06	1.77915e+06	2.03343e+06	4184845	5.82799e+06	7.61688e+06	5828279	6.47701e+06	3.10672e+06	8.47726e+06	2.34595e+07	191707	116898	493408	1.25235e+06	2.1224e+06	5.91256e+06	6.54649e+06	1.61556e+07	1.03145e+06	2.79804e+06		High	High	High	High	High	High	High	High	High	High	High	High	High
High	[K].WNTEDKVSHVSTGGGASLELLEGK.[IV]		Human	2	2	19	P07205; P00558	P07205 [383-406]; P00558 [383-406]		1	2514.25	2.08449e+06	4.71108e+06	828998	773720	1.40921e+06	1.68039e+06	3.38838e+06	3.58563e+06	4.78806e+06	4.18985e+06	4.30877e+06	2.8859e+06	4.39037e+06	10093960	278412	104859	460473	257251	737732	1.23064e+06	1.10567e+06	2.91496e+06	425322	1.26482e+06	Shared	High	High	High	Peak Found	High	Peak Found	High	High	High	High	High	High	High
High	[R].KSDIYVCMISFAHNVAAQGK.[Y]	1xCarbamidomethyl [C7]	Human	1	1	7	P50395	P50395 [329-348]		1	2239.1	236536	395623					320505		938708	353506	586154	258497	1.08419e+06	2.03633e+06					159020	464547	390030	730933				High	High	Not Found	Not Found	Not Found	Not Found	Peak Found	Not Found	High	Peak Found	High	Peak Found	High
High	[K].ISTEVGITNVDLSTVDKDQSIAPK.[T]		Human	1	1	22	P04844	P04844 [369-392]		1	2530.32	320408	748710	357916	650502	708392	553996	401304	690738	878968	626266	588127	575497	1.09998e+06	2.38926e+06	302827	312735	284750	336682	1.20722e+06	2.02517e+06	560150	1453125	249158	834162		Peak Found	High	Peak Found	High	High	High	High	High	High	High	High	High	High
High	[R].KDLYANTVLSGGTTMYPGIADR.[M]		Human	1	2	48	P60709	P60709 [291-312]		1	2343.16	1.0565e+07	2.07295e+07	4.91053e+06	6.94e+06	7.81154e+06	7.20067e+06	1.04739e+07	1.24175e+07	1.7977e+07	1.23926e+07	16054461	8.58825e+06	2.49345e+07	54224525	6.13013e+06	4.54081e+06	3.03606e+06	4.42504e+06	1.5356e+07	2.57447e+07	1.45192e+07	3.04116e+07	4.73183e+06	11063456		High	High	High	High	High	High	High	High	High	High	High	High	High
High	[R].HIDCAHVYQNENEVGVAIQEK.[L]	1xCarbamidomethyl [C4]	Human	1	1	19	P15121	P15121 [42-62]		0	2453.15		1.31709e+06	321655	187602	1.29797e+06	1.55097e+06	2.17875e+06	1.11459e+06	4.34094e+06	2.62659e+06	2.12958e+06		441353	2.18795e+06	118738	104362	198359		767966	2.22986e+06	472655	1.39769e+06	1078022	2.38384e+06		High	High	Peak Found	Peak Found	High	High	High	High	High	High	High	Not Found	High
High	[K].LGLGIDEDDPTADDTSAAVTEEMPPLEGDDDTSR.[M]		Human	1	1	18	P07900	P07900 [694-727]		0	3547.54	1.44232e+06	3.7745e+06	5.42109e+06	7939588	14272715	13265125	8379137	7891460	7.99752e+06	4.03952e+06	4524228	3.08401e+06	11409296	14123349	6.13198e+06	4.20584e+06	1837040	1.50043e+06	4852792	7.45818e+06	3378704	7863804	1.00893e+06	2.89636e+06		High	High	Peak Found	High	High	High	High	High	High	High	High	Peak Found	High
High	[K].DPDSNPYSLLDNTESDQTADTDASESHHSTNR.[R]		Human	1	1	5	P51114	P51114 [471-502]		0	3519.47	475821	701634	1.06235e+06	2.07983e+06	1.35197e+06	2.20371e+06	1.5878e+06	1.90239e+06	2.66684e+06	1.49694e+06	1.75662e+06	1.32336e+06	917288	1.58602e+06	470148	381802	471552	1.10632e+06	1.17232e+06	2.12633e+06	529386	1.22304e+06	554579	1.10022e+06		Peak Found	Peak Found	Peak Found	Peak Found	Peak Found	Peak Found	Peak Found	Peak Found	High	High	High	Peak Found	Peak Found
High	[K].QAFTDVATGSLGQGLGAACGMAYTGK.[Y]	1xCarbamidomethyl [C19]	Human	1	1	39	P29401	P29401 [115-140]		0	2532.19	2.42937e+06	5.1135e+06	7.12667e+06	8.52006e+06	4.80739e+06	4.74358e+06	2.51742e+06	2.88904e+06	1.21229e+07	6.36356e+06	6.99506e+06	2.85804e+06	7.41994e+06	13863048	1.13048e+06	980602	2.17115e+06	2.63595e+06	4.45456e+06	9.26713e+06	3.46395e+06	7.85027e+06	2.02617e+06	4.66013e+06		High	High	High	High	High	High	High	High	High	High	High	High	High
High	[K].KIEPELDGSAQVTSHDASTNGLINFIK.[Q]		Human	1	1	16	P06744	P06744 [524-550]		1	2884.47	2.49367e+06	4.81304e+06	1.95248e+06	1.93113e+06	2.49063e+06	2.08524e+06	2.35196e+06	2809731	5.07654e+06	2.72311e+06	4.12914e+06	1.2839e+06	953452	3.14769e+06	79557.2	55280.7	237929	185385	1.08356e+06	1.71797e+06	2.19107e+06	4.07691e+06	847491	2.23001e+06		Peak Found	High	Peak Found	High	High	Peak Found	High	Peak Found	High	High	High	High	High
High	[K].GHYTEGAELVDSVLDVVRK.[E]		Human	4	5	33	Q13885; Q13509; P07437; P68371	Q13885 [104-122]; Q13509 [104-122]; P07437 [104-122]; P68371 [104-122]		1	2087.08	2.24373e+06	5.15458e+06	577243	605064	1.50654e+06	1.2248e+06	5.94446e+06	7.07551e+06	1.0101e+07	4305237	4.52389e+06	3.28281e+06	1.34144e+07	3.08692e+07	151936	58450.9	184445	209343	874814	1.31146e+06	8.13594e+06	1.49662e+07	1.60515e+06	3.37894e+06	Shared	High	High	High	High	High	High	High	High	High	High	High	High	High
High	[K].TCNVLVALEQQSPDIAQGVHLDR.[N]	1xCarbamidomethyl [C2]	Human	1	1	25	P31153	P31153 [103-125]		0	2563.29	2.93979e+06	5.59586e+06	3.1962e+06	4.86185e+06	2.58598e+06	2.48265e+06	2.02717e+06	2.7354e+06	4498836	2.5173e+06	3.63486e+06	1.44575e+06	4378617	8.6632e+06	856285	534071	686724	695553	2.90053e+06	5.31587e+06	2.4879e+06	5061903	1.26083e+06	2.80502e+06		High	High	High	High	High	High	High	High	High	High	High	High	High
High	[R].VEQIAAIAQELNELDYYDSHNVNTR.[C]		Human	1	1	35	O43707	O43707 [470-494]		0	2905.4	2.38419e+06	4.12609e+06	2.69124e+06	3.04968e+06	8.94904e+06	8.50576e+06	7.80205e+06	8.4646e+06	8.69935e+06	3.68301e+06	4.41152e+06	5.28568e+06	2.03479e+07	3.46225e+07	3.57949e+06	1.9197e+06	1.38557e+06	1.67499e+06	7.63083e+06	1.37244e+07	1.13401e+07	2.52439e+07	1.06327e+06	2.91232e+06		High	High	High	Peak Found	High	High	High	High	High	High	High	High	High
High	[K].CPSIAAAIAAVNALHGR.[W]	1xCarbamidomethyl [C1]	Human	1	1	20	Q14498	Q14498 [478-494]		0	1691.9	486042	955581	484315	735794	570851	515170	396172	395695	1.88069e+06	701216	993229	443241	1.03305e+06	2.06529e+06	84053.4	17795.5	123231	208018	537249	1539356	600611	1.30871e+06	297258	1.29905e+06		High	High	High	High	High	High	High	High	High	High	High	High	Peak Found
High	[K].IDQLEGDHQLIQEALIFDNK.[H]		Human	1	1	26	P12814	P12814 [685-704]		0	2339.19	772359	1.39661e+06	1.34276e+06	1.51357e+06	4.98375e+06	5.01505e+06	3.51348e+06	4.16239e+06	306209	1.86222e+06	2.1357e+06	3.17372e+06	9.82599e+06	1.58539e+07	2.03344e+06	1.39886e+06	1.06571e+06	1.0296e+06	3.36306e+06	6.54202e+06	5.1565e+06	1.33907e+07	444864	1.0706e+06		High	High	High	High	High	High	High	High	High	Peak Found	High	High	High
High	[K].EELQANGSAPAADKEEPAAAGSGAASPSAAEK.[G]		Human	1	1	21	P29966	P29966 [56-87]		1	2982.39	328599	976271	1.31755e+06	2.33388e+06	1.49073e+06	2.09923e+06	1.75152e+06	2.37676e+06	2.42812e+06	1.38416e+06	1.69792e+06	946265	2540230	5552948	1756400	1.50953e+06	1.20375e+06	2334217	2.5669e+06	4.0081e+06	1.25674e+06	3.99478e+06	273644	830020		Peak Found	High	High	High	High	High	High	High	High	High	High	High	High
High	[K].KAELLDNEKPAAVVAPITTGYTVK.[I]		Human	1	1	20	Q9HB71	Q9HB71 [51-74]		1	2528.4	1357525	4360361	800372	728707	648136	842465	1.2343e+06	2.47082e+06	2.89576e+06	1.65166e+06	2974000	439820	901932	2407438	461420	489637	314444	550686	1.68899e+06	3.21785e+06	897851	1.42279e+06	809509	1.51779e+06		High	High	High	High	High	High	High	High	High	High	High	Peak Found	High
High	[R].KNPGVGNGDDEAAELMQQVNVLK.[L]		Human	1	1	21	Q15691	Q15691 [182-204]		1	2426.2	1.22844e+06	1.8108e+06	493405	806101	1002414	1.19292e+06	1.58415e+06	1.67615e+06	1.99748e+06	1.35834e+06	1.71134e+06	224594	1.86025e+06	3.5296e+06	589653	421833	159163	289382	551861	1.29138e+06	541471	1.44673e+06	539410	1.15002e+06		High	High	High	High	High	High	High	High	High	High	High	Peak Found	Peak Found
High	[K].AFLADPSAFVAAAPVAAATTAAPAAAAAPAK.[V]		Human	1	1	36	P05388	P05388 [267-297]		0	2752.47	4.53068e+06	1.34374e+07	4.14035e+06	7.33606e+06	7.70675e+06	1.03814e+07	10503778	1.50865e+07	1.73296e+07	8.30504e+06	1.11449e+07	4.89443e+06	8.75041e+06	13809403	6.21548e+06	4.97475e+06	2.75324e+06	4.88563e+06	6.07926e+06	14568772	3.4348e+06	1.00622e+07	3.0197e+06	8.67752e+06		High	High	High	High	High	High	High	High	High	High	Peak Found	Peak Found	High
High	[K].ERVEAVNMAEGIIHDTETK.[M]		Human	1	1	15	P38646	P38646 [577-595]		1	2142.05	1.03164e+06	1.57918e+06	1.93304e+06	4.37926e+06	2.73001e+06	2.78427e+06	2.34284e+06	3.17147e+06	4.99572e+06	4.67472e+06	4.72875e+06	2.50177e+06	4192907	9.91715e+06	189057	209707	536357	594580	1490811	3.16778e+06	1.9844e+06	4.5791e+06	536854	1.11577e+06		High	Peak Found	High	High	High	High	Peak Found	Peak Found	High	High	High	Peak Found	High
High	[R].INALTAASEAACLIVSVDETIKNPR.[S]	1xCarbamidomethyl [C12]	Human	1	1	30	Q99832	Q99832 [500-524]		1	2656.4	467942	948247	105328	144655	412131	408408	614437	597405	1.23274e+06	370093	329695	114214	2.02709e+06	2.93753e+06	15303	11387.1	16333.8	11304.9	300686	466899	492750	1.14217e+06	267962	713602		High	High	High	High	High	High	Peak Found	High	High	High	High	High	High
High	[K].TKPQDMISAGGESVAGITAISGKPGDK.[K]		Human	1	1	26	P20810	P20810 [101-127]		0	2615.33	2.26821e+06	5.32268e+06	2.72736e+06	4.50529e+06	4.9381e+06	5.40865e+06	6636992	7.40187e+06	6.61702e+06	4.39441e+06	3.79415e+06	5.64136e+06	9.06553e+06	20653980	2870780	2.74115e+06	2.22241e+06	4190596	5.45446e+06	13353591	4257768	1.29738e+07	609817	1.48268e+06		High	High	High	High	High	High	High	High	High	High	High	Peak Found	High
High	[R].LAELEEFINGPNNAHIQQVGDR.[C]		Human	1	1	23	Q00610	Q00610 [1183-1204]		0	2464.22	791554	1.90593e+06	1.11177e+06	1.5879e+06	1.79896e+06	2.20889e+06	2.4197e+06	3.12716e+06	2.58977e+06	1.37046e+06	1.54182e+06	2.685e+06	4.08723e+06	9.19261e+06	1.1816e+06	660517	1.03096e+06	1.62551e+06	2.79999e+06	7.20634e+06	2.72745e+06	6.43542e+06		136649		High	High	High	High	Peak Found	High	High	Peak Found	High	High	High	High	High
High	[K].GPEAGYVATPIAMVQAAMTLLSDASHLPK.[A]		Human	1	1	6	Q8NBX0	Q8NBX0 [366-394]		0	2939.5	38864.5	76603.3			37578	34664	286419	293722	298878	71367.1	6577.19	21704.4	361565	515748					1699.69		13429.6	28642.3	9303.97	24459.3		Peak Found	Peak Found	Not Found	Not Found	Peak Found	Peak Found	High	High	High	High	Peak Found	Peak Found	High
High	[K].SNAHYNLQNAFNLAEQHLGLTK.[L]		Human	1	1	13	Q01082	Q01082 [228-249]		0	2483.24	724375	1.09745e+06	34751.9	61558.5	474955	191222	2.40509e+06	3.42894e+06	1.96935e+06	839763	896765	2763968	3.47564e+06	7.35785e+06		14177.1	35503.1	20184.3	504327	1.24532e+06	1.59018e+06	4.2463e+06	61112.4	155254		High	High	Peak Found	Peak Found	Peak Found	Peak Found	High	High	High	High	High	High	Peak Found
High	[K].KAQLNIGNVLPVGTMPEGTIVCCLEEKPGDR.[G]	2xCarbamidomethyl [C22; C23]	Human	1	1	3	P62917	P62917 [93-123]		1	3395.71	465103	1.06583e+06			306510		647073	686591	1.15377e+06	549374	616287		256726	893313		15188.1	8473.61		354122	504626		587621	217244	459468		Peak Found	Peak Found	Not Found	Not Found	Peak Found	Not Found	Peak Found	Peak Found	High	High	High	Not Found	Peak Found
High	[K].DGVADVSIEDSVISLSGDHCIIGR.[T]	1xCarbamidomethyl [C20]	Human	1	1	33	P00441	P00441 [93-116]		0	2514.21	1.88752e+06	3.42625e+06	919212	898246	5.11618e+06	3.86146e+06	5.80414e+06	4.81955e+06	3.99194e+06	2.83735e+06	2772275	746617	4.75077e+06	6.91541e+06	795381	549286	286190	145804	1178293	1.69341e+06	1.11895e+06	1.9449e+06	1.23375e+06	2465381		High	High	High	High	High	High	High	High	High	High	High	High	High
High	[K].ASAGHAVSIAQDDAGADDWETDPDFVNDVSEK.[E]		Human	1	1	20	Q14247	Q14247 [4-35]		0	3332.45	1.03604e+06	1.78292e+06	1.54761e+06	2.13337e+06	4747349	5.11081e+06	2.34615e+06	2.7551e+06	2.49105e+06	1.35691e+06	1872562	1.47587e+06	3.64129e+06	6466287	2604891	2.07995e+06	885661	1.35099e+06	2.21601e+06	4796081	1.98413e+06	4931398	361470	800186		Peak Found	High	High	High	High	Peak Found	High	High	High	High	High	High	High
High	[K].KPATPAEDDEDDDIDLFGSDNEEEDKEAAQLR.[E]	1xPhospho [S19]	Human	1	1	12	P29692	P29692 [144-175]	P29692 1xPhospho [S162]	1	3657.52	1.51133e+06	3.10207e+06	777704	728421	1.6093e+06	1.41478e+06	2.01714e+06	2.64906e+06	3.21063e+06	2.42942e+06	2.66725e+06	1.53504e+06	4.38746e+06	8.57481e+06	801150	595453	825268	782931	2.75778e+06	4.22064e+06	1.10389e+06	1873590	479294	637439		Peak Found	High	Peak Found	High	Peak Found	High	Peak Found	Peak Found	High	High	High	Peak Found	High
High	[R].NMGGPYGGGNYGPGGSGGSGGYGGR.[S]		Human	1	1	67	P22626	P22626 [326-350]		0	2189.91	2.15305e+07	36416133	9.07234e+06	1.33483e+07	2.10387e+07	21128357	2.4088e+07	3.85201e+07	4.35026e+07	2.66671e+07	35751954	11288587	1.76322e+07	4.41285e+07	1.03288e+07	9.21399e+06	7.10417e+06	1.49063e+07	1.50147e+07	31251890	8.8323e+06	2.04225e+07	9.66529e+06	1.98035e+07		High	High	High	High	High	High	High	High	High	High	High	High	High
High	[R].FLNEHPGGEEVLLEQAGVDASESFEDVGHSSDAR.[E]		Human	1	1	4	O43169	O43169 [55-88]		0	3627.65	906853	2.03631e+06	351609	475880	1.23876e+06	1.21041e+06	2.97148e+06	3.22298e+06	3.15285e+06	1.64038e+06	1.59624e+06	472566	2.72262e+06	5422928	154618	67264.6	6066.9		382899	520404	1.05265e+06	1.48926e+06	650693	621568		Peak Found	Peak Found	Peak Found	Peak Found	Peak Found	Peak Found	Peak Found	Peak Found	High	High	High	Peak Found	Peak Found
High	[K].EIIQDVTLHDLDVANARPQGGQDILSMMGQLMKPK.[K]		Human	1	1	2	Q9Y265	Q9Y265 [233-267]		0	3861.97	49327	64219.4					498819	196574	1.00363e+06	294650	81858.3	37006.2	1.6004e+06	2.45012e+06							39822.9	173999				Peak Found	Peak Found	Not Found	Not Found	Not Found	Not Found	Peak Found	Peak Found	High	High	Peak Found	Peak Found	Peak Found
High	[K].GGEDGPAIAIDLSGINETNDLKR.[A]		Human	1	1	22	Q14651	Q14651 [312-334]		1	2355.18	1.06622e+06	1.99946e+06	1.80429e+06	2.23862e+06	1.79396e+06	1.72694e+06	1.62819e+06	1.95449e+06	4573951	2.51438e+06	2.55085e+06	1.24576e+06	2.63411e+06	5.85494e+06	372435	226225	287721	245186	609249	897544	913181	2.25818e+06	509440	1.33769e+06		High	High	High	High	High	High	High	High	High	High	High	High	High
High	[R].TTGIVMDSGDGVTHTVPIYEGYALPHAILR.[L]	1xOxidation [M6]	Human	1	2	15	P60709	P60709 [148-177]		0	3199.61	3.49969e+06	7.70926e+06	1.35e+06	2.29024e+06	2.19e+06	2.20058e+06	3.74669e+06	5.88818e+06	5.87874e+06	3.1349e+06	3.1451e+06	1.89002e+06	5.36586e+06	1.12979e+07	1.06953e+06	292560	661305	1.09997e+06	1.96521e+06	2.34127e+06	2.49928e+06	7.02758e+06	531470	2.68729e+06		Peak Found	Peak Found	High	High	Peak Found	High	High	High	High	High	High	Peak Found	High
High	[R].ADHQPLTEASYVNLPTIALCNTDSPLR.[Y]	1xCarbamidomethyl [C20]	Human	1	1	38	P08865	P08865 [129-155]		0	2996.48	10383349	19030228	4398610	6.39518e+06	8878385	8422080	9111549	10154239	15701954	10281126	11796657	5984254	15824285	26972614	4349606	3300585	2479015	2285897	7.39587e+06	11540469	6.08703e+06	12134769	4298105	10254290		High	High	High	High	High	High	High	High	High	High	High	High	High
High	[K].HLVMGDIPAAVNAFQEAASLLGK.[K]		Human	1	1	24	P49321	P49321 [53-75]		0	2352.24	110001	167147			166829	144359	563382	479982	376840	129834	88886.3	161892	1.11345e+06	1.44231e+06					47413.6	61732.4	104817	278784	44872.4	100516		High	High	Not Found	Not Found	High	High	High	High	High	High	High	High	High
High	[K].AAVAWEAGKPLSIEEIEVAPPK.[A]		Human	1	1	26	P11766	P11766 [10-31]		0	2305.24	1.39422e+06	3.22344e+06	366681	480890	1.29431e+06	1.26077e+06	2.18127e+06	2.8377e+06	3.20553e+06	1.86998e+06	2.26895e+06	1.26663e+06	2521125	5.10142e+06	783997	586153	359124	551159	1.34554e+06	2.95279e+06	1.14372e+06	2.94787e+06	585721	1.31228e+06		High	High	High	High	High	High	High	High	High	High	High	High	High
High	[R].VETGILRPGMVVTFAPVNITTEVK.[S]		Human	1	1	31	Q05639	Q05639 [267-290]		0	2571.42	7168872	14760607	6118773	6.14437e+06	7965262	7808885	9143059	9836895	17469842	11415913	11228194	3549996	17456684	35803732	1.30074e+06	1.03675e+06	1.15679e+06	758323	6736048	10743268	5.87866e+06	15107829	4.50534e+06	8468049		High	High	High	High	High	High	High	High	High	High	High	High	High
High	[R].EIVHIQAGQCGNQIGAK.[F]	1xCarbamidomethyl [C10]	Human	5	6	84	Q13885; Q13509; P04350; P07437; P68371	Q13885 [3-19]; Q13509 [3-19]; P04350 [3-19]; P07437 [3-19]; P68371 [3-19]		0	1822.92	1.93305e+07	4.03851e+07	4.0404e+07	4.63209e+07	37957909	1.58059e+07	2.74491e+07	7.58287e+07	49682269	2.5026e+07	91194337	1.19772e+07	28423177	101949003	3.01945e+07	1.78859e+07	7.11526e+06	1.55107e+07	16246739	8.42383e+07	1.62069e+07	4.88194e+07	1.09205e+07	25407436	Shared	High	High	High	High	High	High	High	High	High	High	High	High	High
High	[R].AEGSDVANAVLDGADCIMLSGETAKGDYPLEAVR.[M]	1xCarbamidomethyl [C16]	Human	1	1	12	P14618	P14618 [343-376]		1	3494.64	1.35751e+06	2.30105e+06	1.13087e+06	1.38963e+06	3.13548e+06	3.17069e+06	3.49581e+06	3478400	4.79387e+06	3.00935e+06	3.09712e+06	1.47639e+06	9.00698e+06	1.52567e+07	194776	120833	273293	255954	86923.1	246216	2.99266e+06	6.8656e+06	895035	2.22737e+06		Peak Found	Peak Found	Peak Found	Peak Found	High	Peak Found	High	High	High	High	Peak Found	Peak Found	High
High	[K].TATSLAEGLSLVVSPDSIHSVAPENEGR.[L]		Human	1	1	15	Q9BTV4	Q9BTV4 [60-87]		0	2836.43	186804	364896	189988	304254	448819	297104	735011	795047	633899	321538	504619	436895	820425	1.45084e+06	266932	211701	161494	147340	382751	716152	366601	758381	108903	409674		Peak Found	Peak Found	Peak Found	Peak Found	High	Peak Found	High	High	High	High	High	High	High
High	[K].GADSLEDFLYHEGYACTSIHGDR.[S]	1xCarbamidomethyl [C16]	Human	1	2	10	O00571	O00571 [453-475]		0	2613.13	142468	275919	564999	531321	608126	627012	1.8703e+06	2.01153e+06	2.2889e+06	1.01163e+06	1.40359e+06	1.09173e+06	1.82869e+06	3.68841e+06	59447.7		64970.9	78816.5	347703	683083	720326	1.41492e+06	249634	548818		Peak Found	Peak Found	Peak Found	Peak Found	Peak Found	Peak Found	High	High	High	High	High	High	High
High	[K].KFEEFQTDMAAHEER.[V]		Human	1	1	12	Q13813	Q13813 [190-204]		1	1867.83	388288	940043	686009	424528	411847	576759	1.46944e+06	1.88736e+06	1.34861e+06	970179	1.21044e+06	1.81336e+06	1.84018e+06	5.53185e+06	615709	500924	651606	1.18823e+06	1.50557e+06	2.56964e+06	890459	1.94468e+06	117459	292695		Peak Found	Peak Found	High	Peak Found	Peak Found	Peak Found	Peak Found	High	Peak Found	High	Peak Found	High	High
High	[R].TMLITHMQDLQEVTQDLHYENFR.[S]		Human	1	1	11	Q15019	Q15019 [278-300]		0	2862.35	436673	824908			115224	61225.9	1.01597e+06	1350846	1.66001e+06	566933	770177	454966	1.63993e+06	2.55053e+06					88892.7	106004	768286	1.34427e+06	61629.7	291211		High	Peak Found	Not Found	Not Found	Peak Found	Peak Found	High	High	High	High	High	High	Peak Found
High	[K].EAESCDCLQGFQLTHSLGGGTGSGMGTLLISK.[I]	2xCarbamidomethyl [C5; C7]; 1xOxidation [M25]	Human	3	5	19	P04350; P07437; P68371	P04350 [123-154]; P07437 [123-154]; P68371 [123-154]		0	3327.53	2.26043e+06	3.79935e+06	2.33615e+06	2599555	1.99611e+06	1.26678e+06	2.24497e+06	2.45002e+06	3.4788e+06	1.99276e+06	2397792	1.59178e+06	2.49205e+06	3.90313e+06	657009	401706	584108	442426	1420864	2.28583e+06	2346573	4.18961e+06	1.01581e+06	2.67666e+06	Shared	Peak Found	High	High	High	High	High	High	High	High	High	High	Peak Found	High
High	[R].STGLILDSGATHTTAIPVHDGYVLQQGIVK.[S]		Human	1	1	16	O96019	O96019 [165-194]		0	3091.64	1.17572e+06	2.4155e+06	280663	625283	899825	163568	847587	1.01182e+06	3.2835e+06	1.69663e+06	1.81027e+06	776841	1.93217e+06	6389191		21272.6	86624.1	64284.4	1.36278e+06	2.72117e+06	1.29988e+06	3.95092e+06	147599	439087		High	High	High	Peak Found	High	Peak Found	High	High	High	High	Peak Found	High	Peak Found
High	[K].HGEVCPAGWKPGSDTIKPDVQK.[S]	1xCarbamidomethyl [C5]	Human	1	1	39	Q06830	Q06830 [169-190]		0	2406.19	1.31045e+06	4473566	1.33234e+07	1.89818e+06	1.1911e+06	2.77004e+06	2.47774e+07	28265552	35928159	22116977	30891842	4.89258e+06	23683518	70497773	743430	490538	232510	440630	1.37311e+07	26210729	1.22433e+06	2.99943e+07	871761	2.66501e+06		High	High	High	High	High	High	High	High	High	High	High	High	Peak Found
High	[K].MHDLNTDQENLVGTHDAPIR.[C]		Human	1	1	17	O43684	O43684 [81-100]		0	2276.07	733107	1.94571e+06	313112	213346	732184	661516	1.13391e+06	2.15283e+06	1.09038e+06	682885	1.56394e+06	457657	1.04414e+06	3505856	440346		185776	646756	714255	2135536	681474	1.73762e+06	563385	796889		Peak Found	High	Peak Found	High	High	High	High	High	High	High	High	High	Peak Found
High	[K].HSQAVEELAEQLEQTKR.[V]		Human	1	1	26	P35579	P35579 [1194-1210]		1	1996.01	1.95558e+06	3.01506e+06	1.15537e+06	1.4705e+06	1.19309e+06	1.50089e+06	4.04566e+06	5.80608e+06	3.58286e+06	1936524	2.35931e+06	3775095	5.64847e+06	1.65153e+07	555264	271972	653496	1.67636e+06	2.94397e+06	8.00914e+06	2.96145e+06	8.41757e+06	493416	1.0704e+06		High	High	High	High	High	High	High	High	High	High	High	High	High
High	[K].AGQVVTIWAAGAGATHSPPTDLVWK.[A]		Human	1	1	31	P02545	P02545 [491-515]		0	2533.32	1.60843e+06	3.05281e+06	2.33162e+06	2.97019e+06	2.80816e+06	2.90741e+06	3.68289e+06	4.37036e+06	7.95841e+06	2997764	4.73757e+06	1.1685e+06	4.9825e+06	1.07241e+07	155371	98835.4	307282	310575	2.53295e+06	4.47657e+06	1.38441e+06	5.95408e+06	853073	1.75724e+06		High	High	High	High	High	High	High	High	High	High	High	High	High
High	[K].NMITGTSQADCAVLIVAAGVGEFEAGISK.[N]	1xCarbamidomethyl [C11]	Human	2	3	64	Q05639; P68104	Q05639 [101-129]; P68104 [101-129]		0	2909.44	463072	937970	517985	808953	1.49182e+06	1.80951e+06	928485	836929	2.31434e+06	816776	304346	146228	4.30678e+06	5.46504e+06	378194	323084	79871.7	37049.3	1.16757e+06	2.10373e+06	588172	1.36962e+06	929258	2.19115e+06	Shared	High	High	High	High	High	High	High	High	High	High	High	High	High
High	[K].NREELDKYWSQQIEESTTVVTTQSAEVGAAETTLTELR.[R]		Human	1	1	2	P05783	P05783 [263-300]		2	4313.11							525860		1.17626e+06	297110			1.98974e+06	3043561												Not Found	Not Found	Not Found	Not Found	Not Found	Not Found	Peak Found	Not Found	High	High	Not Found	Not Found	Peak Found
High	[K].DGNVLLHEMQIQHPTASLIAK.[V]		Human	1	1	25	P40227	P40227 [59-79]		0	2315.22	5.34094e+06	12708119	4.55748e+06	6.44275e+06	3.87806e+06	4.3654e+06	4.14337e+06	5.93176e+06	1.33195e+07	9.92956e+06	1.10218e+07	5.90673e+06	7.42398e+06	1.74422e+07	691586	440226	1.62831e+06	2.18551e+06	7.29897e+06	1.61321e+07	5641805	1.34882e+07	2.80057e+06	8.57994e+06		High	High	High	High	High	High	High	High	High	High	High	Peak Found	High
High	[K].TDEFQLHTNVNDGTEFGGSIYQK.[V]		Human	1	1	26	P21796	P21796 [175-197]		0	2600.19	4.60472e+06	6.14792e+06	1.86815e+06	2.13325e+06	5.26795e+06	4.07046e+06	6.58275e+06	7.22983e+06	1.14556e+07	6.06973e+06	7.2928e+06	747737	4.6026e+06	1.02244e+07	1.17729e+06	1.08265e+06	691360	708031	5.20962e+06	7.02543e+06	2.69562e+06	6.25641e+06	4.75243e+06	8.83422e+06		High	High	High	High	High	High	High	High	High	High	High	High	Peak Found
High	[K].AGESVLVHGASGGVGLAACQIAR.[A]	1xCarbamidomethyl [C19]	Human	1	1	18	Q08257	Q08257 [148-170]		0	2180.12	1.3087e+06	2532687	610336	907904	1.56175e+06	2127369	2.5068e+06	2.98263e+06	5.76991e+06	2.37114e+06	3.52747e+06	149222	1.58547e+06	4.3707e+06			256627		1.10639e+06	2.79022e+06	835650	2.11592e+06		3.37269e+06		High	High	High	Peak Found	High	High	High	High	High	Peak Found	High	High	High
High	[R].FGGEHVPNSPFQVTALAGDQPSVQPPLR.[S]		Human	1	1	42	P21333	P21333 [1726-1753]		0	2945.49	2734753	5.54884e+06	2500421	3.94901e+06	3.25794e+06	2.97914e+06	7870118	8280465	5.49703e+06	3.03338e+06	4361862	7.76889e+06	8062438	15644618	2851722	1.86273e+06	2.59967e+06	4.15561e+06	5.08247e+06	11024818	5.41938e+06	7.56653e+06	710032	994315		High	High	High	High	High	High	High	High	High	High	High	High	High
High	[R].KPLLPYTPGSDVAGVIEAVGDNASAFK.[K]		Human	1	1	40	Q08257	Q08257 [62-88]		0	2716.42	1.36798e+06	1.32094e+06	253652	260127	1.5389e+06	1.36085e+06	1.34956e+06	1.39823e+06	1.43315e+06	1.34131e+06	1.81355e+06	136756	712855	2.03982e+06	352024	87861.9	82851.6	61059.9	417115	447412	217758	511491	839907	1.65176e+06		High	High	Peak Found	Peak Found	High	High	High	High	High	High	High	Peak Found	High
High	[R].ERPGSEEPPAEPVSFYTQPFSHYGQALCVSFPQPCR.[A]	2xCarbamidomethyl [C28; C35]	Human	1	1	1	Q9H4A4	Q9H4A4 [96-131]		0	4151.9							295832	358055	1.80098e+06	567396	83111.7	569549	1.02447e+06	2354087							298873	270741				Not Found	Not Found	Not Found	Not Found	Not Found	Not Found	Peak Found	Peak Found	High	Peak Found	Peak Found	Peak Found	Peak Found
High	[K].TFNQVEIKPEMIGHYLGEFSITYKPVK.[H]		Human	1	1	6	P62841	P62841 [101-127]		0	3168.64							5.42445e+06	6.32879e+06	7.46325e+06	895529		541162	2.60163e+06	5.72328e+06	13167.7	16654.9					306850			26338.4		Not Found	Not Found	Not Found	Not Found	Not Found	Not Found	High	Peak Found	High	High	Not Found	Peak Found	Peak Found
High	[K].GPAVGIDLGTTYSCVGVFQHGK.[V]	1xCarbamidomethyl [C14]	Human	1	1	43	P11142	P11142 [4-25]		0	2263.12	4696969	6.98458e+06	1.4746e+07	1.00644e+07	1.96948e+07	1.49281e+07	1.06871e+07	1.2845e+07	19631642	1.28604e+07	2.07137e+07	5.60869e+06	19421433	4.12508e+07	978414	513889	1.39494e+06	978750	5.36003e+06	7.5641e+06	8.10248e+06	1.40326e+07	5.56369e+06	1.56449e+07		Peak Found	High	High	High	High	High	High	High	High	High	High	Peak Found	High
High	[K].FLAAGTHLGGTNLDFQMEQYIYK.[R]		Human	1	1	12	P08865	P08865 [18-40]		0	2617.28	564446	921282			529117	587593	1.52026e+06	1507056	2.65857e+06	1010855	757451	189672	4.55447e+06	8947697					397404	625829	521831	798448	458738	902868		Peak Found	High	Not Found	Not Found	Peak Found	High	High	High	High	High	Peak Found	Peak Found	High
High	[R].TQQAAQANITLQEQIEAIHK.[A]		Human	1	1	21	Q15459	Q15459 [512-531]		0	2235.17	444592	805186	549152	652359	758539	935069	1.27651e+06	1.50888e+06	1.23497e+06	833618	1.02154e+06	962513	1.24737e+06	3088368	452429	432611	378776	528964	683265	1.88183e+06	827432	2226213	159448	416768		High	High	Peak Found	Peak Found	High	High	High	High	High	High	High	High	High
High	[R].VETGILRPGMVVTFAPVNITTEVK.[S]	1xOxidation [M10]	Human	1	1	20	Q05639	Q05639 [267-290]		0	2587.42	452664	1.36351e+06	582256	824713	676037	493227	452167	536304	1.56808e+06	532246	816511	456855	754672	1.31163e+06	246471	298667	401194	331650	659008	1.1939e+06	535474	1.70371e+06	389430	869349		High	High	High	High	High	High	Peak Found	High	High	High	High	High	High
High	[R].HIDCAYVYQNEHEVGEAIQEK.[I]	1xCarbamidomethyl [C4]	Human	1	1	18	O60218	O60218 [42-62]		0	2532.15	793797	1.54889e+06	296794	351188	881370	604194	832375	1.06923e+06	2.59036e+06	1.39151e+06	1.93575e+06		606185	1.57531e+06	88507.5		224798	242919	981282	2.0727e+06	590686	1.2801e+06	690326	1634495		High	High	High	High	High	Peak Found	Peak Found	High	Peak Found	High	High	Not Found	High
High	[K].DEEEDQTLVNLDTYTSDLHFQVSK.[D]		Human	1	1	6	Q1KMD3	Q1KMD3 [238-261]		0	2826.3	87650.2	152980	113176	147574	654895	705051	580581	598442	248825	174012	193845	161147	675080	1.30638e+06	179764	144175	83916.6	53805.3	291737	424638	365829	687180	53608.6	233843		Peak Found	Peak Found	Peak Found	Peak Found	High	Peak Found	High	Peak Found	Peak Found	Peak Found	Peak Found	Peak Found	High
High	[R].IGDYVQQHGGVSLVEQLLQDPK.[L]		Human	1	1	21	P12081	P12081 [267-288]		0	2423.26	840563	1.63784e+06	801697	953797	649501	393659	847113	897150	1769915	1.00618e+06	1.03697e+06	559137	2.06895e+06	3.96449e+06	196152	157529	164895	148698	779702	1.41979e+06	808028	2.02324e+06	376748	708610		High	High	High	High	High	High	High	High	High	High	High	High	High
High	[K].MGEDMHTIGFGIYEVPEELSGQTNIHLSK.[N]		Human	1	1	6	P17655	P17655 [422-450]		0	3232.53	584351	137905	276977	240516	623707	444281	2.11642e+06	1.73939e+06	2.88928e+06	1.40611e+06	999532	590884	2.93936e+06	5.2652e+06	8554.31		7903.75	10457.7	372078	90241.4	525067	858440				Peak Found	Peak Found	Peak Found	Peak Found	Peak Found	Peak Found	High	High	High	High	High	Peak Found	Peak Found
High	[K].APVNTAELTDLLIQQNHIGSVIK.[Q]		Human	1	1	19	Q9P287	Q9P287 [85-107]		0	2474.36	638450	1.33369e+06	659829	827583	460224	455191	399572	585264	1.20958e+06	491083	819567	462686	931156	1.33255e+06	140555	91801.4	163691	155124	787966	1.57451e+06	533703	1.27293e+06	246851	702476		High	High	High	High	High	High	Peak Found	High	High	High	High	High	High
High	[R].HIADLAGNSEVILPVPAFNVINGGSHAGNK.[L]		Human	1	1	60	P06733	P06733 [133-162]		0	3011.57	1.12687e+07	2.19259e+07	1.11406e+07	1144163	6.28628e+06	2.62127e+06	1.57313e+07	1.61345e+07	2.63034e+07	1.1559e+07	1.60957e+07	5.38173e+06	2.06207e+07	4.21229e+07	540543	205071	119896	176070	9.71041e+06	1.24081e+07	9.84325e+06	29657710	3.50332e+06	1.04016e+07		High	High	High	High	High	High	High	High	High	High	High	High	High
High	[K].GVNIGGAGSYIYEKPLAEGPQVTGPIEVPAAR.[A]		Human	1	1	21	P52943	P52943 [66-97]		0	3210.68	1.16962e+06	2.77649e+06	1.1752e+06	1.80709e+06	2767580	2.92604e+06	3.49298e+06	3540496	3.79589e+06	2.29295e+06	3.00769e+06	569203	1.63605e+06	2.96766e+06	838860	625730	270038	415578	997009	1961343	931550	2.1143e+06	671469	1990732		High	High	High	High	High	High	High	High	High	High	High	High	High
High	[K].AYHEQLTVAEITNACFEPANQMVK.[C]	1xCarbamidomethyl [C15]	Human	1	1	51	Q9BQE3	Q9BQE3 [281-304]		0	2764.31	5.67325e+06	1.11095e+07	4.4522e+06	6.31135e+06	5.55542e+06	5.32975e+06	5.01431e+06	5.68925e+06	1.85843e+07	1.11731e+07	1.26655e+07	4.91119e+06	1.17969e+07	1.95541e+07	995570	593222	1.33526e+06	1.30376e+06	1.02213e+07	1.56397e+07	6.9849e+06	1.38623e+07	4.8175e+06	1.14567e+07		High	High	High	High	High	High	High	High	High	High	High	High	High
High	[K].NSSYVHGGLDSNGKPADAVYGQK.[E]		Human	1	1	26	Q13283	Q13283 [37-59]		0	2364.12	2.07712e+06	4.83919e+06	4.41255e+06	11922113	4.39564e+06	7.41503e+06	4.22387e+06	6.5907e+06	8647000	7.28637e+06	1.14131e+07	5.22964e+06	4.07009e+06	1.09316e+07	1.39041e+06	919964	2.06968e+06	4304616	2.43585e+06	9.78648e+06	3.43954e+06	8.40053e+06	2.33024e+06	6.69354e+06		High	High	High	High	High	High	High	High	High	High	High	High	Peak Found
High	[K].VAVAIPNRPPDAVLTDTTSLNQAALYR.[L]		Human	1	1	25	P51659	P51659 [480-506]		0	2866.54	847635	1.93089e+06	2606217	3.29827e+06	2.59331e+06	2.06796e+06	3.07205e+06	2.97987e+06	4697001	2.45086e+06	2.68392e+06	2.0751e+06	2.85358e+06	5.1412e+06	752266	630134	490215	709982	1.35742e+06	4030150	1.34231e+06	3.43113e+06	585665	1.56759e+06		High	High	High	High	High	High	High	High	High	High	High	High	High
High	[R].TVSLGAGAKDELHIVEAEAMNYEGSPIK.[V]		Human	1	1	18	P06748	P06748 [46-73]		1	2929.46	706284	1.29938e+06	105274	61025.5	506794	532142	2.28981e+06	2.54719e+06	3.11316e+06	1.77551e+06	1.54573e+06	1.87055e+06	2.58353e+06	4.62223e+06		23630.2	28968.2	24373.2	248269	411969	563593	2.44423e+06	194911	1.40979e+06		High	High	Peak Found	Peak Found	High	High	High	High	High	High	High	High	High
High	[K].TTSGYAGGLSSAYGGLTSPGLSYSLGSSFGSGAGSSSFSR.[T]		Human	1	1	54	P05787	P05787 [415-454]		0	3725.72	7.83436e+06	1.94803e+07	7.05567e+06	1.11052e+07	6.85165e+06	8.56126e+06	9.06935e+06	9.60936e+06	1.7919e+07	9.64245e+06	5.69791e+06	4.00563e+06	1.94727e+07	2.93426e+07	2.13491e+06	1.60281e+06	1.06621e+06	831538	2.63399e+06	6.98534e+06	5.25125e+06	1.36242e+07	3.52684e+06	1.22103e+07		High	High	High	High	High	High	High	High	High	High	High	High	High
High	[K].SKDDQVTVIGAGVTLHEALAAAELLK.[K]		Human	1	1	24	P29401	P29401 [498-523]		1	2649.45	699553	851140	103861		797652	169630	1828755	1.87488e+06	4.70181e+06	2.16093e+06	1.69692e+06	964749	5.39805e+06	9.88441e+06	9499.7				715712	980583	691348	1.35068e+06	574534	1.1987e+06		High	High	Peak Found	Not Found	High	Peak Found	High	High	High	High	High	High	High
High	[R].ISNGGLEEGKPVDLVLSCVDNFEAR.[M]	1xCarbamidomethyl [C18]	Human	1	1	15	Q9GZZ9	Q9GZZ9 [164-188]		0	2718.34	371985	809008	371873	545797	320193	391260	257817	318116	1.07103e+06	474730	448811	250652	899501	1.50619e+06	122940	37052	97201.7	90267.4	449571	827966	418269	763117	215032	596200		High	High	Peak Found	High	High	High	High	High	High	High	High	High	High
High	[R].HGGEDYVFSLLTGYCEPPTGVSLR.[E]	1xCarbamidomethyl [C15]	Human	1	1	16	P08574	P08574 [205-228]		0	2654.26	579904	919744	71151.6	92741.2	441315	324992	1.9026e+06	1.76271e+06	2.7342e+06	544489	444845	281085	1.55476e+06	2.1878e+06	50056.2	20056.8	13286.2		175032	236580	638819	1.21007e+06	397243	781572		High	High	Peak Found	Peak Found	High	High	High	High	High	High	High	High	High
High	[R].QDHPSSMGVYGQESGGFSGPGENR.[S]		Human	1	1	17	Q01844	Q01844 [269-292]		0	2480.05	628172	948151	1.29159e+06	1092252	1.92835e+06	1.36886e+06	1.37582e+06	1.86691e+06	2.28946e+06	1.1258e+06	1.87646e+06	1587001	2.08906e+06	4379445	1930924	1.60206e+06	1.18744e+06	1.87478e+06	1707470	2825088	1.32061e+06	2953818	260941	377655		High	Peak Found	High	Peak Found	High	High	High	High	High	High	High	High	High
High	[K].KAPGFGGFGSSAVSGGSTAAMITETIIETDKPK.[V]		Human	1	1	4	P48444	P48444 [179-211]		1	3212.61		660041	67771.8	104131	160503	51349.9	435482	315135	1.46621e+06	156612	633988	337356	1.51287e+06	1.71459e+06		41533.2	25616.4		234318	468497	445566	1.13952e+06	88030.5	229668		Not Found	Peak Found	Peak Found	Peak Found	Peak Found	Peak Found	Peak Found	Peak Found	High	High	High	Peak Found	Peak Found
High	[K].LKLEAELGNMQGLVEDFKNK.[Y]		Human	1	1	15	P05787	P05787 [159-178]		2	2276.2	1.43955e+06	2.56251e+06			694602		2.2519e+06	2.9451e+06	3.3743e+06	1.51151e+06	1.68605e+06	540811	5.49405e+06	9.32178e+06						96251.3	1.03779e+06	1.66821e+06	278180			High	High	Not Found	Not Found	Peak Found	Not Found	High	High	High	High	High	High	High
High	[K].QTIDNSQGAYQEAFDISKK.[E]		Human	1	1	24	P27348	P27348 [140-158]		1	2143.03	1703615	3360072	1.11722e+06	1.54938e+06	1.71437e+06	2.6099e+06	2.0403e+06	3.04286e+06	2.4213e+06	1.43481e+06	1831145	347684	1.65535e+06	4.11656e+06	1.06041e+06	1.0352e+06	472618	1.186e+06	1.30852e+06	2.85284e+06	995993	1.60816e+06	690838	994343		High	High	High	High	High	High	High	High	High	High	High	High	High
High	[R].KPAAGLSAAPVPTAPAAGAPLMDFGNDFVPPAPR.[G]		Human	1	1	43	Q9NQC3	Q9NQC3 [58-91]		0	3271.69	1.19958e+06	5.27169e+06	2.67451e+06	3.7127e+06	3.03114e+06	3.5892e+06	3.77112e+06	4.77606e+06	6.304e+06	3456911	3.80666e+06	4.31811e+06	6.21052e+06	9.91736e+06	1.54326e+06	717402	1.31557e+06	1.90053e+06	4.30629e+06	1.01056e+07	4.86125e+06	11089401	1.23565e+06	2.02848e+06		High	High	High	High	High	High	High	High	High	High	High	High	High
High	[R].EDGNEEDKENQGDETQGQQPPQR.[R]		Human	1	1	19	P67809	P67809 [257-279]		1	2628.1	720874	1.77308e+06	757262	2.13346e+06		1.71308e+06	508729		933506			329155			1.02229e+06	860451	547855	740247	1.80418e+06	558383	755182	793583	657184	894712		High	High	High	High	High	Peak Found	Peak Found	High	High	High	High	High	Not Found
High	[K].ESEDKPEIEDVGSDEEEEKKDGDK.[K]	1xPhospho [S13]	Human	1	1	22	P07900	P07900 [251-274]	P07900 1xPhospho [S263]	2	2816.15	1.14799e+06	1.86181e+06	1741926	3.76065e+06	3.0851e+06	4.36377e+06	3.81059e+06	4.64976e+06	3.89984e+06	2.63356e+06	3.63489e+06	2.03751e+06	4.87551e+06	11160732	2.9756e+06	2.08161e+06	1.75786e+06	3.10783e+06	3.97897e+06	6.8948e+06	2.17448e+06	5.4263e+06	334492	748051		High	Peak Found	High	High	Peak Found	High	High	High	High	High	High	Peak Found	High
High	[K].AALANLCIGDVITAIDGENTSNMTHLEAQNR.[I]	1xCarbamidomethyl [C7]	Human	1	1	7	O00151	O00151 [39-69]		0	3312.59	403573	543060	76819.9	33680.9	616670	501536	885827	787071	965532	395491	421179	81315.6	732233	1.03166e+06	46592.4	5535.77	12760.5	7521.52	205717	251724	97711.3	124552	220068	468284		Peak Found	Peak Found	Peak Found	Peak Found	Peak Found	High	High	Peak Found	High	Peak Found	High	Peak Found	High
High	[K].RVEIQMPKPAEAPTAPSPAQTLENSEPAPVSQLQSR.[L]		Human	1	1	2	Q9UHD8	Q9UHD8 [187-222]		1	3854.97	266967	1.43594e+06	193589	783636	440849	757569	1.36857e+06	1.61584e+06	724138	1.29517e+06	1126880	831634	334862	748140			201381	62996.4	278147	187005	772984	1.02483e+06	52701.3	422141		Peak Found	Peak Found	Peak Found	Peak Found	Peak Found	Peak Found	Peak Found	Peak Found	Peak Found	High	High	Peak Found	Peak Found
High	[K].NGTQVHGTITGVDVSMNTHLK.[A]		Human	1	1	20	P62314	P62314 [21-41]		0	2209.1	415345	1.13457e+06	1.23515e+06	888027	595895	1.09292e+06	2298094	2.17745e+06	1.07142e+06	1.11896e+06	1.7844e+06	629059	904521	2.23793e+06	260904	142814	38583.6	104590	842390	861269	1.07677e+06	2319225	339309	407614		High	High	High	High	High	High	High	High	Peak Found	High	High	Peak Found	High
High	[R].MVAAATNNLCEAANAAVQGHASQEK.[L]	1xCarbamidomethyl [C10]	Human	1	1	14	Q9Y490	Q9Y490 [2399-2423]		0	2556.19	187465	364315	239003	413271	209040	385867	693750	796957	580443	364783	439766	771464	691784	1.81056e+06	392714	335714	319451	672570	665502	1.65479e+06	498903	1.47807e+06	67761.1	195342		Peak Found	Peak Found	Peak Found	Peak Found	Peak Found	Peak Found	High	High	High	High	High	High	High
High	[K].QTISNACGTIGLIHAIANNK.[D]	1xCarbamidomethyl [C7]	Human	1	1	8	P15374	P15374 [89-108]		0	2096.09	314659	514026	314103	564397	348030	405541	381143	578107	456830	316205	443391		332490	905533	103742	107088	96175.7	111281	407753	960652	233096	389994	297755	770037		Peak Found	Peak Found	Peak Found	Peak Found	High	Peak Found	High	High	High	High	Peak Found	Not Found	Peak Found
High	[K].VEESGEHVILGTGELYLDCVMHDLR.[K]	1xCarbamidomethyl [C19]	Human	1	1	3	Q15029	Q15029 [621-645]		0	2871.37					35119.8		113654	100057	85380.6	25588.9	34529.6	20145.1	393999	566600			3902.71		10747.6		39609.5	61222.8				Not Found	Not Found	Not Found	Not Found	Peak Found	Not Found	High	Peak Found	Peak Found	Peak Found	Peak Found	Peak Found	High
High	[R].LTGSSAQEEASGVALGEAPDHSYESLR.[V]		Human	1	1	21	Q13011	Q13011 [33-59]		0	2761.29	600732	883303	169597	283409	501306	543119	597546	930684	1.17955e+06	715291	1.01315e+06		282317	627383	223221	169385	118658	243967	549391	1.41322e+06	248227	805275	519864	1.38303e+06		High	High	High	High	High	High	High	High	High	High	High	Not Found	Peak Found
High	[K].NGPLEVAGAAVSAGHGLPAK.[F]		Human	1	1	85	O75367	O75367 [252-271]		0	1815.97	3.96191e+06	8.99452e+06	1.86783e+06	3.28074e+06	2.92315e+06	4.79291e+06	4.72541e+06	6970972	7.78193e+06	4.70853e+06	6120601	3.12642e+06	3.45905e+06	9623492	2.21571e+06	1.45145e+06	2.13601e+06	3.8639e+06	3248154	8.22632e+06	2.18129e+06	5.88692e+06	1.31071e+06	4.41637e+06		High	High	High	High	High	High	High	High	High	High	High	High	High
High	[R].SKVDEAVAVLQAHQAK.[E]		Human	1	2	34	P11940	P11940 [605-620]		1	1693.92	1.51514e+06	4.83872e+06	6.46572e+06	5.21338e+06	5.57447e+06	6.00595e+06	5.79195e+06	2.39293e+06	1.46325e+07	8.20868e+06	1.38414e+07	5.19302e+06	4.33423e+06	1.42199e+07	751488	258606	1.14494e+06	2.53182e+06	3.09607e+06	5.43326e+06	3.16997e+06	6.71502e+06	1.0624e+06	2.79706e+06		High	High	High	High	High	High	High	High	High	High	High	High	High
High	[K].TEQGGAHFSVSSLAEGSVTSVGSVNPAENFR.[V]		Human	1	1	31	P13010	P13010 [569-599]		0	3121.48	594588	738054	1.81368e+06	2.09813e+06	3.6243e+06	3.28045e+06	2.82461e+06	2.99204e+06	3.26198e+06	2.36278e+06	2.21276e+06	1.45375e+06	2.90864e+06	5409371	877956	509788	526353	413470	1.20555e+06	2.26069e+06	1.40664e+06	3.36522e+06	557116	987657		Peak Found	High	High	High	High	High	High	High	High	High	High	High	High
High	[K].CQEVISWLDANTLAEKDEFEHK.[R]	1xCarbamidomethyl [C1]	Human	1	1	25	P0DMV9	P0DMV9 [574-595]		1	2662.25	6.07022e+06	1.22308e+07	6.48559e+06	8.65305e+06	5.21761e+06	6022766	8.96702e+06	1.00906e+07	24071717	1.48928e+07	1.61881e+07	8.6435e+06	7.34672e+06	1.66134e+07	309361	154199	1.0689e+06	1.2627e+06	4.96951e+06	10316993	9959850	1.88218e+07	1.68358e+06	3.57246e+06		High	High	High	High	High	High	High	High	High	High	High	High	High
High	[R].AGEARPGPTAESASGPSEDPSVNFLK.[N]		Human	1	1	18	Q13501	Q13501 [213-238]		0	2571.23	594872	1218613	837411	1.03372e+06	556273	750135	598030	419462	1.68299e+06	864609	1.40714e+06	407762	772123	2.05678e+06	133390	116340	169854	412407			513791	1.34358e+06	78364.4	181748		High	High	High	High	High	High	High	Peak Found	High	High	High	High	High
High	[R].GPVKPTGGPGGGGTQTQQQMNQLK.[N]		Human	1	1	12	P26196	P26196 [23-46]		0	2366.19	935425	1316683	1.28684e+06	1.81666e+06	458022	1.08373e+06	1.24199e+06	1.17336e+06	3.02711e+06	1.27745e+06		642220	1.19048e+06	2967594	461248	162880	302460	868257	821855	2.1159e+06	494473	2254445	401826	1.07829e+06		High	High	Peak Found	High	Peak Found	High	Peak Found	Peak Found	Peak Found	Peak Found	Not Found	Peak Found	High
High	[K].MIINEELMASLDQPTQTVVMHR.[T]		Human	1	2	9	Q99613	Q99613 [825-846]		0	2556.26	60694.9	78082.8	38779.6	50130	481605	335272	437792	328196	194205	119974	132566	147085	941555	2.25656e+06	95487.9	62560.5	45879.7	37384.8	331993	390019	345271	701638	16678.2	62316.1		Peak Found	Peak Found	Peak Found	Peak Found	High	Peak Found	High	High	Peak Found	Peak Found	Peak Found	High	High
High	[R].EGITAIGGTSTISSEGTQHSYSEEEK.[V]		Human	1	1	23	Q14651	Q14651 [100-125]		0	2698.23	802005	2.44327e+06	2179987	3.31621e+06	1.41322e+06	1.90836e+06	831178	1107426	3.45957e+06	2.03208e+06	3.02566e+06	1.1066e+06	1.7326e+06	3.82286e+06	447359	426986	519024	1.28767e+06	915708	2.11772e+06	951242	2074257	918134	1.34568e+06		Peak Found	High	High	High	High	High	High	High	High	High	High	High	High
High	[R].KEAESCDCLQGFQLTHSLGGGTGSGMGTLLLSK.[I]	2xCarbamidomethyl [C6; C8]	Human	3	5	10	P04350; P07437; P68371	P04350 [122-154]; P07437 [122-154]; P68371 [122-154]		1	3439.63	949241	2.41948e+06	134538		89673.2		903352	1.9338e+06	4.94688e+06	2.05591e+06	3.20023e+06	1.56891e+06	986655	3.08235e+06					1.38431e+06	1.64742e+06	2.82264e+06	6.56134e+06	28169.6	113677	Shared	Peak Found	Peak Found	Peak Found	Not Found	Peak Found	Not Found	Peak Found	Peak Found	High	High	High	Peak Found	High
High	[K].TGQATVASGIPAGWMGLDCGPESSKK.[Y]	1xCarbamidomethyl [C19]	Human	1	1	21	P00558	P00558 [298-323]		1	2605.24	4423769	10007313	1.00226e+06	2.00211e+06	2729955	3.11213e+06	2448423	3652191	6581502	4541801	5861932	3.17343e+06	7139524	13198403	1.4011e+06	1290429	1.1345e+06	1.93691e+06	5.94794e+06	12610308	4554534	10661588	1.32212e+06	3.3793e+06		High	High	High	High	High	High	High	High	High	High	High	High	High
High	[K].LADDVDLEQVANETHGHVGADLAALCSEAALQAIR.[K]	1xCarbamidomethyl [C26]	Human	1	1	5	P55072	P55072 [390-424]		0	3672.79	746627	1.30259e+06	251176	269220	3.18214e+06	2.44952e+06	3.18273e+06	2.90662e+06	2.20811e+06	762329	1.0594e+06	1.20859e+06	7.37443e+06	1.50602e+07	506683	179508	106799	74809	1.10135e+06	1.49369e+06	2.02943e+06	4361181	259350	513606		Peak Found	Peak Found	Peak Found	Peak Found	Peak Found	Peak Found	Peak Found	Peak Found	High	Peak Found	High	Peak Found	High
High	[K].KLNCQVIGASVDSHFCHLAWVNTPK.[K]	2xCarbamidomethyl [C4; C16]	Human	1	1	2	Q06830	Q06830 [68-92]		1	2881.42	177172	268244					977013	1.36482e+06	1.87134e+06	739308	879315	444138	150320						20861.9	54985.7	385227	1.08767e+06				Peak Found	Peak Found	Not Found	Not Found	Not Found	Not Found	Peak Found	Peak Found	High	Peak Found	High	Peak Found	Peak Found
High	[R].VETGVLKPGMVVTFAPVNVTTEVK.[S]	1xOxidation [M10]	Human	1	2	108	P68104	P68104 [267-290]		0	2531.38	7.28703e+06	1.86615e+07	6440683	8.68779e+06	4.7597e+06	4.95084e+06	9.95576e+06	9.11419e+06	1.27376e+07	4.33972e+06	1.04646e+07	5.27278e+06	6.94345e+06	1.39535e+07	2.70362e+06	403639	1.40706e+06	1.94002e+06	7.06536e+06	1.33771e+07	6.94796e+06	1.45556e+07	2.5456e+06	5.75532e+06		High	High	High	High	High	High	High	High	High	High	High	High	High
High	[R].RPQYSNPPVQGEVMEGADNQGAGEQGRPVR.[Q]		Human	1	1	6	P67809	P67809 [205-234]		0	3223.53			2529115				3.22281e+06		6788302	3.69948e+06	3.63421e+06	1.83461e+06	4650826	9899168					2363164							Not Found	Not Found	Peak Found	Not Found	Not Found	Not Found	Peak Found	Not Found	High	High	High	Peak Found	Peak Found
High	[R].FDDAVVQSDMKHWPFMVVNDAGRPK.[V]		Human	1	1	3	P11142	P11142 [78-102]		1	2889.38	268248	920475					1.79689e+06	2.09065e+06	1.53466e+06	869982	514434	530066	696751	1.30286e+06							226312	281671				Peak Found	Peak Found	Not Found	Not Found	Not Found	Not Found	Peak Found	Peak Found	High	High	Peak Found	Peak Found	Peak Found
High	[R].AEGSDVANAVLDGADCIMLSGETAK.[G]	1xCarbamidomethyl [C16]; 1xOxidation [M18]	Human	1	1	19	P14618	P14618 [343-367]		0	2510.14	3.79241e+06	7.87891e+06	2501056	6465259	4.89059e+06	5.12736e+06	3515596	3.76774e+06	4.41623e+06	2.91891e+06	3.77514e+06	2.59146e+06	2.13434e+06	4.57117e+06	1.58559e+06	1.21974e+06	1.2969e+06	1.6058e+06	2.62433e+06	5.81261e+06	2.73193e+06	6.52911e+06	2.72709e+06	6.59102e+06		Peak Found	High	Peak Found	High	High	High	High	High	High	Peak Found	High	Peak Found	High
High	[K].ALVLDCHYPEDEVGQEDEAESDIFSIR.[E]	1xCarbamidomethyl [C6]	Human	1	1	36	Q07021	Q07021 [181-207]		0	3136.41	1.62291e+06	3070235	473227	385982	3.06295e+06	2.59597e+06	1.31613e+06	2.33947e+06	4.18629e+06	2.40419e+06	2.40888e+06	457217	2.51403e+06	4.26976e+06	486011	342972	444310	453246	880886	1.43408e+06	1.04625e+06	2308996	1.46761e+06	2.21383e+06		High	High	High	High	High	High	High	High	High	High	High	High	High
High	[R].HVDAHATLNDGVVVQVMGLLSNNNQALR.[R]		Human	1	1	6	Q13283	Q13283 [79-106]		0	2985.53	110919						817974	635510	2.23553e+06	537101	138373	21857.9	1.0857e+06	2.32217e+06							85579.9		56475.3			Peak Found	Not Found	Not Found	Not Found	Not Found	Not Found	Peak Found	Peak Found	High	High	High	Peak Found	High
High	[R].CSDAAGYPHATHDLEGPPLDAYSIQGQHTISPLDLAK.[L]	1xCarbamidomethyl [C1]	Human	1	1	4	Q15365	Q15365 [201-237]		0	3945.87	92559.4	371308					772068	457524	1.53534e+06	973367	1.76452e+06	506819	2.06027e+06	2.81785e+06					264249	378579	297556	729788				Peak Found	Peak Found	Not Found	Not Found	Not Found	Not Found	Peak Found	Peak Found	High	High	High	Peak Found	Peak Found
High	[K].HDDPALTLVAGLTSNKPTDK.[L]		Human	1	1	9	Q6P996	Q6P996 [316-335]		0	2093.09	67533.3	245362	583041	819072	896580	1.11333e+06	450241	831717	750559	519762	566477	279476	749999	1.99217e+06	73259	156202	205181		453539	979393	452417	1.07293e+06	162722	165576		Peak Found	Peak Found	High	High	High	High	Peak Found	Peak Found	High	Peak Found	Peak Found	High	High
High	[R].KQPPVSPGTALVGSQK.[E]		Human	1	1	66	P17096	P17096 [31-46]		1	1593.9	8.60092e+06	1.53644e+07	7227165	9.23068e+06	1.20665e+07	1.23365e+07	1.19113e+07	2.43186e+07	13196158	8.00132e+06	1.32035e+07	1.45698e+06	5.89869e+06	18059948	5.92609e+06	5.41955e+06	2.17854e+06	3.21479e+06	5.83835e+06	1.54104e+07	4.25434e+06	1.39503e+07	2.50692e+06	5.63334e+06		High	High	High	High	High	High	High	High	High	High	High	Peak Found	High
High	[R].VVGFHVLGPNAGEVTQGFAAALK.[C]		Human	1	1	21	Q16881	Q16881 [585-607]		0	2282.23	1.19533e+06	2.79088e+06	835868	1.03628e+06	1186472	936806	1.20044e+06	1.17155e+06	1.95255e+06	1.02395e+06	1.46498e+06	615719	1.8847e+06	4.36438e+06	116893	62997.6	211910	107793	1.11296e+06	1.82786e+06	857824	1.97193e+06	512521	1.63577e+06		Peak Found	High	High	High	High	High	High	High	High	High	High	High	High
High	[R].HGLLVPNNTTDQELQHIR.[N]		Human	1	1	27	P56537	P56537 [68-85]		0	2085.08	3528334	6.67541e+06	1.84417e+06	3.27438e+06	3.105e+06	5.01574e+06	7.06058e+06	1.03569e+07	6.57057e+06	4.4057e+06	6.38737e+06	1.0831e+06	3.77229e+06	8.84996e+06	896158	767433	556529	1.06084e+06	3.09261e+06	8.28423e+06	2.57653e+06	8.6728e+06	1.15672e+06	3.64981e+06		High	High	High	High	High	High	High	High	High	High	High	Peak Found	High
High	[K].QAAASATQTIAAAQHAASTPK.[A]		Human	1	1	20	Q9Y490	Q9Y490 [923-943]		0	1995.03	392179	963649	749009	936665	597675	1.06216e+06	1.27101e+06	1.81497e+06	1.27562e+06	651488	1.21412e+06	1.2011e+06	1.0408e+06	3342630	668873	760973	681269	1.76574e+06	1.10144e+06	2.49983e+06		2.09655e+06	194707	577835		High	High	Peak Found	High	Peak Found	Peak Found	High	High	High	High	High	High	High
High	[K].LADQCTGLQGFLVFHSFGGGTGSGFTSLLMER.[L]	1xCarbamidomethyl [C5]	Human	2	3	3	Q71U36; Q9BQE3	Q71U36 [125-156]; Q9BQE3 [125-156]		0	3390.62								140792	1.2196e+06	103899			407426	578479											Shared	Not Found	Not Found	Not Found	Not Found	Not Found	Not Found	Not Found	Peak Found	High	High	Not Found	Not Found	Peak Found
High	[R].CPEALFQPSFLGMESCGIHETTFNSIMK.[C]	2xCarbamidomethyl [C1; C16]	Human	1	2	84	P60709	P60709 [257-284]		0	3231.46	3.12999e+07	5.29132e+07	5.31162e+06	6.52821e+06	1.77074e+07	1.55729e+07	3.43555e+07	4.32966e+07	6.06379e+07	3.43624e+07	2.5342e+07	1.9749e+07	1.03988e+08	1.78322e+08	4.85533e+06	2.41892e+06	2.07987e+06	1.6466e+06	2.55748e+07	3.49449e+07	3.57808e+07	83011825	1.17895e+07	2.75596e+07		High	High	High	High	High	High	High	High	High	High	High	High	High
High	[K].LPYDVTPEQALAHEEVK.[T]		Human	1	1	31	P46940	P46940 [1112-1128]		0	1938.98	1.40616e+06	2.78639e+06	1.8492e+06	2.82193e+06	2.19497e+06	3.11493e+06	3.83406e+06	4.8685e+06	3.26532e+06	2.27943e+06	2.66029e+06	3.51542e+06	4.08993e+06	1.13692e+07	1.65818e+06	1.67321e+06	2.35048e+06	5.29423e+06	4.37527e+06	9.78545e+06	3.92526e+06	9.62833e+06	491931	1.4083e+06		Peak Found	High	High	High	High	High	High	High	High	High	High	High	High
High	[R].RPLIDQVVQTALSETQDPEEVSVTVK.[A]		Human	1	1	14	Q00610	Q00610 [968-993]		0	2881.52	82881.1	134391	51370.9	54090.9	493926	441569	747647	278689	694303	265983	164306	96174.4	1.71164e+06	2.55241e+06			29114.5	22124.5	167412	337180	108720	350827	29521.4	98518.1		Peak Found	Peak Found	Peak Found	Peak Found	High	High	High	High	High	High	High	Peak Found	High
High	[R].AQHLSPAPGLAQPAAPAQASAAIPAAGK.[A]		Human	1	1	18	Q9BW04	Q9BW04 [381-408]		0	2562.38	1.16329e+06	2.59247e+06	1.12126e+06	2.13823e+06	1.14669e+06	1.75974e+06	1.53116e+06	2.67136e+06	3.16687e+06	1.90272e+06	2.01535e+06	1.68505e+06	844532	2.74951e+06	843603	691580	614374	1.65789e+06	986577	3.08961e+06	931126	1937607	407031	1.07158e+06		Peak Found	High	High	Peak Found	Peak Found	Peak Found	High	High	High	High	High	High	High
High	[K].LNCQVIGASVDSHFCHLAWVNTPK.[K]	2xCarbamidomethyl [C3; C15]	Human	1	1	23	Q06830	Q06830 [69-92]		0	2753.33	9.24801e+06	1.71228e+07	4.23686e+06	5.17951e+06	8.98322e+06	9.41344e+06	20522162	28930964	2.85133e+07	13965397	20937752	4.10546e+06	4.29772e+06	10960905	1.50824e+06	1.12041e+06	704251	687170	5687046	14792103	5.90986e+06	15752941	4.47076e+06	1.09062e+07		High	High	High	High	Peak Found	High	High	Peak Found	High	High	High	Peak Found	High
High	[R].QEPQPQGPPPAAGAVASYDYLVIGGGSGGLASAR.[R]		Human	1	1	17	P00390	P00390 [48-81]		0	3238.61	348045	715539	480580	603928	406844	550065	433928	431856	999419	490845	642222	258002	613784	693595		48155.1	109144	112252	443471	795830	346059	898051	180046	471772		High	High	Peak Found	High	Peak Found	High	High	High	High	High	High	High	High
High	[KR].HVINFDLPSDIEEYVHR.[I]		Human	1	2	20	O00571	O00571 [512-528]		0	2083.02	343754	775408	290653	425051	944078	941572	3.54584e+06	4245930	4.39413e+06	1.6523e+06	2.02122e+06	2025433	2.72684e+06	5641908	128771		133644	149300	631474	1.12687e+06	1.65054e+06	3444871	249376	555795		High	High	High	High	High	High	High	High	High	High	High	High	High
High	[K].SINPDEAVAYGAAVQAAILSGDK.[S]		Human	1	1	91	P11142	P11142 [362-384]		0	2260.15	9.58318e+06	19447070	19107137	27952889	19642999	2.31721e+07	1.46026e+07	1.60034e+07	28245287	18720911	1.96447e+07	1.47749e+07	2.66714e+07	4.17913e+07	4.32877e+06	3.33818e+06	4.65116e+06	5.85998e+06	1.18821e+07	25887359	1.03345e+07	25184606	1.05017e+07	27648970		High	High	High	High	High	High	High	High	High	High	High	High	High
High	[R].KGAGDGSDEEVDGKADGAEAKPAE.[-]	1xPhospho [S7]	Human	1	1	4	P35579	P35579 [1937-1960]	P35579 1xPhospho [S1943]	2	2382.99	597415	1.41782e+06		1323637		876623	1.04613e+06					1.03013e+06			655147		644023									High	Peak Found	Not Found	Peak Found	Not Found	Peak Found	High	High	Not Found	Not Found	Not Found	High	Not Found
High	[K].EVEAVIPDHCIFASNTSALPISEIAAVSK.[R]	1xCarbamidomethyl [C10]	Human	1	1	19	P40939	P40939 [461-489]		0	3068.56	1080111	2.60134e+06	4.00936e+06	5286392	3.70363e+06	4018165	3.93158e+06	5.20193e+06	7676081	4.22686e+06	4.59277e+06	3.17633e+06	4903479	8607704	624074	486604	769659	769146	2.13318e+06	3408151	1.74733e+06	4.28055e+06	1093008	2.64331e+06		High	High	High	High	High	High	High	High	High	High	High	High	High
High	[R].SAGQGEVLVYVEDPAGHQEEAK.[V]		Human	1	1	32	P21333	P21333 [310-331]		0	2313.1	2.36767e+06	4.64481e+06	2.64517e+06	616317	2.73054e+06	3.41064e+06	6.76128e+06	8.97719e+06	4.89981e+06	2.96811e+06	4.05053e+06	7.10181e+06	6.65086e+06	1.49654e+07	2.23314e+06	2.21628e+06	2.39015e+06	4.09123e+06	4.55203e+06	11141064	5.29322e+06	1.3837e+07	734233	2.23136e+06		High	High	High	High	Peak Found	High	High	High	High	High	High	High	High
High	[R].TGPAATTLPDGAAAESLVESSEVAVIGFFK.[D]		Human	1	1	18	P07237	P07237 [133-162]		0	2935.49	1.43045e+06	2.76609e+06	1.16866e+06	1.46341e+06	2.22528e+06	2.77704e+06	1.15941e+06	1.47159e+06	2.70902e+06	1.3744e+06	1309451	352968	6.55423e+06	8.54219e+06	236063	144746	141203	77945.1	1.49132e+06	1.96187e+06	933477	2.16777e+06	2.46185e+06	6316712		High	Peak Found	High	High	High	Peak Found	Peak Found	High	High	Peak Found	High	High	High
High	[R].LVQAFQYTDEHGEVCPAGWKPGSDTIKPNVDDSK.[E]	1xCarbamidomethyl [C15]	Human	1	1	6	P32119	P32119 [158-191]		0	3788.79	345077	1.59308e+06	730018	746249	1.30321e+06	2051768	646065	4701621	3.61453e+06	3932081	4.10962e+06	998492	1.72274e+06	1.64089e+06	520583	334105			946359	1.23533e+06	793087	2.73294e+06	627941	885794		Peak Found	Peak Found	Peak Found	Peak Found	Peak Found	Peak Found	Peak Found	Peak Found	High	High	High	Peak Found	Peak Found
High	[R].NVLGWQDANSTEFDPTTSHPVVVDMPEHNPGQMGGTMR.[L]		Human	1	1	2	P17812	P17812 [412-449]		0	4151.86							310324		957749	508069	366841	109708	197321	1.09742e+06					94562	92917.5	176788	466480				Not Found	Not Found	Not Found	Not Found	Not Found	Not Found	Peak Found	Not Found	High	High	Peak Found	Peak Found	Peak Found
High	[K].NLVEQHIQDIVVHYTFNK.[V]		Human	1	1	16	P04843	P04843 [415-432]		0	2197.14	487517	990906	209425	198822	471226	437262	1.41183e+06	1.45361e+06	1.64471e+06	769123	1.06674e+06	1.33465e+06	1.67655e+06	3.3489e+06	59231.7	30240.4	156625	124730	981623	1.41862e+06	1.21051e+06	2.6143e+06	354392	894308		High	High	High	Peak Found	Peak Found	Peak Found	High	High	High	High	High	High	High
High	[K].SINPDEAVAYGAAVQAAILMGDK.[S]		Human	1	2	115	P0DMV9	P0DMV9 [362-384]		0	2304.15	7.90187e+06	1.50471e+07	9.97271e+06	13550808	1.28525e+07	1.56091e+07	8.55797e+06	9.60788e+06	2.0257e+07	1.30607e+07	1.25384e+07	7.95408e+06	2.06841e+07	3.20473e+07	2.02447e+06	1.61183e+06	2.33873e+06	2.69901e+06	7.46229e+06	14261634	6.85645e+06	1.81871e+07	7.73272e+06	2.22986e+07		High	High	High	High	High	High	High	High	High	High	High	High	High
High	[K].EGILNDDIYCPPETAVLLASYAVQSK.[Y]	1xCarbamidomethyl [C10]	Human	1	1	47	P26038	P26038 [108-133]		0	2866.42	572657	1089063	1.91998e+06	2.69766e+06	2.86293e+06	3.56106e+06	4.15735e+06	4.0713e+06	4.16183e+06	2.78424e+06	2.80298e+06	1.73385e+06	5.30296e+06	4.59605e+06	279405	237743	339302	286841	860700	1.51457e+06	916985	2.36066e+06	931942	2.45465e+06		High	High	High	High	High	High	High	High	High	High	High	High	High
High	[K].QSTQVMAASMSAFDPLKNQDEINK.[N]		Human	1	1	21	Q92734	Q92734 [156-179]		1	2653.26	921037	1.50133e+06	1.17447e+06	1.52074e+06	687984	638015	513716	753538	3.11672e+06	1.71423e+06	1.73783e+06	721026	1.46066e+06	2958650	220506	169165	265063	436244	363459	1.05887e+06	826520	1.95825e+06	382089	970220		High	High	Peak Found	High	High	High	High	High	High	High	High	High	High
High	[R].YYSSEYHYVGGFYGGCNEALMK.[L]	1xCarbamidomethyl [C16]	Human	1	1	21	P53634	P53634 [340-361]		0	2595.1	687305	1.20385e+06	300707	789447	857816	872438	1.96422e+06	2.21361e+06	4.69203e+06	2.22578e+06	2.66553e+06	955206	3.16719e+06	7024350	189810	150610	134518	278326	1.21346e+06	2.74736e+06	1.87189e+06	4.07494e+06	610027	1.28474e+06		High	High	High	High	High	High	High	High	High	High	High	High	High
High	[R].TPGAATASASGAAEDGACGCLPNPGTFEECHR.[K]	3xCarbamidomethyl [C18; C20; C30]	Human	1	1	15	O96008	O96008 [57-88]		0	3219.35	876095	1.46422e+06	617537	618709	856247	1.2224e+06	1.30177e+06	1.80344e+06	2.48153e+06	846095	2186805	1.03508e+06	1.20535e+06	1.30531e+06	667444	563656	454393	980082	908579	1.19536e+06	421924	1.76631e+06	625742	1.35864e+06		High	High	Peak Found	High	High	High	Peak Found	High	High	Peak Found	High	High	High
High	[K].LGIQTDDKGHIIVDEFQNTNVK.[G]		Human	1	1	12	P00390	P00390 [347-368]		1	2484.27	724357	1.54487e+06	1.02008e+06	954083	844824	648061	516823	443569	1.45727e+06	1.15659e+06	1.27391e+06	373942	550285	2.53016e+06			133397	135773	954361	1.59958e+06	875230	1.37687e+06	214578	510669		High	High	High	Peak Found	Peak Found	Peak Found	Peak Found	Peak Found	High	High	High	High	High
High	[R].GNVAGDSKNDPPMEAAGFTAQVIILNHPGQISAGYAPVLDCHTAHIACK.[F]	2xCarbamidomethyl [C41; C48]	Human	1	1	2	P68104	P68104 [323-371]		1	5113.47							137262		1.14725e+06	231026		129681														Not Found	Not Found	Not Found	Not Found	Not Found	Not Found	Peak Found	Not Found	High	High	Not Found	Peak Found	Not Found
High	[K].LPITVLNGAPGFINLCDALNAWQLVK.[E]	1xCarbamidomethyl [C16]	Human	1	1	13	P31939	P31939 [226-251]		0	2837.54	277366	582513	33237.6	31205	446808	356274	674440	500559	851082	272213	101012	44632.5	1.51134e+06	2291343					40564.6	45855.9	56945.5	89610.9	159121	350376		High	High	Peak Found	Peak Found	Peak Found	Peak Found	High	High	High	High	High	High	High
High	[K].QQPTQFINPETPGYVGFANLPNQVHR.[K]		Human	1	1	20	Q15019	Q15019 [4-29]		0	2952.48	2113904	4743064	700080	886214	1.45912e+06	1.52474e+06	2.77101e+06	4.03168e+06	5.37966e+06	3156900	3.49673e+06	1.71634e+06	3392732	6.31243e+06	1.12268e+06	699158	403358	757614	2.03831e+06	4.52884e+06	1.81108e+06	3.83131e+06	834656	2167851		High	High	High	High	High	High	High	High	High	High	High	High	High
High	[K].TNHIGHTGYLNTVTVSPDGSLCASGGK.[D]	1xCarbamidomethyl [C22]	Human	1	1	31	P63244	P63244 [186-212]		0	2743.31	5.50259e+06	8.27669e+06	813267	4488135	3.05113e+06	6.20328e+06	4.97773e+06	2.76244e+06	16543799	10236320	1.25041e+07	438289	4.7856e+06	1.13043e+07	1.76233e+06	1.98513e+06	1.43764e+06	2.13243e+06	5.96658e+06	1.16276e+07	3.19972e+06	8.88866e+06	3.38126e+06	1.17834e+07		High	High	High	High	High	High	High	High	High	High	High	Peak Found	High
High	[R].KDDPVTNLNNAFEVAEK.[Y]		Human	1	1	68	O43707	O43707 [217-233]		1	1903.94	3.17387e+06	6.42296e+06	6.22317e+06	1.00794e+07	1.0588e+07	14804571	9.30528e+06	1.19837e+07	9.29911e+06	5.6685e+06	7.60987e+06	8714046	1.55722e+07	37092115	1.07692e+07	1.06415e+07	5.29048e+06	11478335	1.15666e+07	27263419	1.11085e+07	30734761	1.38854e+06	4.08863e+06		High	High	High	High	High	High	High	High	High	High	High	High	High
High	[R].GSGFGHNGVDGNGVGQSQAGSGSTPSEPHPVLEK.[L]		Human	1	1	3	Q9Y5A9	Q9Y5A9 [358-391]		0	3247.5	241699	186228	812707		251543		653245	819907	1.13935e+06	1.00938e+06	966762	249225	316384	1.24733e+06			45391.5	164577	183580	815804	396779	796773				Peak Found	Peak Found	Peak Found	Not Found	Peak Found	Not Found	Peak Found	Peak Found	High	High	High	Peak Found	Peak Found
High	[K].GFQQILAGEYDHLPEQAFYMVGPIEEAVAK.[A]		Human	1	1	12	P06576	P06576 [490-519]		0	3350.64	261204	486933	28421.6	23254.9	224916	94998.5	894774	825701	1.31003e+06	315571	110874	70550.6	3.53182e+06	4.85766e+06					50040	64350.3	159686	317885	101745	252639		High	High	Peak Found	Peak Found	Peak Found	Peak Found	High	High	High	High	Peak Found	High	High
High	[R].AALAHSEEVTASQVAATK.[T]		Human	1	1	38	Q15149	Q15149 [2744-2761]		0	1783.92	2.30459e+06	5.27648e+06	9.65545e+06	8.41908e+06	4.04065e+06	4.56552e+06	1.05825e+07	1.17647e+07	7.40276e+06	3.7675e+06		6.77204e+06	5.26465e+06	17075888	7.38301e+06	6.91769e+06	3.57281e+06	9.04045e+06	7.80493e+06	1.99117e+07	5.00557e+06	14226732	1.30937e+06	2.58504e+06		Peak Found	High	High	High	High	High	High	High	High	High	Not Found	High	High
High	[K].SGDAAIVEMVPGKPMCVESFSQYPPLGR.[F]	1xCarbamidomethyl [C16]	Human	1	1	35	Q05639	Q05639 [396-423]		0	3022.45	3.98866e+06	8360221	4891084	6215337	3.74613e+06	2.30813e+06	4.45388e+06	4813253	10916358	6.56528e+06	7.50889e+06	3.67139e+06	8456506	15934510	978597	564695	1.05097e+06	1.15898e+06	5.27515e+06	9535921	4.35409e+06	9007442	1.92564e+06	4.52071e+06		High	High	High	High	High	High	High	High	High	High	High	High	High
High	[K].THIQDNHDGTYTVAYVPDVTGR.[Y]		Human	1	1	27	P21333	P21333 [1594-1615]		0	2459.16	1.26686e+06	1.32371e+06	1.33733e+06	2.54916e+06	1.39984e+06	1.15093e+06	3.57136e+06	5.3808e+06	3.59735e+06	2.07882e+06	2.76031e+06	5.4602e+06	4.60067e+06	12841145	1.21115e+06	570017	1.56482e+06	3.41316e+06	4.88331e+06	1.25558e+07	4.56305e+06	1.17863e+07	164550	744727		High	High	High	High	High	High	High	High	High	High	High	High	High
High	[R].HELLLGAGSGPGAGQQQATPGALLQAGPPR.[C]		Human	1	1	18	Q96DI7	Q96DI7 [22-51]		0	2849.5	399875	1149962	126759		770016	746625	1.0918e+06	864081	2.27979e+06	1.18847e+06	993313	502019	723513	1.3013e+06	289055	78080.6		209385	539120	828714	472339	464485	199509	550441		High	High	Peak Found	Not Found	Peak Found	High	High	High	High	High	High	High	High
High	[K].EIIDTNGAGDAFVGGFLSQLVSDKPLTECIR.[A]	1xCarbamidomethyl [C29]	Human	1	1	8	P55263	P55263 [308-338]		0	3322.66	182355	269378	69588.6	59987.1	211301	151411	357784	336461	510189	231978	200758	59075.9	1183741	1.89719e+06	11247.2	3534.26	2843.08		125021	139575	149865	273472	117386	255585		High	High	Peak Found	Peak Found	Peak Found	Peak Found	High	Peak Found	Peak Found	High	Peak Found	High	High
High	[R].HLLPTSGAAATAAAAAAAAAAVTAASTSYYGR.[D]		Human	1	1	22	Q9BWF3	Q9BWF3 [275-306]		0	2905.48	155295	181255	25413.1		143162	169696	472454	254733	576863	268335	259554	103744	523023	716256	17574.1				35704.7	59338.5	91785.3	238108	77549	174120		High	High	Peak Found	Not Found	High	High	High	High	High	High	High	High	High
High	[R].KDLYANTVLSGGTTMYPGIADR.[M]	1xOxidation [M15]	Human	1	2	22	P60709	P60709 [291-312]		1	2359.16	1.97779e+06	4.58581e+06	1.02058e+06	1.2394e+06	1.49275e+06	1375432	1.99863e+06	3.08288e+06	2.13388e+06	1.32838e+06	1.80102e+06	1.38374e+06	2.73217e+06	5.9069e+06	1.08681e+06	1.0128e+06	548908	897538	2.15996e+06	4.72493e+06	2.67793e+06	6.40717e+06	744563	2.8098e+06		High	High	Peak Found	Peak Found	High	High	High	High	High	High	Peak Found	High	High
High	[R].HIDSAHLYNNEEQVGLAIR.[S]		Human	2	2	25	Q04828; P42330	Q04828 [48-66]; P42330 [48-66]		0	2179.09	1.43507e+06	3.12403e+06	589152	489723	2.16405e+06	2.4855e+06	2927604	4.8342e+06	6.49416e+06	4.20311e+06	5.92765e+06	555949	2.19734e+06	6.26183e+06	90249.7		444876	306376	2.31275e+06	4.75206e+06	1.66025e+06	4.70101e+06	1.78641e+06	3900948	Shared	High	High	High	Peak Found	High	High	High	High	High	High	High	High	High
High	[K].GLQSIFQEQGMAESVHTWQDHGYLATYTNK.[N]		Human	1	1	3	P52788	P52788 [25-54]		0	3439.6	314470	694754					1.06717e+06	688039	1.83228e+06	456840	622114	356744	1.13368e+06	1.74196e+06					121845		505070	875573		133576		Peak Found	Peak Found	Not Found	Not Found	Not Found	Not Found	Peak Found	Peak Found	High	High	High	Peak Found	Peak Found
High	[R].AALPSHVVTMLDNFPTNLHPMSQLSAAVTALNSESNFAR.[A]		Human	1	1	2	O75390	O75390 [145-183]		0	4152.06	39719.4	59820.6					671731	181298	925767	86400.4			718559	362700												Peak Found	Peak Found	Not Found	Not Found	Not Found	Not Found	Peak Found	Peak Found	High	Peak Found	Not Found	Not Found	Peak Found
High	[R].VDGAEWGVDLPSVEAQLGSHR.[G]		Human	1	1	26	Q15149	Q15149 [676-696]		0	2222.08	823672	1.60339e+06	2.08948e+06	2.08924e+06	1.10172e+06	1.01853e+06	3.64096e+06	3.55503e+06	2.28402e+06	1.23828e+06	1.2263e+06	2.38052e+06	4.99001e+06	8.14466e+06	1.19151e+06	752720	586949	604756	1.61695e+06	3.16689e+06	2.03452e+06	3.98826e+06	233380	513978		High	High	High	High	High	High	High	High	High	High	Peak Found	High	High
High	[R].TQSSASLAASYAAQQHPQAAASYR.[G]		Human	1	1	23	Q96PK6	Q96PK6 [518-541]		0	2465.18	838940	1.61127e+06	2.79914e+06	4712512	3.42807e+06	3.60852e+06	2.72168e+06	4.10316e+06	4430457	2.34111e+06	3.27325e+06	1.85914e+06	1.38965e+06		668755	687163	740975	1.92325e+06	1.52091e+06	3.97382e+06	1009142	3.47675e+06	911492	1.56274e+06		High	High	High	High	High	High	High	High	High	High	High	High	High
High	[K].TDQVIQSLIALVNDPQPEHPLR.[A]		Human	1	2	41	P68036	P68036 [101-122]		0	2483.33	1.88419e+06	3.08255e+06	603204	630014	2.66036e+06	2.2347e+06	3.98108e+06	3.68146e+06	5.20244e+06	2.69222e+06	2.87969e+06	580274	3.38154e+06	5.39491e+06	368062	162984	157059	123144	990672	1.49332e+06	997300	2.37298e+06	1.20501e+06	2.63909e+06		High	High	High	High	High	High	High	High	High	High	High	High	High
High	[K].AHGPGLEGGLVGKPAEFTIDTK.[G]		Human	1	1	13	O75369	O75369 [1045-1066]		0	2194.15	785723	1.28819e+06	676587	735371	650816	419510	2.02903e+06	1.98645e+06	1.22444e+06	1.07722e+06	935335	1.18976e+06	1.50934e+06	4.73798e+06	267700	297891	178215	297533	1.04892e+06	1.86235e+06	1.01136e+06	1.85491e+06	283085	272757		High	Peak Found	Peak Found	Peak Found	High	Peak Found	High	High	Peak Found	High	Peak Found	High	High
High	[R].ETIELVHTEPTDVAQLPSR.[V]		Human	1	1	31	Q6IBS0	Q6IBS0 [210-228]		0	2135.1	1.62012e+06	3.89943e+06	782253	999175	1.52097e+06	2.021e+06	2.80262e+06	3.24785e+06	4.14916e+06	2.68722e+06	3.16014e+06	1.4294e+06	1.55632e+06	4.59342e+06	669249	726963	671826	1.39e+06	1.6765e+06	3.85842e+06	1.51731e+06	2.98437e+06	834314	2.47586e+06		High	High	High	High	High	High	High	High	High	High	High	High	High
High	[R].LDSLHPDLIYNVSWNHNGSLFCSACK.[D]	2xCarbamidomethyl [C22; C25]	Human	1	1	4	Q9BR76	Q9BR76 [171-196]		0	3047.41	125956	236982			94905.9	116678	822664	718291	3.23739e+06	1.90391e+06	964518	437970	1.30586e+06	2.6276e+06					208148	277509	216042	591973		318352		Peak Found	Peak Found	Not Found	Not Found	Peak Found	Peak Found	Peak Found	Peak Found	High	High	High	Peak Found	Peak Found
High	[R].ICISGDSAGGNLAAALGQQFTQDASLK.[N]	1xCarbamidomethyl [C2]	Human	1	1	22	Q6PIU2	Q6PIU2 [185-211]		0	2693.32	1.36747e+06	2.50085e+06	1.91672e+06	2.44057e+06	1.3794e+06	1.45497e+06	1.79459e+06	1.98574e+06	2.08167e+06	1.46576e+06	1.4902e+06	1.32692e+06	2.91963e+06	4.7935e+06	999398	714633	417383	418427	1.40262e+06	2.26108e+06	1.26685e+06	2.94542e+06	576457	1.54392e+06		High	High	High	High	High	High	High	High	High	Peak Found	High	High	High
High	[R].QHEEPESFFTWFTDHSDAGADELGEVIK.[D]		Human	1	1	2	Q01105	Q01105 [195-222]		0	3221.43	33585.5	65680.7					857018	419257	652145	255018	72588.4	78965.8	260333								48639.2	64500.8				Peak Found	Peak Found	Not Found	Not Found	Not Found	Not Found	Peak Found	Peak Found	High	Peak Found	Peak Found	Peak Found	Peak Found
High	[K].ISNTAISISDHTALAQFCK.[E]	1xCarbamidomethyl [C18]	Human	1	1	24	P22102	P22102 [45-63]		0	2077.04	336762	732885	406938	832744	825228	806727	577209	681686	971309	606412	706067	351054	1.12641e+06	2.96902e+06	392868	376715	259716	305036	901469	1.45771e+06	893431	2.01225e+06	241249	548697		High	High	High	High	High	High	High	High	High	High	High	High	High
High	[K].QSKPVTTPEEIAQVATISANGDKEIGNIISDAMKK.[V]		Human	1	1	2	P10809	P10809 [158-192]		2	3683.92	69047.8	125818				63520.1	225155	241711	1.18447e+06	247612	216557	111594	1.21615e+06	2172416							393935	712888	7915.76			Peak Found	Peak Found	Not Found	Not Found	Not Found	Peak Found	Peak Found	Peak Found	High	Peak Found	Peak Found	Peak Found	Peak Found
High	[K].IVDAVIQEHQPSVLLELGAYCGYSAVR.[M]	1xCarbamidomethyl [C21]	Human	1	1	7	P21964	P21964 [99-125]		0	2987.53	182019				549620		813864	874499	801948	363196	447608		848772						155425	142063	139764	204668	320647	453419		Peak Found	Not Found	Not Found	Not Found	High	Not Found	Peak Found	High	High	High	High	Not Found	Peak Found
High	[R].VDTVNHLADELINSGHSDAATIAEWK.[D]		Human	1	1	5	Q01082	Q01082 [1755-1780]		0	2806.36	89912.3	189345	144400	146858	242695	218586	489899	543136	285080	225446	162781	464091	1.14246e+06	2.30894e+06	91607.6	61201.1	75843.9	69822.3	384197	609482	452361	933803	16308.9			Peak Found	Peak Found	Peak Found	Peak Found	Peak Found	Peak Found	Peak Found	Peak Found	Peak Found	Peak Found	Peak Found	Peak Found	High
High	[K].THINIVVIGHVDSGKSTTTGHLIYK.[C]		Human	2	3	1	Q05639; P68104	Q05639 [6-30]; P68104 [6-30]		1	2690.46									818036	48923.8									43563.2						Shared	Not Found	Not Found	Not Found	Not Found	Not Found	Not Found	Not Found	Not Found	High	Peak Found	Not Found	Not Found	Not Found
High	[KR].GQHVPGSPFQFTVGPLGEGGAHK.[V]		Human	2	2	19	P21333; Q14315	P21333 [2218-2240]; Q14315 [2294-2316]		0	2304.15	2.05444e+06	4.34768e+06	944693	1.52509e+06	1.43883e+06	1.19537e+06	3.42236e+06	4.08544e+06	4.13424e+06	1.86211e+06	2.25547e+06	4173842	4.36998e+06	10449530	246257	132542	626053	201686	2.48577e+06	5.00054e+06	3.28551e+06	9300111	247766	989226	Shared	Peak Found	Peak Found	Peak Found	Peak Found	Peak Found	Peak Found	High	High	High	High	High	High	High
High	[R].KPGINVASDWSIHLR.[-]		Human	1	1	18	Q14697	Q14697 [930-944]		0	1692.92	667367	755269	607875	657291	486685	277633	1.40022e+06	1.46011e+06	2.68422e+06	1.30503e+06	711303	806287	2.73169e+06	5.5012e+06	53760.1	58802.2	152016	227968	875916	1.41963e+06	1.07771e+06	2.62028e+06	178146	447191		Peak Found	Peak Found	Peak Found	Peak Found	Peak Found	Peak Found	High	High	High	High	High	High	High
High	[K].SHLMSLYSACSSEVPHGPVDQK.[F]	1xCarbamidomethyl [C10]	Human	1	1	14	O95816	O95816 [133-154]		0	2429.12	354636	614899		201420	347662	168616	441843	506789	481052	336799	509939		378641	839443		29204.6			338153	716202	235281	526448		523128		High	High	Not Found	Peak Found	Peak Found	Peak Found	High	High	High	High	High	Not Found	High
High	[R].GGMGSGGLATGIAGGLAGMGGIQNEK.[E]		Human	1	1	88	P05783	P05783 [56-81]		0	2261.1	3.59154e+07	61987434	3.72198e+07	5.79543e+07	2.84147e+07	2.85078e+07	3.3288e+07	3.57713e+07	6.22066e+07	3.01774e+07	42152803	1.88943e+07	5.26902e+07	9.72208e+07	20586661	1.52373e+07	1.10997e+07	1.56982e+07	2.8199e+07	7.15344e+07	24615233	5.48777e+07	12379568	4.0792e+07		High	High	High	High	High	High	High	High	High	High	High	High	High
High	[K].TAMSTPHVAEPAENEQDEQDENGAEASADLR.[A]		Human	1	1	22	P26038	P26038 [465-495]		0	3312.42	2.15674e+06	4.8487e+06	5817750	10519122	6186431	8750215	7.42359e+06	8004693	11168387	7.33327e+06	9933024	4.51201e+06	5.46415e+06	9740219	1.46002e+06	1.18077e+06	1.69998e+06	3.14503e+06	3.424e+06	5.4582e+06	3.46973e+06	7264792	1.89816e+06	3.72696e+06		High	High	High	High	High	High	High	High	High	High	High	Peak Found	High
High	[K].IDGQQTIIACIESHQFQAK.[N]	1xCarbamidomethyl [C10]	Human	1	1	12	P47755	P47755 [148-166]		0	2187.09	540469	894289	321589	553609	1.43231e+06	1.27697e+06	880285	1.04797e+06	2.62719e+06	1.07268e+06	1.5608e+06	124731	637420	1.51398e+06	204241	112510	248277	304646	512274	1.45914e+06	356251	1.01388e+06	734758	1.95888e+06		High	High	Peak Found	High	High	High	Peak Found	Peak Found	High	High	High	Peak Found	Peak Found
High	[K].GYPHLCSICDLPVHSNK.[E]	2xCarbamidomethyl [C6; C9]	Human	1	1	11	P43243	P43243 [288-304]		0	1996.94	381595	452029	492968	810059	879775	1.1752e+06	1.0092e+06	1.64725e+06	885428	642607	952744	674227	1.36325e+06	3.44628e+06	367333	189004	524811	1.12631e+06	1.40063e+06	3.15851e+06	1.77665e+06	3.71e+06	130576	279107		Peak Found	Peak Found	High	High	Peak Found	High	High	Peak Found	High	Peak Found	Peak Found	Peak Found	Peak Found
High	[R].KPTDGASSSNCVTDISHLVR.[K]	1xCarbamidomethyl [C11]	Human	1	1	15	P49321	P49321 [698-717]		0	2144.04	1.08448e+06	2.35374e+06	1.33676e+06	3777818	1.73774e+06	2.6285e+06	2.14321e+06	2.93031e+06	3.21081e+06	1.85143e+06	2.36501e+06	2.09742e+06	3.01784e+06	1.99891e+06	668291	687723	846489	2.19697e+06	1.68777e+06	4.05964e+06	1.28474e+06	3998327	591616	1.31041e+06		High	Peak Found	High	Peak Found	High	High	High	High	Peak Found	Peak Found	High	High	High
High	[K].GTEAPAVVTEEEDDDEETAPPVIAPRPDHTK.[S]		Human	1	1	15	Q13177	Q13177 [161-191]		0	3315.55	1.41256e+06	3.68584e+06	2.11808e+06	3.50562e+06	1.22453e+06	1.73731e+06	1.40215e+06	1.58365e+06	3.72347e+06	2383860	3.39611e+06	1.15185e+06	1.85156e+06	4.531e+06	390509	421177	605656	1.36914e+06	1.30824e+06	3.19855e+06	731744	3.63152e+06	634617	1.79231e+06		Peak Found	Peak Found	High	Peak Found	High	High	High	High	High	High	High	Peak Found	High
High	[R].TLTGTVIDSGDGVTHVIPVAEGYVIGSCIK.[H]	1xCarbamidomethyl [C28]	Human	1	1	23	P61158	P61158 [162-191]		0	3058.58	2.1171e+06	4.72428e+06	2.61995e+06	3.70932e+06	1.79569e+06	2.0656e+06	1.8625e+06	2.09058e+06	5.2296e+06	2.86045e+06	2328647	1.01819e+06	4.38166e+06	7.49982e+06	493157	472364	475979	464639	2.63188e+06	4.69722e+06	1.97955e+06	4.5165e+06	1.21699e+06	3.70483e+06		High	High	High	High	High	High	High	High	High	High	High	High	High
High	[R].HSAPGLLSMANSGPSTNGCQFFITCSK.[C]	2xCarbamidomethyl [C19; C25]	Human	1	1	4	O43447	O43447 [104-130]		0	2869.31	149230	348303	109588	140599	286529	280213	254632	328818	727852	311168	331542	121698	328537	703898			28278.5		158612		290901	631682	98932.7	171918		Peak Found	Peak Found	Peak Found	Peak Found	Peak Found	Peak Found	Peak Found	Peak Found	High	Peak Found	High	Peak Found	High
High	[K].VHSPSGALEECYVTEIDQDKYAVR.[F]	1xCarbamidomethyl [C11]	Human	1	1	8	P21333	P21333 [2368-2391]		1	2766.3	1.57842e+06	2.61452e+06	1.18009e+06	1.54119e+06	898953	1.43456e+06	3.5559e+06	4.3014e+06	2.54596e+06	1.57393e+06	2.10536e+06	2.52414e+06	1.93841e+06	4.8028e+06	500873	248811	505759	916935	1.0518e+06	2.26358e+06	720776	2.05977e+06	243327	691851		Peak Found	High	High	Peak Found	Peak Found	Peak Found	Peak Found	Peak Found	High	High	High	Peak Found	High
High	[R].TATESFASDPILYRPVAVALDTKGPEIR.[T]		Human	1	1	12	P14618	P14618 [93-120]		1	3017.59	2.64617e+06	7.25811e+06	1.01983e+06	1.06816e+06	3.14953e+06	3.13844e+06	5.10524e+06	6402589	6.98934e+06	4.63882e+06	6.2618e+06	2.30324e+06	8.71608e+06	16331370	226821	135504	682444	824076	394103	1.39726e+06	6.14875e+06	1.41305e+07	982091	2.5118e+06		Peak Found	High	Peak Found	Peak Found	High	High	Peak Found	Peak Found	High	High	High	High	High
High	[K].KIDAAQNWLADPNGGPEGEEQIR.[G]		Human	1	1	22	P18206	P18206 [387-409]		1	2508.21	728794	1.21032e+06	1.00463e+06	1.15293e+06	1.49821e+06	1.3459e+06	1.79978e+06	2.34095e+06	1.35713e+06	972902	1.33007e+06	1123696	2212770	5586929	729294	770264	603341	1.14062e+06	1.38849e+06	2.93642e+06	1.13515e+06	2.77726e+06	149597	262322		High	High	High	High	High	High	High	High	High	High	High	High	High
High	[R].LSALGNVTTCNDYVALVHPDLDR.[E]	1xCarbamidomethyl [C10]	Human	1	1	22	P56537	P56537 [101-123]		0	2543.26	2826108	5598904	2.10992e+06	2.87139e+06	4.3943e+06	4363927	4940150	5042728	4410428	2428767	3.22395e+06	653044	4.46659e+06	7222093	2.53779e+06	1.49943e+06	446822	595168	2.56771e+06	4779119	2.18948e+06	4970878	2.02235e+06	4.72754e+06		High	High	High	High	High	High	High	High	Peak Found	High	Peak Found	High	High
High	[K].LCLTLHNNEGSYLAHTQGK.[K]	1xCarbamidomethyl [C2]	Human	1	1	14	Q15428	Q15428 [58-76]		0	2156.06	635832	472244	1.31779e+06	1.70576e+06	1.43793e+06	1.36792e+06	1.4341e+06	1.8688e+06	5005191	2979604	3.06258e+06	988161	641876	1.70905e+06	124150		145803	99521.3	681157	2.54168e+06	933828	2.69374e+06	450456	1.11286e+06		Peak Found	High	High	High	High	High	Peak Found	Peak Found	High	High	High	Peak Found	Peak Found
High	[K].AAQYQVNQAAAAQAAATAAAMTQSAVK.[S]		Human	1	1	16	Q9NR56	Q9NR56 [249-275]		0	2606.3	342652	465877	233039	451476	271791	262549	298098	374147	703296	387045	757328	269234		403005	214588	161065	96361.6	199958	291192	868449	131549	433972	117823	438300		High	High	High	High	Peak Found	Peak Found	Peak Found	Peak Found	Peak Found	High	High	High	Not Found
High	[K].AQLNIGNVLPVGTMPEGTIVCCLEEKPGDR.[G]	2xCarbamidomethyl [C21; C22]	Human	1	1	25	P62917	P62917 [94-123]		0	3267.62	7.35169e+06	1.15656e+07	1.50764e+06	1.76288e+06	5.4952e+06	5.66656e+06	8.67919e+06	9.03977e+06	1.32554e+07	8.67328e+06	8150760	388086	3.76736e+06	7.95236e+06	666260	408154	513583	363523	4.40889e+06	6.70199e+06	2.58405e+06	5.72883e+06	4.58989e+06	1.07735e+07		High	High	High	High	High	High	High	High	High	High	High	High	High
High	[R].TPAGNFVTLEEGKGDLEEYGQDLLHTVFK.[N]		Human	1	1	3	P43490	P43490 [435-463]		1	3207.58	84042.3	172617			65984.9		462359	435496	677253	172408	48191.8	32849.9	1.57577e+06	2.41537e+06							85778.8	136949	19819.2	34345.2		Peak Found	Peak Found	Not Found	Not Found	Peak Found	Not Found	Peak Found	Peak Found	High	Peak Found	Peak Found	Peak Found	High
High	[R].RPLEQQQPHHIPTSAPVYQQPQQQPVAQSYGGYKEPAAPVSIQR.[S]		Human	1	1	1	Q14847	Q14847 [154-197]		1	4934.51							589545	632852	3.15714e+06	259624		108399	1.05125e+06	313113							86034.9	231454				Not Found	Not Found	Not Found	Not Found	Not Found	Not Found	Peak Found	Peak Found	High	Peak Found	Not Found	Peak Found	Peak Found
High	[R].LLEDGEDFNLGDALDSSNSMQTIQK.[T]		Human	1	1	53	P05783	P05783 [383-407]		0	2740.26	2.82512e+07	5.60799e+07	3.43496e+07	5.11e+07	1.85525e+07	1.98045e+07	2.18778e+07	2.71165e+07	3.95859e+07	2.32854e+07	2.67449e+07	1.30481e+07	4.3502e+07	7.56135e+07	1.65703e+07	1.37575e+07	7.70598e+06	8.4923e+06	2.89709e+07	5.48006e+07	2.22269e+07	4.8473e+07	1.22965e+07	3.22826e+07		High	High	High	High	High	High	High	High	High	High	High	Peak Found	High
High	[R].GPSPRPPATAYDAPASAFGSSLLGSGGSAFAPPLR.[A]		Human	1	1	6	Q8WUF5	Q8WUF5 [201-235]		0	3327.68	65320.3	158239	144044	220522	348041	341699	512216	561206	135573	147682	230897	333188	723178	1.51898e+06	190638	114949	68414.9	167434	430648	675966	378995	952608				Peak Found	Peak Found	Peak Found	Peak Found	Peak Found	Peak Found	Peak Found	Peak Found	Peak Found	Peak Found	Peak Found	High	High
High	[K].ASSEGGTAAGAGLDSLHK.[N]		Human	1	1	39	O15143	O15143 [309-326]		0	1628.79	5.11713e+06	9.06898e+06	1.85175e+06	2.73449e+06	7107782	9.79259e+06	5.8728e+06	7.10154e+06	1.09241e+07	6.13037e+06	8.43266e+06	1278376	2.25239e+06	6611869	1.92636e+06	1.51636e+06	1.79279e+06	4366791	4205074	8.81044e+06	2.03247e+06	4.82542e+06	2.92624e+06	7.68183e+06		High	High	High	High	High	High	High	High	High	High	High	High	High
High	[K].ICDFENASKPQSIQESTGSIIEVLSK.[I]	1xCarbamidomethyl [C2]	Human	1	1	18	P51659	P51659 [276-301]		0	2880.43	1109255	2.20538e+06	1.78074e+06	2.23636e+06	2.89075e+06	2.63656e+06	2.80797e+06	3.22193e+06	5.06414e+06	2.88824e+06	3411287	1.31187e+06	2.56114e+06	4357511	778286	525275	623506	868532	1.80144e+06	3.41321e+06	1.30107e+06	2.8043e+06	918517	2.21997e+06		Peak Found	High	High	High	High	High	Peak Found	High	High	High	High	High	High
High	[K].NAQAIEDMVGYAQETQHEK.[I]		Human	1	1	16	Q99460	Q99460 [525-543]		0	2161.98	222074		363204	685714	799483	1.08042e+06	807931	941071	725412			607240	1.60266e+06	3.16311e+06	648469	580995	431200	780984	909434	2.13915e+06	1.18754e+06	2.72949e+06	81899.3	231391		High	Not Found	Peak Found	High	High	High	High	High	Peak Found	Not Found	Not Found	High	High
High	[K].DKVERPEAGPLQPQPPQIQNGPMNGCEK.[D]	1xCarbamidomethyl [C26]	Human	1	1	2	Q9NUQ6	Q9NUQ6 [86-113]		1	3114.51	308095	762400	774173		354686		493609	866441	1.53477e+06	1.40773e+06	1.33329e+06	674593	363602	1.5285e+06					454003	1.32255e+06	443289	1.52898e+06	173989			Peak Found	Peak Found	Peak Found	Not Found	Peak Found	Not Found	Peak Found	Peak Found	Peak Found	High	High	Peak Found	Peak Found
High	[K].VETELQGVCDTVLGLLDSHLIK.[E]	1xCarbamidomethyl [C9]	Human	1	1	19	P31947	P31947 [88-109]		0	2439.28	934855	1.75214e+06	171476	145430	2.27867e+06	1.73311e+06	2.67296e+06	2.44916e+06	1.48299e+06	618386	668105	79594.4	2.69119e+06	3.36605e+06	66538.6	27252.2	18720.1	8341.21	283799	361595	299007	663917	807327	1.65568e+06		Peak Found	High	Peak Found	High	High	High	High	High	High	Peak Found	Peak Found	Peak Found	High
High	[R].GSEGLYMVNGPPHFTESTVFPR.[E]		Human	1	1	17	Q9BY44	Q9BY44 [12-33]		0	2422.15	952361	2.18766e+06	1.61372e+06	1.93066e+06	1139136	1.04887e+06	1273602	1.24631e+06	4592025	2.7291e+06	3.33165e+06	1.45003e+06	1.70388e+06	3.10077e+06	241904	133241	471020	865304	1.40637e+06	2.6475e+06	1129117	2.62814e+06	617701	1.65551e+06		High	High	High	Peak Found	High	Peak Found	High	High	High	High	High	High	High
High	[K].DLGLSESGEDVNAAILDESGKK.[F]		Human	1	1	41	P13667	P13667 [464-485]		1	2247.1	2.81127e+06	5.40382e+06	9.42971e+06	1.57793e+07	1.16462e+07	13205971	9.47811e+06	1.23233e+07	1.74494e+07	1.1225e+07	1.27691e+07	8.52311e+06	8.97221e+06	20051028	2.67071e+06	2.67226e+06	2.65197e+06	3.75389e+06	6.62887e+06	1.34969e+07	5.78641e+06	1.3633e+07	1.98513e+06	5.25586e+06		High	High	High	High	High	High	High	High	High	High	High	High	High
High	[R].LLEAQIATGGVIDPVHSHR.[V]		Human	2	2	23	P58107; Q15149	P58107 [719-737]; [2338-2356]; [2874-2892]; [3405-3423]; [3939-3957]; [4473-4491]; [5006-5024]; Q15149 [2942-2960]		0	2013.09	1.53194e+06	2.14602e+06	2.52881e+06	3.07055e+06	1.95981e+06	825939	8.22222e+06	1.00861e+07	5.40388e+06	3.3296e+06	4.15716e+06	5.8187e+06	7.68944e+06	17389766	340249	48930.2	1.14556e+06	1.3747e+06	3.71965e+06	10838449	3.88165e+06	1.41449e+07	156090	1293767	Shared	High	High	High	High	High	High	High	High	High	High	High	High	High
High	[R].RGPNYTSGYGTNSELSNPSETESER.[K]		Human	1	1	19	P51114	P51114 [391-415]		1	2732.2	922487	1888264	2.32789e+06	2.72745e+06	1.97152e+06	2.97932e+06	2.52771e+06	2.58403e+06	2.69329e+06	1.71835e+06	2.99965e+06	1.10603e+06	1.23018e+06	3.1398e+06	521035	520304	664460	1.75023e+06	1.02758e+06	2324649	1211503	2.32025e+06	612629	1.2217e+06		High	High	High	High	Peak Found	High	High	High	High	High	High	High	High
High	[R].LGSAGGLGSTLGGSSYSSCYSFGSGGGYGSSFGGVDGLLAGGEK.[A]	1xCarbamidomethyl [C19]	Human	1	1	7	Q04695	Q04695 [42-85]		0	4024.81	1.48511e+06	2569958	806872	1.0193e+06	1.56025e+06	1.31141e+06	2.93076e+06	2.21352e+06	3.42244e+06	1.41942e+06	587706	527479	4.13994e+06	6044413	343461	164006	107793	70310.6	634765	604017	695113	1.26234e+06	724294	2.04707e+06		High	Peak Found	Peak Found	Peak Found	High	High	Peak Found	Peak Found	High	Peak Found	Peak Found	Peak Found	Peak Found
High	[R].VETGVLKPGMVVTFAPVNVTTEVK.[S]		Human	1	2	100	P68104	P68104 [267-290]		0	2515.38	5.44755e+07	1.13684e+08	7.31595e+07	9.46963e+07	6.27981e+07	6.94104e+07	50472087	5.46339e+07	9.01649e+07	6.82672e+07	8.58154e+07	4.38521e+07	8.45313e+07	1.53812e+08	2.71718e+07	1.78975e+07	1.46394e+07	1.74196e+07	6.3062e+07	1.43823e+08	5.98743e+07	1.21203e+08	3.08462e+07	7.97254e+07		High	High	High	High	High	High	High	High	High	High	High	High	High
High	[K].AVDLGPPKPSDQETGEQVSSPSSHPALHTTTEDSAGVQTEF.[-]		Human	1	1	2	Q96TA1	Q96TA1 [706-746]		0	4233.97	847384	1.25587e+06	796579		1.64054e+06	1.39572e+06	1.59401e+06	1.8045e+06	2.02331e+06	964608	1.15494e+06	1.65319e+06	1.44459e+06	2.12844e+06	790056	426404	590006	624905	918662	1.84162e+06	1.0265e+06	2.34411e+06	259378	482111		Peak Found	Peak Found	Peak Found	Not Found	Peak Found	Peak Found	Peak Found	Peak Found	High	High	Peak Found	Peak Found	Peak Found
High	[R].GVSSQETAGIGASAHLVNFK.[G]		Human	1	1	23	P43490	P43490 [197-216]		0	1973.01	1.71039e+06	3.3071e+06	1.75522e+06	2231290	570285	919230	882673	1.1196e+06	3.04646e+06	1.66736e+06	2.59792e+06	559457	1.07519e+06	2997442	178022	212160	287344	681578	1.86809e+06	5.3333e+06	1.18137e+06	3.10278e+06	613944	1.76629e+06		High	High	Peak Found	High	Peak Found	Peak Found	High	High	High	High	High	Peak Found	High
High	[R].DLGEELEALKTELEDTLDSTAAQQELR.[S]		Human	1	1	5	P35579	P35579 [1136-1162]		1	3017.48	145158	207501			404383	203826	1229096	435197	639785	87986.3	15802.7	59320	2.56754e+06	2.92241e+06	2995.23				10310.7		7279.04	7970.33	21565.4			High	Peak Found	Not Found	Not Found	Peak Found	Peak Found	Peak Found	Peak Found	High	High	Peak Found	Peak Found	High
High	[R].MPLATSTDHGHNLQTVQLLIK.[K]		Human	1	1	12	Q01082	Q01082 [1505-1525]		0	2317.23	201378	249474	177939	124816	190243			821547		296808	348313	820380	1.00273e+06	3582703			141074		604546	1165802	795427	1.26259e+06	50761.5	109823		High	Peak Found	High	Peak Found	Peak Found	Not Found	High	Peak Found	Not Found	High	High	High	High
High	[K].TSAAQAIHPGCGFLSENMEFAELCK.[Q]	2xCarbamidomethyl [C11; C24]	Human	1	1	9	Q96RQ3	Q96RQ3 [119-143]		0	2768.25			376557	379089	365845	345179	458289	531452	948606	483746	801132	405786	736641	912102	200662	152254			332467	640643	242311	507880		107366		Not Found	Not Found	High	High	Peak Found	High	High	High	High	High	Peak Found	High	High
High	[R].FQSAAIGALQEASEAYLVGLFEDTNLCAIHAK.[R]	1xCarbamidomethyl [C27]	Human	1	1	3	P84243	P84243 [85-116]		0	3437.7						164984	1.56445e+06	1.00265e+06	601879				2.01648e+06	2.45998e+06												Not Found	Not Found	Not Found	Not Found	Not Found	Peak Found	Peak Found	High	High	Not Found	Not Found	Not Found	High
High	[R].AEGSDVANAVLDGADCIMLSGETAK.[G]	1xCarbamidomethyl [C16]	Human	1	1	86	P14618	P14618 [343-367]		0	2494.14	4.78429e+07	8.67029e+07	4.4114e+07	6.47093e+07	4.51734e+07	5.30431e+07	3.1684e+07	3.23393e+07	7.92236e+07	4.85351e+07	5.1747e+07	2.63513e+07	5.78701e+07	9.20791e+07	1.24043e+07	8.73157e+06	1.19973e+07	1.28482e+07	3.58434e+07	6.71416e+07	2.52162e+07	6.22793e+07	3.00684e+07	7.72595e+07		High	High	High	High	High	High	High	High	High	High	High	High	High
High	[R].SRAEAESMYQIKYEELQSLAGK.[H]		Human	1	1	10	P05787	P05787 [274-295]		2	2531.24	1.95204e+06	3.92519e+06	1.20276e+06	1.94523e+06	1.00547e+06	1.10473e+06	4.42064e+06	4.58818e+06	3.87664e+06	2.19588e+06	2703584	1.68605e+06	2.03826e+06	2.9793e+06	118430	175287	317714	349762	458406	838272	739832	2.22462e+06	677807	1.69993e+06		Peak Found	High	Peak Found	Peak Found	Peak Found	Peak Found	High	High	High	High	High	High	High
High	[R].EAMCPGVSGEDSSLLLATQVEGQATNLQR.[L]	1xCarbamidomethyl [C4]	Human	1	1	19	P14923	P14923 [87-115]		0	3061.46	231536	455462	1.16355e+06	1.60949e+06	1449747	1.50247e+06	1.25912e+06	1.3592e+06	1.52825e+06	946346	1.16424e+06	760278	1.38316e+06	2.06767e+06	714240	526944	329939	394271	762964	1.28769e+06	525870	1.31504e+06	165213	430566		High	High	High	High	High	High	High	High	High	High	High	High	High
High	[K].GHAYSVTGAEEVESNGSLQK.[L]		Human	1	1	41	P17655	P17655 [261-280]		0	2062.97	510046	1.60825e+06	4.0577e+06	7.40732e+06	1956592	3.87936e+06	2.25052e+06	2.82567e+06	4.11452e+06	2.91762e+06	4.31509e+06	2.54692e+06	1.39254e+06	4.37345e+06	505944	562286	871678	2.15294e+06	1.89456e+06	3.63603e+06	1.14884e+06	2.53275e+06	696085	1.82016e+06		High	High	High	High	High	High	High	High	High	High	High	High	High
High	[K].GVDDLDFFIGDEAIEKPTYATK.[W]		Human	1	1	21	P61158	P61158 [54-75]		0	2444.19	2.66867e+06	4.51094e+06	3318971	4.16899e+06	2.62475e+06	2356355	2.79744e+06	2.97213e+06	4961542	3.55578e+06	3.97109e+06	1.73249e+06	5447225	10255039	741034	544700	718042	599036	2.64486e+06	4.71043e+06	2.53653e+06	4.93615e+06	1.34314e+06	3.4105e+06		High	High	High	High	High	High	Peak Found	High	High	High	High	High	High
High	[K].EAPAEGEAAEPGSPTAAEGEAASAASSTSSPK.[A]		Human	1	1	21	P29966	P29966 [106-137]		0	2915.3	332939	798141	960713	1.56488e+06	1.05091e+06	830676	1.36964e+06	1.76423e+06	1.39283e+06	819933	1.38577e+06	567330	1.41238e+06	2288253	947093	592047	691718	1353327	1203813	2150643	765300	2138176	175500	266467		High	High	High	High	High	High	High	High	High	High	High	High	High
High	[K].LCYVALDFEQEMATAASSSSLEK.[S]	1xCarbamidomethyl [C2]	Human	1	3	748	P60709	P60709 [216-238]		0	2550.17	5.01314e+07	8.90026e+07	2.05256e+07	3.22285e+07	3.93142e+07	4.60324e+07	5.20376e+07	5.48927e+07	6.56048e+07	4.43327e+07	4.4516e+07	2.11916e+07	9.31894e+07	1.41321e+08	2.72289e+07	2.06555e+07	8.18285e+06	8.31107e+06	3.86781e+07	6.24958e+07	4.1689e+07	8.93187e+07	3.12797e+07	8.26833e+07		High	High	High	High	High	High	High	High	High	High	High	High	High
High	[R].CIALAQLLVEQNFPAIAIHR.[G]	1xCarbamidomethyl [C1]	Human	1	1	16	Q13838	Q13838 [300-319]		0	2277.25	311126	434727	88044.1		202614	187740	680706	641579	1.14303e+06	399831	255483	156329	1.38513e+06	2668287					257484	417092	321504	670478	141595	292963		High	High	Peak Found	Not Found	High	High	High	High	High	High	High	Peak Found	High
High	[K].SADESGQALLAAGHYASDEVR.[E]		Human	1	1	33	Q13813	Q13813 [419-439]		0	2147	990376	1.90871e+06	1.1986e+06	1.88229e+06	1.44909e+06	1.85206e+06	2.67821e+06	3.77426e+06	2.47484e+06	1.38868e+06	2.31449e+06	4.08968e+06	4.29791e+06	1.05446e+07	1.52139e+06	1.54834e+06	1.35826e+06	3.88028e+06	3.31998e+06	8056817	2.65518e+06	7.36341e+06	333991	800328		High	High	High	High	High	High	High	High	Peak Found	High	High	High	High
High	[R].VSALTQMESACVSIHEALK.[S]	1xCarbamidomethyl [C11]	Human	1	1	23	Q9Y3B3	Q9Y3B3 [141-159]		0	2074.03	937611	2.32268e+06	923559	1.01916e+06	2.46031e+06	2.34572e+06	2.60219e+06	3.45378e+06	3.39289e+06	1.90074e+06	2.3066e+06	211706	1.69584e+06	4.14862e+06	787881	483748	129900	130039	985149	2.04952e+06	764494	1.80862e+06	837033	2.64446e+06		High	High	High	Peak Found	High	High	High	High	High	High	High	Peak Found	High
High	[K].DAGVIAGLNVLRIINEPTAAAIAYGLDR.[T]		Human	1	1	5	P0DMV9	P0DMV9 [160-187]		1	2866.58	63982	164845	3147.34		68812.6	94424.3	297122	228919	271958	56098.2	37075.2	12788.6	88572.3	134473									18123.2	43453		Peak Found	High	Peak Found	Not Found	High	Peak Found	Peak Found	High	High	Peak Found	Peak Found	Peak Found	Peak Found
High	[K].CQEVISWLDANTLAEKDEFEHKR.[K]	1xCarbamidomethyl [C1]	Human	1	1	3	P0DMV9	P0DMV9 [574-596]		2	2818.35	76883.9				106278		684128	611619	1.53744e+06	607968		335186	1.19833e+06	1182989		30015.8			76655.6	260185	369702	911410				Peak Found	Not Found	Not Found	Not Found	Peak Found	Not Found	Peak Found	Peak Found	High	High	Not Found	Peak Found	Peak Found
High	[R].HLLQAPVDDAQEILHSR.[F]		Human	1	1	15	Q15436	Q15436 [683-699]		0	1942.01	54159.3		787950	955241	765327	795708	778211	958529	66552.7	1066329	1044756	553613	465248	840486		49343.6	163900	139709	427591	1.00707e+06	346721	830868	162716	561038		Peak Found	Not Found	Peak Found	High	Peak Found	High	Peak Found	High	High	High	High	High	High
High	[K].VVETDPSPYCIVAPDTVIHCEGEPIKR.[E]	2xCarbamidomethyl [C10; C20]	Human	1	1	16	P55072	P55072 [165-191]		1	3081.5	712598	1.4414e+06	1.69915e+06	2.27999e+06	5.2439e+06	5929711	1.69435e+06	4.09682e+06	2.80865e+06	1.62902e+06	2.56052e+06	1.89556e+06	7.11776e+06	10743124	2.77083e+06	2.43539e+06	1.49559e+06	3.34874e+06	3.85616e+06	8872782	4.2259e+06	12221158	351405	868810		Peak Found	Peak Found	High	Peak Found	High	High	Peak Found	High	Peak Found	High	High	High	High
High	[K].VTYLVHNFEEGGGVAMGMYNQDK.[S]		Human	1	1	15	O75874	O75874 [165-187]		0	2559.16	695632	1.42192e+06	730079	1.47619e+06	398040	624312	879762	1.0308e+06	1.59248e+06	788798	1682107	358519	1.29587e+06	2.89732e+06	428878	302105	179570	214211	772914	2127012	690869	1.84774e+06	316936	830300		Peak Found	High	High	High	Peak Found	Peak Found	Peak Found	High	High	Peak Found	High	Peak Found	High
High	[R].RPLEQQQPHHIPTSAPVYQQPQQQPVAQSYGGYK.[E]		Human	1	1	5	Q14847	Q14847 [154-187]		0	3885.94	1.77098e+06	3.01282e+06			73393.7		3.21629e+06	4.60387e+06	8599734	4.13514e+06	4.54114e+06	115509					36958.7		752310	696063	742712	2.01452e+06	154103	108421		Peak Found	Peak Found	Not Found	Not Found	Peak Found	Not Found	Peak Found	Peak Found	High	High	High	Peak Found	Not Found
High	[K].QSKPVTTPEEIAQVATISANGDK.[E]		Human	1	1	45	P10809	P10809 [158-180]		0	2384.23	6946514	1.45839e+07	7.30422e+06	1.43712e+07	5.02781e+06	5.69786e+06	3.38246e+06	4.51513e+06	8.72225e+06	5.94947e+06	7.37386e+06	3.67462e+06	4.51201e+06	8.57204e+06	1.33322e+06	1.2543e+06	1.92664e+06	5.62999e+06	5.54473e+06	1.37085e+07	4.58474e+06	1.13172e+07	3646302	8.53813e+06		High	High	High	High	High	High	High	High	High	High	High	High	High
High	[R].YVELFLNSTAGASGGAYEHR.[Y]		Human	1	1	11	P31943	P31943 [356-375]		0	2142.03	525687	849867	295575		401869	319164	609745	623856	1.68364e+06	1.33166e+06	1.43219e+06	329604	1.09199e+06	2.75107e+06			158886		1.03008e+06	1.19835e+06	737458	1679995	450210	1.0152e+06		High	High	Peak Found	Not Found	Peak Found	Peak Found	Peak Found	Peak Found	High	High	Peak Found	Peak Found	Peak Found
High	[K].FGAVFLWDSGSSVGEITGHNK.[V]		Human	1	1	10	O75083	O75083 [127-147]		0	2208.07	283288	515293	121676	62898.7	242063	268940	530467	452217	2.23728e+06	804583	1.12272e+06	305534	925831	1.57164e+06			29594.2		182704	169963	301331	742745	328573	548154		High	High	Peak Found	Peak Found	Peak Found	Peak Found	Peak Found	Peak Found	High	High	High	High	High
High	[K].SDKDLETQVIQLNEQVHSLK.[L]		Human	1	1	6	Q15555	Q15555 [236-255]		1	2324.21	219473	337554	65473.9		237341	219454	401727	513082	702410	324792	617034	238658	299138	705239			52161.5	123049	408511	279568	86270	161500	94936.8			High	High	Peak Found	Not Found	Peak Found	Peak Found	Peak Found	Peak Found	Peak Found	High	High	Peak Found	High
High	[K].FWEVISDEHGIDPTGTYHGDSDLQLDR.[I]		Human	1	1	37	P07437	P07437 [20-46]		0	3102.41	8.33082e+06	1.73226e+07	3.07005e+06	4.68885e+06	1.87277e+06	2.53047e+06	1.19124e+07	1.20366e+07	3.78573e+07	1.76779e+07	14874131	8.56737e+06	14099463	2.86039e+07	927993	424979	631895	1.16379e+06	6.25651e+06	1.04546e+07	1.22906e+07	2.48318e+07	3.87635e+06	1.07965e+07		High	High	High	High	High	High	High	High	High	High	High	High	High
High	[K].TGQEYKPGNPPAEIGQNISSNSSASILESK.[S]		Human	1	1	13	P07814	P07814 [795-824]		0	3103.52	162991	350464	184819	227982	277453	471104	376147	866362	691702	308054	489451	648900	837702	1.58997e+06	236783	333982	405391	620504	746321	1.63321e+06	641046	1.70666e+06	117566			Peak Found	Peak Found	Peak Found	Peak Found	Peak Found	Peak Found	High	High	High	High	Peak Found	Peak Found	Peak Found
High	[K].SAVADKHELLSLASSNHLGK.[N]		Human	1	1	8	O15372	O15372 [222-241]		1	2077.1	749868	563291			210653	166038	729874	724269	1.0762e+06	831962	759482	393318	701663	2355769	33497.5	35251.5	62866.3	127341	241504	835845	304517	465492	121298	160645		High	Peak Found	Not Found	Not Found	Peak Found	Peak Found	High	High	Peak Found	High	High	Peak Found	High
High	[K].LTGAGGGGCGITLLKPGLEQPEVEATK.[Q]	1xCarbamidomethyl [C9]	Human	1	1	21	Q03426	Q03426 [331-357]		0	2653.39	626265	1.38694e+06	559790	934726	551137	648288	425387	700574	1.20409e+06	622589	563435	374505	672902	1636269	295981	317540	155056	358910	432640	892311	409901	974120	199609	494991		High	High	High	High	High	High	High	High	High	High	High	High	High
High	[K].SFIKDYPVVSIEDPFDQDDWGAWQK.[F]		Human	1	1	11	P06733	P06733 [282-306]		1	2985.39	316036	461832	34371.1	86326.6	192638	158042	1.28603e+06	858584	1.40354e+06	474519	411276	269019	3.55601e+06	5.43865e+06					38048.4		251121	516412	65691.1	133858		High	High	Peak Found	Peak Found	Peak Found	Peak Found	High	High	High	High	High	Peak Found	High
High	[K].EETVLATVQALQTASHLSQQADLR.[S]		Human	1	1	21	P04844	P04844 [155-178]		0	2609.35	746803	1.42435e+06	751783	1.08941e+06	1.02166e+06	901686	981516	1138208	1.63917e+06	666233	917243	1.11855e+06	1.4997e+06	2.87693e+06	399967	360464	396013	355442	1501145	2.62638e+06	1.17648e+06	2.69012e+06	485984	1.34236e+06		High	High	High	High	High	High	High	High	High	High	High	High	High
High	[K].DGTVTAGNASGVADGAGAVIIASEDAVK.[K]		Human	1	1	13	P42765	P42765 [242-269]		0	2516.25	842269	1.67353e+06	1.59438e+06	2.23638e+06	699045	906899	847862	1.12565e+06	1.43246e+06	952539	1.11426e+06	516274	979924	1.95701e+06	980414	677310	224756	428733	715931	1.50629e+06	571613	1.23337e+06	412716	1.07725e+06		Peak Found	Peak Found	High	High	Peak Found	Peak Found	High	High	High	High	Peak Found	High	Peak Found
High	[K].ISASLQSQSPEHLLPVLIQAAQLCR.[E]	1xCarbamidomethyl [C24]	Human	1	1	10	O76094	O76094 [326-350]		0	2759.49	81859.4	163133	114412	95649.8	358360	285435	517617	577409	605839	501374	399885	173890	724364	1382880	19706.6	13390.7	24711.5	17952.3	175416	264548	125074	143284	81125.3	151387		Peak Found	Peak Found	Peak Found	Peak Found	High	High	High	High	High	High	High	Peak Found	High
High	[K].IHVSDQELQSANASVDDSRLEELK.[A]		Human	1	1	3	P22314	P22314 [807-830]		1	2683.32	495203	618081	381029	531853	431287	487029	893366	894917	376098	150973	606710	701065	489154	1.59616e+06	328588	195752	169521	250156								Peak Found	Peak Found	Peak Found	Peak Found	Peak Found	Peak Found	Peak Found	Peak Found	Peak Found	Peak Found	Peak Found	High	High
High	[K].GPVTDVAYSHDGAFLAVCDASK.[V]	1xCarbamidomethyl [C18]	Human	1	1	22	O75083	O75083 [490-511]		0	2280.06	1.29213e+06	2.15695e+06	1241768	1.89665e+06	1.59479e+06	1.77375e+06	989401	1.16791e+06	3474763	2444846	2061403	1.12236e+06	1.28883e+06	3.71856e+06	165361	169906	572244	956043	1.88562e+06	3.53767e+06	1.10684e+06	2.63062e+06	1.19226e+06	3.69695e+06		High	High	High	High	High	High	High	High	High	High	High	High	Peak Found
High	[R].QLFHPEQLITGKEDAANNYAR.[G]		Human	3	6	38	Q71U36; Q9BQE3; P68366	Q71U36 [85-105]; Q9BQE3 [85-105]; P68366 [85-105]		1	2415.21	1.26974e+07	1.25283e+07	5.58563e+06	3.16225e+06	6.50145e+06	6.75759e+06	11038012	1.63967e+07	4.14532e+07	1.82348e+07	1.92164e+07	5.86571e+06	1.3671e+07	4.39671e+07	223736	231042	711136	1.78632e+06	2.1868e+06	4.43318e+06	9.40968e+06	26287616	1.15344e+06	2.44058e+06	Shared	High	High	High	High	High	High	High	High	High	High	High	High	High
High	[R].SNGTNTSAPQDIYAVNGIAFHPVHGTLATVGSDGR.[F]		Human	1	1	2	P78406	P78406 [262-296]		0	3524.72	240623	1.03075e+06		234810					346976		767730	94974.9				38248.5			132787			265173	76960.7	364357		Peak Found	Peak Found	Not Found	Peak Found	Not Found	Not Found	Not Found	Not Found	High	Not Found	High	Peak Found	Not Found
High	[K].KMEDSVGCLETAEEVKR.[K]	1xCarbamidomethyl [C8]	Human	1	1	13	P35579	P35579 [1372-1388]		2	1980.94	487126	801279	899666	1.31183e+06	775890	681575	1.29492e+06	2411347	1.10582e+06	631771	1.02684e+06	1.20511e+06	798466	2091255	500083	894461	630944	1.50823e+06	344447	906157		294548	171939	318978		Peak Found	High	High	Peak Found	Peak Found	Peak Found	High	Peak Found	Peak Found	Peak Found	High	High	High
High	[K].IANEVIGEMNLKPEEVFLAQGTLRPDLIESASLVASGK.[A]		Human	1	1	2	P49915	P49915 [347-384]		0	4039.14	158382	119862			133907	163043	1.20833e+06	820332	2.40026e+06	704260	122837	164469	3.1527e+06	4677563					51032.7	83750	61695.4	105531	43396	111172		Peak Found	Peak Found	Not Found	Not Found	Peak Found	Peak Found	Peak Found	Peak Found	High	Peak Found	High	Peak Found	Peak Found
High	[K].CDVDIRKDLYANTVLSGGTTMYPGIADR.[M]	1xCarbamidomethyl [C1]	Human	1	2	7	P60709	P60709 [285-312]		2	3101.5	865124	1.73567e+06	883818	1.37453e+06	1.63139e+06	1.60866e+06	2.47752e+06	3.77235e+06	2.874e+06	1.94323e+06	1.48011e+06	1.58547e+06	1.82203e+06	4958663	691968	366935	363049	483478	667500	627010	674848	1.87027e+06	770273	2.02328e+06		Peak Found	Peak Found	Peak Found	Peak Found	High	Peak Found	High	High	High	High	Peak Found	High	Peak Found
High	[R].EVVAGSHELGQDYEHVTMLQER.[F]		Human	1	1	18	Q01082	Q01082 [1718-1739]		0	2527.19	233763	393908	345644	444688	425004	282863	775514	1.00012e+06	1.22117e+06	558537	509963	1.09004e+06	1.48808e+06	3946777	124775	174917	281014	659382	1.07252e+06	2485050	935333	2.2748e+06		216208		High	Peak Found	High	High	High	High	High	High	High	High	High	High	High
High	[K].EGGQYGLVAACAAGGQGHAMIVEAYPK.[-]	1xCarbamidomethyl [C11]	Human	1	1	17	P55084	P55084 [448-474]		0	2705.28	768314	1.90086e+06	1.14305e+06	1.02773e+06	673827	885109	1.07983e+06	1.28928e+06	1.39513e+06	1.23251e+06	1.66549e+06	431761	679549	1.3586e+06	259471	232754	131057	270023	709987	1590514	677682	1.11737e+06	358408	1.09659e+06		High	High	Peak Found	High	Peak Found	Peak Found	High	High	High	High	High	High	High
High	[K].IYITLTGVHQVPTENVQVHFTER.[S]		Human	1	1	13	Q9HB71	Q9HB71 [89-111]		0	2681.4	602117	1.36687e+06			460560	84004	2.88479e+06	3.56842e+06	4.32474e+06	1.98797e+06	2751605	118494	1.6873e+06	3.84984e+06					348630	447948	666748	1.42827e+06	279517	723340		High	High	Not Found	Not Found	Peak Found	Peak Found	High	High	High	High	High	Peak Found	High
High	[R].DIGAIAQVHAENGDIIAEEQQR.[I]		Human	1	1	23	Q16555	Q16555 [190-211]		0	2377.17	1.00599e+06	1.46061e+06	1.15991e+06	1.60152e+06	965249	1.38863e+06	933828	1.11338e+06	2.40701e+06	1.66442e+06	1562040	816449	1.19201e+06	2.36542e+06	112614	219297	315676	271433	1.14367e+06	1.1279e+06	666416	1.50593e+06	841891	1859358		High	High	High	High	High	High	High	High	High	High	High	High	High
High	[R].SSGSPYGGGYGSGGGSGGYGSR.[R]		Human	1	1	22	P51991	P51991 [355-376]		0	1910.79	7.02924e+06	10646829	3.73498e+06	4.48172e+06	5852408	6.48373e+06	10007118	11688063	13224739	9221491	12190069	5669950	5.63722e+06	11400074	5.39158e+06	4.54877e+06	3.28959e+06	7.0288e+06	5677619	7900470	3.10606e+06	6.63112e+06	3.57792e+06	6.88091e+06		High	High	High	High	Peak Found	High	High	High	High	High	High	High	High
High	[K].LAASGEGGLQELSGHFENQK.[V]		Human	1	1	25	Q16643	Q16643 [43-62]		0	2072	765252	1780915	1.48427e+06	2.36888e+06	2.198e+06	2.93543e+06	2.39205e+06	3.69731e+06	2.37689e+06	1243700	1.90004e+06	1.65085e+06	4.33108e+06	1.03518e+07	2.15637e+06	2.01865e+06	1.66182e+06	3.97968e+06	3.34021e+06	1.03744e+07	4.39757e+06	1.20304e+07	500436	1.26407e+06		High	High	High	High	High	Peak Found	High	High	High	High	High	High	High
High	[K].APKPDGPGGGPGGSHMGGNYGDDR.[R]		Human	1	1	19	P35637	P35637 [449-472]		0	2252.97	1.7243e+06	2.70179e+06	2630461	5.21546e+06	3.81619e+06	3.63592e+06	3.20218e+06	3.78899e+06	1.12849e+07	5.5038e+06		4.6476e+06			1.74162e+06	1.5411e+06	1.17451e+06	1.63533e+06	2.35373e+06	4.03566e+06	3.11147e+06	6.62682e+06	837757	1.60397e+06		High	High	Peak Found	High	High	High	High	High	High	High	Not Found	High	Not Found
High	[R].YALQMEQLNGILLHLESELAQTR.[A]		Human	1	1	25	P05783	P05783 [331-353]		0	2670.39	243959	896371		108990	194647	435013	1.1403e+07	7.46199e+06	1.23302e+07	2.95378e+06	265156	154027	9.47491e+06	1.06504e+07	36564.5	21368.2	10759.7	22260.9	32367.7	131553	114502	342542	46324	176556		High	High	Not Found	Peak Found	Peak Found	High	High	High	High	High	High	High	High
High	[K].KLGEMWNNTAADDKQPYEK.[K]		Human	1	1	14	P09429	P09429 [128-146]		2	2238.05	1.17942e+06	1321102	724954	992191	919916	998039	1.13542e+06	1.51987e+06	1.94521e+06	1.28331e+06	1.288e+06	345871			135294	91537	94228.7	180435			209049	640053				High	High	High	High	High	High	High	High	High	High	High	High	Not Found
High	[K].SGVYQHVTGEMMGGHAIR.[I]		Human	1	1	8	P07858	P07858 [264-281]		0	1929.91	309931		394693		520645	57254.4	1.54361e+06	2.13411e+06	2.75453e+06	1.77238e+06	1.52842e+06	263717	361059	1.20297e+06			36494	82205	533004	1.14729e+06	507752	1.4096e+06		123390		Peak Found	High	Peak Found	Not Found	High	Peak Found	High	Peak Found	High	High	Peak Found	Peak Found	Peak Found
High	[R].IAQLEEELEEEQGNTELINDR.[L]		Human	1	1	50	P35579	P35579 [1731-1751]		0	2472.17	1.89982e+06	4390782	3.01976e+06	4.72413e+06	4.35802e+06	5.52263e+06	6.43344e+06	8.09078e+06	5.26572e+06	2.8946e+06	3.88837e+06	7.20593e+06	10099217	18383700	5.44303e+06	4.0777e+06	3.57136e+06	4.64208e+06	6.19217e+06	14229252	6.26495e+06	16394174	836896	2.27353e+06		High	High	High	High	High	High	High	High	High	High	High	High	High
High	[R].GIHSAIDASQTPDVVFASILAAFSK.[A]		Human	1	1	12	P54819	P54819 [205-229]		0	2545.33	95277.4	303007	19690.2	30408.7	178500	262488	577004	673415	762833	211840	64661.4	31497.1	600096	804777					33886.3	67566.4	56597.6	169237	99560.5	313213		High	High	Peak Found	Peak Found	Peak Found	Peak Found	High	High	High	High	High	Peak Found	High
High	[R].INMAHLCVIGSHAVNGVAR.[I]	1xCarbamidomethyl [C7]	Human	1	1	6	P11216	P11216 [440-458]		0	2019.04	119532			239058	1.01367e+06	691586	510272	741604	591416	489466	524113	270872	975591	2711452	196076	152870	129395	152752	449003	770141	520264	1.21501e+06	55226	96198.1		Peak Found	Not Found	Not Found	Peak Found	High	High	Peak Found	High	Peak Found	Peak Found	Peak Found	Peak Found	High
High	[K].LTGMAFRVPTANVSVVDLTCR.[L]	1xCarbamidomethyl [C20]	Human	1	1	24	P04406	P04406 [228-248]		1	2307.19	974906	2271146	606642	757767	2.53573e+06	2.29865e+06	4.34183e+06	5.09476e+06	4139111	2.28857e+06	2397338	502712	1.1298e+06	2.15616e+06	747734	520040	276917	262249	248354	531354	463795	1.19811e+06	73799.1	219647		High	High	High	High	High	High	High	High	High	High	High	High	High
High	[K].LGGSLADSYLDEGFLLDKK.[I]		Human	1	1	32	P78371	P78371 [205-223]		1	2041.05	1.98098e+06	4.07798e+06	1.69104e+06	2.33736e+06	1.28702e+06	1.47942e+06	1.47633e+06	1.65561e+06	3.46205e+06	2.2524e+06	2.69145e+06	1.17617e+06	3973572	8.69426e+06	323875	204195	454830	582962	1.89602e+06	4.90596e+06	2.43711e+06	6.18985e+06	826827	2.26951e+06		High	High	High	High	High	High	High	High	High	High	High	High	High
High	[K].IQPGSQQADFLDALIVSMDVIQHETIGK.[K]		Human	1	1	6	P13010	P13010 [98-125]		0	3053.56	110752	226133	27215.9	51607.9	569176	512346	3.35961e+06	2.60909e+06	3065033	791708	135171	276087	4893754	6642120	23531.3	8511.94	5965.09	4435.85	74180.8	111680	249654	614456	61005.7	144668		Peak Found	Peak Found	Peak Found	Peak Found	High	Peak Found	Peak Found	Peak Found	Peak Found	Peak Found	Peak Found	High	High
High	[R].IPGLLSPHPLLQLSYTATDR.[H]		Human	1	1	39	P49327	P49327 [1256-1275]		0	2192.21	756843	1.405e+06	264028	211576	1.27708e+06	1.09657e+06	3.04659e+06	3.47664e+06	1.86465e+06	992154	1.2092e+06	1.81963e+06	3.78299e+06	5.37902e+06	216418	93433.2	334120	206595	1.36632e+06	2095456	1.57094e+06	3.59124e+06	185048	433429		High	High	High	Peak Found	High	High	High	High	High	High	High	High	High
High	[K].IAALQAFADQLIAAGHYAK.[G]		Human	1	1	27	Q13813	Q13813 [1501-1519]		0	1972.07	734381	1.24683e+06	280856	344164	744437	720768	2.05811e+06	2609853	1.21407e+06	507256	655406	2.0976e+06	3.61196e+06	6.67789e+06	317384	135962	273389	283861	1.11763e+06	2.2101e+06	1.75122e+06	4.34114e+06	171813	444507		High	High	Peak Found	High	High	High	High	High	High	High	High	High	High
High	[K].QFAPIHAEAPEFMEMSVEQEILVTGIK.[V]		Human	1	1	8	P06576	P06576 [162-188]		0	3044.51	167271	256356			88641.9	85094.8	319998	241156	737168	198635	91120.4	58054.4	1.36074e+06	1.77738e+06					130330	99097.3	187945	319223	109926	261123		High	High	Not Found	Not Found	Peak Found	Peak Found	Peak Found	Peak Found	High	High	Peak Found	High	High
High	[R].GFGFVTYATVEEVDAAMNARPHK.[V]		Human	1	1	15	P09651	P09651 [56-78]		0	2510.21	1.67079e+06	3.53139e+06			379746	544332	5.32457e+06	6.09906e+06	8953263	2.30303e+06	1.6468e+06	308990	1.66309e+06	3.02536e+06					177019	295241	477602	855879	136762	426158		High	High	Not Found	Not Found	Peak Found	Peak Found	High	High	High	High	High	Peak Found	High
High	[R].VGQSMNMGSDFDVFAHITNNTAEEYVCR.[L]	1xCarbamidomethyl [C27]	Human	1	1	7	P21980	P21980 [479-506]		0	3192.38	156640	165631	261982	179311	1.58942e+06	1.30713e+06	1.12958e+06	989573	1.18594e+06	628611	549994	598510	2969602	4.57521e+06	302474	170955	139129	96110.5	541364	637117	966169	1.92843e+06	68055.9	313367		Peak Found	Peak Found	Peak Found	Peak Found	High	High	Peak Found	Peak Found	High	Peak Found	Peak Found	Peak Found	High
High	[K].NGNYCVLQMDQSYKPDENEVR.[T]	1xCarbamidomethyl [C5]	Human	1	1	23	P31939	P31939 [359-379]		0	2559.12	2638081	4.82005e+06	3.07659e+06	4.24431e+06	1.92058e+06	2.1075e+06	1.40852e+06	1.83611e+06	5.33205e+06	3.23847e+06	4223805	1.68972e+06	2.00454e+06	4.16406e+06	400458	421802	992374	2.08244e+06	1609308	3868372	1.33264e+06	3.48524e+06	1.32547e+06	3.24216e+06		High	High	High	High	High	High	High	High	High	High	High	High	High
High	[K].LGGSPTSLGTWGSWIGPDHDK.[F]		Human	1	1	11	P14314	P14314 [439-459]		0	2168.04	383245		1409103	1.86938e+06	1.87253e+06	1.77356e+06	1.63066e+06	2.06344e+06	2.92487e+06	1.69983e+06	2.01782e+06	798098	2643823	4.68588e+06	796378	519490	436881	725714	2.40947e+06	5418865	1.36332e+06	3.43417e+06	306502			Peak Found	Not Found	High	High	Peak Found	Peak Found	High	High	High	Peak Found	Peak Found	High	Peak Found
High	[R].YASICQQNGIVPIVEPEILPDGDHDLKR.[C]	1xCarbamidomethyl [C5]	Human	2	2	20	P04075; P09972	P04075 [174-201]; P09972 [174-201]		1	3176.6	1.65132e+06	2.64976e+06	732208	920976	1.49018e+06	1.50095e+06	2.47955e+06	3.44911e+06	3.51027e+06	1.92236e+06	1.95267e+06	1.14519e+06	3.03268e+06	7443327	559804	356092	558841	875977	2.47009e+06	5126581	950539	2.4868e+06	624559	1.38322e+06	Shared	High	High	High	High	Peak Found	High	High	High	High	High	High	High	Peak Found
High	[K].ICANHYITPMMELKPNAGSDR.[A]	1xCarbamidomethyl [C2]	Human	1	1	7	P43487	P43487 [98-118]		0	2418.14	1.42015e+06	2.66351e+06	652308		761273		2.49762e+06	2.82328e+06	2.54439e+06	2.21192e+06	2.63506e+06	369238	1.98226e+06	3.93163e+06					1.07074e+06	3.06496e+06	955111	2.81726e+06				Peak Found	Peak Found	Peak Found	Not Found	Peak Found	Not Found	Peak Found	High	High	High	Peak Found	Peak Found	High
High	[K].EVELNELEPEKQPMNAASGAAMSLAGAEK.[N]		Human	1	1	7	P08195	P08195 [112-140]		1	3014.44	133970	262890	113085	327489	209501	243921	331650	511705	409803	245199	279811	293610	391746	871707	198806	65640.9	114180	194486	284951	501825	184189	483897	43849.7			Peak Found	High	Peak Found	Peak Found	Peak Found	Peak Found	Peak Found	Peak Found	High	Peak Found	Peak Found	Peak Found	High
High	[R].FSFSGNTLVSSSADPEGHFETPIWIER.[V]		Human	1	1	21	Q14697	Q14697 [865-891]		0	3010.42	293417	559936	54295.8	79188.4	845066	814008	1.29828e+06	1.27151e+06	1.44832e+06	610976	496417	377376	2.91948e+06	4.46768e+06	130413	56665.4	52289.2	39065.2	448891	704828	1.05037e+06	2.05759e+06	142162	374219		High	High	Peak Found	Peak Found	High	High	High	High	High	High	High	High	High
High	[R].QYLVFHDGDSVVFAGPAGNSVETR.[G]		Human	1	1	14	P13798	P13798 [66-89]		0	2565.24	145303	225969	331158	516606	866748	503084	721034	813840	924660	780914	961181	709014	1.24327e+06	2.25006e+06	371854	207217	122450	77415.5	446884	727488	618799	1.28665e+06	90463.1	189925		High	High	High	Peak Found	High	Peak Found	High	High	High	High	High	High	Peak Found
High	[K].ESEDKPEIEDVGSDEEEEKK.[D]	1xPhospho [S13]	Human	1	1	30	P07900	P07900 [251-270]	P07900 1xPhospho [S263]	1	2400.98	3.17154e+06	6.06608e+06	1.1423e+07	1.67383e+07	5.04205e+06	2.62819e+07	1.21365e+07	1.38108e+07	1.53408e+07	8.07391e+06	1.2083e+07	5.92997e+06	1.11585e+07	28922909	1.3195e+07	1.10352e+07	5.48607e+06	1.17868e+07	1.12017e+07	2.28886e+07	8.66029e+06	2.2828e+07	2.18557e+06	3.48477e+06		High	High	High	High	High	High	High	High	High	High	High	High	High
High	[K].ITDLANLSAANHDAAIFPGGFGAAK.[N]		Human	1	2	22	A0A0B4J2D5	A0A0B4J2D5 [117-141]		0	2442.24	443056	1.02756e+06	513942	765470	1.08618e+06	860764	1.08322e+06	1.40412e+06	1.55474e+06	744661	1.02536e+06	157305	991308	1.65433e+06	461575	301135	114166	194123	487402	1.2262e+06	408355	813557	373141	1.04879e+06		High	High	High	High	High	High	High	High	High	High	High	High	High
High	[R].AFADAMEVIPSTLAENAGLNPISTVTELR.[N]		Human	1	1	26	P50991	P50991 [453-481]		0	3030.55	777158	3.03164e+06	649439	1.38483e+06	1.12208e+06	1.61472e+06	762254	706144	1.44133e+06	862640	1.0098e+06	352988	2.54846e+06	3495479	124631	92892.6	117713	87464.2	841541	1.41972e+06	467939	1.25995e+06	652411	2.4781e+06		High	Peak Found	Peak Found	High	High	Peak Found	High	High	High	High	High	High	High
High	[K].ICDQISDAVLDAHLQQDPDAK.[V]	1xCarbamidomethyl [C2]	Human	1	1	29	P31153	P31153 [33-53]		0	2352.11	3.84444e+06	7.41476e+06	4.55074e+06	7272048	2.7144e+06	2.77287e+06	2.20861e+06	2.43675e+06	4.90822e+06	3.71199e+06	4.27185e+06	1621758	3.44145e+06	7.05535e+06	847669	936024	821846	1.2084e+06	4.56958e+06	9.00496e+06	2.47907e+06	6.48659e+06	1.54252e+06	3.67411e+06		High	High	High	High	High	High	High	High	High	High	High	High	High
High	[K].GDLENAFLNLVQCIQNKPLYFADR.[L]	1xCarbamidomethyl [C13]	Human	1	1	24	P07355	P07355 [250-273]		0	2838.42	584894	2.01457e+06		59838.1	1.42917e+06	2.33192e+06	4.54122e+07	3.09012e+07	5.2112e+07	1.21063e+07	2.33636e+06	134726	8.30739e+06	7.71056e+06	14315.3	5041.84	6415.79	38171.6	29734.8	145513	154376	223914	244752	879011		High	High	Not Found	Peak Found	High	High	High	High	High	High	High	High	High
High	[K].GDFFPPERPQQLPHGLGGIGMGLGPGGQPIDANHLNK.[G]		Human	1	1	2	P52272	P52272 [286-322]		0	3818.92							322460		842491	115152			278922	291150								652911				Not Found	Not Found	Not Found	Not Found	Not Found	Not Found	Peak Found	Not Found	High	Peak Found	Not Found	Not Found	Peak Found
High	[R].TDDEVVQREEEAIQLDGLNASQIR.[E]		Human	1	1	15	P14625	P14625 [44-67]		1	2728.34	494634	959960	630452	1.07343e+06	1.46706e+06	3.67256e+06	2.02441e+06	1.46178e+06	721408	527903	613147	976181	1.07008e+06	1867184	852612	598338	1319624	478453	69764.6				127924	318562		High	High	High	High	High	High	High	High	Peak Found	High	High	High	High
High	[R].VHVSEEGTEPEAMLQVLGPKPALPAGTEDTAK.[E]		Human	1	1	6	P06396	P06396 [258-289]		0	3301.66	195832	319371	1.52518e+06	1.81519e+06	1.71227e+06	1.67158e+06	761884	1.33861e+06	667893	371584	2.37825e+06	503802	847255	1.68766e+06		78434.9	117813	1.05954e+06	339756	978019	423901	1.1239e+06		81997.1		Peak Found	Peak Found	Peak Found	Peak Found	Peak Found	Peak Found	Peak Found	High	High	High	High	Peak Found	High
High	[R].NDTKEDVFVHQTAIK.[KR]		Human	2	3	33	P16989; P67809	P16989 [110-124]; P67809 [78-92]		1	1744.89	346262	6.45939e+06	4.49835e+06	7694766	1.93829e+06	2.36597e+06	2.3611e+06	3.95853e+06	6.16633e+06	3.83692e+06	6.28447e+06	1.90365e+06	3.32403e+06	9.09911e+06	845774	925722	796033	2.12823e+06	3.56413e+06	5.4224e+06	1.62451e+06	4.89045e+06	1.07768e+06	1.75231e+06	Shared	High	High	High	High	Peak Found	High	High	High	High	High	High	High	High
High	[K].SLAGSSGPGASSGTSGDHGELVVR.[I]		Human	1	1	42	P29692	P29692 [60-83]		0	2185.05	9.57167e+06	2.04886e+07	5.14362e+06	1.09595e+07	7.54332e+06	1.26563e+07	1.26832e+07	1.59927e+07	2.10432e+07	1.03946e+07	2.04234e+07	5.22404e+06	8.89205e+06	2.56288e+07	5.86737e+06	5.48557e+06	3.86125e+06	1.15691e+07	7.54912e+06	1.99324e+07	3.64291e+06	8.71325e+06	4.78305e+06	1.22534e+07		High	High	High	High	High	High	High	High	High	High	High	High	High
High	[K].IGEHTPSALAIMENANVLAR.[Y]	1xOxidation [M12]	Human	1	1	34	P04075	P04075 [154-173]		0	2123.09	3.42977e+06	6.57552e+06	1.23495e+06	2.52978e+06	3.72977e+06	4.13517e+06	6.27373e+06	7.4893e+06	2.8246e+06	3.39503e+06	4.12968e+06	2.00485e+06	2.16639e+06	5575292	1.38723e+06	1.60697e+06	1202389	799594	2.60864e+06	4.33536e+06	1.56501e+06	4.00282e+06	1.62481e+06	4.48395e+06		High	High	High	High	High	High	High	High	High	High	High	High	High
High	[K].KGVNLPGAAVDLPAVSEKDIQDLK.[F]		Human	1	1	17	P14618	P14618 [207-230]		2	2477.36	346356	901630	665954	953746	1.12556e+06	1.06671e+06	1.47235e+06	2.11109e+06	2123109	1.39567e+06	1.67135e+06	896184	1.86109e+06	4.04782e+06		56636.7	265332	494066	117525	510724	495606	1.10374e+06	418309	696485		High	High	High	High	High	Peak Found	Peak Found	Peak Found	High	High	High	Peak Found	Peak Found
High	[R].YGMNPHQTPAQLYTLQPK.[L]		Human	1	1	30	P31939	P31939 [208-225]		0	2087.04	4.39112e+06	8.4958e+06	5.31365e+06	1.16968e+07	3.10996e+06	4.82958e+06	2.47463e+06	3.27075e+06	9356442	6.66426e+06	7.73316e+06	3.05125e+06	3.83598e+06	8.99264e+06	670215	534117	1.30348e+06	3.20748e+06	1.67103e+06	4.23887e+06	1.97338e+06	6.62665e+06	1.67315e+06	4.98225e+06		High	High	High	High	High	High	High	High	High	High	High	High	High
High	[R].ISIEMHGTLEDQLSHLR.[Q]		Human	1	1	5	P12814	P12814 [656-672]		0	1979	403219	421888			1.79823e+06	960932	2.2201e+06	2.1282e+06	1.63516e+06	1440255	1.48578e+06	1.02546e+06	3.535e+06	7.55237e+06	77892.8	18909.9	106001		876137	717192	1.27571e+06	1.77757e+06	165758	300608		Peak Found	Peak Found	Not Found	Not Found	Peak Found	Peak Found	High	High	High	Peak Found	Peak Found	Peak Found	High
High	[K].HLNEIDLFHCIDPNDSK.[H]	1xCarbamidomethyl [C10]	Human	1	1	50	Q15185	Q15185 [49-65]		0	2066.96	8.23834e+06	1.85202e+07	6.63305e+06	8.59987e+06	1.11263e+07	1.06526e+07	1.89693e+07	2.45472e+07	3.19419e+07	2.06842e+07	2.33891e+07	3.99818e+06	1.34452e+07	2.87804e+07	2.21609e+06	1.67079e+06	1.62174e+06	2.36708e+06	8.4747e+06	1.69228e+07	7.4255e+06	1.69769e+07	4.92135e+06	1.10724e+07		High	High	High	High	High	High	High	High	High	High	High	High	High
High	[R].LRPLSYPDTDVILMCFSIDSPDSLENIPEK.[W]	1xCarbamidomethyl [C15]	Human	2	2	4	P08134; P61586	P08134 [69-98]; P61586 [69-98]		0	3464.7	90022.8	71547.4			319663	179072	385415	189010	913468	166987			609774	925339							18153.5				Shared	Peak Found	Peak Found	Not Found	Not Found	Peak Found	Peak Found	High	Peak Found	High	Peak Found	Not Found	Not Found	High
High	[K].DKLESEMEDAYHEHQANLLR.[Q]		Human	1	1	13	P23246	P23246 [517-536]		1	2428.12	1.00604e+06	2.4197e+06	732894	725854	1.79256e+06	2.2007e+06	4.60329e+06	6.93713e+06	6.4495e+06	3.04844e+06	3.74996e+06	3.7393e+06	5.74828e+06	1.31915e+07	562877	463280	500477	520054	2.58467e+06	4.45377e+06	3.84072e+06	1.05214e+07	108351	884661		Peak Found	Peak Found	Peak Found	Peak Found	Peak Found	Peak Found	High	High	High	High	High	High	High
High	[K].LKLEAELGNMQGLVEDFK.[N]		Human	1	1	65	P05787	P05787 [159-176]		1	2034.06	9.8466e+06	1.30149e+07	2.93466e+06	2.02538e+06	9.05497e+06	6.33947e+06	1.25925e+07	1.16928e+07	2.60069e+07	1.24785e+07	1.15426e+07	2.08275e+06	2.84556e+07	4.49325e+07	657853	253846	549961	261962	7.39941e+06	7.09752e+06	3.74867e+06	5.16522e+06	4.06782e+06	6.47759e+06		High	High	High	High	High	High	High	High	High	High	High	High	High
High	[K].AVTLHDQGTAQWADLSSQFYLR.[E]		Human	1	1	14	P22314	P22314 [98-119]		0	2507.23	259111	376717	223582	206711	950437	794427	1.41489e+06	1.28091e+06	1.03898e+06	576968	560430	423970	3.71617e+06	6753937	402934		127582	90346.2	788648	863422	1.36433e+06	1.99312e+06	98694	252914		Peak Found	Peak Found	High	Peak Found	High	High	High	High	High	Peak Found	High	Peak Found	High
High	[K].ELASQPDVDGFLVGGASLKPEFVDIINAK.[Q]		Human	1	1	44	P60174	P60174 [257-285]		0	3029.58	9741235	15131530	5.50759e+06	6998479	17926848	20097110	27749398	21046370	15606412	9781720	9731043	4.87899e+06	24612150	42060176	3.23757e+06	1.96523e+06	1.06115e+06	972457	6389979	9050999	8250251	18416820	6.74025e+06	16312611		High	High	High	High	High	High	High	High	High	High	High	High	High
High	[K].GHFGPINSVAFHPDGK.[S]		Human	1	1	21	Q13347	Q13347 [283-298]		0	1679.83	2.1787e+06	4.35897e+06		590326	1.81546e+06	2.84932e+06	2610651	3.52817e+06	3.97527e+06	2.6167e+06	3414597	749712	653956	1.89422e+06	212671	173504	660845	1.22446e+06	1.95324e+06	3.68732e+06	1.34254e+06	2.34386e+06	923944	1.93973e+06		High	High	Not Found	Peak Found	High	Peak Found	High	High	High	High	High	High	Peak Found
High	[KR].HEAFESDLAAHQDR.[V]		Human	3	4	35	P12814; Q08043; O43707	P12814 [437-450]; Q08043 [451-464]; O43707 [456-469]		0	1625.73	1.4299e+06	2.43385e+06	2562105	3.71768e+06	4.32147e+06	5.92783e+06	3.83183e+06	5.80605e+06	4.4347e+06	2.64246e+06	3.20435e+06	2.89488e+06	5.86385e+06	1.6094e+07	4.98054e+06	4.02047e+06	1.78217e+06	5.11771e+06	4.55251e+06	1.00312e+07	4.70436e+06	1.18148e+07	669330	1.83935e+06	Shared	High	High	Peak Found	High	High	High	High	High	High	High	Peak Found	High	High
High	[K].DGDVTVTNDGATILSMMDVDHQIAK.[L]		Human	1	1	23	P48643	P48643 [65-89]		0	2646.24	2.58518e+06	5264382	2.15925e+06	2.41364e+06	2.27094e+06	1.94755e+06	1.39999e+06	1.39032e+06	4.9406e+06	2.47888e+06	2.54534e+06	1.14663e+06	2.78712e+06	4.55846e+06	328789	436964	701779	528128	2.20046e+06	3.96392e+06	1155036	2.665e+06	2.10498e+06	4.8106e+06		High	High	High	High	High	High	High	High	High	High	High	High	High
High	[K].AHEPTYFTVDCAEAGQGDVSIGIK.[C]	1xCarbamidomethyl [C11]	Human	1	1	17	P21333	P21333 [786-809]		0	2565.19	652486	765718	636548	717727	903056	780329	1.88233e+06	1.39406e+06	1.23035e+06	1.27242e+06	1.1445e+06	1.38282e+06	1.76536e+06	2.77444e+06	276637		220663		598856	789566	1122400	2.90133e+06	260336	509887		High	High	High	Peak Found	High	High	High	High	High	High	High	High	High
High	[R].FAHTNVESLVNEYDDNGEGIILFRPSHLTNK.[F]		Human	1	1	4	P30101	P30101 [184-214]		0	3529.73	229838	577842					1.21235e+06	1.14656e+06	2.97074e+06	885400		582731	59308.2								587845	1.24079e+06				Peak Found	Peak Found	Not Found	Not Found	Not Found	Not Found	Peak Found	Peak Found	High	High	Not Found	Peak Found	Peak Found
High	[K].LDETGNLMISEGHFASETIR.[T]		Human	1	1	9	Q13813	Q13813 [102-121]		0	2220.06	296505		370363	428892	574709	576542	1.36571e+06	1.74704e+06	1.24158e+06	763773	749473	1.52274e+06	2.75496e+06	5638356	291260	379312	342938	343195	1.39027e+06	2.6663e+06	1.3679e+06	2.52506e+06	107565	281358		Peak Found	Not Found	Peak Found	Peak Found	Peak Found	Peak Found	Peak Found	Peak Found	High	High	Peak Found	High	Peak Found
High	[R].SFGTRPLSSGFSPEEAQQQDEEFEK.[K]		Human	1	1	8	Q9C0C2	Q9C0C2 [976-1000]		0	2830.28	198966	270086	311723	229634	184845		411013	516796	371215	188044	314623	517212	692154	1.20945e+06	260303	259678	167799	337188	228264	665068	301310	489300	22275.1			Peak Found	Peak Found	Peak Found	Peak Found	Peak Found	Not Found	Peak Found	High	High	Peak Found	Peak Found	High	High
High	[R].ADQELMTYSHDNIICGITSVSFSK.[S]	1xCarbamidomethyl [C15]	Human	1	1	15	P62873	P62873 [257-280]		0	2716.26	695940	1.01978e+06	168951	203360	1.70177e+06	1.043e+06	960569	1.04846e+06	1.67728e+06	862845	1.17394e+06	151005	748633	1.24509e+06	132222	101307	83602.9	107908	592137	847382	300403	653273	534668	1.08516e+06		High	High	Peak Found	Peak Found	High	High	High	High	High	High	High	Peak Found	High
High	[R].ATGEADVEFVTHEDAVAAMSK.[D]		Human	1	1	29	P31942	P31942 [233-253]		0	2178	1.95646e+06	2.94762e+06	635160	958090	2.46905e+06	2.42726e+06	2.51749e+06	3.03748e+06	4.24832e+06	2.67701e+06	3.01902e+06	906933	1.1711e+06	2.73214e+06	656753	543974	553040	758550	1.45002e+06	3.05967e+06	816139	2.25923e+06	1.08898e+06	2.3882e+06		High	High	High	High	High	High	High	High	High	High	High	High	High
High	[K].DATNVGDEGGFAPNILENKEGLELLK.[T]		Human	1	1	27	P06733	P06733 [203-228]		1	2743.38	8.30065e+06	1.75284e+07	1.13634e+07	1.46014e+07	7.41448e+06	6.729e+06	1.01925e+07	1.19282e+07	1.74314e+07	8.69227e+06	1.08028e+07	8.39498e+06	1.64415e+07	2.81237e+07	2.51975e+06	2249476	2.66379e+06	2.7277e+06	2.02469e+06	4.1171e+06	2.76878e+06	7.24366e+06	2.64993e+06	6.4248e+06		High	High	High	High	High	High	High	High	High	High	High	High	High
High	[R].QPSWDPSPVSSTVPAPSPLSAAAVSPSK.[L]		Human	1	1	25	Q9NQC3	Q9NQC3 [105-132]		0	2747.39	479218	1.35049e+06	1.16925e+06	1.44754e+06	742305	1.00163e+06	749524		1.75139e+06	1.13614e+06	1.12517e+06	1366088	1.40107e+06		991409	690162	609479	887243	1.22475e+06	2.29047e+06	743120	1.75793e+06	270591	698068		High	High	High	High	High	High	High	Not Found	High	High	High	High	High
High	[K].GIIRPGTAFELLEAQAATGYVIDPIK.[G]		Human	1	1	26	Q15149	Q15149 [4093-4118]		0	2743.5	430796	707726	117563	125720	425204	355931	3.54497e+06	3.29154e+06	1.54024e+06	428933	266991	1.25148e+06	3.72887e+06	5.67291e+06	105807	45081.3	55942.1	50108.9	293744	492054	1.01429e+06	2675596	119591	201701		High	High	Peak Found	Peak Found	High	Peak Found	High	High	High	Peak Found	High	High	High
High	[K].QTTVSNSQQAYQEAFEISK.[K]		Human	1	1	32	P31946	P31946 [141-159]		0	2159.03	6.11119e+06	1.01549e+07	4431191	8010875	9880560	1.426e+07	6967363	1.03193e+07	9462548	5.90379e+06	8773491	1.26915e+06	7662171	16143368	3.67891e+06	3.45299e+06	1.43077e+06	3.75272e+06	7.58937e+06	1.92842e+07	5312503	15393715	5123925	1.37768e+07		High	High	High	High	High	High	Peak Found	High	High	High	High	Peak Found	High
High	[K].VGEVCHITCKPEYAYGSAGSPPK.[I]	2xCarbamidomethyl [C5; C9]	Human	1	1	21	Q02790	Q02790 [99-121]		0	2507.17	982170	1.05555e+06	2.13646e+06	830681	833156	520843	1.0378e+06	1.30925e+06	3840864	1.80689e+06	3.0103e+06	961587	1.76744e+06	5.18083e+06		61164.8	253806	319588	3.31482e+06	7205141	1.03396e+06	3.42375e+06	343073	862729		Peak Found	Peak Found	High	High	High	High	High	High	High	High	High	High	High
High	[R].ISGETIFVTAPHEATAGIIGVNR.[K]		Human	1	1	16	Q00610	Q00610 [298-320]		0	2353.25	336889	658381	233594	488969	871544	827906	1.13886e+06	1228134	549526	591128	795555	636586	2.06967e+06	4.41948e+06	499181	361607	384786	383475	1.52698e+06	3.49207e+06	1.39763e+06	3.80094e+06	63923.7	568888		Peak Found	High	High	Peak Found	High	High	Peak Found	Peak Found	Peak Found	Peak Found	High	High	High
High	[R].LLGHWEEAAHDLALACK.[FL]	1xCarbamidomethyl [C16]	Human	1	2	25	P50502	P50502 [194-210]		0	1933.96	2.13086e+06	6979093	1.10168e+06	1.73351e+06	691650	977512	1.72201e+06	2.46121e+06	2.8874e+06	2.52326e+06	3.04046e+06	1.88908e+06	1.99447e+06	5.77407e+06	258730	39005.4	255826	383689	1.85341e+06	3.7273e+06	2.06896e+06	5.73507e+06	470445	1.23432e+06		High	High	High	High	High	Peak Found	High	High	High	High	High	High	High
High	[R].CIAVHPTQPFILTSSDDMLIK.[L]	1xCarbamidomethyl [C1]	Human	1	1	7	P35606	P35606 [104-124]		0	2386.21			79190.7	113313	909353	817009	111087	95247.9	167518	84500.5	107778	75931	779506	1.55352e+06	421387	318911	136047	146511	476848	89488.3	458276	1.26505e+06				Not Found	Not Found	Peak Found	Peak Found	High	Peak Found	Peak Found	Peak Found	Peak Found	Peak Found	Peak Found	Peak Found	High
High	[K].ASKPLPPAPAPDEYLVSPITGEK.[I]		Human	1	1	39	Q15459	Q15459 [397-419]		0	2377.26	403094	776462	723974	636525	779942	959375	622873	803169	757214	822993	1.31165e+06	621977	894492	2.70635e+06	371972	1.12217e+06	377822	1.79266e+06	1.45479e+06	3.23927e+06	790000	1.81721e+06	101268	316641		High	High	High	High	High	High	High	High	High	High	High	High	High
High	[R].VVLPCSVQEYQVGQLYSVAEASK.[N]	1xCarbamidomethyl [C5]	Human	1	1	31	P48739	P48739 [9-31]		0	2554.29	1.29346e+06	2.93647e+06	503591	908499	2.33868e+06	2.88861e+06	2.12549e+06	2.75008e+06	3.71263e+06	2.00215e+06	2581165	246057	1.16934e+06	2.60418e+06	712410	577813	562554	825248	1.19001e+06	2.70062e+06	619779	1.88102e+06	939842	2591797		High	High	High	High	High	High	High	High	High	High	High	High	Peak Found
High	[R].QFGFIVLTTSAGIMDHEEAR.[R]		Human	1	1	23	P62244	P62244 [98-117]		0	2222.09	639956	965261	104797	89310.4	1.4559e+06	1.01492e+06	423158	3.61978e+06		1.06326e+06	906644	310693	1.42683e+06	2.94339e+06	57394.7				212863	58098.5	617029	1.10327e+06	214142	642919		High	High	High	High	High	High	High	High	Not Found	High	High	High	High
High	[K].NAATEDLWESLENASGKPIAAVMNTWTK.[Q]		Human	1	1	5	P55786	P55786 [472-499]		0	3047.48	121599	171727			456043	344496	542743	405864	203607	119491	133574	118037	1.44511e+06	2.02693e+06					63788.8	95762.4	165596	341371				Peak Found	Peak Found	Not Found	Not Found	Peak Found	Peak Found	High	High	High	Peak Found	Peak Found	Peak Found	High
High	[R].TALLDAAGVASLLTTAEVVVTEIPK.[E]		Human	1	1	70	P10809	P10809 [527-551]		0	2482.4	1.97577e+06	4.06619e+06	1.72285e+06	2.53513e+06	3.32717e+06	4.68839e+06	1.92536e+06	2.09966e+06	4.01014e+06	1.47921e+06	1.26595e+06	519722	8.09664e+06	1.03692e+07	639667	470648	199480	99957.7	1.18411e+06	1.8051e+06	817307	2.05978e+06	2.78877e+06	7.60409e+06		High	High	High	High	High	High	Peak Found	High	High	Peak Found	High	High	High
High	[K].VNNSSLIGLGYTQTLKPGIK.[L]		Human	1	1	45	P21796	P21796 [237-256]		0	2103.18	1.09646e+07	25302362	7.29978e+06	1.10743e+07	1.00951e+07	1.31803e+07	19591479	30975320	35859452	23317490	3.08598e+07	2.96776e+06	1.31515e+07	2.9044e+07	6.00713e+06	6.78615e+06	3.50924e+06	6.10964e+06	16562536	42624511	8.27512e+06	3.02438e+07	11982673	2.36312e+07		High	High	Peak Found	High	High	High	High	High	High	High	High	High	High
High	[K].ERPTPSLNNNCTTSEDSLVLYNR.[V]	1xCarbamidomethyl [C11]	Human	1	1	18	P07814	P07814 [734-756]		0	2680.26	212488	618474	363383	751807	481672	711771	1.08881e+06	1.20303e+06	749874	580894	947246	865364	1.22526e+06	2577880	475991	404641	625956	1341271	1.27711e+06	3.26474e+06	1152002	3.18742e+06	151140	187546		High	High	High	Peak Found	High	Peak Found	High	High	High	High	High	High	High
High	[R].FTLTQSEADADILFNFSHFK.[D]		Human	1	1	3	Q14166	Q14166 [323-342]		0	2331.13	32730.9	62509.3	24638.4		227255	198578	481435	464268	496026	172931	163023	127481	695553	927860	7693.07	3062.6	5073.92		55613.4	25801.8	77203.1	236817	45734.7	86159.6		Peak Found	Peak Found	Peak Found	Not Found	Peak Found	Peak Found	Peak Found	Peak Found	Peak Found	Peak Found	High	Peak Found	High
High	[R].CLAFHDISPQAPTHFLVIPK.[K]	1xCarbamidomethyl [C1]	Human	1	1	17	P49773	P49773 [38-57]		0	2291.2	2.73437e+06	3.91132e+06	493311	666882	1.91461e+06	2.00268e+06	2.85937e+06	2.55804e+06	2.52911e+06	1.03259e+06	1.42113e+06	1.25701e+06	3.11259e+06	5.72968e+06	433335	61554.2	409761	682227	510902	1.22053e+06	912245	2.56825e+06	388125	987510		High	High	High	Peak Found	Peak Found	High	High	High	High	High	High	High	High
High	[K].EKLCYVALDFEQEMATAASSSSLEK.[S]	1xCarbamidomethyl [C4]	Human	1	3	39	P60709	P60709 [214-238]		1	2807.31	5.94246e+06	1.00927e+07	1.20368e+06	1.55558e+06	3.83582e+06	3.96887e+06	7.46686e+06	7.14966e+06	9.87069e+06	4.8774e+06	4.95435e+06	3.54708e+06	2.14195e+07	3.5749e+07	995841	434344	337579	334776	3.57913e+06	4.53278e+06	7.0532e+06	1.46766e+07	2240595	5.93106e+06		High	High	Peak Found	High	High	High	High	High	High	High	High	High	High
High	[K].VLSVCPSNKPAIVEAGGMQALGK.[H]	1xCarbamidomethyl [C5]	Human	1	1	21	P14923	P14923 [337-359]		0	2326.23	371457	953696	2.13715e+06	3.63601e+06	2.25982e+06	3.14438e+06	2.12732e+06	3.06885e+06	4.44902e+06	2.29198e+06	3.13271e+06	2.03677e+06	3.98872e+06	8767682	1.28615e+06	1.26587e+06	737661	1.79783e+06	2.30864e+06	5.60992e+06	1.29531e+06	4528310	278957	752043		Peak Found	Peak Found	High	High	High	High	High	High	High	High	High	High	High
High	[K].SGDAAIVDMVPGKPMCVESFSDYPPLGR.[F]	1xCarbamidomethyl [C16]	Human	1	2	54	P68104	P68104 [396-423]		0	2995.4	3.44344e+07	6.08068e+07	3.58097e+07	4.23339e+07	2.19001e+07	2.49265e+07	2.6948e+07	2.91653e+07	7.01719e+07	3.8678e+07	4.48922e+07	2.29412e+07	4.83298e+07	9.1179e+07	7.81904e+06	4.65613e+06	7.26145e+06	6.94329e+06	3.46852e+07	6.59127e+07	2.8823e+07	6.94606e+07	1.1873e+07	3.16834e+07		High	High	High	High	High	High	High	High	High	High	High	High	High
High	[K].HPSAVTACNLDLENLVTDSNR.[S]	1xCarbamidomethyl [C8]	Human	1	1	14	Q9Y678	Q9Y678 [318-338]		0	2326.11	240442	220051	210989		737231	1.12017e+06	889744	948266	1.8319e+06	228585	196672	678243	895960	1.99933e+06	274050	313900		56454.8	781527	1.36971e+06	865474	1.56742e+06	51378.2	113285		Peak Found	Peak Found	High	High	High	High	High	High	Peak Found	High	High	High	High
High	[RK].KFDLGQDVIDFTGHALALYR.[T]		Human	2	2	5	P31150; P50395	P31150 [174-193]; P50395 [174-193]		1	2279.18	24539.2				13806.1	15817.9	770330	627917	481484	191710	44167	37448.9	435971	757053					10653.8		33672	30642.9		13910.8	Shared	Peak Found	Not Found	Not Found	Not Found	Peak Found	Peak Found	High	High	High	Peak Found	Peak Found	Peak Found	High
High	[R].LASTLVHLGEYQAAVDGAR.[K]		Human	1	1	19	Q00610	Q00610 [1227-1245]		0	1971.03	1.39952e+06	3.55867e+06	1.21545e+06	2307139	2.43322e+06	2845596	4.37567e+06	5.49239e+06	4.61848e+06	3.22901e+06	3.8683e+06	2.3087e+06	3.45679e+06	7.72495e+06	1.39962e+06	1.55462e+06	1.12515e+06	2.14808e+06	3.76933e+06	7.8746e+06	3.51531e+06	9200700	256054	574929		Peak Found	Peak Found	Peak Found	Peak Found	High	Peak Found	High	High	Peak Found	Peak Found	Peak Found	Peak Found	High
High	[K].KEEEEEEEEYDEGSNLKK.[Q]		Human	1	1	1	Q14165	Q14165 [230-247]		2	2213.96	400895	2.39467e+06		480826		881801																				Peak Found	High	Not Found	Peak Found	Not Found	Peak Found	Not Found	Not Found	Not Found	Not Found	Not Found	Not Found	Not Found
High	[R].LHHVSSLAWLDEHTLVTTSHDASVK.[E]		Human	1	1	1	O75083	O75083 [576-600]		0	2783.41	62583.5							82392.1	870138	216000		418565									108025	97474.3				Peak Found	Not Found	Not Found	Not Found	Not Found	Not Found	Not Found	Peak Found	High	Peak Found	Not Found	Peak Found	Not Found
High	[R].AVTGYKDPYTGQQISLFQAMQK.[G]		Human	1	1	13	Q15149	Q15149 [2910-2931]		1	2474.24							2.111e+06		1.69607e+06				1.55687e+06	3.69445e+06												Not Found	Not Found	High	Not Found	Not Found	Not Found	High	High	High	High	High	High	High
High	[R].TLNETELTELQSQISDTSVVLSMDNSR.[S]		Human	1	1	29	P08729	P08729 [227-253]		0	3010.45	3.99326e+06	6.87928e+06	4.0279e+06	5.03986e+06	5.29578e+06	5498695	4.00401e+06	2.73426e+06	6.08814e+06	3.49761e+06	2.59898e+06	1.03286e+06	9.21836e+06	1.34696e+07	739465	601906	478056	369826	3.81442e+06	5.12104e+06	1.46502e+06	2.63171e+06	2888089	7.16675e+06		High	High	High	High	High	High	High	Peak Found	High	High	Peak Found	Peak Found	High
High	[K].VEDMAELTCLNEASVLHNLK.[DE]	1xCarbamidomethyl [C9]	Human	2	2	31	P35580; P35579	P35580 [87-106]; P35579 [83-102]		0	2286.11	1.52144e+06	3.0834e+06	2.18516e+06	3.19855e+06	4.49339e+06	4.35507e+06	7.03042e+06	6.92944e+06	4.986e+06	2.62623e+06	3.53777e+06	6.04347e+06	9.20495e+06	1.96572e+07	2.72385e+06	2.37357e+06	3.31402e+06	4.80101e+06	6010454	14344046	6.85425e+06	15766681	544603	1.81044e+06	Shared	High	High	High	High	High	High	High	High	High	High	High	High	High
High	[K].TIGTKPVAHIDQFTADMLGSAELAEEVNLNGSGK.[L]		Human	1	1	4	P50991	P50991 [339-372]		0	3513.75	166071	311898		22740.9	156537	98839.3	379002	443342	991277	275047	257653	124710	662116	1.42582e+06					103973	272506	163549	153907	198279	390063		Peak Found	Peak Found	Not Found	Peak Found	Peak Found	Peak Found	Peak Found	Peak Found	High	High	High	Peak Found	High
High	[K].HSQFIGYPITLFVEK.[KE]		Human	1	2	97	P07900	P07900 [210-224]		0	1778.95	2.12583e+06	3.54763e+06	4.04848e+06	6.77444e+06	11149575	1.05687e+07	1.10363e+07	1.38703e+07	12189742	7092849	7.99209e+06	8377504	13719261	30747708	2.42948e+06	1.36541e+06	1.82664e+06	1.79683e+06	5.85224e+06	9.50353e+06	7.58241e+06	17016064	1.00688e+06	2.87167e+06		High	High	High	High	High	High	High	High	High	High	High	High	High
High	[R].IFDANTKPNLNLQVLSNPEFLAEGTAIK.[D]		Human	1	1	8	O60701	O60701 [143-170]		0	3057.63	480322	811383	722478	956839							271076	541774	245570	2.45653e+06	43985.8		183347	166574	119240	243481	489868	1.27325e+06	274598	341095		High	Peak Found	Peak Found	High	Not Found	Not Found	Not Found	Not Found	Not Found	Not Found	Peak Found	High	Peak Found
High	[K].TTIPEEEEEEEEAAGVVVEEELFHQQGTPR.[A]		Human	1	1	19	P20700	P20700 [548-577]		0	3411.57	1.04594e+06	1.72787e+06	1.14876e+06	1.32829e+06	1.88066e+06	1.75059e+06	2.46774e+06	2549006	5300518	2.16241e+06	3.01168e+06	2.15291e+06	3.85347e+06	7.19904e+06	301705	104069	242295	256330	915817	1.36736e+06	1.30443e+06	2.92034e+06	956574	2.12473e+06		Peak Found	High	High	High	High	High	High	High	High	High	High	High	High
High	[K].VLTFALSEEVRPQDTVSVIGGVAGGSK.[H]		Human	1	1	18	P55786	P55786 [795-821]		0	2716.45	112179	187070	103657	59811.4	1.04551e+06	991809	806234	875962	553639	378180	190329	186584	2.57124e+06	3605408	178294	102859	64943.5	23191.5	361416	525280	373033	897955	76440.5	92093.9		Peak Found	High	High	Peak Found	High	High	High	High	High	High	High	High	High
High	[K].IYNSIYIGSQDALIAHYPR.[I]		Human	1	1	4	O75533	O75533 [1268-1286]		0	2194.13	267117	542321	245647	309714	340494	339536	286926	343544	669405	644439	686646	104965	624866	1.19883e+06	88271.9	130558		66246.3	499940	550707	725762	1.96408e+06	46009.7	91258.8		Peak Found	Peak Found	Peak Found	Peak Found	Peak Found	Peak Found	High	Peak Found	Peak Found	Peak Found	Peak Found	Peak Found	High
High	[K].VLEDNKLPGAICSLTCGGADIGTAMAK.[D]	2xCarbamidomethyl [C12; C16]	Human	1	1	4	P49419	P49419 [237-263]		1	2762.35																									No Quan Values	Not Found	Not Found	Not Found	High	Not Found	Not Found	Not Found	Not Found	Not Found	Not Found	Not Found	Not Found	High
High	[R].EGDAHPLGALPVGTLINNVESEPGR.[G]		Human	1	1	15	Q5T653	Q5T653 [178-202]		0	2542.29	462929	1.11498e+06	213740	465510	573808	364720	856141	904820	1.50347e+06	666880	919508	52761.1			244118	255617	130762	102188	501188	1.05211e+06	248414	571289	408633	1.0589e+06		High	High	High	High	High	High	High	High	High	High	High	Peak Found	Not Found
High	[R].LEAELAAHEPAIQGVLDTGKK.[L]		Human	1	1	8	Q13813	Q13813 [1809-1829]		1	2190.18	179738		217359		138166		475348	508959	266764	227397	331893	372217	540283	1.60942e+06		59909.4	63274.6		200304	330294	255417	442048				High	Not Found	Peak Found	Not Found	Peak Found	Not Found	High	High	High	Peak Found	Peak Found	High	High
High	[K].NGQHVASSPIPVVISQSEIGDASR.[V]		Human	1	1	26	P21333	P21333 [2026-2049]		0	2448.25	986184	2.52699e+06	1.1489e+06	1.09978e+06	1.05683e+06	1.28938e+06	2.44673e+06	3.58136e+06	2280480	1.51028e+06	2.20514e+06	2.73857e+06	2.12194e+06	4.78446e+06	1.03554e+06	1.16098e+06	1.07272e+06	2.15268e+06	1895900	3.72403e+06	1.49922e+06	4.3415e+06	315223	571657		High	High	High	High	High	High	High	High	High	High	High	High	High
High	[R].VHLTPYTVDSPICDFLELQR.[R]	1xCarbamidomethyl [C13]	Human	1	1	14	Q8N163	Q8N163 [226-245]		0	2403.2	156918	287455	60851.7	50367.2	208156	135277	539063	547821	348272	169720	135567	412711	643536	1.18731e+06	63796.1	31327.6	56182.4	47112.3	121620	208011	210325	545126	36916	101875		High	High	Peak Found	Peak Found	High	High	High	High	Peak Found	High	High	High	High
High	[K].VPFCPMVGSEVYSTEIKK.[T]	1xCarbamidomethyl [C4]	Human	1	1	17	Q9Y265	Q9Y265 [91-108]		1	2071.02	1120303	1.86181e+06	627871	1.35631e+06	578261	738793	555714	602312	1.53116e+06	940097	906524	335460	952322	2.15658e+06	45746.5		215751	337158	949600	2.11477e+06	731019	1754542	199533	848464		High	High	High	High	Peak Found	Peak Found	High	High	High	High	High	High	High
High	[R].VGQAVDVVGQAGKPK.[T]		Human	1	1	29	Q13200	Q13200 [846-860]		0	1452.82	1.90017e+06	3.58788e+06	6.09269e+06	8.64602e+06	4.23571e+06	9.95856e+06	5635507	1.06496e+07	8.12806e+06	4.65741e+06	6.87327e+06	3.79192e+06	1.2452e+06	2.01523e+07	6.92935e+06	5.58731e+06	2.84894e+06	8501961	6.47016e+06	1.25626e+07	4.09211e+06	1.29497e+07	1.0204e+06	2.7228e+06		Peak Found	High	High	High	High	High	High	Peak Found	High	Peak Found	High	Peak Found	High
High	[K].HGAGAEISTVHPEQYAK.[R]		Human	1	1	11	Q8TBX8	Q8TBX8 [394-410]		0	1794.88	806426	1719795	1.15933e+06	1.70029e+06	555731	452159	429821	554283	1.35598e+06	716627	1.20267e+06	359853	547774	2.07557e+06	198886	351982	162292	454418	704617	1.76732e+06	407349	1.19705e+06	316717	533490		High	High	Peak Found	High	Peak Found	High	Peak Found	Peak Found	High	Peak Found	High	High	Peak Found
High	[R].DVVFNYLHATAFQGTPLAQAVEGPSENVR.[K]		Human	1	1	19	P31930	P31930 [181-209]		0	3130.56	1.71645e+06	2.15279e+06	919453	972513	898434	1.01599e+06	1.47571e+06	1.52669e+06	2.18503e+06	1271097	1.53522e+06	701658	3904487	5.66945e+06	439823	225204	178978	190270	889830	1.59555e+06	1.21907e+06	2.99823e+06	641502	1.40881e+06		High	High	High	High	High	High	High	High	High	High	High	Peak Found	High
High	[R].VLRPPGGGSNFSLGFDEPTEQPVR.[K]		Human	1	1	22	Q9UK76	Q9UK76 [20-43]		0	2556.28	888664	2.17611e+06	1.03647e+06	1.70671e+06	1.39141e+06	1.35189e+06	1.80576e+06	2.3939e+06	2.35422e+06	1.32729e+06	1611354	408397	1.48856e+06	2.60063e+06	447312	420909		361064	873469	1685889	847259	1.75945e+06	321988	924933		High	High	High	High	High	High	High	High	High	High	High	High	High
High	[K].LSQERPGVLLNQFPCENLLTVK.[D]	1xCarbamidomethyl [C15]	Human	1	1	19	Q14166	Q14166 [347-368]		0	2555.37	271886	732543	974052	1264936	1.38009e+06	1.33774e+06	1.76926e+06	1.58171e+06	1.92796e+06	999977	1.25683e+06	815137	1.06273e+06	2235429	264704	195470	358869	309830	716688	1.29236e+06	554697	1.32837e+06	214920	468039		High	Peak Found	High	High	High	High	High	High	High	High	High	High	High
High	[R].ALVAIGTHDLDTLSGPFTYTAK.[R]		Human	1	1	19	Q9NSD9	Q9NSD9 [155-176]		0	2291.19	389457	878047	1.14221e+06	1.63104e+06	883046	1.00461e+06	946131	1.02653e+06	2.631e+06	1.38736e+06	1.7782e+06	662744	1.47457e+06	2.22856e+06	203993	133308	290680	277883	585486	1404103	505969	1.23357e+06	465362	1.22927e+06		High	High	High	High	High	High	High	High	High	High	High	Peak Found	High
High	[R].AAAASAAEAGIATTGTEDSDDALLK.[M]		Human	1	1	33	P55036	P55036 [238-262]		0	2320.12	1.91108e+06	3.38508e+06	2.05644e+06	1.62012e+06	1390028	1.08429e+06	1.08852e+06	1.68927e+06	3338278	1617802	2662157	1.24308e+06	1.6585e+06	3.19043e+06	961378	915420	833047	1.90026e+06	1.60695e+06	3.77286e+06	1.08198e+06	3216356	1.31586e+06	2.85419e+06		Peak Found	High	High	High	High	High	High	High	High	High	High	High	High
High	[R].KFDVNTSAVQVLIEHIGNLDR.[A]		Human	1	1	7	Q00610	Q00610 [1074-1094]		1	2368.26	26533.6	38212.3			79270.4		384444	379758	111997	40925.3	35840.5	101098	521853	724829		4819.69	4809.52				166966	239507				Peak Found	Peak Found	Not Found	Not Found	Peak Found	Not Found	High	High	High	Peak Found	Peak Found	Peak Found	High
High	[K].DSEDNPQTLLFSATCPHWVFNVAK.[K]	1xCarbamidomethyl [C15]	Human	1	1	9	Q9NR30	Q9NR30 [364-387]		0	2776.3	358646	650708	357495	444540	2.08824e+06	2.33047e+06	1.42292e+06	1.39172e+06	1.19581e+06	693747	761462	726881	1795579	3.09291e+06	332535	187188	167119	152946	507338	818621	949107	1.92968e+06	128498	357196		Peak Found	Peak Found	Peak Found	Peak Found	High	High	High	High	Peak Found	Peak Found	High	Peak Found	High
High	[R].SPDVGLYGVIPECGETYHSDLAEAK.[K]	1xCarbamidomethyl [C13]	Human	1	1	22	P46940	P46940 [648-672]		0	2707.26	883145	1.58431e+06	1.06771e+06	1.51098e+06	1.74198e+06	1.78568e+06	1.91765e+06	2.63101e+06	1.77486e+06	1.08162e+06	1.44747e+06	2.68567e+06	3477707	6.81867e+06	1.90958e+06	1.30925e+06	1.31384e+06	1.9353e+06	2.39588e+06	4.69598e+06	2.10486e+06	4910412	256121	733341		Peak Found	High	High	High	High	High	High	High	High	High	High	High	High
High	[K].HNVEVLGILSDDVETDTVAPGENLK.[I]		Human	1	1	19	P15170	P15170 [339-363]		0	2664.34	206429	431210	776191	964696	2.06934e+06	2.04288e+06	1.09878e+06	1.13981e+06	1522901	626582	849597	608842	2.0493e+06	3.15816e+06	581854	665664	375460	389904	891648	1.55087e+06	1.01491e+06	2371274	189666	488414		Peak Found	Peak Found	High	High	High	High	High	High	High	High	Peak Found	High	High
High	[K].LAQQQAAAAAAAAAAASQQGSAK.[N]		Human	1	1	21	Q9BZK7	Q9BZK7 [103-125]		0	2055.06	840796	1.97181e+06	1.01424e+06	1.6346e+06	714694	857358	438942		1.93822e+06	735718	1.62472e+06	441240	768432	2.19388e+06	174653	219755	284165	946791	725669	2.8856e+06	586191	2.49827e+06	568886	1.61104e+06		High	High	High	High	High	High	Peak Found	Not Found	High	Peak Found	High	Peak Found	High
High	[K].HTGPNSPDTANDGFVR.[L]		Human	2	2	45	P31943; P55795	P31943 [99-114]; P55795 [99-114]		0	1684.77	6025996	1.30118e+07	13165857	1.57152e+07	2.59939e+06	6.75665e+06	4.69232e+06	6.92892e+06	15353075	8.78154e+06	12120116	4.25184e+06	6.30035e+06	2.04253e+07	2.74098e+06	2.25125e+06	2.6175e+06	6.75402e+06	1.20764e+07	20971845	5.44503e+06	1.3292e+07	3.6459e+06	8.23477e+06	Shared	High	High	High	High	High	High	High	High	High	High	High	High	High
High	[R].LNEQYEHASIHLWDLLEGK.[E]		Human	1	1	3	Q14444	Q14444 [203-221]		0	2295.14							354121	430177	243948	137966			973821	1702089												Not Found	Not Found	Not Found	Not Found	Not Found	Not Found	Peak Found	High	Peak Found	Peak Found	Not Found	Not Found	High
High	[R].NLHQSGFSLSGAQIDDNIPR.[R]		Human	1	1	22	Q16555	Q16555 [533-552]		0	2169.07	1.73906e+06	3.39815e+06	4.06393e+06	4.60733e+06	2.94755e+06	3.42992e+06	2.40772e+06	2.77902e+06	5.51667e+06	3.73941e+06	3.99686e+06	2.20277e+06	2.28423e+06	5.57617e+06	379998	1.34941e+06	524670	1.00794e+06	1.43631e+06	3.22532e+06	1.40368e+06	3.73697e+06	636792	2.39049e+06		High	High	High	High	High	High	Peak Found	Peak Found	High	Peak Found	Peak Found	High	High
High	[K].GVEITGFPEAQALGLEVFHAGTALK.[N]		Human	1	1	12	P22102	P22102 [351-375]		0	2555.35	298128	476636	143990	116903	475127	521990	795316	681104	636547	382470	353361	241480	1.46589e+06	2.24609e+06	116134	55266.3	50539.3	31783.3	220177	456380	408064	986788	125722	345018		Peak Found	High	Peak Found	Peak Found	High	Peak Found	High	High	High	Peak Found	High	High	High
High	[K].ISSIQSIVPALEIANAHR.[K]		Human	1	1	50	P10809	P10809 [251-268]		0	1919.07	1.22072e+07	2.70918e+07	1.66542e+07	2.41766e+07	12467409	1.24766e+07	8.69484e+06	1.12793e+07	2.16433e+07	1.27101e+07	1.72269e+07	8580586	1.50962e+07	3.18275e+07	3.60635e+06	2.55205e+06	5.90759e+06	1.11291e+07	1.13606e+07	3.08815e+07	7.92276e+06	2.15853e+07	7.69345e+06	2.00798e+07		High	High	High	High	High	High	High	High	High	High	High	High	High
High	[R].LQFHDVAGDIFHQQCK.[R]	1xCarbamidomethyl [C15]	Human	1	1	21	P11413	P11413 [371-386]		0	1942.92	1.5316e+06	2.72983e+06	1.07131e+06	1.66057e+06	762108	884840	1.8873e+06	2.34095e+06	5.26317e+06	3.21527e+06	3.98679e+06	1.55393e+06	3.38146e+06	9456467			254897	480579	3.17786e+06	7.66203e+06	2.38807e+06	5.59047e+06	543784	1.56243e+06		Peak Found	High	High	High	High	High	Peak Found	Peak Found	High	High	High	High	Peak Found
High	[K].NMITGTAPLDGCILVVAANDGPMPQTR.[E]	1xCarbamidomethyl [C12]	Human	1	1	14	P49411	P49411 [136-162]		0	2812.38	730115	1.58591e+06	895463	1.10476e+06	645651	705273	1.1216e+06	1.12038e+06	1.65291e+06	860920	954299	363841	3.27637e+06	5.22244e+06	456549	297156	92942.2	81655.7	704955	1.25522e+06	630091	1.83375e+06	373976	1.07217e+06		Peak Found	High	Peak Found	Peak Found	High	High	High	High	High	High	High	Peak Found	High
High	[R].GFGDGYNGYGGGPGGGNFGGSPGYGGGR.[G]		Human	1	1	26	P22626	P22626 [239-266]		0	2495.04	5.0561e+06	8675626	1.65891e+06	2.40189e+06	3.25228e+06	4.56767e+06	8.67008e+06	10448552	1.51101e+07	6.69311e+06	9741045	2.90338e+06	6.10674e+06	1.25521e+07	1.64049e+06	1618882	1.12575e+06	2.40087e+06	2.42117e+06	6.31168e+06	2.11516e+06	6.17631e+06	1.84647e+06	4.66639e+06		High	High	Peak Found	High	High	High	High	High	High	High	High	High	Peak Found
High	[K].YTPSGQAGAAASESLFVSNHAY.[-]		Human	1	1	117	P04075	P04075 [343-364]		0	2228.03	2.48309e+07	4.42595e+07	1.09376e+07	1.65421e+07	2.57839e+07	2.33733e+07	3.67673e+07	4.47826e+07	5.14616e+07	3.651e+07	3.75848e+07	2.08842e+07	2.59931e+07	5.10334e+07	1.30246e+07	1.26716e+07	8.80294e+06	1.51759e+07	2.05458e+07	4.2158e+07	1.17906e+07	3.04015e+07	1.02236e+07	2.2673e+07		High	High	High	High	High	High	High	High	High	High	High	High	High
High	[K].AAAIGIDLGTTYSCVGVFQHGK.[V]	1xCarbamidomethyl [C14]	Human	1	1	57	P0DMV9	P0DMV9 [4-25]		0	2265.13	4.47531e+06	9.31359e+06	5.53598e+06	4.25354e+06	1.05204e+07	8.24119e+06	7.81452e+06	9.04704e+06	2.48744e+07	1.3785e+07	1.59864e+07	2.51442e+06	2.33936e+07	4.73093e+07	422643	155217	846953	331329	5.59558e+06	8.6837e+06	4.55485e+06	1.02424e+07	5.54981e+06	1.22565e+07		High	High	High	High	High	High	High	High	High	High	High	High	High
High	[R].DTIVLLCKPEPELNAAIPSANPAK.[T]	1xCarbamidomethyl [C7]	Human	1	1	22	Q8WUM4	Q8WUM4 [518-541]		0	2561.36	192915	479771	770724	846286	1.68291e+06	1.53223e+06	988590	1.03222e+06	1.12751e+06	747751	943677	719689	2.18548e+06	5.20564e+06	1.51527e+06	905510	673292	930684	1.07191e+06	2.10857e+06	1.23377e+06	2.41354e+06	145266	357568		Peak Found	Peak Found	High	High	High	High	Peak Found	High	High	High	High	High	High
High	[K].ETAIELGYLTAEQFDEWVKPK.[D]		Human	1	1	12	P07954	P07954 [484-504]		0	2467.24	642846	950611	195494	246175	445757	391810	924273	764932	1.24514e+06	612665	680379	325831	1.7834e+06	2.5444e+06	77978.8	37643.8	27160.6	20069.9	139838	208078	392499	869303	268140	562524		High	High	High	High	Peak Found	Peak Found	Peak Found	Peak Found	High	High	High	High	High
High	[R].ITADLLSNGIDVYPQKEFDEDSEDR.[L]		Human	1	1	13	Q9UHD8	Q9UHD8 [461-485]		1	2869.34	129590	296388	415877	554108	417422	366708	437927	387098	387395	392018	581045	242479	455754	930977	61762.8	24168.7	102781	56009.3	103825	137240	220425	361686	81422.6	142569		Peak Found	High	High	High	High	High	Peak Found	Peak Found	High	High	High	High	High
High	[R].LFDHPESPTPNPTEPLFLAQAEVYK.[E]		Human	1	1	19	P49327	P49327 [968-992]		0	2840.41	642239	1.36073e+06	537934	783039	1504227	1.52304e+06		3.16389e+06			1.48873e+06	3.05087e+06	5.40379e+06	9802643	624781	462275	928492	734775	2630702	4.55086e+06	3.3598e+06	7062888	268981	766299		High	High	High	High	High	High	High	Peak Found	High	High	High	High	High
High	[R].YASICQQNGIVPIVEPEILPDGDHDLK.[R]	1xCarbamidomethyl [C5]	Human	2	2	39	P04075; P09972	P04075 [174-200]; P09972 [174-200]		0	3020.5	2.07953e+07	4.09911e+07	1.02237e+07	1.49513e+07	2.73581e+07	3.07055e+07	3.56812e+07	4.1999e+07	65582995	3.79634e+07	4.35522e+07	1.67656e+07	2.83615e+07	4.82339e+07	1.25658e+07	9.78833e+06	8.81613e+06	1.14298e+07	2.07107e+07	3.87567e+07	1.3311e+07	2.60427e+07	1.37642e+07	3.08722e+07	Shared	High	High	High	High	High	High	High	High	High	High	High	High	High
High	[R].SGDAPLTVNELGTAYVSATTGAVATALGLNALTK.[H]		Human	1	1	9	Q9H9B4	Q9H9B4 [137-170]		0	3247.71	76825	192378	59719.5	77736.2	258076	227177	314671	228645	233868	145685	109649	7900.61	280847	437638	17678.1	8750.68	6448.62		64397.4	91910	22261.3	54663.1	163880	464330		Peak Found	Peak Found	High	High	High	High	Peak Found	Peak Found	High	High	Peak Found	Peak Found	High
High	[K].KGDILTLLNSTNKDWWK.[V]		Human	1	1	7	Q13813	Q13813 [990-1006]		2	2032.09	83140.8	183861			32317.2		824990	810438	493136	205289	134542	613414	730271	1.41531e+06			29121.6				222884	429542	13424			Peak Found	Peak Found	Not Found	Not Found	Peak Found	Not Found	High	High	High	Peak Found	Peak Found	High	High
High	[K].VQQELSRPGMLEMLLPGQPEAVAR.[L]		Human	1	1	16	P48637	P48637 [307-330]		0	2649.39	523017	926079	588560	698014	401533	108004	494541	554423	1.0633e+06	511235	638823	398146	865392	2.30661e+06	134233	67292.9	133479	152681	766342	899534	686542	1.48419e+06	190493	497149		Peak Found	High	High	High	High	Peak Found	High	High	High	High	High	High	Peak Found
High	[R].GGMGSGGLATGIAGGLAGMGGIQNEK.[E]	2xOxidation [M3; M19]	Human	1	1	25	P05783	P05783 [56-81]		0	2293.09	1.11451e+06	1.90304e+06	1806566	3.1629e+06	875617	1.16163e+06	1.21726e+06	1.7482e+06	986391	608883	966444	613765	443047	867636	940252	723584	716356	1.09645e+06	705622	1.73738e+06	942282	2.7292e+06	386778	1.06483e+06		High	Peak Found	High	High	Peak Found	High	High	High	High	High	High	High	High
High	[K].KLGGSLADSYLDEGFLLDKK.[I]		Human	1	1	5	P78371	P78371 [204-223]		2	2169.14	161875	278186	75461.2		85884.2		202922	286424		219886	274668	152308	436104	926685					67285.8	244233	485085	935252	50433.7	79555		High	High	Peak Found	Not Found	Peak Found	Not Found	Peak Found	Peak Found	Not Found	High	Peak Found	Peak Found	Peak Found
High	[K].LASGEHIAAFCLTEPASGSDAASIR.[S]	1xCarbamidomethyl [C11]	Human	1	1	18	Q9H845	Q9H845 [169-193]		0	2531.22	1.505e+06	2.87187e+06	1.06137e+06	1.86098e+06	866869	969821	1.72555e+06	2.13404e+06	2.24164e+06	1.29717e+06	1.81113e+06	595067	1.09945e+06	4.47429e+06	118430	175287	291095	349762	458406	838272	582382	1.5044e+06	563824	1.35541e+06		High	High	High	High	High	High	High	High	Peak Found	High	High	High	High
High	[R].NMGGPYGGGNYGPGGSGGSGGYGGR.[S]	1xOxidation [M2]	Human	1	1	46	P22626	P22626 [326-350]		0	2205.9	3.33341e+06	4693105	1.83585e+06	1.95148e+06	3.9634e+06	3.68016e+06	5.55843e+06	7.09195e+06	5.0839e+06	2.79318e+06	4.95774e+06	1.70509e+06	1.60094e+06	3.69672e+06	2.6825e+06	1.75867e+06	1.21543e+06	2.93398e+06	1.85549e+06	2.81937e+06	1.70344e+06	3.01717e+06	2.03606e+06	2.9182e+06		High	High	High	High	High	High	High	High	High	High	High	High	High
High	[K].HLGGIPWTYAEDAVPTLTPCR.[F]	1xCarbamidomethyl [C20]	Human	1	1	22	P31930	P31930 [249-269]		0	2354.16	1.189e+06	1.98382e+06	1.19904e+06	1.68174e+06	2.11144e+06	2.23804e+06	3.1998e+06	3.40405e+06	5.41107e+06	2.56246e+06	3.26171e+06	901447	4.01995e+06	4.52363e+06	995497	716242	423339	600151	1.73172e+06	3.67788e+06	1.59685e+06	2.99803e+06	1.34403e+06	3.19395e+06		High	High	High	High	High	Peak Found	High	High	High	High	High	High	High
High	[K].VTDFGDKVEDPTFLNQLQSGVNR.[W]		Human	1	1	13	Q14204	Q14204 [229-251]		1	2579.27	337715	589636	580631	1.08556e+06	535633	768033	1.69433e+06	1791401	1.0905e+06	567994	741578	1.38973e+06	844816	1.75052e+06	670347	541681	473480	813632	1.1982e+06	2.84636e+06	676476	1.32028e+06	95266.3	260999		Peak Found	Peak Found	High	High	High	Peak Found	High	Peak Found	Peak Found	Peak Found	Peak Found	High	High
High	[R].KDDPLTNLNTAFDVAEK.[Y]		Human	1	1	42	P12814	P12814 [198-214]		1	1890.94	1.01524e+06	2.48771e+06	1.93496e+06	2.54872e+06	3.94879e+06	4.6145e+06	3.96029e+06	5.10875e+06	4.29298e+06	2.06321e+06	2.38486e+06	3.25966e+06	6984866	1.41451e+07	3.43045e+06	2.12513e+06	1.37246e+06	1.96968e+06	3.09451e+06	7.94036e+06	3.95799e+06	9785742	339445	997874		High	High	High	High	High	High	High	High	High	High	High	High	High
High	[K].EGICALGGTSELSSEGTQHSYSEEEK.[Y]	1xCarbamidomethyl [C4]	Human	1	1	19	P13797	P13797 [101-126]		0	2785.21	732037	1.18908e+06	1.1127e+06	1.67266e+06	729906	953289	532666	472095	1.61153e+06	1.05802e+06	1521662	659154	790337	1.93446e+06	309766	233362	317091	764008	645242	1.42309e+06	729467	1.57589e+06	446434	1.02864e+06		Peak Found	High	High	High	High	High	High	Peak Found	High	High	High	High	High
High	[K].EALKDEYDDLSDLTAAQQETLSDWESQFTFK.[Y]		Human	1	1	5	O00264	O00264 [133-163]		1	3623.65	202487	378638	52152.6	51618	514842	433219	970779	740295	1.00939e+06	248410	186499	53657.4	2.20202e+06	2949732	17830.9	2254.87			84451.3	93927	123789	227616	172534	346600		Peak Found	Peak Found	Peak Found	Peak Found	Peak Found	High	High	Peak Found	High	Peak Found	Peak Found	Peak Found	High
High	[R].MQAQMQMQMQGGDGDGGALGHHV.[-]		Human	1	1	14	Q15019	Q15019 [339-361]		0	2384	784863	1.63397e+06	148499	258533	625154	608044	963013	1.27943e+06	1.711e+06	920916	1.03176e+06	730431	965718	2.45233e+06	321958	314264	233602	225433	650941	953153	610632	1.22216e+06	232020	898969		Peak Found	High	Peak Found	Peak Found	High	Peak Found	High	High	High	High	Peak Found	Peak Found	High
High	[R].QVFAENKDEIALVLFGTDGTDNPLSGGDQYQNITVHR.[H]		Human	1	1	1	P13010	P13010 [45-81]		1	4061.98							781339	464290	914013	72230.6		41955.6	935057	1.37837e+06							31444.7					Not Found	Not Found	Not Found	Not Found	Not Found	Not Found	Peak Found	Peak Found	High	Peak Found	Not Found	Peak Found	Peak Found
High	[K].VATAQDDITGDGTTSNVLIIGELLK.[Q]		Human	1	1	30	P40227	P40227 [80-104]		0	2544.34	2791327	4855891	2.18078e+06	2.9445e+06	2.84651e+06	3178875	1.42568e+06	1.59487e+06	4.19068e+06	2.59152e+06	2.46258e+06	1.38225e+06	4.86147e+06	9.45528e+06	498943	451347	565753	663380	2.38609e+06	4.07266e+06	1536904	3.70992e+06	2.11036e+06	5.49193e+06		High	High	High	High	High	High	High	High	High	High	High	High	High
High	[R].TVPPAVTGITFLSGGQSEEEASINLNAINK.[C]		Human	1	1	74	P04075	P04075 [260-289]		0	3057.57	3.7196e+06	5.6658e+06	1.12104e+06	1.85266e+06	6.06018e+06	5.08844e+06	6.5423e+06	4.93796e+06	7.41805e+06	5.24451e+06	3.6172e+06	1.47593e+06	4.2816e+06	8.02205e+06	1.16376e+06	821621	587715	516735	2.12609e+06	3.43763e+06	1.18047e+06	3.35864e+06	2.0932e+06	5.67467e+06		High	High	High	High	High	High	High	High	High	High	High	High	High
High	[K].TVLSANADHMAQIEGLMDDVDFK.[A]		Human	1	1	8	Q9Y4L1	Q9Y4L1 [318-340]		0	2520.17	57696.3		135433	148177	419917	371331	576648	627928	443852	213957	280492	509465	1.32455e+06	2.76424e+06	174242	115321	103262	62393.1	441894	848656	636031	1.76736e+06		180544		Peak Found	Not Found	Peak Found	Peak Found	High	Peak Found	High	Peak Found	Peak Found	Peak Found	Peak Found	High	High
High	[R].KAGTQIENIDEDFRDGLK.[L]		Human	1	1	2	O43707	O43707 [66-83]		2	2049.02						80218.1						36393	1.03438e+06	2.32979e+06					217522	558547	170549	426374				Not Found	Not Found	Not Found	Not Found	Not Found	Peak Found	Not Found	Not Found	Not Found	Not Found	Not Found	Peak Found	High
High	[K].VASGNDHLVMLTADGDLYTLGCGEQGQLGR.[V]	1xCarbamidomethyl [C22]	Human	1	1	14	P18754	P18754 [177-206]		0	3147.48	600102	782771	1.0861e+06	1.0924e+06	943378	787841	744865	696534	1.1781e+06	515629	1.25941e+06	478345	2.28496e+06	3.6062e+06	273934		139273		797243	1.21326e+06	674514	1305846	651472	1.1691e+06		Peak Found	Peak Found	High	High	Peak Found	Peak Found	High	High	High	High	Peak Found	High	High
High	[K].TEGDEEAEEEQEENLEASGDYKYSGR.[D]		Human	1	1	11	P12956	P12956 [10-35]		1	2964.21	298167	520586	366902	552198	150696	412481	218222	546638	897484	535786	711315		293793	509559			42750.8	106438			338265	488054				Peak Found	High	High	High	High	Peak Found	High	Peak Found	High	High	High	Not Found	High
High	[K].TDLEKDIISDTSGDFRK.[L]		Human	1	2	34	P07355	P07355 [153-169]		2	1939.96	7.67933e+06	1.21062e+07	5.94875e+06	9.11474e+06	8.37892e+06	9.47605e+06	1.55232e+07	1.86388e+07	2.36322e+07	1.47191e+07	2.25402e+07	2.21861e+06	6.18563e+06	1.5393e+07	5.19206e+06	4.94755e+06	2.8689e+06	6.07498e+06	1.21726e+06	2.9077e+06	2.20423e+06	4.38128e+06	389303	879593		High	High	High	High	High	High	High	High	High	High	High	High	High
High	[K].KYEDICPSTHNMDVPNIK.[R]	1xCarbamidomethyl [C6]	Human	1	3	27	P63241	P63241 [68-85]		1	2161.01	2.43301e+06	4.64165e+06	1.78919e+06	3.4159e+06	5.04321e+06	7.666e+06	5.73373e+06	8.54738e+06	6.45411e+06	3.44956e+06	5.27122e+06	2.00979e+06	3.45895e+06	9.33546e+06	833704	783431	625380	1.07489e+06	1.9047e+06	5.41437e+06	2.07498e+06	8.12508e+06	1.17929e+06	2.13029e+06		High	High	High	High	High	High	High	High	High	High	High	High	High
High	[R].FDGALNVDLTEFQTNLVPYPR.[I]		Human	3	7	32	Q71U36; Q9BQE3; P68366	Q71U36 [244-264]; Q9BQE3 [244-264]; P68366 [244-264]		0	2409.21	5.59082e+06	11067814	2960391	3.42382e+06	13381054	1.33567e+07	7.61074e+06	5.76482e+06	1.71079e+07	9.70448e+06	5.95789e+06	1.7338e+06	18413097	2.76923e+07	687077	449532	730951	541801	9.17638e+06	12400332	2.26692e+06	4.14131e+06	1.09065e+07	27280710	Shared	High	High	Peak Found	Peak Found	High	High	High	High	High	High	High	Peak Found	High
High	[R].FVSSSSSGAYGGGYGGVLTASDGLLAGNEK.[L]		Human	1	1	33	P08727	P08727 [52-81]		0	2808.33	6.65443e+06	15647663	3.05166e+06	4.73846e+06	5.92863e+06	6833380	9.42781e+06	1.09719e+07	1.58521e+07	7.86638e+06	9328073	4.95583e+06	10223436	18447395	4.87367e+06	4.11392e+06	2.43481e+06	3.47802e+06	6.41785e+06	14691451	4.87673e+06	1.34227e+07	3.17002e+06	8.64549e+06		High	High	High	High	High	High	High	High	High	High	High	High	High
High	[R].KVENEDMNKDQILLEK.[E]		Human	1	1	14	Q15019	Q15019 [310-325]		2	1945.99	1.58072e+06	3.43539e+06		713059	647261	1.08977e+06	1.91062e+06	2.00064e+06	3.60327e+06	1.78236e+06	2.46548e+06	1.2546e+06	1.42218e+06	5.48749e+06	585144	401778	375058	1.27789e+06	1.0931e+06	3.19744e+06	991273	3.07498e+06	623376	1.21965e+06		High	High	Not Found	High	Peak Found	High	Peak Found	High	High	High	High	Peak Found	Peak Found
High	[R].GAHGIIVVYDVTDQESFNNVK.[Q]		Human	1	1	12	P62820	P62820 [83-103]		0	2305.15	475590				668319	596460	1.54437e+06	1802646	2670966	1.28652e+06	1.13597e+06		808740	1.53741e+06					287883		481529	1.48474e+06	480860	779576		Peak Found	Not Found	Not Found	Not Found	Peak Found	Peak Found	High	High	High	High	High	Not Found	High
High	[R].NDFQLIGIQDGYLSLLQDSGEVR.[E]		Human	1	1	35	P63241	P63241 [87-109]		0	2580.29	2.58567e+06	4.32954e+06	666500	669683	7.12612e+06	6.3347e+06	7.1847e+06	4821900	4.51078e+06	1.55094e+06	1476347	827396	7.68438e+06	1.0489e+07	406345	208087	134228	83810.2	971497	1.1879e+06	931613	1.71131e+06	1.52236e+06	2.72412e+06		High	High	High	High	High	High	High	High	High	High	High	High	High
High	[R].TPEQCPSVVSLLSESYNPHVR.[Y]	1xCarbamidomethyl [C5]	Human	1	1	21	Q99460	Q99460 [629-649]		0	2399.17	237028	563647	443584	783154	1.20095e+06	1.22366e+06	857764	1.43547e+06	895594	550213	585681	734008	1767445	4.00194e+06	911461	596871	495224	887566	859566	2.41063e+06	999072	2.84195e+06	123993	290726		High	High	High	High	High	High	High	High	High	High	High	High	High
High	[K].EAADAIDAEGASAPLMELLHSR.[N]		Human	1	1	25	P14923	P14923 [616-637]		0	2267.1	520957	955415	2.71278e+06	3.63433e+06	3.11765e+06	2.64413e+06	2.35165e+06	2.99789e+06	3.68469e+06	1.85101e+06	2.68427e+06	1.90254e+06	3.08534e+06	5.09291e+06	969951	796982	743725	930633	1.61636e+06	3.90526e+06	1.28105e+06	3.27274e+06	285087	803966		High	High	High	High	High	High	High	High	High	High	High	High	High
High	[K].KGPSGYGFNLHSDK.[S]		Human	1	1	18	O14745	O14745 [159-172]		1	1506.73	1.64882e+06	2.04674e+06	2.27252e+06	1.38991e+06	1.33266e+06	908271	1.36317e+06	2.24851e+06	1969416	2.65199e+06	3.08023e+06	1.08974e+06	1.83763e+06	6.9314e+06	382676	254698	437459	813430	1.09909e+06	1.87427e+06	993719	2.82642e+06	625053	1.15815e+06		High	High	High	High	Peak Found	High	Peak Found	High	Peak Found	High	Peak Found	High	High
High	[R].YLEQLHQLYSDSFPMELR.[Q]		Human	1	1	10	P40763	P40763 [14-31]		0	2269.1		76592.5		68319.8	321539	225628	356442		460780	183438	197723	202368	503843		73719.6	34833	39763.7	38024	151374	162868	284918	513388		89123		Not Found	Peak Found	Not Found	Peak Found	High	High	High	Not Found	High	Peak Found	Peak Found	High	High
High	[K].DNFWEMGDTGPCGPCSEIHYDR.[I]	2xCarbamidomethyl [C12; C15]	Human	1	1	6	P49588	P49588 [173-194]		0	2643.03	161962		106028		296095	292588	529225	460991	498173	216697	232544	333828	1.40003e+06	2.48364e+06	329354	148711	116418	189095	256727	397131	525349	913328				Peak Found	Not Found	Peak Found	Not Found	Peak Found	Peak Found	Peak Found	Peak Found	High	Peak Found	Peak Found	Peak Found	High
High	[K].KPTPIQLNPAPDGSAVNGTSSAETNLEALQK.[K]		Human	1	1	10	Q02750	Q02750 [5-35]		0	3148.61	387427	510034	864624	1.19174e+06	369105	263104	284673	731975	675814	458160	256384	223938	398840	798116	308317	182247	110720	206716	305206	582642	171279	584905	113518	438482		High	Peak Found	High	High	High	Peak Found	Peak Found	High	High	Peak Found	Peak Found	Peak Found	High
High	[K].VTSEELHYFVQNHFTSAR.[M]		Human	1	1	17	P22695	P22695 [200-217]		0	2165.04	1.45835e+06	2.74802e+06	559693	954513	199250	338629	1.46924e+06	1.87325e+06	2.33039e+06	1.56005e+06	1.80705e+06	1.04802e+06	1.56227e+06	4.15463e+06	95791		163232	337961	861698	2.19092e+06	1.29531e+06	2908557	320946	959751		High	High	High	Peak Found	Peak Found	Peak Found	High	High	High	High	High	High	High
High	[K].HWPFQVINDGDKPK.[V]		Human	1	1	124	P0DMV9	P0DMV9 [89-102]		0	1680.85	1.43393e+07	3.05848e+07	1.44341e+07	33731392	8.5898e+06	1.50184e+07	1.24516e+07	1.68653e+07	3.71707e+07	2.27913e+07	2.45269e+07	1.43539e+07	2.15661e+07	5.62738e+07	1.86623e+06	1.17542e+06	4.63119e+06	10629355	1.33747e+07	3.70848e+07	9.35315e+06	2.94515e+07	5.24028e+06	2.54135e+07		High	High	High	High	High	High	High	High	High	High	High	High	High
High	[K].TAVIDHHNYDISDLGQHTLIVADTENLLK.[A]		Human	1	1	2	P39656	P39656 [154-182]		0	3245.64	478061	989712		103613			500366	473465	621607	931451	929080	242011	1.124e+06	3.37652e+06	45005.7		49917.2		462744	733500	928061	1.58358e+06	30032.3			Peak Found	Peak Found	Not Found	Peak Found	Not Found	Not Found	Peak Found	Peak Found	Peak Found	High	High	Peak Found	Peak Found
High	[K].KKDQVTAQEIFQDNHEDGPTAK.[K]		Human	1	1	11	P13010	P13010 [544-565]		2	2499.21	1.55953e+06	2.37331e+06	1.67629e+06	1.95359e+06	1.52261e+06	1.8276e+06	2.83826e+06	5.60194e+06	4.08221e+06	2.94569e+06	4.23001e+06	2.28914e+06	2.00514e+06	4.69149e+06	273649	273056	240937	510594	818012	1.5598e+06	306858	2.06288e+06	363244	563961		Peak Found	Peak Found	High	Peak Found	Peak Found	High	High	High	High	High	High	Peak Found	Peak Found
High	[R].VTGQHQGYGFVEFLSEEDADYAIK.[I]		Human	1	1	9	Q15427	Q15427 [49-72]		0	2703.26	174777	307301	65513.2	117117	45519.5		214276	264450	945228	342593	281645	178465	610963	972367					142953	268916	385977	377260	56224.4	246697		Peak Found	High	Peak Found	Peak Found	Peak Found	Not Found	Peak Found	Peak Found	Peak Found	High	High	Peak Found	High
High	[R].RDNYVPEVSALDQEIIEVDPDTK.[E]		Human	1	1	18	P08708	P08708 [81-103]		1	2645.29	832039	1866603	387652	495106	1.87479e+06	1.68527e+06	1880924	2.15107e+06	1.43871e+06	998707	1.13979e+06	562775	1.69492e+06	2.32152e+06	485880	354607	135409	164282	774515	1.79964e+06	1.17235e+06	2.0191e+06	545410	937647		High	High	High	Peak Found	High	Peak Found	High	Peak Found	High	High	High	High	High
High	[R].LLEAQIATGGIIDPEESHR.[L]		Human	1	1	32	Q15149	Q15149 [4179-4197]		0	2049.06	1.1344e+06	2.2987e+06	2.07336e+06	2.71663e+06	2.10025e+06	1674988	4.26736e+06	4.54193e+06	2.65617e+06	1.76186e+06	2.36326e+06	3.42895e+06	4.76335e+06	1.05443e+07	1.41546e+06	1.34602e+06	898193	1.11302e+06	2.94704e+06	5.53386e+06	3.09983e+06	7.2861e+06	467351	1.09396e+06		Peak Found	High	High	High	High	High	High	High	High	High	Peak Found	High	High
High	[K].ELAAEVEVQDGPNEDGEMFMRPGK.[L]		Human	1	1	18	P08574	P08574 [147-170]		0	2648.2	520957	1.04374e+06	279692	226608	881699	674901	1.08994e+06	1.08104e+06	1.71216e+06	1.04697e+06	969221	164019	954655	2.14175e+06	99578.6	101300	51724.4		487365	747631	454353	855318	460291	1.18619e+06		High	High	Peak Found	High	High	High	High	High	High	High	High	Peak Found	High
High	[K].HGIILNSEIATNGETSDTLNNVGYQGPTK.[M]		Human	1	1	7	Q32MZ4	Q32MZ4 [251-279]		0	3043.5	106795	333569	120194	182276	321351	188109	636321	614303	332144	270873	260372	519612	541701	1.02136e+06	130705	120722	103792	156856	535830	1.00429e+06	613771	1.01368e+06	75422.5	156751		Peak Found	High	Peak Found	Peak Found	High	Peak Found	Peak Found	Peak Found	High	Peak Found	Peak Found	Peak Found	High
High	[K].VEDMAELTCLNEASVLHNLK.[DE]	1xCarbamidomethyl [C9]; 1xOxidation [M4]	Human	2	2	17	P35580; P35579	P35580 [87-106]; P35579 [83-102]		0	2302.11		169570	463262	737313	861347	415312	1.52527e+06	1.47418e+06	336897	184333	194473	928030	969770	921715	466892	360394	524796	1.03738e+06	1.23601e+06	2.20392e+06	926015	2628098	76301	99107.7	Shared	Not Found	Peak Found	High	High	High	High	High	High	Peak Found	Peak Found	Peak Found	High	High
High	[R].VAWVSHDSTVCLADADKK.[M]	1xCarbamidomethyl [C11]	Human	1	1	13	O15143	O15143 [217-234]		1	2001.97	846768	1.33549e+06		305542	1.19149e+06	1.11132e+06	1.06653e+06	1.07729e+06	2007045	1.02211e+06	2.78695e+06		569581	1.66666e+06	166200	131967	225475	743307	739935	1.74022e+06	335441	851878	505245	889163		High	High	Not Found	Peak Found	High	Peak Found	High	High	High	Peak Found	High	Not Found	High
High	[R].AATTGHVIDIYACALDQTGLLEMK.[C]	1xCarbamidomethyl [C13]	Human	1	1	7	Q15436	Q15436 [338-361]		0	2591.28	30000.7		81104.8	72625.7	200883	173179	297950	187072	327989	141856	160178	32205.6	350173	672526			8335.54		58444	68257.8	36096		42267.7	97683.2		Peak Found	Not Found	Peak Found	Peak Found	Peak Found	High	Peak Found	High	High	High	High	Peak Found	High
High	[R].NYQQNYQNSESGEKNEGSESAPEGQAQQR.[R]		Human	1	1	4	P67809	P67809 [157-185]		1	3257.4		3419317		2.78976e+06		1.18088e+06																				Not Found	High	Not Found	High	Not Found	High	High	Not Found	Not Found	Not Found	Not Found	Not Found	Not Found
High	[K].ASFEEASNQLINHIEQFLDTNETPYFMK.[S]		Human	1	1	2	P13010	P13010 [607-634]		0	3316.55	17895.2				117963	135507	1.41995e+06	754269	1.50353e+06	244020	13557.2	18231.3	1.97759e+06	2.19464e+06												Peak Found	Not Found	Not Found	Not Found	Peak Found	Peak Found	Peak Found	Peak Found	Peak Found	Peak Found	Peak Found	Peak Found	High
High	[R].ADLEMQIENLKEELAYLKK.[N]		Human	1	1	12	Q04695	Q04695 [202-220]		2	2278.2	1.31918e+06	2.17935e+06			156226	126898	3.76677e+06	4.94029e+06	4.66225e+06	1.21829e+06	1.11918e+06	1.18303e+06	5.11882e+06	1.25434e+07			21154.1	15725.2	56425.6	145060	658407	1408010	82823.6	123643		High	High	Not Found	Not Found	Peak Found	Peak Found	High	High	High	High	High	High	High
High	[R].HNLITEMVALNPDFKPPADYKPPATR.[V]		Human	1	1	2	Q15637	Q15637 [110-135]		0	2935.51	311013	639008	89827.2		255746	102380		763590		1097807	506508	481253							238436	430414	310159	1530883	25457.3	76936.6		Peak Found	Peak Found	Peak Found	Not Found	Peak Found	Peak Found	Not Found	Peak Found	Not Found	High	High	Peak Found	Not Found
High	[K].AQDIEAGDGTTSVVIIAGSLLDSCTK.[L]	1xCarbamidomethyl [C24]	Human	1	1	23	P50991	P50991 [97-122]		0	2621.3	594395	1.24765e+06	598126	878984	787482	870253	484060	527555	1.13613e+06	707971	632079	208718	1.12719e+06	1.69307e+06	124017	91508	111897	133872	843845	1.63632e+06	302326	740504	598381	1.58688e+06		High	High	Peak Found	High	High	High	High	High	High	High	High	Peak Found	High
High	[R].TLEEGHDFIQEFPGSPAFAALTSIAQK.[I]		Human	1	1	15	Q9Y5Y2	Q9Y5Y2 [235-261]		0	2904.44	464288	686763	78392	76648.3	495327	454890	940590	810212	585335	642434	569559	66108.4	941721	1.56381e+06	98149.6	52749.9	31841.5	37709	218702	309004	234571	556626	318761	771252		Peak Found	High	Peak Found	Peak Found	High	High	High	High	High	High	High	Peak Found	High
High	[K].VGTFFSEVKPAGPTVEQQGEMAR.[S]		Human	1	1	19	P54886	P54886 [349-371]		0	2465.21	229205	469845	963376	1.4541e+06	1212068	1.34584e+06	865585	1.3332e+06	1.21886e+06	790232	1.09386e+06	746184	772944	1955114	426502	494343	359419	1.01594e+06	786561	1.52861e+06	462650	1.17588e+06	119191	376436		Peak Found	Peak Found	High	High	High	Peak Found	High	High	Peak Found	High	High	High	High
High	[K].FTASAGIQVVGDDLTVTNPK.[R]		Human	1	1	99	P06733	P06733 [307-326]		0	2033.05	7.97812e+06	1.49533e+07	1.05193e+07	1.51242e+07	8.65333e+06	7882062	9.07554e+06	1.09876e+07	1.73521e+07	1.00117e+07	1.19338e+07	2.9125e+06	8.86341e+06	1.65668e+07	5.94413e+06	2.77119e+06	1.29322e+06	1.9268e+06	5.80233e+06	9.99221e+06	5.30149e+06	1.17491e+07	5.2287e+06	1.19966e+07		High	High	High	High	High	High	High	High	High	High	High	High	High
High	[R].ALANSLACQGKYTPSGQAGAAASESLFVSNHAY.[-]	1xCarbamidomethyl [C8]	Human	1	1	15	P04075	P04075 [332-364]		1	3341.59	306132	460489	686942	740469	573582	642509	1.41309e+06	1.64264e+06	640813	343007	506629	588217	419777	522086	495670	259961	94789.6				117374	155052	129591	282622		High	High	High	High	High	High	High	High	High	Peak Found	High	High	High
High	[K].LFQLMVEHTPDEESIDWTK.[I]		Human	1	1	14	Q12907	Q12907 [273-291]		0	2318.1	243358	384181		29288.9	510948	390484	662745	631355	1.11783e+06	735094	717569	267591	926304	1.79742e+06	41437.7	26783.7	60418.8	29204.4	366979	428882	337248	362528	239909	458285		Peak Found	High	Not Found	Peak Found	High	Peak Found	High	High	High	High	High	Peak Found	High
High	[K].ISDSVLVDIKDTEPLIQTAK.[T]		Human	1	1	33	P48643	P48643 [151-170]		1	2185.2	3.05624e+06	6.4775e+06	2.71739e+06	3.39137e+06	2.68291e+06	2598004	1.71481e+06	1.78969e+06	6.24749e+06	3.36331e+06	4.35641e+06	1.40017e+06	5.52895e+06	9.97159e+06	450884	314406	530667	536964	1.60804e+06	2.42078e+06	1.85413e+06	4.05136e+06	1.25652e+06	2.98632e+06		High	High	High	High	High	High	High	Peak Found	High	High	High	High	High
High	[R].KTPQGPPEIYSDTQFPSLQSTAK.[H]		Human	1	1	19	Q9UKY7	Q9UKY7 [181-203]		1	2520.26	1.19667e+06	2.47506e+06	674048	880359	1.01412e+06	1.16165e+06	1.81193e+06	2130738	2.18138e+06	1.28056e+06	1.5289e+06	471850	1.08554e+06	2.31241e+06	552419	611878	331431	547744	573199	1.36379e+06	624212	1.32665e+06	205540	407768		High	High	High	High	High	High	High	High	High	High	High	High	High
High	[K].KPATPAEDDEDDDIDLFGSDNEEEDK.[E]	1xPhospho [S19]	Human	1	1	17	P29692	P29692 [144-169]	P29692 1xPhospho [S162]	0	2989.16	1.59658e+06	2.79659e+06	1.15838e+06	1.57609e+06	1.59186e+06	1.58414e+06	2.58692e+06	2953343	2.68367e+06	1.91441e+06	2.19766e+06	1010606	1.09041e+06	1.75654e+06	1.3803e+06	1.17519e+06	659676	898092	905150	1.39092e+06	819642	1.40822e+06	663626	2.1461e+06		High	High	High	High	Peak Found	High	High	High	High	High	High	High	Peak Found
High	[R].LLEAQIATGGIIDPVHSHR.[V]		Human	2	2	25	P58107; Q15149	P58107 [1680-1698]; Q15149 [3601-3619]		0	2027.1	990820	2.33738e+06	2.75412e+06	949357	1.32041e+06	1.44192e+06	6.23954e+06	6.23499e+06	5.01093e+06	2.52881e+06	3.64271e+06	4.13566e+06	5.9679e+06	1.61846e+07	499849	335120	843021	866822	4.9684e+06	6.97174e+06	3.94567e+06	1.05175e+07	249828	1.53535e+06	Shared	High	High	High	High	High	High	High	High	High	High	High	High	Peak Found
High	[R].MATEVAADALGEEWKGYVVR.[I]		Human	1	1	10	P62753	P62753 [32-51]		1	2195.08	726322	1.5645e+06	315271	428657	502955	526114	980697	1.17181e+06	2.57541e+06	1.17251e+06	1.18876e+06	103987	340737	885191	178935	130047	63654.6	56855.9		75224.4		240264	32459.7			High	High	High	Peak Found	Peak Found	Peak Found	High	High	High	High	High	Peak Found	Peak Found
High	[K].IDCDNLEQYFIQQGGGPDKK.[G]	1xCarbamidomethyl [C3]	Human	1	1	17	Q92499	Q92499 [517-536]		1	2325.08		118139	281799	402707	788927	754411	391330	671676	529468	267283	375627	343610	1.24101e+06	2.51594e+06	244789	276658	252168	417326	696665	1.68826e+06	540604	1.53624e+06	33176.2	89849.7		Not Found	Peak Found	Peak Found	High	High	High	High	High	High	High	High	High	High
High	[R].LFENQLVGPESIAHIGDVMFTGTADGR.[V]		Human	1	1	8	Q9HDC9	Q9HDC9 [94-120]		0	2874.41	202723	391158	124208	133387	77675.4	186670	281975	216375	324259	283840	301105	70411.9	602530	1.02993e+06	20392.4	23288.3	17070.4		83408.7	124215	164900	353416	91599.6	234584		Peak Found	High	Peak Found	Peak Found	Peak Found	Peak Found	High	Peak Found	High	High	High	Peak Found	High
High	[R].AGKPVICATQMLESMIK.[K]	1xCarbamidomethyl [C7]	Human	1	1	153	P14618	P14618 [320-336]		0	1876.97	2.59173e+07	59890448	19428113	2.82858e+07	2.25207e+07	2.26877e+07	1.80569e+07	2.70589e+07	4.98324e+07	3.07124e+07	2.98306e+07	2.07109e+07	2.52325e+07	68034349	3607610	1.41916e+06	8.17359e+06	7.3698e+06	1.84532e+07	42501532	1.97915e+07	63528386	2.31274e+07	3.25726e+07		High	High	High	High	High	High	High	High	High	High	High	High	High
High	[K].NINADEAAAMGAVYQAAALSK.[A]		Human	1	1	29	Q9Y4L1	Q9Y4L1 [408-428]		0	2079.02	380596	693703	607596	791018	682358	778428	1.10081e+06	1139049	1.05044e+06	587900	653562	815926	2.0211e+06	4.05022e+06	598896	548396	416392	493325	1.04863e+06	2.24017e+06	932019	2.14784e+06	82212.9	244911		Peak Found	High	High	Peak Found	High	High	High	High	High	High	High	High	High
High	[-G].MQIFVKTLTGKTITLEVEPSDTIENVK.[A]		Human	1	4	8	P62979	P62979 [1-27]		2	3034.64	945179	1.18689e+06			1.60822e+06	862400	5.35843e+06	6.37875e+06	5.34446e+06	2.89816e+06	2.53993e+06	536193	1.56672e+06	3123549							269228	165473	148475	201742		Peak Found	Peak Found	Not Found	Not Found	Peak Found	Peak Found	High	High	High	High	High	Peak Found	High
High	[K].SEEMQTVQQEQLLQETQALQQSFLSEK.[D]		Human	1	1	11	Q15149	Q15149 [2610-2636]		0	3180.54	743416	1.32151e+06	1.27956e+06	1.85335e+06	790329	952155	2.54611e+06	2.61122e+06	1.36688e+06	928644	990138	2725580	3.90932e+06	5.99677e+06	1.17784e+06	877522	635186	697991	1.74939e+06	3127099	1.84467e+06	4330611	317628	705724		Peak Found	High	Peak Found	Peak Found	High	Peak Found	High	High	High	Peak Found	High	Peak Found	High
High	[K].AYHEQLSVAEITNACFEPANQMVK.[C]	1xCarbamidomethyl [C15]; 1xOxidation [M22]	Human	2	5	23	Q71U36; P68366	Q71U36 [281-304]; P68366 [281-304]		0	2766.29	2.0008e+06	3932096	2167951	3.17122e+06	1815082	1.94794e+06	1.28686e+06	1.00858e+06	2.89253e+06	2.62448e+06	3.14542e+06	1.70337e+06	2.1753e+06	3.90677e+06	431091	239415	1.10932e+06	1.15329e+06	3.32019e+06	4.92688e+06	2.45415e+06	4.21189e+06	2.47589e+06	4.4829e+06	Shared	High	High	High	High	High	High	High	High	High	High	High	High	High
High	[K].NVIIWGNHSSTQYPDVNHAK.[V]		Human	1	1	20	P40925	P40925 [180-199]		0	2280.12	2.87028e+06	3710548	936782	1.5591e+06	2.22077e+06	3.68271e+06	5.40916e+06	6.58397e+06	1.24908e+07	7.22669e+06	1.02338e+07	494259	3.55046e+06	8754474			750828	1.72709e+06	3.11715e+06	8.13794e+06	1.66406e+06	4.65429e+06	1.85429e+06	3.62208e+06		High	High	Peak Found	High	High	High	Peak Found	High	High	High	Peak Found	Peak Found	High
High	[K].SYIEGYVPSQADVAVFEAVSSPPPADLCHALR.[W]	1xCarbamidomethyl [C28]	Human	1	1	15	P24534	P24534 [23-54]		0	3445.67	895526	856164	312240	312717	586253	1.10545e+06	1.65018e+06	1545289	1.38529e+06	719091	855966	90963.3	1.41626e+06	2.10491e+06	233005	119210	56047.1	55841.4	352227	459428	358351	858773	335328	751051		High	High	Peak Found	Peak Found	High	High	High	High	High	High	High	Peak Found	High
High	[R].GIFPVLCKDPVQEAWAEDVDLR.[V]	1xCarbamidomethyl [C7]	Human	1	1	22	P14618	P14618 [468-489]		1	2557.28	5248219	8.33622e+06	1.09065e+06	1.2659e+06	2848242	2.89144e+06	3.08992e+06	3.25736e+06	9443322	5260301	5.0956e+06	2.19806e+06	11702533	20765624	128567	67702.5	261273	211461	1.11067e+06	1.67699e+06	3.37956e+06	7645815	1.1063e+06	2.54476e+06		High	High	Peak Found	High	High	High	High	High	High	High	High	High	High
High	[R].MAEIGEHVAPSEAANSLEQAQAAAER.[L]		Human	1	1	9	P27708	P27708 [522-547]		0	2680.26	415801	568732		224043		406882	525589	553860			402289	531639	477970	873793	245215	181783	335374	538214	474647	1317964	388541	1.06199e+06	76918.8			Peak Found	Peak Found	Not Found	Peak Found	Not Found	Peak Found	Peak Found	High	Not Found	Not Found	Peak Found	High	High
High	[R].RHVFGESDELIGQK.[V]		Human	1	1	14	P60174	P60174 [137-150]		1	1614.82	927436	1.35946e+06	505070	823652	680360	641588	2.01608e+06	2.03056e+06	1.69524e+06	926894	2.11569e+06	542145		581948	346896	194123	122717	325878	458257	1.45123e+06	430513	2.48831e+06	355371	452069		High	High	Peak Found	Peak Found	Peak Found	Peak Found	High	High	Peak Found	High	High	Peak Found	Not Found
High	[R].VFTTQELVQAFTHAPATLEADR.[G]		Human	1	1	28	O95433	O95433 [225-246]		0	2445.24	3.5497e+06	6337659	636387	825880	2.81535e+06	3.36319e+06	5323909	5.56406e+06	5.56998e+06	3.65231e+06	3.42798e+06	2679217	5.60896e+06	8446010	1.253e+06	555190	565003	645594	1974475	3.88901e+06	2.40437e+06	5627383	1.40564e+06	3.72346e+06		High	High	Peak Found	High	High	High	High	High	High	High	High	High	High
High	[R].IGDVVLSIDGINAQGMTHLEAQNK.[I]		Human	1	1	14	Q96HC4	Q96HC4 [46-69]		0	2523.29	85340	188493	357411	450751	528456	479614	471541	440387	1.17339e+06	639459	688747	197074	603073	1.01231e+06	37704.6	30885.9	57916.6	57716.4	148834	241842	159259	316679	191404	316098		Peak Found	High	High	High	Peak Found	Peak Found	High	High	High	High	High	Peak Found	High
High	[K].ANKLDHVVTIIK.[G]		Human	1	1	21	Q99873	Q99873 [132-143]		1	1350.81	1.73657e+06	4.55363e+06	483181	749121	713302	1.40219e+06	1.9723e+06	2.28104e+06	4.07164e+06	2.40844e+06	3.25031e+06	2.05964e+06	1.42732e+06	5.39072e+06	451398	403722	443039	942991	928313	3.04624e+06	1.22873e+06	2.20596e+06	557039	1.46427e+06		High	High	Peak Found	Peak Found	High	Peak Found	High	High	High	High	High	High	High
High	[K].AQELSALLGCEVDADQVILSHSPMK.[L]	1xCarbamidomethyl [C10]	Human	1	1	11	Q9BXW7	Q9BXW7 [100-124]		0	2711.34	108201	385697	50701.3	146217	136067	217410	224371	551677	839410	347406	385284	207210	567746	1.06182e+06	69212.6	39162.3	46078.8		118964	425271	110782	358255	53541.4	319534		Peak Found	High	Peak Found	Peak Found	Peak Found	Peak Found	High	High	High	Peak Found	High	High	High
High	[K].GLDVDSLVIEHIQVNK.[A]		Human	1	1	51	P18621	P18621 [106-121]		0	1778.96	5.57594e+06	1.2591e+07	5.859e+06	7.86338e+06	16386483	1.46568e+07	14672675	1.64489e+07	24338287	13528669	17912182	1.32504e+06	8.71922e+06	18398613	3091808	2.62875e+06	880535	959930	4.64049e+06	8.98052e+06	3.95729e+06	9077391	5930609	1.45036e+07		High	High	High	High	High	High	High	High	High	High	High	High	High
High	[R].AKIDDPTDSKPEDWDKPEHIPDPDAK.[K]		Human	1	1	13	P27797	P27797 [223-248]		1	2959.4	96318.1	359972	1.13169e+06	281288			2.75863e+06	276183	9.77235e+06	6.19272e+06	6.85305e+06	3.0209e+06	6.30661e+06	1.79922e+07					2.80526e+06	7.34998e+06	425980	9.73416e+06				Peak Found	High	Peak Found	High	Not Found	Not Found	Peak Found	Peak Found	High	High	High	Peak Found	High
High	[R].IGGVQQDTILAEGLHFR.[I]		Human	1	1	25	Q99623	Q99623 [55-71]		0	1853.99	1.10732e+06	2.74365e+06	427295	671398	963543	1.12242e+06	3.48428e+06	4.60866e+06	3.40115e+06	2.11832e+06	2.71629e+06	150888	1.17929e+06	2.32465e+06	254531	172108	174143	223263	1132524	2.92567e+06	721127	2341936	1.25169e+06	3.18254e+06		High	High	High	High	High	High	High	High	High	High	High	Peak Found	High
High	[K].LDYNNIPTVVFSHPPIGTVGLTEDEAIHK.[Y]		Human	1	1	3	P00390	P00390 [406-434]		0	3176.63	716957	1.41666e+06	695124	980117	338352	748046	702998	899178	1790751	1.1198e+06	1.1493e+06	592173	1.39853e+06	2.47641e+06	79749.4	76644.2	150965	158871	914322	1.56773e+06	672725	1.56137e+06	376239	1.13873e+06		Peak Found	Peak Found	Peak Found	Peak Found	Peak Found	Peak Found	Peak Found	Peak Found	High	High	High	Peak Found	Peak Found
High	[K].ISELDAFLKEPALNEANLSNLK.[A]		Human	1	1	5	Q06323	Q06323 [37-58]		1	2429.29	360460	824152	224321	254859					782322	381930	557528	74508.1	667504	843308	117916	122234	103480	83758.7	106010		76850.6		69438.1	205692		High	High	Peak Found	Peak Found	Not Found	Not Found	Not Found	Not Found	Peak Found	Peak Found	Peak Found	Peak Found	High
High	[K].IRELESQISELQEDLESER.[A]		Human	1	1	16	P35579	P35579 [1106-1124]		1	2303.14	771181	1.36406e+06	474604	654337	837822	653185	1.61436e+06	1.41605e+06			878103	1.29125e+06	1.22671e+06	2.24906e+06	202898	117478	327972	336990	379250	1079572	487555	386451	168809	464704		High	High	Peak Found	High	High	High	High	Peak Found	Not Found	High	High	High	Peak Found
High	[K].IKPHLMSQELPEDWDKQPVK.[V]		Human	1	1	11	P07237	P07237 [351-370]		1	2418.25	98004.8	54711.7			41398.8		2.69487e+06	3.62211e+06	5.91358e+06	3.40745e+06	4.54228e+06	2.19216e+06	114971	1.00734e+06					1.9937e+06	5.47201e+06	2215586	6.05238e+06				Peak Found	Peak Found	Not Found	Not Found	Peak Found	Not Found	Peak Found	Peak Found	High	High	High	High	Peak Found
High	[R].SAGVQCFGPTAEAAQLESSKR.[F]	1xCarbamidomethyl [C6]	Human	1	1	19	P22102	P22102 [88-108]		1	2194.06	400657	1.53171e+06	367570	1.22222e+06	537658	1.2685e+06	717387	1.0981e+06	706569	525281	651213	392133	785541	2.09182e+06	583953	539768	381268	725178	512543	1.36194e+06	444415	1.23522e+06	380624	369656		Peak Found	High	Peak Found	High	High	High	High	High	High	High	Peak Found	High	High
High	[R].TSGNVEDDLIIFPDDCEFKR.[V]	1xCarbamidomethyl [C16]	Human	1	1	16	Q16186	Q16186 [65-84]		1	2370.09	628584	1.16637e+06	130313		377777	376681	506758	576918	1.13845e+06	623018	745666	444571	955924	1.58305e+06	329066	252042			437726	906404	372183	905611	217982	537012		High	High	Peak Found	Not Found	High	High	High	High	High	High	High	High	High
High	[K].GVTIASGGVLPNIHPELLAK.[K]		Human	1	1	45	O75367	O75367 [97-116]		0	1986.14	6.04088e+06	1.72534e+07	3.24852e+06	4.21122e+06	6.47752e+06	6696112	11656107	1.51884e+07	15233333	9.57867e+06	1.21382e+07	5.97872e+06	8.00079e+06	18800424	3325364	2.69686e+06	1.81301e+06	2708900	7306231	1.46733e+07	4.26667e+06	1.32266e+07	2916221	8.33606e+06		High	High	High	High	High	High	High	High	High	High	High	High	High
High	[K].AEDMAELTCLNEASVLHNLR.[E]	1xCarbamidomethyl [C9]	Human	1	1	6	Q7Z406	Q7Z406 [107-126]		0	2286.09	211206	457859	293585		576166		765562	950597	639210		565493	842289	1.52621e+06	3.02454e+06	363364	274598	409504	564908	1.06299e+06	2.63317e+06	986629	2515782		292576		Peak Found	Peak Found	Peak Found	Not Found	Peak Found	Not Found	Peak Found	Peak Found	High	Not Found	Peak Found	High	High
High	[R].CPEALFQPSFLGMESCGIHETTFNSIMK.[C]	2xCarbamidomethyl [C1; C16]; 1xOxidation [M]	Human	1	2	111	P60709	P60709 [257-284]		0	3247.46	1.49173e+07	2.52482e+07	4.44552e+06	5.38817e+06	8.84158e+06	7.76316e+06	1.47924e+07	1.49635e+07	1.99921e+07	9.33229e+06	1.0919e+07	7.34353e+06	2.65018e+07	4.79416e+07	4.70338e+06	2.42371e+06	2.08876e+06	1.91764e+06	1.11058e+07	1.92385e+07	1.76974e+07	3.98451e+07	5.9223e+06	1.51514e+07		High	High	High	High	High	High	High	High	High	High	High	High	High
High	[K].IDPTVTMMQVEEKPDVTYSDVGGCK.[E]	1xCarbamidomethyl [C24]	Human	1	1	21	P35998	P35998 [157-181]		0	2799.29	1358596	2.96181e+06	1.85797e+06	2.7248e+06	797530	729738	1.0116e+06	1.28608e+06	2.3427e+06	1524083	1.69461e+06	659899	1.36357e+06	3175373	537875	681974	397030	536265	1.46382e+06	4.02191e+06	1.12697e+06	2.52682e+06	522947	1.26278e+06		High	High	High	High	High	High	High	High	High	High	High	High	High
High	[K].FGDPVVQSDMKHWPFQVINDGDKPK.[V]		Human	1	1	6	P0DMV9	P0DMV9 [78-102]		1	2884.41	1.27067e+06	1.92205e+06	174630	427659	47250.3	305543	5.70265e+06	5.99624e+06	6.24119e+06	2.47564e+06	2.27372e+06	1.13095e+06	133209	760176	110496			50546.6	146555		741539	1.33866e+06	83358.3	242053		Peak Found	Peak Found	Peak Found	Peak Found	Peak Found	Peak Found	Peak Found	High	High	High	Peak Found	Peak Found	Peak Found
High	[K].YGEVEEMNVCDNLGDHLVGNVYVK.[F]	1xCarbamidomethyl [C10]	Human	1	1	9	Q01081	Q01081 [93-116]		0	2753.25	1.10284e+06	2319959	204980	187794	1343771	1.18149e+06	2.52986e+06	2.4951e+06	3085120	1636359	1.93925e+06	483111	1.82698e+06	3.41927e+06	213515	144433	135932	102711	629352	1.01687e+06	596554	1214270	608761	1.35953e+06		High	High	Peak Found	Peak Found	High	Peak Found	Peak Found	Peak Found	High	High	High	Peak Found	High
High	[K].YGKDATNVGDEGGFAPNILENK.[E]		Human	1	1	9	P06733	P06733 [200-221]		1	2309.1	705504	1.33205e+06	679748	550193	156529	327817	422133	497897	1.93989e+06	723158	1701331	662522	1.61944e+06	3507771	187509	164640	112755	289355	222411	511768	678782	5.71171e+06	205597	906604		High	High	Peak Found	Peak Found	Peak Found	Peak Found	Peak Found	Peak Found	High	Peak Found	High	High	High
High	[K].SSSADFGTFNTSQSHQTASAVSK.[V]		Human	1	1	21	P52594	P52594 [291-313]		0	2345.06	785614	1.45924e+06	1.4787e+06	1.93103e+06	612666	958910	496093	769532	1816576	975688	1.71633e+06	605535	693611	1.87928e+06	243209	194471	345547	772298	548083	1.14774e+06	499303	1059372	564734	1.02756e+06		High	High	High	High	High	Peak Found	High	High	High	High	High	High	High
High	[K].IMQSSSEVGYDAMAGDFVNMVEK.[G]		Human	1	1	33	P10809	P10809 [494-516]		0	2508.11	3.35504e+06	7232121	3.64483e+06	5.39864e+06	3.26734e+06	3.76287e+06	2.11655e+06	2.33711e+06	6.93586e+06	3.86245e+06	4.05429e+06	2230273	6.97408e+06	1.10328e+07	936341	679788	914810	1.06371e+06	2.93038e+06	5176890	2.62614e+06	6.64448e+06	1.93929e+06	5.05e+06		High	High	Peak Found	High	High	High	High	High	High	High	High	High	High
High	[K].INNVIDNLIVAPGTFEVQIEEVR.[Q]		Human	1	1	11	Q12905	Q12905 [81-103]		0	2582.38	150729	245661	16392	17851.7	406820	340591	338366	184382	350895	117017	65237	25009.1	1.06768e+06	1.46073e+06	17164.6	7637.35	2139.29		99961	91438.3	53963.5	26106.7	146560	291487		High	High	Peak Found	Peak Found	Peak Found	High	High	High	High	Peak Found	Peak Found	Peak Found	High
High	[K].HSQFLGYPITLYLEK.[E]		Human	1	3	92	P08238	P08238 [205-219]		0	1808.96	1.47555e+06	1.0421e+07	7.5704e+06	1.01132e+07	2.07768e+07	1.96603e+07	23593942	2.91798e+07	27454662	12353119	18414554	1.72523e+07	31892744	67334464	4.4324e+06	2.00382e+06	2.97439e+06	2.6833e+06	1.02295e+07	20282747	1.81848e+07	3.65803e+07	2.6533e+06	6.57841e+06		High	High	High	High	High	High	High	High	High	High	High	High	High
High	[R].AAVLQELATHLHPAEPEEGDSNVAR.[T]		Human	1	1	13	Q96KN1	Q96KN1 [263-287]		0	2654.32	715373	2.00168e+06	1.10399e+06	1.46471e+06	530541	231116	986538	1.37411e+06	1.42533e+06	1.27787e+06	2.01707e+06	661878	933927	2.07226e+06	160450	204319	197321	350309	815313	2.80928e+06	811450	2.28313e+06	359265	936855		Peak Found	Peak Found	High	Peak Found	Peak Found	Peak Found	Peak Found	High	High	High	High	High	High
High	[K].SGFEPASLKEEVGEEAIVELVENGKK.[V]		Human	1	1	11	P35579	P35579 [39-64]		2	2788.43	1.2641e+06	2467538	229093	222016	524466	463085	5136953	6.12944e+06	2.59882e+06	776092	1.06273e+06	3.04697e+06	3.46908e+06	6673965	57230.5		86441.9	38274.6	265493	325347	239424	787604	115065	240446		High	High	Peak Found	Peak Found	Peak Found	Peak Found	High	High	High	High	High	High	Peak Found
High	[K].GITVTAYSPLGSPDRPWAKPEDPSLLEDPK.[I]		Human	1	2	2	O60218	O60218 [204-233]		0	3236.65	253844					226625	449184	327698	2.3443e+06	371313	1.594e+06		1.39292e+06	2.35368e+06				50902.7	196527		130310	316018	134272	420051		Peak Found	Not Found	Not Found	Not Found	Not Found	Peak Found	Peak Found	Peak Found	High	Peak Found	Peak Found	Not Found	Peak Found
High	[R].FQEHLQLQNLGINPANIGFSTLTMESDK.[F]		Human	1	1	5	Q00610	Q00610 [9-36]		0	3145.56	59905.4				169050	104962	372586	447231	182359	105442	95486.8	104022	961726	1450857	6760.41		17585.8		329590	382337	344361	499006	12790.9	75153.3		Peak Found	Not Found	Not Found	Not Found	Peak Found	Peak Found	Peak Found	High	Peak Found	Peak Found	Peak Found	Peak Found	High
High	[R].GAGYTFGQDISETFNHANGLTLVSR.[A]		Human	2	2	23	P62714; P67775	P62714 [215-239]; P67775 [215-239]		0	2655.28	1.77207e+06	3.41123e+06	684576	821295	1822082	2.00363e+06	2.79454e+06	2.91328e+06	4536290	2.96123e+06	3613622	500472	2.24918e+06	3.67776e+06	369516	177331	301417	267735	1.56984e+06	2.44934e+06	1.16218e+06	2.90421e+06	1.54923e+06	3668191	Shared	High	High	High	High	High	High	High	High	High	High	High	High	High
High	[R].IEGDMIVCAAYAHELPK.[Y]	1xCarbamidomethyl [C8]	Human	1	1	51	P46777	P46777 [69-85]		0	1916.92	7.57974e+06	1.58736e+07	2.01499e+06	2.991e+06	1.2694e+07	1.4975e+07	8475327	1.10737e+07	2.3e+07	1.43347e+07	1.74914e+07	1.51501e+06	4.65994e+06	9602967	1.21905e+06	1.0984e+06	2.56272e+06	3.82554e+06	9.8483e+06	2.06161e+07	4.33524e+06	1.10142e+07	5.67949e+06	1.65321e+07		High	High	High	High	High	High	High	High	High	High	High	High	High
High	[K].ALGALVDSCAPGLCPDWESWDPQKPVDNAR.[E]	2xCarbamidomethyl [C9; C14]	Human	1	1	17	O75369	O75369 [170-199]		0	3324.54	807416	1.30137e+06	714490	849890	601856	554283	1.82542e+06	1.69213e+06	1521748	751438	807698	1.35573e+06	2.26531e+06	4271653	360264	203879	249378	252677	912220	1.5693e+06	960052	2210313	107929	258493		High	High	Peak Found	High	High	High	High	High	High	High	High	High	High
High	[R].AQAALQAVNSVQSGNLALAASAAAVDAGMAMAGQSPVLR.[I]		Human	1	1	17	P26599	P26599 [147-185]		0	3680.88	393481	1.78688e+06	269250	771112	542236	890957	479848	436162	1.283e+06	606532	532055	114457	1.62885e+06	2.25944e+06	42318	24117.6	32077.8	29342.2	330215	890473	182579	889012	366094	1.84363e+06		High	High	Peak Found	High	Peak Found	Peak Found	Peak Found	Peak Found	High	High	High	High	High
High	[R].YKVEGFPTIYFAPSGDKK.[N]		Human	1	1	15	P13667	P13667 [595-612]		2	2047.05	627522	775787	561604	510156	527279	346487	1757083	2236642	2167857	1713923	2.008e+06	1314950	1520460	3.37917e+06			142310	280535	575542	916979	838363	2.3728e+06	167561	305951		High	Peak Found	Peak Found	High	Peak Found	Peak Found	High	High	High	High	High	High	High
High	[R].AISHEHSPSDLEAHFVPLVK.[R]		Human	1	1	9	P30153	P30153 [114-133]		0	2213.13			799934				1.41157e+06	1.32545e+06	3780986	1.99819e+06	2.88209e+06	1.49028e+06	343433	1717049					623585	2.3898e+06	879440	3.28844e+06				High	High	Peak Found	Not Found	Not Found	Not Found	Peak Found	Peak Found	High	High	High	High	Peak Found
High	[R].LNVFKNDQDTWDYTNPNLSGQGDPGSNPNKR.[Q]		Human	1	1	2	P14866	P14866 [273-303]		2	3491.62	412830	652399		187345	183313		660106	597742	1.37484e+06	834308	1.02225e+06	340246	736574	932045							186236	957182				Peak Found	Peak Found	Not Found	Peak Found	Peak Found	Not Found	Peak Found	Peak Found	High	Peak Found	High	Peak Found	Peak Found
High	[K].HSLPSGLGLSETQITSHGFDNTK.[E]		Human	1	1	7	P53367	P53367 [35-57]		0	2426.19			115098	148870			353912	337571	492181	275699	477060	187608	329599	1.04351e+06					132655	582250	136413	527583				Not Found	Not Found	Peak Found	Peak Found	Not Found	Not Found	High	High	High	High	High	Peak Found	Peak Found
High	[K].MQTDKPFDQTTISLQMGTNK.[G]		Human	1	1	14	Q15417	Q15417 [193-212]		0	2284.09	1069073	2198348	432365	683424	633778	917183	2.10722e+06	2164083	3.72479e+06	2.06064e+06	2.11457e+06	1.24441e+06	2.51162e+06	4539467	516494	587829	359167	417384	953917	1.53706e+06	529864	1.43563e+06	615003	1.26951e+06		Peak Found	Peak Found	Peak Found	Peak Found	Peak Found	Peak Found	High	High	High	High	High	High	High
High	[K].LNSNTQVVLLSATMPSDVLEVTK.[K]		Human	1	1	27	P60842	P60842 [203-225]		0	2459.31	1.58435e+06	3314892	2.38919e+06	3.53684e+06	1.58585e+06	1.66303e+06	2.06172e+06	2.00689e+06	2952278	1.59831e+06	1.79548e+06	547972	4.12248e+06	7.36682e+06	1.24008e+06	883031	331838	229694	1.58314e+06	2.58034e+06	1.15203e+06	2.42645e+06	868138	2.4583e+06		High	High	High	High	High	Peak Found	High	High	High	High	High	High	High
High	[R].VGVTVAQTTMEPHLLEACVR.[D]	1xCarbamidomethyl [C18]	Human	1	1	14	P47897	P47897 [539-558]		0	2211.13	169014	325576	565763	909509	868451	1.52313e+06	999380	1.1601e+06	1.14433e+06	791657	898020	526377	729173	1.46752e+06	253463	162944	197885	148048	429401	528365	295936	1.02692e+06	51912.9	91776.8		Peak Found	High	High	Peak Found	High	Peak Found	High	High	High	High	High	High	High
High	[K].TETVEEPMEEEEAAKEEK.[E]		Human	1	1	15	P14625	P14625 [286-303]		1	2107.92	288901	1.07901e+06	941443	1.20571e+06	1.8267e+06	3.27615e+06	1.28686e+06	1.87491e+06	1.36651e+06	964971	893576	773966	2.42361e+06	7.87214e+06	1.57367e+06	2036637	807688	1.527e+06	601402	1.75043e+06						High	Peak Found	Peak Found	Peak Found	High	Peak Found	High	High	Peak Found	Peak Found	Peak Found	High	High
High	[K].VNIEGGAIALGHPLGASGCR.[I]	1xCarbamidomethyl [C19]	Human	1	1	38	Q9BWD1	Q9BWD1 [342-361]		0	1949	3439437	8.10215e+06	2.30057e+06	2.64614e+06	2.69646e+06	3.06626e+06	4.72855e+06	6.54386e+06	8.48992e+06	4134036	7493060	2.10532e+06	3.83991e+06	1.06432e+07	1.27923e+06	1.04683e+06	1.23738e+06	1.82731e+06	2.82785e+06	6.41063e+06	2.0711e+06	5.10068e+06	1.26108e+06	3.23335e+06		High	High	High	High	High	High	High	High	High	High	High	High	High
High	[K].LQQELEFLEVQEEYIKDEQK.[N]		Human	1	1	15	P43686	P43686 [47-66]		1	2538.26	627883	1.20694e+06	471923	630469	429673	288316	464390	560863	1.38368e+06	606216	692255	421966	1.4802e+06	2780771	62652	50855	96079.5	62751.8	440263	839898	546388	1.08441e+06	215540	540776		High	High	High	High	High	Peak Found	Peak Found	High	Peak Found	High	High	High	High
High	[K].ADPAFGLESSGIAGTTSDEPER.[I]		Human	1	1	14	Q8TAQ2	Q8TAQ2 [729-750]		0	2207.01	39829.9			194191	106358	147222	207466	432629		143882		362736	400609	825944	172439	173164	193870	512582	335126	873036	394600	856350				Peak Found	Not Found	Not Found	High	High	High	High	High	Not Found	High	Not Found	High	High
High	[K].IREDLPNLESSEETEQINK.[H]		Human	1	1	8	Q96QK1	Q96QK1 [750-768]		1	2244.1	267991	195435	1.46168e+06	2.30805e+06	1.30812e+06	1.08002e+06	1.15874e+06	1.63858e+06	2.14467e+06	1373301	1.658e+06	961395	1.28644e+06	2.78953e+06	382484	371399	634498	1.22348e+06	923549	2.59634e+06	732979	1.71206e+06	262429	395373		Peak Found	Peak Found	High	Peak Found	Peak Found	Peak Found	Peak Found	Peak Found	Peak Found	Peak Found	Peak Found	Peak Found	High
High	[R].IGPEPTTDSFIAVMHGPTEGVVPGNALVVDPR.[R]		Human	1	1	5	Q9H4M9	Q9H4M9 [88-119]		0	3272.66	923440	1939997	937531	1.50181e+06	858746	991016	785389	846471	2877078	1.26759e+06	1442710	919593	1.77845e+06	3.03971e+06	174033	109487	280830	312213	661947	1.18856e+06	777850	1.9695e+06	497716	1.38516e+06		High	Peak Found	Peak Found	Peak Found	Peak Found	Peak Found	Peak Found	High	Peak Found	Peak Found	Peak Found	High	High
High	[K].CNEIINWLDKNQTAEKEEFEHQQK.[E]	1xCarbamidomethyl [C1]	Human	1	1	4	P11142	P11142 [574-597]		2	3031.42	287411	596481	216492	267498	380883	278092	649809	1.48412e+06	3.16773e+06	1075167	1.43275e+06	586639	3.54865e+06	8.26196e+06							584990	1.14491e+06				Peak Found	Peak Found	Peak Found	Peak Found	Peak Found	Peak Found	Peak Found	Peak Found	High	High	High	Peak Found	Peak Found
High	[K].NSVMELIANGTLNILEEENHIK.[D]		Human	1	1	3	Q9HAV4	Q9HAV4 [92-113]		0	2481.27					86004.1	62946.5	159889	133982	103943			35270.4	424600	508760	2048.84	2011.71			46963.8	63353.8	109967	276972				Not Found	Not Found	Not Found	Not Found	Peak Found	Peak Found	Peak Found	Peak Found	Peak Found	Not Found	Not Found	Peak Found	High
High	[R].QGQETAVAPSLVAPALNKPK.[K]		Human	1	1	37	Q15691	Q15691 [131-150]		0	2019.12	3.52245e+06	1.03531e+07	4.47226e+06	1.04265e+07	6.82034e+06	1.06136e+07	7797581	1.31645e+07	1.62161e+07	8.28195e+06	1.10603e+07	1.65669e+06	5.80869e+06	1.44549e+07	4.23879e+06	4.58069e+06	1.29118e+06	3.60614e+06	3.52396e+06	9.1393e+06	3.3641e+06	8.3132e+06	3.17794e+06	6.73951e+06		High	High	High	High	High	High	High	High	High	High	High	High	High
High	[R].QLLSPGTALILLEAQAASGFLLDPVR.[N]		Human	1	1	8	Q15149	Q15149 [2856-2881]		0	2693.52	15491.5	26045.5		5458.56	73032.2	75566	384000	195156	191033	17599.6		13227.1	410373	518266	4230.97	1256.84			6501.91	10079.1	12060	13698.2	7968.65			Peak Found	Peak Found	Not Found	Peak Found	Peak Found	High	High	High	High	Peak Found	Not Found	Peak Found	High
High	[K].LTTPTYGDLNHLVSATMSGVTTCLR.[F]	1xCarbamidomethyl [C23]	Human	4	5	41	Q13885; P04350; P07437; P68371	Q13885 [217-241]; P04350 [217-241]; P07437 [217-241]; P68371 [217-241]		0	2708.34	2.0804e+07	40173338	1.80697e+07	2.17475e+07	1.58969e+07	17280837	1.64974e+07	1.87423e+07	4.42315e+07	3.05345e+07	31106710	12069160	5.53215e+07	9.29463e+07	3.6805e+06	2.91474e+06	4.37829e+06	2.99606e+06	2.41629e+07	4.02368e+07	2.21216e+07	62071277	1.45243e+07	3.61666e+07	Shared	High	High	High	High	High	High	High	High	High	High	High	High	High
High	[K].AGSNMLLIGVHGPTTPCEEVSMK.[H]	1xCarbamidomethyl [C17]	Human	1	1	22	O75369	O75369 [2540-2562]		0	2428.17	614095		656306	996188		654269	1511190	1.91321e+06	1.10481e+06			1.48703e+06	2.08449e+06	5.20163e+06	341119	457922	482703	517122	1.39785e+06	2.12619e+06	1.52652e+06	2.42242e+06	175150	521395		High	High	High	High	High	High	High	High	High	High	Not Found	High	High
High	[K].TGQATVASGIPAGWMGLDCGPESSK.[K]	1xCarbamidomethyl [C19]	Human	1	1	36	P00558	P00558 [298-322]		0	2477.14	5690680	11240388	2.68725e+06	3772804	4.4059e+06	4197725	6.23266e+06	7.2371e+06	1.10904e+07	5.95381e+06	8142680	3.38701e+06	4516421	8.90495e+06	3414119	2.54055e+06	1.33107e+06	2.57639e+06	3224891	8308153	2.30349e+06	5.86567e+06	1.63644e+06	4.5e+06		High	High	High	High	High	High	High	High	High	High	High	High	High
High	[R].VSGQGLHEGHTFEPAEFIIDTR.[D]		Human	1	1	8	P21333	P21333 [2052-2073]		0	2440.19			48926.9				2.25825e+06	2.22534e+06	1.09845e+06	964534	1.05761e+06	1.88194e+06	689619	1.99922e+06				39346.1	338456	820486	1.5878e+06	3.30547e+06				Not Found	Not Found	Peak Found	Not Found	Not Found	Not Found	Peak Found	High	High	Peak Found	High	High	High
High	[K].VGSAADIPINISETDLSLLTATVVPPSGR.[E]		Human	1	1	29	P21333	P21333 [1965-1993]		0	2893.55	1.09199e+06	2906033	1.04149e+06	1.59557e+06	1.50608e+06	1.73702e+06	4.02664e+06	3306434	2.06488e+06	1.27474e+06	1390377	2239899	4.83495e+06	7170351	1.30282e+06	1.02717e+06	637665	535561	1.38952e+06	2.16043e+06	1.30401e+06	3729707	354771	1.18562e+06		High	High	High	High	High	High	High	High	High	High	High	High	High
High	[K].TIDGQQTIIACIESHQFQPK.[N]	1xCarbamidomethyl [C11]	Human	1	1	19	P52907	P52907 [147-166]		0	2314.15	1.58089e+06	3.27423e+06	939151	1.08568e+06	3.24935e+06	2.90778e+06	2.30951e+06	3.36727e+06	5.81379e+06	2.86566e+06	3.79696e+06	593484	1.53785e+06	3.13554e+06	543545	309947	492262	694779	1.3428e+06	3.88951e+06	757577	2.50334e+06	1.12701e+06	3.53306e+06		High	High	High	High	High	High	Peak Found	Peak Found	High	Peak Found	High	Peak Found	High
High	[R].LVEGILHAPDAGWGNLVYVVNYPK.[D]		Human	1	1	10	Q13148	Q13148 [56-79]		0	2624.39	391372	721165	29297.1		236802	242579	797887	766772	881455	460491	461093	331566	638849	657490	20719			12043.6	141231	154270	270898	828591	134784	306994		High	High	Peak Found	Not Found	High	Peak Found	High	High	High	Peak Found	Peak Found	High	High
High	[R].QVASHVGLHSASIPGILALDLCPSDTNK.[I]	1xCarbamidomethyl [C22]	Human	1	1	6	Q9UMS4	Q9UMS4 [209-236]		0	2900.49	998411	2.2699e+06					888721		2.59929e+06		812545	426822	2.00906e+06	3.55271e+06					312207	624168	741324	1.05011e+06				Peak Found	High	Not Found	Not Found	Not Found	Not Found	High	Not Found	High	High	Peak Found	Peak Found	High
High	[K].AETLMTVTDPVHDIAFAPNLGR.[S]		Human	1	1	16	Q96EE3	Q96EE3 [212-233]		0	2368.2	262605	617773	108398	95137.1	596180	643092	411376	492044	873611	615023	626099	150935	410574	373231	60025.8	68660.1	122443	125878	321756	633126	170630	437791	229347	545333		High	High	High	Peak Found	High	High	High	High	High	High	High	Peak Found	Peak Found
High	[K].HGLPPSETIAIVEHINAK.[C]		Human	1	1	20	O94903	O94903 [154-171]		0	1926.04	1.66894e+06	1.86038e+06	262238	244002	479765	413517	2.08684e+06	4.15658e+06	1.62183e+06	1.49485e+06	2.04817e+06	154147	887169	3.83352e+06		25249			713943	1.40484e+06	631466	1.45557e+06	448983	1.39566e+06		High	High	Peak Found	Peak Found	High	High	High	High	Peak Found	High	High	Peak Found	High
High	[K].NVPILYTASQACLQHPDVAAYK.[A]	1xCarbamidomethyl [C12]	Human	1	1	15	P35221	P35221 [217-238]		0	2459.24			1.37968e+06	1.8801e+06	2.84951e+06	3.58898e+06	1.91083e+06	3.21292e+06	1.59872e+06	1.13083e+06	1.24493e+06	1.53829e+06	3.75588e+06	8.82618e+06	1.97522e+06	1.61869e+06	912889	1.68212e+06	2.4045e+06	4.66604e+06	2.17854e+06	4.70206e+06				Not Found	Not Found	Peak Found	Peak Found	Peak Found	High	High	High	High	High	Peak Found	High	High
High	[K].KIEIGDGAELTAEFLYDEVHPK.[Q]		Human	1	1	7	Q6IBS0	Q6IBS0 [294-315]		1	2474.24	310517	363506				90655.5	681623	715157	626650		328844	219698		1.54932e+06					105439	37381.1	222671	416342		161721		Peak Found	Peak Found	Not Found	Not Found	Not Found	Peak Found	High	Peak Found	Peak Found	High	High	High	High
High	[R].KFGDPVVQSDMKHWPFQVINDGDKPK.[V]		Human	1	1	3	P0DMV9	P0DMV9 [77-102]		2	3012.5	190486						1.42282e+06	1.49703e+06	2.12096e+06	690264		530897										656099				Peak Found	Not Found	Not Found	Not Found	Not Found	Not Found	Peak Found	Peak Found	High	High	Not Found	Peak Found	Not Found
High	[R].NLALCPANHAPLQEAAVIPR.[L]	1xCarbamidomethyl [C5]	Human	1	1	37	P14923	P14923 [507-526]		0	2155.14	1.00301e+06	3.38687e+06	7.16529e+06	16677927	6470692	7.96216e+06	5.16783e+06	8.59133e+06	8.05275e+06	5.17151e+06	5.9264e+06	3.92319e+06	5.17844e+06	1.33808e+07	1.47225e+06	1.65546e+06	1.67172e+06	4.2627e+06	4.34628e+06	1.29435e+07	2.70592e+06	7.27777e+06	1.22359e+06	1.71652e+06		High	High	High	High	High	High	High	High	High	High	High	Peak Found	High
High	[R].GNFGGSFAGSFGGAGGHAPGVAR.[K]		Human	1	1	53	P52272	P52272 [628-650]		0	2034.95	2.67786e+06	4.8683e+06	5.83842e+06	8.67142e+06	4.68573e+06	4.69214e+06	6.18718e+06	9.22534e+06	1.83912e+07	9.22699e+06	1.21134e+07	6.3681e+06	5.67603e+06	1.47587e+07	590810	474783	1.36951e+06	3.39796e+06	2.99866e+06	1.08585e+07	3.13945e+06	1.26308e+07	1.24763e+06	3.7421e+06		High	High	High	High	High	High	High	High	High	High	High	High	High
High	[R].TDGALLVNAMFFKPHWDEK.[F]		Human	1	1	6	P50454	P50454 [195-213]		0	2219.1	172656	80795.5			39355		435640		1.06875e+06		290491		917186	1.7457e+06					42086			115021		52757.7		High	Peak Found	Not Found	Not Found	Peak Found	Not Found	High	Not Found	High	Not Found	High	Not Found	High
High	[R].KPLVLCGDLNVAHEEIDLR.[N]	1xCarbamidomethyl [C6]	Human	1	1	24	P27695	P27695 [203-221]		0	2191.15	1.02769e+06	1.17444e+06	101450		954330	685218	2.76785e+06	3.20149e+06	2.66767e+06	1.51549e+06	1.34462e+06	618109	935483	4.21556e+06	56040.8		44493.5		808459	568434	529448	945404	424472	758471		High	High	Peak Found	Not Found	High	High	High	High	High	High	High	High	High
High	[K].SGGGGDIHQGFQSLLTEVNK.[T]		Human	1	1	20	P35237	P35237 [62-81]		0	2044.01	537985	1.38961e+06	239212		551376	721889	616924	1.07152e+06	1.38601e+06	1.10132e+06	864898	554642	719065	1.8836e+06	462182	245066	188220	325771	578387	801128	459702	957632	364170	715950		High	High	Peak Found	Not Found	High	High	High	High	High	High	High	High	High
High	[R].GHVFEESQVAGTPMFVVK.[A]		Human	1	1	48	P13639	P13639 [768-785]		0	1961.98	1.49002e+06	3.07761e+06	2.78506e+06	3.78729e+06	7.63789e+06	7.6976e+06	6.13021e+06	9.2184e+06	5.81211e+06	3.6429e+06	5367525	5.02787e+06	9.25066e+06	24770703	2.97937e+06	3.00834e+06	2.99022e+06	5.15721e+06	7.27916e+06	2.00436e+07	7.75671e+06	20697377	904325	1.7439e+06		High	High	High	High	High	High	High	High	High	High	High	High	High
High	[K].VQEQVHTLLSQDQAQAAR.[L]		Human	1	1	35	Q07065	Q07065 [506-523]		0	2022.04	1466406	2.94605e+06	2.26388e+06	2.97853e+06	1.04526e+06	1.84576e+06	673768	912697	3.5765e+06	1.86528e+06	2.92007e+06	908746	1.3265e+06	3.31896e+06	251390	363398	518099	1.70423e+06	983435	2.44249e+06	858208	3.19149e+06	992201	1.93497e+06		High	High	High	High	High	High	Peak Found	High	High	High	High	High	High
High	[R].EGDYVLFHHEGGVDVGDVDAK.[A]		Human	1	1	3	P53396	P53396 [128-148]		0	2258.04	91280.1	233655	242234		690579	523026	475311	549620	657757	250283	367731	359553	745813	1.942e+06	247344	169208	114784	147331	762524	1.50467e+06	821913	1.50338e+06				Peak Found	Peak Found	Peak Found	Not Found	Peak Found	Peak Found	Peak Found	Peak Found	Peak Found	Peak Found	Peak Found	Peak Found	High
High	[R].DPDQTDGLGLSYLSSHIANVER.[V]		Human	1	1	22	P06396	P06396 [398-419]		0	2387.15	704500	1.19303e+06	2.11253e+06	2.67484e+06	5.36609e+06	5.07812e+06	2.35824e+06	2.57195e+06	2.93264e+06	1.91175e+06	1.97554e+06	1.68718e+06	3.69298e+06	6.10867e+06	2.31191e+06	1.86498e+06	1.0759e+06	1.24177e+06	1.61314e+06	3.54171e+06	1.6592e+06	3.43797e+06	326772	969783		High	High	High	High	Peak Found	High	High	Peak Found	High	High	High	Peak Found	High
High	[R].KEAESCDCLQGFQLTHSLGGGTGSGMGTLLLSK.[I]	2xCarbamidomethyl [C6; C8]; 1xOxidation [M26]	Human	1	1	1				1	3455.62	132377						107106	189270	481245	236499	227826	234531	307160	1.71438e+06					85438.2	315440	429944	463265				Peak Found	Not Found	Not Found	Not Found	Not Found	Not Found	Peak Found	Peak Found	High	Peak Found	Peak Found	Peak Found	Peak Found
High	[R].LSAIYGGTYMLNKPIEEIIVQNGK.[V]		Human	1	1	23	P50395	P50395 [241-264]		0	2651.41	2.11312e+06	3839960	2.51377e+06	3015808	1.27707e+06	1.29029e+06	2.3554e+06	2.56077e+06	4.60065e+06	2.90388e+06	2.73222e+06	1.40985e+06	4.98919e+06	9312605	600648	396251	325359	234353	1726997	3.14001e+06	2.04909e+06	4660294	1.00111e+06	2.59593e+06		High	High	High	High	High	High	High	High	High	High	High	High	High
High	[K].LAGANPAVITCDELLLGHEK.[A]	1xCarbamidomethyl [C11]	Human	1	1	18	P78527	P78527 [4051-4070]		0	2121.1	386946	804086	514405	791171	537761	528150	736884	1.23279e+06	833844	441256	626326	858201	606198	1.27393e+06	653526	371587	380256	615128	925032	1.69971e+06	781288	1.66313e+06	106640	235735		High	High	High	Peak Found	High	Peak Found	High	High	High	High	High	High	High
High	[K].LSLEGDHSTPPSAYGSVK.[A]		Human	1	2	100	P07355	P07355 [11-28]		0	1844.9	7.93761e+07	1.05063e+08	4.88844e+07	5.15097e+07	1.07163e+08	1.20462e+08	1.13422e+08	1.46997e+08	1.86744e+08	1.12262e+08	1.80313e+08	1.47117e+07	6.39725e+07	1.80447e+08	4.82203e+07	3.85892e+07	2.35233e+07	5.35948e+07	66390401	1.68921e+08	4.17518e+07	1.1313e+08	4.6342e+07	8.97213e+07		High	High	High	High	High	High	High	High	High	High	High	High	High
High	[R].QAHLCVLASNCDEPMYVK.[L]	2xCarbamidomethyl [C5; C11]	Human	1	1	28	P25398	P25398 [46-63]		0	2134.97	3.66103e+06	7.06147e+06	150599	3.66235e+06	3.9477e+06	6.73629e+06	3.27724e+06	4.60981e+06	4366928	2.10805e+06	3.50685e+06	1.33883e+06	3.899e+06	1.00408e+07	972478	733808	941496	1.7291e+06	1.88244e+06	5.1663e+06	2.25342e+06	5.89462e+06	801207	2.11628e+06		Peak Found	High	Peak Found	High	High	High	High	High	High	Peak Found	High	High	High
High	[K].KPLPDHVSIVEPK.[D]		Human	1	1	42	P23396	P23396 [202-214]		0	1458.83	2.51906e+06	5.59971e+06	2.26546e+06	3.35116e+06	1.9186e+06	2.57889e+06	4.20019e+06	5.97476e+06	6.53887e+06	3.33583e+06	4.85114e+06	443402	1.64821e+06	5.80802e+06	582742	720124	307574	958800	2.26572e+06	5.12918e+06	1.84973e+06	4.68985e+06	2.64042e+06	6.88622e+06		High	High	High	High	High	High	High	High	High	High	High	Peak Found	High
High	[R].IQEIIEQLDVTTSEYEKEK.[L]		Human	1	1	8	P10809	P10809 [371-389]		1	2295.16	201855	424063	346324	479032	548908	687101	890115	999007	1.2453e+06	714078	934370	305638	1.75122e+06	2.93638e+06	44463.2	35172.7	79606.5	85390.8			175615	418361	167873	560334		Peak Found	Peak Found	Peak Found	Peak Found	High	Peak Found	High	High	Peak Found	High	High	High	High
High	[R].YGDGGSTFQSTTGHCVHMR.[G]	1xCarbamidomethyl [C15]	Human	1	1	12	P31943	P31943 [276-294]		0	2097.89	1205131	1.32628e+06	952127		367453		682948	1.18433e+06	1.28341e+06	1.66296e+06	1.89247e+06	555808	1.29715e+06	2.7678e+06					385397	879340	377414	1.00119e+06				High	High	Peak Found	Not Found	Peak Found	Not Found	High	High	High	High	High	High	High
High	[K].VSHVSTGGGASLELLEGK.[IV]		Human	2	2	76	P07205; P00558	P07205 [389-406]; P00558 [389-406]		0	1740.91	1.2451e+07	3.25406e+07	4.30221e+06	10978424	7.54023e+06	1.57351e+07	1.63249e+07	2.11069e+07	2.68734e+07	1.85893e+07	2.23185e+07	8.20999e+06	1.33846e+07	3.48804e+07	6.87e+06	6.33022e+06	3.91802e+06	6.84697e+06	1.15104e+07	2.54034e+07	8.45074e+06	2.38821e+07	6.69281e+06	1.76895e+07	Shared	High	High	High	High	High	High	High	High	High	High	High	High	High
High	[R].TSRPENAIIYNNNEDFQVGQAK.[V]		Human	1	1	39	P29401	P29401 [472-493]		0	2508.21	7.0769e+06	1.59473e+07	1.36162e+07	2.22036e+07	1.18608e+07	1.68711e+07	7.83882e+06	1.10815e+07	2.83166e+07	1.47309e+07	2.2341e+07	9.93587e+06	1.27469e+07	30991065	3.4136e+06	3.18696e+06	7.26366e+06	1.6945e+07	1.27544e+07	3.0453e+07	9.14325e+06	2.28332e+07	6.41418e+06	1.52946e+07		High	High	High	High	High	High	High	High	High	High	High	High	High
High	[R].VAILVDDMADTCGTICHAADK.[L]	2xCarbamidomethyl [C12; C16]	Human	2	2	13	P11908; P60891	P11908 [215-235]; P60891 [215-235]		0	2276.04	2.41142e+06	4.65882e+06	3.20251e+06	4814365	3.0956e+06	3.5447e+06	4.08907e+06	5.29759e+06	1.09591e+07	6.85375e+06	8.39462e+06	1.62151e+06	4.41345e+06	9.93326e+06	455365	1.08548e+06	1.1463e+06	2.09628e+06	3.9047e+06	9.01492e+06	2.31765e+06	7.83126e+06	1.92878e+06	5.70452e+06	Shared	Peak Found	High	Peak Found	Peak Found	Peak Found	High	High	High	High	High	High	Peak Found	Peak Found
High	[K].GIVVTAYSPLGSPDRPWAKPEDPSLLEDPR.[I]		Human	1	1	12	P15121	P15121 [204-233]		0	3262.67	1.37086e+06	3.77832e+06			1.8472e+06	1.4338e+06	2.63786e+06	2.99499e+06	5.72193e+06	2.53453e+06	2.43076e+06		300003	1.59146e+06					1.35857e+06	1.79114e+06	430783	2.05289e+06	650962	2.36497e+06		Peak Found	High	Not Found	Not Found	High	Peak Found	High	High	High	High	High	Not Found	Peak Found
High	[R].SLLEGQEDHYNNLSASK.[V]		Human	1	1	92	P08727	P08727 [382-398]		0	1904.9	7.32804e+07	1.38234e+08	4.3178e+07	65433851	48988908	72794998	92361735	1.0238e+08	138658970	74462258	1.47926e+08	48175251	7.01542e+07	1.90518e+08	3.72033e+07	3.96766e+07	2.56473e+07	65811316	58857782	1.40099e+08	3.68102e+07	8.75906e+07	3.94644e+07	70344078		High	High	High	High	High	High	High	High	High	High	High	High	High
High	[K].AIGGIILTASHNPGGPNGDFGIK.[F]	1xPhospho [S10]	Human	1	1	10	P36871	P36871 [108-130]	P36871 1xPhospho [S117]	0	2286.13	278755	765566	605816	937232	400585	407019	315964	321593	1.01239e+06	614009	819586	375417	618187	1.2452e+06	93899.4	49099.2	121346	104237		394133	242835	568194	179087	626144		Peak Found	High	High	High	High	High	Peak Found	Peak Found	Peak Found	Peak Found	High	High	High
High	[R].LLQTAATAAQQGGQANHPTAAVVTEK.[Q]		Human	1	1	18	P40763	P40763 [115-140]		0	2576.34	204785	358203	689055	1.79818e+06	1.05028e+06	2.37132e+06	748049	993989	966121	470030	1.00406e+06	473795	993445	2.44579e+06	682161	822776	446709	1.18819e+06	906355	2.19595e+06	886144	2.20338e+06	133120	295069		Peak Found	High	High	High	High	Peak Found	High	High	High	Peak Found	High	High	High
High	[R].KPLVIIAEDVDGEALSTLVLNR.[L]		Human	1	1	52	P10809	P10809 [269-290]		0	2365.33	1.34795e+06	1.7012e+06	414100	599073	1.03919e+06	1.33193e+06	2.17344e+06	943471	4.24086e+06	1.3085e+06	1.14928e+06	494773	2.62522e+06	6.70216e+06	102046	57166.4	66530.9	49800.5	528831	774141	383395	766466	1.34449e+06	1.99559e+06		High	High	High	High	High	High	High	High	High	High	High	High	High
High	[R].KGSLESPATDVFGSTEEGEKR.[W]		Human	1	1	2	O00232	O00232 [330-350]		2	2224.07			128184	121381									201210	734037						322100	98366.5	384479				Not Found	Not Found	Peak Found	Peak Found	Not Found	Not Found	Not Found	Not Found	Not Found	Not Found	Not Found	Not Found	High
High	[K].SLSNVIAHEISHSWTGNLVTNK.[T]		Human	1	1	12	P09960	P09960 [289-310]		0	2407.24	529407	603669	402038	418180	482121	271940	859561	1.19049e+06	2.83381e+06	1.58893e+06	1681082	941400	2.42835e+06	4.47872e+06	23868.7		164906	108336	458582	1.14061e+06	512925	878354	413820	520719		Peak Found	Peak Found	Peak Found	Peak Found	Peak Found	Peak Found	High	High	High	Peak Found	High	High	High
High	[K].THEAEIVEGENHTYCIR.[F]	1xCarbamidomethyl [C15]	Human	1	1	38	P21333	P21333 [2185-2201]		0	2057.93	2.1569e+06	4.13218e+06	2.51692e+06	3.71559e+06	1.20607e+06	1.95743e+06	4.51394e+06	6918610	3.7491e+06	2252391	4.0209e+06	3.97964e+06	4.61177e+06	1.21096e+07	1.10097e+06	1.0323e+06	1.43997e+06	2.94367e+06	4.49517e+06	8188275	3.75469e+06	7882979	556148	990439		High	High	High	High	High	High	High	High	High	High	High	High	High
High	[K].AHIANPSGASTECFVTDNADGTYQVEYTPFEK.[G]	1xCarbamidomethyl [C13]	Human	1	1	16	O75369	O75369 [1268-1299]		0	3519.56	831373	1.72504e+06	804027	1.13646e+06	918421	863220	1896176	2.32213e+06	1.77609e+06	925703	1.20886e+06	1.9236e+06	2.4917e+06	4.42586e+06	969718	227802	559366	829098	1.28688e+06	2.16487e+06	1.42478e+06	3.16297e+06	211918	491776		High	High	High	High	Peak Found	High	High	High	High	High	High	High	High
High	[K].SINPDEAVAYGAAVQAAILMGDK.[S]	1xOxidation [M20]	Human	1	2	34	P0DMV9	P0DMV9 [362-384]		0	2320.15	1.46682e+06	2.89222e+06	2.40506e+06	3.26817e+06	2.55804e+06	2.95276e+06	1.6384e+06	1.93397e+06	2.22305e+06	1.66737e+06	1.90987e+06	1.61601e+06	1.98796e+06	3.33792e+06	802607	614983	801041	1.09172e+06	1.24624e+06	2.5715e+06	1.53504e+06	3.6127e+06	1.34304e+06	3.79206e+06		High	High	High	High	High	High	High	High	High	High	Peak Found	High	High
High	[K].AGCECLNESDEHGFDNCLR.[K]	3xCarbamidomethyl [C3; C5; C17]	Human	1	1	24	O43396	O43396 [133-151]		0	2282.89	2.17387e+06	3.34916e+06	931814	1.09197e+06	2.58382e+06	2.71198e+06	2.72403e+06	3.42929e+06	4.61127e+06	2.90773e+06	4.02126e+06	1019215	1.55296e+06	4.06823e+06	807621	625044	713940	1.65499e+06	1.87971e+06	3.79632e+06	991880	2.23672e+06	1.40831e+06	2.66867e+06		High	High	High	High	High	High	High	High	High	High	High	High	High
High	[K].LVTEMGTYATQSALSSSRPTK.[K]		Human	1	1	22	P53618	P53618 [514-534]		0	2228.12	339269	887117	665064	1.04824e+06	1.81355e+06	2.65433e+06	946781	1.20295e+06	1.11804e+06	610430	1.02667e+06	513613	1.34963e+06	3.26529e+06	796310	928063	391667	1.06613e+06	932703	3.51189e+06	767024	2.82515e+06	122012	334433		High	Peak Found	High	High	High	High	High	High	High	High	High	Peak Found	High
High	[K].LEAELGNMQGLVEDFKNK.[Y]		Human	1	1	38	P05787	P05787 [161-178]		1	2035.02	6.59329e+06	13071279	6.80675e+06	9.01743e+06	2.98266e+06	2.65264e+06	3.77981e+06	4.27176e+06	1.03682e+07	5.0858e+06	6.80008e+06	2.71269e+06	6.35643e+06	1.29268e+07	1.5057e+06	1.151e+06	1.34461e+06	1.48649e+06	4.06506e+06	7.59423e+06	5.00876e+06	1.06463e+07	1.429e+06	3.14843e+06		High	High	High	High	High	High	High	High	High	High	High	High	High
High	[K].VDKGVVPLAGTNGETTTQGLDGLSER.[C]		Human	1	1	23	P04075	P04075 [109-134]		1	2614.33	2922159	6.53902e+06	1.68059e+06	2.80483e+06	2.51577e+06	3.26529e+06	4.01389e+06	5.62012e+06	6807866	4.37634e+06	6920162	3832784	3.29057e+06	7.86999e+06	2225054	2.33639e+06	1.48015e+06	3.5034e+06	2.66584e+06	6270514	1.66625e+06	4.16207e+06	615277	1777263		High	High	High	High	High	High	High	High	High	High	High	High	High
High	[R].LAALALASSENSSSTPEECEEMSEKPK.[K]	1xCarbamidomethyl [C19]	Human	1	1	21	O00567	O00567 [454-480]		0	2895.32	556668	981639	714253	1.52464e+06	606682	984959	574707	803154	1.4551e+06	1.08767e+06	1.115e+06	669077	548313	1.02354e+06	195572	109925	219972	564018	384166	1.12393e+06	359087	1.2538e+06	277773	739455		High	High	High	High	High	High	High	High	High	High	High	High	High
High	[R].SMDSYLNQSYGMDNHSGGGGGSR.[F]		Human	1	1	15	Q5BKZ1	Q5BKZ1 [48-70]		0	2376.96	113236	291535	453760	567218	458240	529691	492512	523706	549702	371869	774221	412631	310228	655873	115277	98513.1	141981	223357	210606		149111	241595	91268	235574		Peak Found	Peak Found	High	High	High	High	High	High	High	High	High	High	High
High	[R].NAALNTIVTVYNVHGDQVFK.[L]		Human	1	1	9	Q14008	Q14008 [1384-1403]		0	2203.15			78779.5	52997.1	236267	216368	301536	373501		115254	210605	299341	502380	888375	106955	66914.6	98068.6	69765.4	391102	897264	345891	983749				Not Found	Not Found	Peak Found	Peak Found	Peak Found	Peak Found	High	High	Not Found	Peak Found	Peak Found	High	High
High	[K].QHLENDPGSNEDTDIPK.[G]		Human	1	1	31	O43396	O43396 [105-121]		0	1908.86	1.55894e+06	4350503	582883	911132	1.76568e+06	2.45509e+06	2.16551e+06	2.16676e+06	3.52416e+06	2.33314e+06	3.18551e+06	989518	970673	3.38945e+06	750090	659671	718130	1.44298e+06	1.39181e+06	2.77656e+06	716608	1.42613e+06	1.19648e+06	798457		High	High	Peak Found	High	High	High	High	High	High	High	High	High	Peak Found
High	[R].GAHGIIVVYDVTDQESYANVK.[Q]		Human	1	1	3	Q9H0U4	Q9H0U4 [80-100]		0	2278.14																									No Quan Values	Not Found	Not Found	Not Found	Not Found	Not Found	Not Found	Not Found	Not Found	High	Not Found	Not Found	Not Found	Not Found
High	[R].AGLGSGLSLSGLVHPELSR.[S]		Human	1	1	35	P49748	P49748 [513-531]		0	1850.01	1.52579e+06	3.58144e+06	2.57056e+06	3.5231e+06	2.51232e+06	2.21503e+06	2.35658e+06	2.96521e+06	4.49506e+06	2.7796e+06	3.10097e+06	2.19469e+06	2.7607e+06	5920767	681979	496692	831031	880740	1.44172e+06	3437707	1.60019e+06	3.56763e+06	996252	3.08019e+06		High	High	High	High	High	High	High	High	Peak Found	High	High	High	High
High	[R].GVDVVVGGHSNTFLYTGNPPSK.[E]		Human	1	1	8	P21589	P21589 [235-256]		0	2245.12	1.46884e+06	1.87974e+06	531038	982163	1.29444e+06	2.19109e+06	2.29397e+06	3.04016e+06	3.39668e+06	1.64953e+06	2.72833e+06	232239	454328	1.27131e+06	492653	388455	730267	1.50156e+06	1.50667e+06	4.30842e+06	891363	3471889	1.02859e+06	2979615		Peak Found	Peak Found	Peak Found	High	High	Peak Found	High	High	High	High	High	High	Peak Found
High	[K].APVQPQQSPAAAPGGTDEKPSGK.[E]		Human	1	1	1	Q13200	Q13200 [9-31]		0	2218.11		935584		2.26014e+06		4200577									807109	937101				479514						Not Found	Peak Found	Not Found	Peak Found	Not Found	High	Not Found	Not Found	Not Found	Not Found	Not Found	Not Found	Not Found
High	[R].AQTEGINISEEALNHLGEIGTK.[T]		Human	1	1	24	Q9Y265	Q9Y265 [379-400]		0	2324.17	3.4257e+06	7804240	5.34191e+06	6.96036e+06	3.29112e+06	2784679	2.30378e+06	2.77218e+06	5.87355e+06	4.35758e+06	5.06065e+06	1.94018e+06	258391	828547	1.10799e+06	854860	1.14349e+06		4.57737e+06	9.02113e+06	2.66527e+06	5.82937e+06	1.51054e+06	4.15137e+06		High	Peak Found	High	High	High	High	High	High	High	High	High	High	High
High	[K].GEAVLRPGLDAEPELSPEEQR.[V]		Human	1	1	12	Q9BRJ6	Q9BRJ6 [44-64]		0	2292.15	2.47816e+06	4.40823e+06	1.73755e+06	2.68275e+06	2.70998e+06	3.97413e+06	2.45495e+06	3.31193e+06	5.13674e+06	2.7651e+06	4.00509e+06	377684	1.86484e+06	4.4099e+06	998956	1.39491e+06	513643	1210741	1.34167e+06	3.99218e+06	843383	1.84161e+06	992592	2.94443e+06		High	Peak Found	Peak Found	Peak Found	Peak Found	Peak Found	High	High	High	High	High	Peak Found	High
High	[R].HPDSHQLFIGNLPHEVDK.[S]		Human	1	1	17	Q13283	Q13283 [336-353]		0	2083.04	2.29203e+06	5.89926e+06	931282	1.68934e+06	846406	704509	3.37594e+06	2.65971e+06	1.7156e+07	3.49234e+06	3.92685e+06	2.65049e+06	784317	1.6097e+06			331278	421127	868269	1.9118e+06	1.35629e+06	3.36073e+06		1.1795e+06		Peak Found	Peak Found	Peak Found	High	Peak Found	Peak Found	High	Peak Found	High	High	High	High	Peak Found
High	[K].ALINADELASDVAGAEALLDR.[H]		Human	1	1	42	Q13813	Q13813 [382-402]		0	2127.09	683073	1.41107e+06	606861	788596	1.44464e+06	1.67356e+06	2.66667e+06	2.3671e+06	1.41618e+06	727633	798123	1.99191e+06	5.60161e+06	7.1487e+06	545470	350922	450787	302169	1.3198e+06	1.90215e+06	959309	2.32227e+06	283790	795521		High	High	High	High	High	High	High	High	High	High	High	High	High
High	[K].GPQLFHMDPSGTFVQCDAR.[A]	1xCarbamidomethyl [C16]	Human	1	1	28	P28066	P28066 [150-168]		0	2162.97	1.60816e+06	3.01477e+06	1.03121e+06	2.42736e+06	1.49998e+06	2.31531e+06	2.50973e+06	3.37838e+06	1.6033e+06	852952	1.17362e+06	367014	1.66355e+06	3.69204e+06					1.25507e+06	3.23696e+06	921261	3.06815e+06	943996	1.8177e+06		High	High	High	Peak Found	High	High	High	High	High	High	High	High	High
High	[K].HRDYETATLSDIK.[A]		Human	1	1	40	O43707	O43707 [438-450]		1	1548.77	4.16108e+06	5.21077e+06	4.89253e+06	5.06118e+06	6.56486e+06	7.15054e+06	1.0399e+07	1.15291e+07	7.6387e+06	4.9331e+06	1.35505e+06	5.5098e+06	9.90977e+06	3.05096e+07	4.65994e+06	4.44162e+06	3.12564e+06	7.28077e+06	6.63882e+06	1.59858e+07	4.90066e+06	1.43894e+07	760916	2.25481e+06		High	High	High	High	High	High	High	High	High	High	Peak Found	High	High
High	[R].SGETEDTFIADLVVGLCTGQIK.[T]	1xCarbamidomethyl [C17]	Human	3	3	72	P13929; P09104; P06733	P13929 [373-394]; P09104 [373-394]; P06733 [373-394]		0	2353.16	1.68596e+06	2.65806e+06	2.18177e+06	2.32787e+06	3.3898e+06	3.28039e+06	2.17488e+06	1.31019e+06	3.95896e+06	1.41837e+06	689447	513748	1.01671e+07	1.19739e+07	542762	312975	249717	186577	2.00986e+06	2.34886e+06	694812	1.30183e+06	1.75314e+06	3.50686e+06	Shared	High	High	High	High	High	High	High	High	High	High	High	High	High
High	[K].GQLTTDQVFPYPSVLNEEQTQFLK.[E]		Human	1	1	26	P49748	P49748 [80-103]		0	2782.39	382674	784671	524992	802432	580862	619772	484756	470058	766788	567162	550295	529810	1.00608e+06	1.52753e+06	233275	173469	186617	214733	464779	810538	443983	880741	183538	629758		High	High	High	High	High	High	High	High	High	High	High	High	High
High	[K].VTFPVRVFHLLGVDTLVVTNAAGGLNPK.[F]		Human	1	1	2	P00491	P00491 [96-123]		1	2934.66	4535.3						122869	64472	297531	29389.2	4707.73		52588.3	30862.2												Peak Found	Not Found	Not Found	Not Found	Not Found	Not Found	Peak Found	Peak Found	High	Peak Found	Peak Found	Not Found	Peak Found
High	[R].AGAIAPCEVTVPAQNTGLGPEK.[T]	1xCarbamidomethyl [C7]	Human	1	2	42	P05388	P05388 [113-134]		0	2180.1	6636265	12965195	5.09459e+06	9514009	7.62169e+06	1.14787e+07	1.00765e+07	1.52538e+07	1.88228e+07	9.54471e+06	1.47684e+07	4.52657e+06	7.3262e+06	19543797	4.28312e+06	3949847	3.08491e+06	8.99229e+06	7.06345e+06	18564727	4.16838e+06	1.19032e+07	3.98599e+06	11199656		High	High	High	High	High	High	High	High	High	High	High	High	High
High	[R].AIKNDSVVAGGGAIEMELSK.[Y]		Human	1	1	11	Q99832	Q99832 [399-418]		1	1989.03	599118	1.08315e+06	497395	391648	411427	336445	356266	482496	915009	741391	1.01292e+06	214985	617953	1.56066e+06	21872.4		95260.6		258462	494162	607935	1.30862e+06	138875	213726		High	High	High	High	High	Peak Found	Peak Found	Peak Found	Peak Found	High	Peak Found	Peak Found	High
High	[K].WGDAGAEYVVESTGVFTTMEK.[A]		Human	1	1	243	P04406	P04406 [87-107]		0	2277.04	1.68182e+07	2.47798e+07	5.83324e+06	9.33874e+06	3.05196e+07	2.6449e+07	2.54464e+07	2.48326e+07	4.59684e+07	3.43852e+07	3.1186e+07	2.15695e+06	1.41673e+07	2.22641e+07	5.55945e+06	4.3712e+06	3.25987e+06	4.11631e+06	1.77764e+07	2.72752e+07	1.11974e+07	2.30492e+07	1.75753e+07	4.16799e+07		High	High	High	High	High	High	High	High	High	High	High	High	High
High	[R].VNIAFNYDMPEDSDTYLHR.[V]		Human	1	1	14	Q13838	Q13838 [356-374]		0	2300.03	3.5262e+06	6.07349e+06	3.24399e+06	4.64022e+06	2.66004e+06	2.41235e+06	2.97292e+06	3.94229e+06	6.88988e+06	3.76639e+06	4.54189e+06	2.18496e+06	6.33852e+06	1.22451e+07	1.125e+06	608340	597612	535068	2.96185e+06	4.90848e+06	2.92414e+06	5.80671e+06	1.37554e+06	3.58572e+06		Peak Found	Peak Found	Peak Found	Peak Found	Peak Found	Peak Found	High	High	High	Peak Found	Peak Found	Peak Found	High
High	[K].AELLDNEKPAAVVAPITTGYTVK.[I]		Human	1	1	34	Q9HB71	Q9HB71 [52-74]		0	2400.3	4.49629e+06	11369624	2.42977e+06	3.89576e+06	5.04142e+06	5.55771e+06	6.93288e+06	7703406	1.05024e+07	6.5666e+06	7.65787e+06	1.86628e+06	4.31719e+06	9473350	1.99882e+06	1.89102e+06	1.13231e+06	2.41792e+06	6444275	1.53014e+07	2.72473e+06	7.12658e+06	2.99842e+06	9.665e+06		High	High	High	High	High	High	High	High	High	High	High	High	High
High	[R].AAPLDSIHSLAAYYIDCIR.[Q]	1xCarbamidomethyl [C17]	Human	1	1	17	P49327	P49327 [2276-2294]		0	2149.07	356281	593424	83666.1	78515.2	744471	911633	2.61855e+06	1.95631e+06	999614	568251	335382	745133	2.49572e+06	4.887e+06	83014.2	40634.1	56730.8	45660.6	266819	419487	648115	2.25292e+06	115839	362814		High	Peak Found	High	Peak Found	Peak Found	Peak Found	High	High	High	High	Peak Found	High	High
High	[R].KLYGMPTDFGFCVKPNK.[L]	1xCarbamidomethyl [C12]	Human	1	1	13	Q14451	Q14451 [291-307]		1	2001.99	400240	919922	183715	264184	185006	196280	734964	552589	4.1127e+06	1.47483e+06	1110490	641858	820328	2219875		33294.5			279147	837733	588486	1.69354e+06	260161	416372		High	High	Peak Found	Peak Found	Peak Found	Peak Found	High	High	High	High	High	High	High
High	[K].ITVVGVGQVGMACAISILGK.[S]	1xCarbamidomethyl [C13]	Human	1	1	144	P07195	P07195 [24-43]		0	1973.09	1.69183e+06	3.4386e+06	612604	1.43829e+06	3.56109e+06	4.07664e+06	2.98561e+06	3.46717e+06	1.00706e+07	4.5931e+06	3.0854e+06	240080	2.19957e+06	4.2472e+06	483366	291623	261310	237200	1.05783e+06	1.75443e+06	713003	1.62586e+06	2.45147e+06	6.82773e+06		High	High	Peak Found	High	High	High	High	High	High	High	High	Peak Found	High
High	[K].IAAAGLDVTSPEPLPTNHPLLTLK.[N]		Human	1	1	16	Q9UBQ7	Q9UBQ7 [263-286]		0	2468.38	322002	831571	216951	277473	781257	780478	703197	664528	1.20036e+06	708651	707914	236378	699893	1.58155e+06			12172.6		325559	699738		595320	288746	743222		High	Peak Found	Peak Found	Peak Found	Peak Found	Peak Found	High	High	High	High	Peak Found	High	High
High	[R].IYAEDPSNNFMPVAGPLVHLSTPR.[A]		Human	1	1	16	Q96RQ3	Q96RQ3 [386-409]		0	2625.31	63734.6		401362	626750	402851	451316	528609	407010	736177	542357	833335	565030	286442	853056	67857.2	28121.3	68044.4	90819.4	349558	794639	349069	625690	83222.2	159835		Peak Found	Not Found	High	High	High	High	High	High	High	High	High	High	High
High	[R].LALSPNAQVLALASGSSIHLYNTR.[R]		Human	1	1	4	Q9Y4P3	Q9Y4P3 [337-360]		0	2496.36	85390.3	209548	258945	326918	102027	127482	138850	157480	302983	165946	178143	39079.5	248301	434930	48838.9	39130.5	17871.8		80440.8	286660	150698	333274	67701.1	160323		Peak Found	Peak Found	High	Peak Found	Peak Found	Peak Found	Peak Found	Peak Found	Peak Found	Peak Found	Peak Found	Peak Found	High
High	[R].LVSNHSLHETSSVFVDSLTK.[A]		Human	1	1	31	P21333	P21333 [2521-2540]		0	2200.12	2.46114e+06	7.745e+06	3.38154e+06	3706646	2.08804e+06	2.4025e+06	5.78592e+06	7.49518e+06	6.35942e+06	3.13509e+06	2.73912e+06	5.96847e+06	3.73127e+06	9.44563e+06	1.27636e+06	828300	1.6512e+06	1.20536e+06	3.91145e+06	1.13954e+07	3.34567e+06	1.48461e+07	560168	1.55146e+06		High	High	High	High	High	Peak Found	High	High	High	High	High	High	High
High	[K].GLIAAICAGPTALLAHEIGFGSK.[V]	1xCarbamidomethyl [C7]	Human	1	1	25	Q99497	Q99497 [100-122]		0	2267.22	581209	1.15128e+06	193415	91040.5	1.10906e+06	991301	3730247	3.45881e+06	2.60046e+06	1.09565e+06	1.07653e+06	276543	1.24048e+06	2.13103e+06	56634.4	19630.1	29149.8	11680.1	268167	293952	223590	657896	468343	995476		High	High	Peak Found	Peak Found	High	High	High	High	High	High	High	Peak Found	High
High	[R].IEGDMIVCAAYAHELPK.[Y]	1xCarbamidomethyl [C8]; 1xOxidation [M5]	Human	1	1	8	P46777	P46777 [69-85]		0	1932.92	836652	1.97648e+06	381127	756056	1.65075e+06	2.70381e+06	1.15934e+06	1.72115e+06	1.90089e+06	1.07155e+06	1.3493e+06	103652	420064	906766	280397	180006	551613	1.37492e+06	1.09161e+06	2.61803e+06	508201	561779	752638	2.27633e+06		Peak Found	High	Peak Found	Peak Found	Peak Found	High	Peak Found	Peak Found	High	Peak Found	Peak Found	Peak Found	Peak Found
High	[K].LGSTAPQVLSTSSPAQQAENEAK.[A]		Human	1	1	26	Q9UNZ2	Q9UNZ2 [260-282]		0	2314.15	1.0095e+06	2.40174e+06	1.18219e+06	1.90858e+06	701468	982960	927226	1.13984e+06	1.72894e+06	1.06e+06	1.20085e+06	692184	986492	2807706	637172	648122	316444	836922	859989	2.44301e+06	832266	2.01213e+06	434645	1.75514e+06		High	High	High	High	High	High	High	High	High	High	Peak Found	High	High
High	[K].WGTIEVENTTHCEFAYLR.[D]	1xCarbamidomethyl [C12]	Human	1	1	20	Q9UHD8	Q9UHD8 [520-537]		0	2226.03	293545	595435	330666	454069	561848	442235	1.21406e+06	1.44563e+06	2.40317e+06	1.68236e+06	2.0151e+06	787731	1212967	1.91973e+06			150152		542520	766609	546990	1.34433e+06	311926	812551		High	High	High	High	High	High	High	High	High	High	High	High	High
High	[K].SPAGSIVHELNPNFQPPK.[R]		Human	1	1	41	O43776	O43776 [368-385]		0	1932	2.09253e+06	4.16762e+06	1.90961e+06	5.41177e+06	1.39388e+06	1.82204e+06	1.36069e+06	1.17993e+06	4.86188e+06	2.13033e+06	3.47378e+06	1.06835e+06	1.45541e+06	4.18652e+06	291873	255757	926102	1.7812e+06	2.66626e+06	4.58395e+06	742354	2.90389e+06	1.01206e+06	3.26509e+06		High	High	High	High	High	High	Peak Found	High	High	High	High	High	High
High	[R].SPSKPLPEVTDEYKNDVK.[N]		Human	1	1	26	P05455	P05455 [92-109]		1	2046.04	3.27683e+06	7.69397e+06	4.10045e+06	7.74344e+06	1.52838e+06	2.5618e+06	2.65471e+06	4.226e+06	5.53305e+06	1.85248e+06	4.11377e+06	853894	2.69888e+06	9.57134e+06	1.15198e+06	470942	457975	2.02144e+06	1.54917e+06	5.03079e+06	2.0028e+06	5.24702e+06	540729	2.27379e+06		High	High	High	High	High	High	High	Peak Found	High	High	High	Peak Found	High
High	[R].SAVLISSKPGCFIAGADINMLAACK.[T]	2xCarbamidomethyl [C11; C24]	Human	1	1	5	P40939	P40939 [87-111]		0	2594.31	315938		717616		1.09704e+06	1.59378e+06	1.61221e+06	2.75229e+06	2704754	2313510	1.83588e+06		1808091	3.44816e+06						554922			422247	951012		Peak Found	Not Found	Peak Found	Not Found	Peak Found	Peak Found	High	High	High	Peak Found	Peak Found	Not Found	High
High	[K].EIAEAYLGYPVTNAVITVPAYFNDSQR.[Q]		Human	1	1	46	P0DMV9	P0DMV9 [129-155]		0	3001.49	7.14256e+06	1.56925e+07	9253120	1.24658e+07	1.42192e+07	1.49029e+07	1.09665e+07	9.95672e+06	1.81706e+07	1.16147e+07	11923658	4.0007e+06	2.59254e+07	38033373	1.37086e+06	999997	1.37387e+06	1.06158e+06	6.53917e+06	9.64427e+06	2.9955e+06	6.50123e+06	8.92465e+06	2.24169e+07		High	High	High	High	High	High	High	High	High	High	High	High	High
High	[R].SPGVVISDDEPGYDLDLFCIPNHYAEDLER.[V]	1xCarbamidomethyl [C19]	Human	1	1	11	P00492	P00492 [5-34]		0	3435.57	846771	1.43219e+06	226660	235324	1.08793e+06	903098	2.50947e+06	1.94148e+06	2583999	1.08366e+06	982338	74638.6	2.57325e+06	3960589	91888.7	41880	21353.7	8553.1	164834	438714	428200	744525	745066	1.72074e+06		Peak Found	Peak Found	Peak Found	Peak Found	High	Peak Found	High	Peak Found	High	Peak Found	High	Peak Found	High
High	[K].HQLLEADISAHEDR.[L]		Human	1	1	7	Q13813	Q13813 [1700-1713]		0	1633.79		1.60844e+06	574111	574459	677699	1.61894e+06	1.38591e+06	1.85805e+06	1.5593e+06	850045	880535	2.64957e+06	2.4305e+06	5.65146e+06	1355791	497035	674159		1.65509e+06	2.99109e+06	1.30953e+06	2.66277e+06	232807	545463		Not Found	Peak Found	Peak Found	Peak Found	Peak Found	High	Peak Found	High	Peak Found	Peak Found	Peak Found	High	Peak Found
High	[R].LANQFAIYKPVTDFFLQLVDAGK.[V]		Human	1	1	6	P42704	P42704 [1244-1266]		0	2598.4	25376.8	53327.8			61881.4	49776.3	513030	475983	186454	57691	11610.6	19985.3	649205	976313					5302.86	6169.18	37446.8	74189.7				Peak Found	Peak Found	Not Found	Not Found	Peak Found	Peak Found	High	High	High	Peak Found	Peak Found	Peak Found	High
High	[K].AAAPAPEEEMDECEQALAAEPK.[A]	1xCarbamidomethyl [C13]	Human	1	1	41	P26641	P26641 [254-275]		0	2357.03	8.39842e+06	1.80833e+07	1.12271e+07	20465075	6.43819e+06	7.70044e+06	6.90277e+06	9.83728e+06	1.51561e+07	8.47776e+06	1.11568e+07	4.62383e+06	6.70298e+06	15127825	3.27593e+06	3.24727e+06	2.32632e+06	5.40759e+06	7.05124e+06	1.64033e+07	4.20801e+06	1.19868e+07	4.09614e+06	1.21358e+07		High	High	High	High	High	High	High	High	High	High	High	High	High
High	[K].VGNVEYFGLGNSPGFPLQYYPYYGK.[L]		Human	1	1	10	P05026	P05026 [224-248]		0	2829.36	146597	516220	101882	130738	287987	300482	993683	972146	882417	359943	370827	709425	1.39198e+06	2.11537e+06	89482.2	46955	72971	39182.1	242337	425333	457697	1.13534e+06	122465	289358		Peak Found	Peak Found	Peak Found	Peak Found	High	Peak Found	High	High	High	High	Peak Found	Peak Found	High
High	[R].VLDGLHNELQTIGFQIETIGK.[K]		Human	1	1	6	O60701	O60701 [444-464]		0	2325.24	309397	511581	106323	91587.9	397812	258393			711294	414607	404039	137485			7541.66		22764.1		218836	192516	91419.5	133060	339346	575778		Peak Found	Peak Found	Peak Found	Peak Found	Peak Found	Peak Found	Not Found	Not Found	High	Peak Found	Peak Found	Peak Found	High
High	[K].IVKPNGEKPDEFESGISQALLELEMNSDLK.[A]		Human	1	1	15	P62081	P62081 [8-37]		0	3330.68	4.07242e+06	5.11906e+06	187427	124314	2.78438e+06	1.34841e+06	7.55146e+06	8.01959e+06	1.1828e+07	3.32434e+06	3.21736e+06	765218	7.78261e+06	1.06862e+07	88319.2				613944	901712	1.63025e+06	3.46647e+06	959865	1.64486e+06		Peak Found	High	Peak Found	Peak Found	Peak Found	Peak Found	High	High	High	High	Peak Found	Peak Found	High
High	[K].GGQIGLQAPGLSVSGPQGHLESGSGK.[V]		Human	1	1	7	Q09666	Q09666 [5630-5655]		0	2418.24			123368	169154	93350.6	87157				117247		233964	318903	963951	109378	70227.5	590982	823548	690193	1.76214e+06	650840	1.40263e+06	126857	399592		Not Found	Not Found	Peak Found	Peak Found	Peak Found	Peak Found	Not Found	Not Found	Not Found	Peak Found	Not Found	Peak Found	High
High	[R].ISIEMNGTLEDQLSHLK.[Q]		Human	1	1	34	O43707	O43707 [675-691]		0	1927.98	1.73167e+06	3.59687e+06			1.00858e+07	8.46779e+06	8.38191e+06	8.2251e+06	6.34816e+06	3.84493e+06	4.06539e+06	2.89778e+06	1.80558e+07	3.48545e+07	2.61253e+06	1.76351e+06	1.39904e+06	981197	4.79927e+06	7.58035e+06	4.91015e+06	1.12726e+07	1.25235e+06			High	High	High	High	High	High	High	High	High	High	High	High	High
High	[K].LVQDVANNTNEEAGDGTTTATVLAR.[S]		Human	1	1	55	P10809	P10809 [97-121]		0	2560.25	25039943	41396446	23491221	41239082	1.67986e+07	24024551	1.48929e+07	20384953	3.92692e+07	22514032	3.19012e+07	1.46013e+07	23154010	4.61718e+07	6574060	6.21181e+06	8.56809e+06	1.40208e+07	15216846	38672429	14234554	4.34896e+07	1.14265e+07	2.95374e+07		High	High	High	High	High	High	High	High	High	High	High	High	High
High	[R].HQNQNTIQELLQNCSDCLMR.[A]	2xCarbamidomethyl [C14; C17]	Human	1	1	4	P15924	P15924 [65-84]		0	2502.13		146139					351546	547690	259826	93638.7	179955	446949	732563	1.12288e+06					251231	402692	405167	697249				Not Found	Peak Found	Not Found	Not Found	Not Found	Not Found	High	Peak Found	Peak Found	Peak Found	Peak Found	High	High
High	[R].TALLDAAGVASLLTTAEVVVTEIPKEEK.[D]		Human	1	1	23	P10809	P10809 [527-554]		1	2868.58	414468	893580	392407	450762	753502	1.04642e+06	1.5904e+06	1.59034e+06	1.67366e+06	716530	713700	134702	3.26089e+06	4.52959e+06	89835.1	58308.4	46525.1	27150.7	219890	347227	276803	749297	474436	1.26589e+06		High	High	High	Peak Found	Peak Found	High	High	High	High	High	High	High	High
High	[K].IFCCHGGLSPDLQSMEQIR.[R]	2xCarbamidomethyl [C3; C4]	Human	3	3	41	P62136; P36873; P62140	P62136 [169-187]; P36873 [169-187]; P62140 [168-186]		0	2248.03	1.86682e+06	4.45448e+06	810752	1.11395e+06	3.13566e+06	2.92078e+06	3.61044e+06	4.63876e+06	1.03037e+07	4.6326e+06	6.1438e+06	531758	3.08005e+06	7.48744e+06	703957	343370	617886	673366	2.81507e+06	5.31651e+06	2.05083e+06	3.75394e+06	1.94573e+06	4.03512e+06	Shared	High	High	High	High	High	High	High	High	High	High	High	High	High
High	[K].VTYHPDGPEGQAYDVDFTPPFR.[R]		Human	1	1	21	Q15046	Q15046 [371-392]		0	2508.15	953317	1.58471e+06	3.00505e+06	4.13986e+06	2.62244e+06	2.51549e+06	2.90936e+06	3958300	4921995	3336594	3888837	2509734	2.84301e+06	5.86592e+06			838834	1.54005e+06	1.89623e+06	3.93546e+06	1.27843e+06	3113031	1.07066e+06	2.8482e+06		High	High	High	High	High	High	High	High	High	High	High	High	High
High	[K].FLEQVHQLYDDSFPMEIR.[Q]		Human	1	1	14	P42224	P42224 [14-31]		0	2267.08		91157.7	157683	165490	817766	859632	731977	722039	522098	292182	213658	285823	1.76643e+06	3.58109e+06	169819	88195.8	127666	79185.1	426756	487069	691360	1.92967e+06	74275.1	93802.5		Not Found	Peak Found	Peak Found	Peak Found	High	High	High	High	High	Peak Found	Peak Found	High	High
High	[K].IVSLFAEHNDLQYAAPGGLIGVGTK.[I]		Human	1	2	25	P41091	P41091 [318-342]		0	2570.36	1.15941e+06	2906839	1.82445e+06	2.38997e+06	1.20834e+06	1.27384e+06	1.16915e+06	1.30792e+06	3.33076e+06	1.81321e+06	2.19229e+06	845544	3.62034e+06	6.33053e+06	476324	337838	252567	223822	1.62313e+06	3.52187e+06	1.76684e+06	4.67775e+06	667897	1.65418e+06		High	High	High	High	High	High	High	High	High	High	High	High	High
High	[K].SKDIVLVAYSALGSHR.[E]		Human	2	2	9	P52895; Q04828	P52895 [208-223]; Q04828 [208-223]		1	1715.94	448228	739057	80950.1	84067.2	574060	333604	599867	691762	1.0104e+06	635844	1034627		225566	630333	18829.6		76150.5		180472	325420	242939	313198	204770	527213	Shared	High	High	Peak Found	Peak Found	High	High	High	High	Peak Found	High	Peak Found	Not Found	Peak Found
High	[R].NPMDYPVEDAFCKPQLVK.[K]	1xCarbamidomethyl [C12]	Human	1	1	25	Q8NFJ5	Q8NFJ5 [273-290]		0	2151.02	889511	2.1145e+06	2.04973e+06	3.65701e+06	1.49683e+06	2.06208e+06	2.06869e+06	2.89447e+06	3.32907e+06	1.99781e+06	2.97051e+06	3.00266e+06	3.52363e+06	8.05328e+06	971954	1.1127e+06	1.28712e+06	2.49456e+06	2.54091e+06	7.01833e+06	2.25946e+06	5.42249e+06	553157	1.69022e+06		High	High	High	High	High	High	High	Peak Found	High	High	High	High	High
High	[K].DTSNHFHVFVGDLSPEITTEDIK.[S]		Human	1	1	8	Q01085	Q01085 [92-114]		0	2601.25	390833	431489	98984.4		280324	231657	553779	498357	669792	413994	462145	164330	536590	1.0444e+06		33983.8	45008.3		123224	146705	176185	263149	152223	314988		High	High	Peak Found	Not Found	Peak Found	Peak Found	High	Peak Found	High	Peak Found	High	High	High
High	[K].SGDAAIVDMVPGKPMCVESFSDYPPLGR.[F]	1xCarbamidomethyl [C16]; 1xOxidation [M]	Human	1	2	122	P68104	P68104 [396-423]		0	3011.39	7.70466e+06	1.41519e+07	7.79623e+06	1.34444e+07	5.86796e+06	5.56259e+06	7.71132e+06	9.22278e+06	8.20385e+06	6.89658e+06	8.32038e+06	4.3716e+06	4.12472e+06	7.74548e+06	3.44371e+06	2.40044e+06	2.60116e+06	3.94981e+06	6.82658e+06	9.78901e+06	6.57098e+06	1.53405e+07	3.20029e+06	8.00185e+06		High	High	High	High	High	High	High	High	High	High	High	High	High
High	[K].EQSAAMSQEAASPATVQSR.[Q]		Human	1	1	19	Q9C075	Q9C075 [265-283]		0	1948.9	1.18804e+06	2.21463e+06	2.56288e+06	3.3074e+06	709456	916082	683109	939004	1.53323e+06	1.03302e+06	1.57877e+06	433115	982026	3.32692e+06	654277	612411	305784	795095	1.88578e+06	3.08695e+06	872030	2.47578e+06	492639	1.15435e+06		High	High	High	High	Peak Found	High	High	Peak Found	High	High	High	High	High
High	[R].AGKPVICATQMLESMIK.[K]	1xCarbamidomethyl [C7]; 1xOxidation [M]	Human	1	1	198	P14618	P14618 [320-336]		0	1892.96	9.31908e+06	2.17598e+07	9.06599e+06	1.40976e+07	9.05442e+06	1.24873e+07	4.90508e+06	8.66443e+06	1.03929e+07	6.58488e+06	9.66802e+06	5.06065e+06	5.24429e+06	9.68135e+06	1.88056e+06	1.35453e+06	3.68344e+06	6.07014e+06	5.89543e+06	1.38002e+07	5.99858e+06	1.53281e+07	4.77454e+06	1.32576e+07		High	High	High	High	High	High	High	High	High	High	High	High	High
High	[K].TITDVINIGIGGSDLGPLMVTEALKPYSSGGPR.[V]		Human	1	1	6	P06744	P06744 [148-180]		0	3328.75	218273	243506	45594.6	15303.5	458815	229885	494887	249117	960112	316789	73910.9	64510.1	1.70862e+06	2.07589e+06			5519.04		170517	74072.5	84486.8	96297.9	173934	218185		High	Peak Found	Peak Found	Peak Found	Peak Found	Peak Found	Peak Found	Peak Found	Peak Found	Peak Found	High	High	High
High	[K].SAIVHLINYQDDAELATR.[A]		Human	1	1	36	P14923	P14923 [125-142]		0	2029.03	1.16757e+06	2.32448e+06	4.4369e+06	4.96854e+06	5.25205e+06	4.27071e+06	6.42767e+06	8.85152e+06	7.24809e+06	6.49992e+06	6.8403e+06	4.80295e+06	4.11237e+06	8.40927e+06	1.15429e+06	1.19641e+06	1.25276e+06	1.60179e+06	4.37928e+06	6.3201e+06	2.78549e+06	7.43504e+06	814438	1.56979e+06		High	High	High	High	High	High	High	High	High	High	High	High	High
High	[R].GQVGGQVSVEVDSAPGTDLAK.[I]		Human	1	1	193	P08727	P08727 [227-247]		0	2014.01	2.57053e+07	3.78658e+07	6.70659e+06	1.03765e+07	1.81047e+07	2.03192e+07	2.37075e+07	29224226	2.30863e+07	2.60758e+07	2.08425e+07	7.46389e+06	1.97011e+07	1.82966e+07	9.29284e+06	9.51992e+06	5.02792e+06	7.49532e+06	1.25477e+07	2.30539e+07	1.04908e+07	2.64078e+07	1.2338e+07	2.51174e+07		High	High	High	High	High	High	High	High	High	High	High	High	High
High	[R].VEAVNMAEGIIHDTETK.[M]		Human	1	1	54	P38646	P38646 [579-595]		0	1856.91	4.78047e+06	1.19846e+07	1.4181e+07	2.43838e+07	1.12867e+07	1.56541e+07	9.76983e+06	1.62913e+07	24830179	1.79968e+07	20727957	9.92412e+06	1.24473e+07	3.25073e+07	2.6806e+06	3.20341e+06	3.29687e+06	6.74522e+06	9.54792e+06	2.20404e+07	7.90397e+06	2.09008e+07	4.16476e+06	12729827		High	High	High	High	High	High	High	High	High	High	High	High	High
High	[R].SVYAHFPINVVIQENGSLVEIR.[N]		Human	1	1	13	P32969	P32969 [94-115]		0	2484.32	265614	334064			914954	380298	3.25069e+06	2356923	4264123	1.49376e+06	951515		2894816	3.93143e+06					98675.2		158885		391327	545056		High	High	Not Found	Not Found	High	High	High	High	High	High	High	Not Found	High
High	[K].VEGTEPTTAFNLFVGNLNFNK.[S]		Human	1	1	50	P19338	P19338 [298-318]		0	2312.16	3.36329e+06	5.72503e+06	3.59383e+06	4.38088e+06	13375093	1.34231e+07	13253487	1.20491e+07	9.52316e+06	6202025	5.0411e+06	5.1442e+06	23119403	34443887	5.42262e+06	3.91747e+06	1.80252e+06	1.60751e+06	5.39445e+06	8258043	5.70383e+06	1.28271e+07	1.5513e+06	3.48795e+06		High	High	High	High	High	High	High	High	High	High	High	High	High
High	[R].NVASVCLQIGYPTVASVPHSIINGYK.[R]	1xCarbamidomethyl [C6]	Human	1	1	12	P05388	P05388 [221-246]		0	2787.45	307844	342462	79478.2	78609.9	702179	556799	1.38511e+06	1.54187e+06	1.62554e+06	778187	840747	109410	744638	1.64449e+06	70655.5				116697	112154	84845	256863	161343	378587		High	High	Peak Found	Peak Found	High	High	High	High	High	High	High	Peak Found	High
High	[K].DKYPNLQVIGGNVVTAAQAK.[N]		Human	1	1	27	P12268	P12268 [292-311]		1	2086.13	2.01482e+06	4.4303e+06	2.04649e+06	3.46133e+06	1.67044e+06	1.93066e+06	915523	1.72506e+06	2.79825e+06	1.98857e+06	2.71523e+06	939043	1.66775e+06	3.88333e+06	321175	323017	717733	1.51561e+06	2.78805e+06	7.34881e+06	1.63863e+06	3.40504e+06	1.22655e+06	2.86451e+06		High	High	High	High	High	High	High	Peak Found	High	High	High	High	High
High	[R].VVLHDGDPNEPVSDYINANIIMPEFETK.[C]		Human	1	1	10	Q06124	Q06124 [290-317]		0	3156.52	288949	617509	484219	536047	879684	815878	906905	1.00302e+06	1.24815e+06	853347	870810	435378	836879	1.5661e+06			41264.5	67047.2	309272	423957	371904	656229	229964	500302		Peak Found	Peak Found	Peak Found	High	High	High	High	Peak Found	High	High	High	Peak Found	High
High	[R].TIIGSFNGALAAVPVQDLGSTVIK.[E]		Human	1	1	16	Q9BWD1	Q9BWD1 [16-39]		0	2371.32	1.55605e+06	3.276e+06	657378	1.07458e+06	1.35348e+06	1.92363e+06	2.94311e+06	3.22447e+06	3.16163e+06	2.1077e+06	2.03647e+06	1.14762e+06	2.7406e+06	5.13103e+06	987797	811221	323726	406932	1.22593e+06	2.6291e+06	931817	2.32714e+06	920504	2.68105e+06		High	Peak Found	Peak Found	Peak Found	High	Peak Found	High	High	High	High	High	Peak Found	High
High	[R].SASDNTLVAMDFSGHAGR.[V]		Human	1	1	42	Q14451	Q14451 [366-383]		0	1835.83	2434236	4.88502e+06	2.65518e+06	3.97541e+06	2706743	3.20397e+06	1.13352e+06	2.15761e+06	7.17258e+06	5.23877e+06	6.5303e+06	1.62825e+06	1.78155e+06	4.05041e+06	457202	358724	964700	1.80543e+06	2.12712e+06	3562230	1.78837e+06	3.55999e+06	1.31015e+06	3.61447e+06		High	High	High	High	High	High	High	High	High	High	High	High	High
High	[K].EGILSDEIYCPPETAVLLGSYAVQAK.[F]	1xCarbamidomethyl [C10]	Human	1	1	65	P15311	P15311 [108-133]		0	2823.41	1.50676e+06	3.16003e+06	6.98941e+06	10015137	1.56727e+07	17344231	9.31168e+06	1.06079e+07	6.6925e+06	6.3185e+06	6.27076e+06	4322705	1.59228e+07	22673630	3.79237e+06	3.01619e+06	1.57207e+06	1.70224e+06	4.04492e+06	7.35783e+06	4.58482e+06	12626062	1.51298e+06	4.42804e+06		High	High	High	High	High	High	High	High	High	High	High	High	High
High	[R].GEGYAKPNEGAIVEVALEGYYK.[D]		Human	1	1	20	Q02790	Q02790 [158-179]		0	2357.17	1.07296e+06	1.54757e+06	418692	482845	738842	564698	673226	496192	1.7874e+06	1.00514e+06	1.01286e+06	516241	1.62009e+06	2.60355e+06			130283	93325.8	829624	815102	663278	1.39991e+06	727847	1.22966e+06		High	High	High	Peak Found	High	High	High	High	High	High	High	High	High
High	[K].AGVAAPATQVAQVTLQSVQR.[R]		Human	1	1	45	Q15149	Q15149 [631-650]		0	1995.1	1.62538e+06	3.56984e+06	4.09542e+06	6.77342e+06	2.33895e+06	2776096	6.26601e+06	8.15431e+06	4.6903e+06	2.61428e+06	3.68925e+06	6.90183e+06	6.53705e+06	1.61071e+07	5.58679e+06	3.46442e+06	2.59545e+06	5.62736e+06	6547425	1.63614e+07	5.50496e+06	14817053	616034	1.80505e+06		High	High	High	High	High	High	High	High	High	High	High	High	High
High	[R].IEVQDTSGGTTALRPSASTQALSSSVSSSK.[L]		Human	1	1	16	Q16531	Q16531 [740-769]		0	2952.48	54179.7		158788	331084	483175	507085	369689	513698	419202	236700	319293	266714	734837	1.91853e+06	538653	420825	220344	493524	665586	1.66997e+06	826020	1615790	81011.5	98412.2		Peak Found	High	Peak Found	High	High	High	Peak Found	High	High	High	High	Peak Found	High
High	[R].AVSDASAGDYGSAIETLVTAISLIK.[Q]		Human	1	1	26	Q16630	Q16630 [432-456]		0	2452.28	260519	548346	620802	793141	1.0232e+06	1.26314e+06	1.1993e+06	1.22004e+06	1.71314e+06	859459	841362	446699	2.62375e+06	3.3461e+06	69766	31894	65899.9	42876.3	463259	629904	292951	781413	615587	1.49271e+06		High	High	High	High	High	High	High	Peak Found	High	High	High	High	High
High	[K].ENALVQMADGNQAQLAMSHLNGHK.[L]		Human	1	1	18	P26599	P26599 [375-398]		0	2577.23	3.34641e+06	5.00551e+06	2.93856e+06	4.63241e+06	2.12526e+06	2.10925e+06	1.76892e+06	2227492	6.92146e+06	3.85373e+06	4.55321e+06	1.68093e+06	2.73524e+06	7369812	236434	86500.6	777189	1.28331e+06	3.60817e+06	6.20283e+06	2.04258e+06	5371730	1.2895e+06	3681279		Peak Found	High	Peak Found	High	Peak Found	Peak Found	High	High	High	High	High	High	High
High	[R].KFDEVLVNHFCEEFGK.[K]	1xCarbamidomethyl [C11]	Human	1	1	23	P34932	P34932 [235-250]		1	1997.94	604470	852591	301395	492760	951448	865402	2272329	3.08674e+06	1.91523e+06	1.1962e+06	1.03241e+06	1.29048e+06	4.28545e+06	9.17812e+06	329887	129550	241695	632336	1.20148e+06	2.61061e+06	1.96652e+06	6521161	164066	440134		High	Peak Found	Peak Found	High	Peak Found	Peak Found	High	High	High	Peak Found	High	High	High
High	[R].GTEAGQVGEPGIPTGEAGPSCSSASDKLPR.[V]	1xCarbamidomethyl [C21]	Human	1	1	19	O15355	O15355 [221-250]		1	2912.37	997728	1.96675e+06	1.23395e+06	1.93801e+06	1.48087e+06	1.98385e+06	2.13728e+06	2.97059e+06	2.56773e+06	1.25888e+06	2.16184e+06	1.40131e+06	682856	1.69146e+06	396277	420811	371182	905321	367558	1.26131e+06	947438	2.35812e+06	479590	930420		Peak Found	High	High	High	High	High	High	High	High	High	High	High	High
High	[R].DKLAQQQAAAAAAAAAAASQQGSAK.[N]		Human	1	1	19	Q9BZK7	Q9BZK7 [101-125]		1	2298.18	535868	1.26767e+06	741668	1431509	458151		312056	487275	1179929	717706	843740	305039	414178	963041			183145		337334	965340	268468	877085	335478	888869		High	High	High	High	Peak Found	Not Found	High	High	High	High	High	High	High
High	[R].EGSGIGAIDSNLDWSHNFTNMLGYTDHQFTELTR.[L]		Human	1	1	1	O75390	O75390 [223-256]		0	3826.74		183439			32030.2		705507	463773	774648	318059	148144	27892.9	940249	1.41951e+06							38595.1	121430				Not Found	Peak Found	Not Found	Not Found	Peak Found	Not Found	Peak Found	Peak Found	High	Peak Found	Peak Found	Peak Found	Peak Found
High	[K].LDKAQIHDLVLVGGSTR.[I]		Human	1	1	34	P0DMV9	P0DMV9 [326-342]		1	1822.02	4.40351e+06	8.35543e+06	2.17555e+06	5.92339e+06	2.15294e+06	4.21697e+06	7.35974e+06	9.21923e+06	1.03612e+07	9.02309e+06	1.04637e+07	2.72799e+06	4.81743e+06	1.24738e+07	351262	100525	604431	1.30333e+06			3.57849e+06	1.09361e+07	526311	1.36638e+06		High	High	Peak Found	High	Peak Found	High	High	High	High	High	High	High	High
High	[R].VIISAPSADAPMFVMGVNHEK.[Y]		Human	1	1	58	P04406	P04406 [119-139]		0	2213.11	3.77685e+07	8.62329e+07	1.92272e+07	3.18493e+07	6.22582e+07	7.73634e+07	6.19178e+07	8.10537e+07	1.60916e+08	8.3989e+07	104588519	8.24847e+06	4.77222e+07	1.02499e+08	1.27863e+07	8.65038e+06	1.32292e+07	2.2585e+07	50827436	1.28178e+08	3.47735e+07	9.3985e+07	38741659	118001074		High	High	High	High	High	High	High	High	High	High	High	High	High
High	[R].SYGPAPGAGHVQEESNLSLQALESR.[Q]		Human	1	1	20	Q13155	Q13155 [34-58]		0	2597.26	1.35227e+06	1.693e+06	687972	873237	1.48272e+06	1262129	1.78062e+06	2.1356e+06	2.51342e+06	2.28104e+06	3.22502e+06	611451	1.22331e+06	2106297	346891	388116	475206	498419	1.44082e+06	2.84396e+06	894202	1.61875e+06	716141	1.45487e+06		High	Peak Found	High	High	High	High	High	High	High	High	High	High	High
High	[R].DIQNTQCLLNVEHLSAGCPHVTLQFADSK.[G]	2xCarbamidomethyl [C7; C18]	Human	1	1	4	Q7KZF4	Q7KZF4 [820-848]		0	3295.58	470822	617374	131233	128801	1.30087e+06	1.2817e+06	1.25455e+06	754382	827504	545842	740069	470305	2.1092e+06	5.23446e+06	219346	108435	110448	93343.7	832356	636873	1.34462e+06	2.69271e+06	58851.9	158410		Peak Found	Peak Found	Peak Found	Peak Found	Peak Found	Peak Found	Peak Found	Peak Found	High	Peak Found	Peak Found	Peak Found	High
High	[K].LAEEEDLFDSAHPEEGDLDLASESTAHAQSSK.[A]		Human	2	2	1	Q15424; Q14151	Q15424 [254-285]; Q14151 [253-284]		0	3428.52				183503	145441	108046	100699	342925	117330	117202		207347	276102	782488		53072.9		108773	139151	857545	253766	504831			Shared	Not Found	Not Found	Not Found	Peak Found	Peak Found	Peak Found	Peak Found	Peak Found	Peak Found	Peak Found	Not Found	Peak Found	Peak Found
High	[K].KAAAPAPEEEMDECEQALAAEPK.[A]	1xCarbamidomethyl [C14]	Human	1	1	12	P26641	P26641 [253-275]		1	2485.12	2335480	3984139	2.29646e+06	4391042	1.50691e+06	2.29188e+06	2.0773e+06	2.74497e+06	4.68593e+06	2.90015e+06	4.31179e+06	1.8188e+06	3.06655e+06	6.00141e+06	821277	826161	684369	1.6501e+06	1.55742e+06	3.57814e+06	2.61759e+06	5.56993e+06	1.03852e+06	2.38021e+06		Peak Found	Peak Found	Peak Found	Peak Found	Peak Found	Peak Found	High	Peak Found	High	High	High	High	High
High	[K].EVIELPVKHPELFEALGIAQPK.[G]		Human	1	1	16	P62195	P62195 [163-184]		1	2457.38	512696	962497	118233		107691		506363	601159	596682	320308	425390	244817	782015	1.46637e+06					191016	305710	427817	737865	90310	128966		High	High	Peak Found	Not Found	High	Not Found	High	High	Peak Found	High	High	High	High
High	[R].AHQLVMEGYNWCHDR.[N]	1xCarbamidomethyl [C12]	Human	2	2	4	P62714; P67775	P62714 [240-254]; P67775 [240-254]		0	1915.83	134480						642417	458724	1.0208e+06	734382	855674	93812.6	523755	1.77072e+06					187568	464880	239681	596283			Shared	Peak Found	Not Found	Not Found	Not Found	Not Found	Not Found	Peak Found	High	High	Peak Found	Peak Found	Peak Found	High
High	[K].TDHPEIGEGKPTPALSEEASSSSIR.[E]		Human	1	1	15	Q16891	Q16891 [171-195]		0	2595.25	430879	365010	986066	2318337	1.21957e+06	3.03006e+06	995511	1.58776e+06	2.06473e+06	1.3485e+06	1.70892e+06	797971	1.30242e+06	3.95286e+06	1.09668e+06	1.20773e+06	536677	1.56407e+06	1.23087e+06	3.30646e+06	978106	2.60895e+06	296406	287115		Peak Found	Peak Found	High	High	High	High	High	High	High	High	Peak Found	High	Peak Found
High	[K].AYHEQLTVAEITNACFEPANQMVK.[C]	1xCarbamidomethyl [C15]; 1xOxidation [M22]	Human	1	1	16	Q9BQE3	Q9BQE3 [281-304]		0	2780.3	1.02651e+06	2.00508e+06	1.17167e+06	943335	870266	634369	659667	745883	1.43331e+06	622605	1.38982e+06	611240	596738	894857	125038	126287	344539	302960	1.14496e+06	2242024	940143	2.04783e+06	807739	1.87646e+06		Peak Found	High	High	High	High	High	Peak Found	High	Peak Found	High	High	High	Peak Found
High	[K].AKCELSSSVQTDINLPYLTMDSSGPK.[H]	1xCarbamidomethyl [C3]	Human	1	1	6	P38646	P38646 [315-340]		1	2841.36	250061	496987	337495	217508	734724	372855	1.13385e+06	888255	875950	582175	1022952		1.11054e+06	1.74734e+06			34773.1					592625	206066	475903		Peak Found	Peak Found	Peak Found	Peak Found	High	Peak Found	High	High	Peak Found	Peak Found	High	Not Found	High
High	[R].LVQAFQFTDKHGEVCPAGWKPGSDTIKPDVQK.[S]	1xCarbamidomethyl [C15]	Human	1	1	1	Q06830	Q06830 [159-190]		1	3583.8							315347	123526	1.24814e+06	597192		192173									198277	193350				Not Found	Not Found	Not Found	Not Found	Not Found	Not Found	Peak Found	Peak Found	High	Peak Found	Not Found	Peak Found	Not Found
High	[K].THSVNGITEEADPTIYSGK.[V]		Human	1	1	14	O75534	O75534 [582-600]		0	2018.97	231381		763303	1.41082e+06	1.6234e+06	2.10261e+06	877746	911189	543979	484645	726304	451196	905966	2.9539e+06	1.0562e+06	890805	489971	1.07058e+06	773666	1.5241e+06	699236	1.97551e+06	131398	295557		Peak Found	Not Found	High	High	High	High	Peak Found	High	Peak Found	Peak Found	Peak Found	Peak Found	Peak Found
High	[R].NPYYGGESASITPLEDLYKR.[F]		Human	1	1	25	P50395	P50395 [36-55]		1	2273.11	1.91543e+06	4.26244e+06	2.26946e+06	2.88514e+06	1.64619e+06	1552845	2.34596e+06	2.95441e+06	4.08114e+06	2.45434e+06	3.83972e+06	1.6402e+06	3.7563e+06	8.34811e+06	1.14237e+06	671404	586691	1.11825e+06	1.83616e+06	5.11288e+06	2.24969e+06	5.56908e+06	667441	1.83901e+06		High	High	High	High	High	High	High	High	High	High	Peak Found	High	High
High	[K].RGFGFVTFDDHDPVDK.[I]		Human	1	1	20	P22626	P22626 [153-168]		1	1851.87	1.44656e+06	2.5497e+06	128006	436186	1.13413e+06	1.23323e+06	2.62243e+06	3.44042e+06	2.81897e+06	2.23904e+06	2.61381e+06	1.13496e+06	1408491	2.8807e+06	46572.6	25425.2	276588	462651	1.07153e+06	2.30624e+06	614601	2.03871e+06	523360	1.59164e+06		High	High	Peak Found	High	High	High	High	High	High	High	High	High	High
High	[K].TFHFNTVEEVHSR.[F]		Human	1	1	12	P30740	P30740 [57-69]		0	1602.77	745680	1.64813e+06	412927	526001	340757	488142	1.23089e+06	1.47244e+06	1.47077e+06	726428	1.62858e+06	510355	1.12037e+06	3.93966e+06	370691	274503	156707	340866	820061	1.51114e+06	834787	1.69257e+06	226595	550555		High	High	Peak Found	Peak Found	High	Peak Found	Peak Found	High	Peak Found	High	Peak Found	Peak Found	High
High	[K].HEALMSDLSAYGSSIQALR.[E]		Human	1	1	21	Q13813	Q13813 [932-950]		0	2049.01	259463	427593	225459	494612	506249	419364	1.53051e+06	1.77655e+06	892079	394589	419382	1.46984e+06	2.6592e+06	5.50272e+06	475028	400453	499390	644600	892796	2.06717e+06	371276	2.52894e+06	187675	423823		High	High	High	High	High	High	High	High	Peak Found	Peak Found	High	High	High
High	[R].LASEAKPAAVAAENEEIGSHIK.[H]		Human	1	1	6	Q9Y490	Q9Y490 [1896-1917]		0	2235.16							147031		155286	164892		132606	82013.6	541742	54154.2	45262.8	78865.2	168339	81596.3	137259						Not Found	Not Found	Not Found	Not Found	Not Found	Not Found	Peak Found	High	Peak Found	High	Not Found	High	High
High	[R].DGIEPGHIPGTVNIPFTDFLSQEGLEK.[S]		Human	1	1	18	P25325	P25325 [198-224]		0	2910.45	1.1381e+06	2026468	293812	348453	1.35101e+06	1.39443e+06	1966360	2.13656e+06	2.30983e+06	1.65519e+06	1.4342e+06	187571	1.38158e+06	2.04086e+06	216995	120504	79818.2	73183.5	362975	541612	464833	1.20434e+06	748139	1.82331e+06		High	Peak Found	High	Peak Found	High	High	High	High	High	High	High	Peak Found	High
High	[R].EHALLAYTLGVKQLIVGVNK.[M]		Human	2	3	7	Q05639; P68104	Q05639 [135-154]; P68104 [135-154]		1	2166.26	90161.8	352188			123545	98720.6	808702	881362	1.02011e+06	465566	517835	210684	508105	969492							92070.5	150789	45937.8	140960	Shared	Peak Found	High	Not Found	Not Found	Peak Found	Peak Found	Peak Found	Peak Found	Peak Found	High	High	High	High
High	[R].IPSAVGYQPTLATDMGTMQER.[I]		Human	1	1	40	P06576	P06576 [325-345]		0	2266.08	3.11881e+06	7701012	4449117	8291051	2.17922e+06	3.11271e+06	2.03686e+06	3.05598e+06	6.8443e+06	3.46112e+06	4401773	1.74888e+06	4.422e+06	9.16435e+06	1.5167e+06	1.04379e+06	1.21369e+06	2.72319e+06	4.02467e+06	1.10355e+07	2651500	6.85317e+06	1.25393e+06	4.50203e+06		High	High	High	High	High	High	High	High	High	High	High	High	High
High	[K].CPNLTHLNLSGNK.[I]	1xCarbamidomethyl [C1]	Human	1	1	45	P39687	P39687 [87-99]		0	1467.74	6.80945e+06	15206554	1.04272e+07	1.17847e+07	9.5338e+06	1.49169e+07	10278456	1.55267e+07	1.66434e+07	1.02861e+07	1.44494e+07	3.73965e+06	6.58629e+06	2.22083e+07	5.6222e+06	5.55902e+06	2.19325e+06	4.963e+06	5.94562e+06	17037995	4.04665e+06	1.1979e+07	4.38525e+06	12841069		High	High	High	High	High	High	High	High	High	High	High	High	High
High	[K].SLYHDISGDTSGDYRK.[I]		Human	1	1	34	P50995	P50995 [480-495]		1	1813.84	3.85357e+06	6.08875e+06	4.987e+06	4.39367e+06	2.06597e+06	214052	2.31597e+06	3.70444e+06	7.67663e+06	5.00013e+06		2.02322e+06	3.15492e+06	6.62394e+06	729535		827983	2.59558e+06	3.10401e+06	6.33496e+06	2.50058e+06	5.63839e+06	1.25911e+06	2.17577e+06		High	High	High	High	High	High	High	High	High	High	Not Found	High	High
High	[R].SALQSINEWAAQTTDGKLPEVTK.[D]		Human	1	1	16	P50454	P50454 [168-190]		1	2487.27	1.03284e+06	2.50587e+06	1.6333e+06	2174912	840588	767055	702878		1.61618e+06	1249643	1.55408e+06	579656	1.31846e+06	3.03721e+06	648646	298335	190956	241979	874802	1.87952e+06	729303	1.46157e+06	263644	501224		High	High	High	High	High	High	Peak Found	Not Found	Peak Found	High	High	High	Peak Found
High	[K].HNDDEQYAWESSAGGSFTVR.[TA]		Human	2	3	162	P07900; P08238	P07900 [154-173]; P08238 [149-168]		0	2255.96	1.47746e+06	2.65942e+06	6.50916e+06	7.80693e+06	1.27986e+07	1.34195e+07	6.66406e+06	9.7184e+06	1.15783e+07	4.81926e+06	8.89541e+06	6.86388e+06	1.65223e+07	2.89376e+07	4.75461e+06	2.92962e+06	3.2784e+06	3.55012e+06	8.32695e+06	2.17573e+07	1.22758e+07	2.58335e+07	1.44092e+06	3.78847e+06	Shared	High	High	High	High	High	High	High	High	High	High	High	High	High
High	[R].TQLASWSDPTEETGPVAGILDTETLEK.[V]		Human	1	1	16	Q15149	Q15149 [4402-4428]		0	2888.4	482066	872974	939093	1589533	523016	635092	1.3942e+06	1.61834e+06	710089	326878	515636	898153	2.13924e+06	2950353	1.19322e+06	770250	445872	448917	1.01046e+06	1.74562e+06	922822	2113329	129212	191752		Peak Found	High	High	High	High	High	High	Peak Found	High	High	High	High	Peak Found
High	[K].LVDISYGGENGFNQAIELSTEVLSNVK.[F]		Human	1	1	11	P62495	P62495 [253-279]		0	2896.46	81736.3	312101	85826.7	183501	216044	356666	114525	88350.7	301568	127961	51079.1	24803.3	537882	627571	19289.7	13672	9056.87		121878	184784	35332.6	86861.2	94549.9	412062		High	High	High	Peak Found	Peak Found	Peak Found	High	Peak Found	High	High	Peak Found	Peak Found	High
High	[K].LIAQACVSIFPDSGHFNVDNIR.[V]	1xCarbamidomethyl [C6]	Human	1	1	18	P50990	P50990 [182-203]		0	2473.23	932073	1.73967e+06	240143	180566	1461842	1.14743e+06	1.04334e+06	997477	3.31159e+06	1.58509e+06	1.57375e+06	453024	2.68445e+06	4.81077e+06	27322.3	15889.8	119739		976919	1.26396e+06	478768	842165	825780	2.27159e+06		High	High	High	Peak Found	High	High	High	High	High	High	High	High	High
High	[R].FDSASSSYYLDMHSLPHVINPVESR.[L]		Human	1	1	4	Q96S52	Q96S52 [286-310]		0	2851.34	159429	206546	190268		37640.5		157188	340948	701980	472974	525713	335967	295556	526318				29041.7	73375.9	97249.8	202656	463097				Peak Found	Peak Found	Peak Found	Not Found	Peak Found	Not Found	Peak Found	Peak Found	High	High	Peak Found	Peak Found	Peak Found
High	[R].FFEEVNDPAKNDALEMVEETTWQGLK.[E]		Human	1	1	2	P49748	P49748 [112-137]		1	3040.42	115600	162535		29195.1	54447	88338.8	200142	180899	371434	95675.2	179613	188085	826376	1.00774e+06					83286.4	109812	155756	496420	30914			Peak Found	Peak Found	Not Found	Peak Found	Peak Found	Peak Found	Peak Found	Peak Found	Peak Found	Peak Found	Peak Found	Peak Found	High
High	[R].FLVLDEADGLLSQGYSDFINR.[M]		Human	1	1	20	Q92499	Q92499 [366-386]		0	2372.18	57902.9	164176	84309.9	135398	1.17184e+06	2.26187e+06	538370	466313	414351	141719	150351	50898.9	1.21513e+06	1.67566e+06	57482.2	31476.1	19304.6	12602.3	93159	166336	83984.1	182630	83930.2	319565		Peak Found	Peak Found	High	High	High	High	Peak Found	High	High	High	High	Peak Found	High
High	[R].KDGNASGTTLLEALDCILPPTRPTDKPLR.[L]	1xCarbamidomethyl [C16]	Human	1	2	5	P68104	P68104 [219-247]		1	3149.66	4.06653e+06	4.46853e+06			813867	74237	3.61883e+06	4.77851e+06	10978551	3.83094e+06	2.95234e+06	3.72832e+06	17946790	34895672					3.3275e+06	3.82267e+06	7941078	1.60241e+07	626702	1.28495e+06		Peak Found	Peak Found	Not Found	Not Found	Peak Found	Peak Found	Peak Found	Peak Found	High	High	High	Peak Found	Peak Found
High	[K].DALLSALSIQNYHLECNETK.[S]	1xCarbamidomethyl [C16]	Human	1	1	24	Q01082	Q01082 [949-968]		0	2319.13	284737	803766	645288	749497	648616	529915	1.47179e+06	1.88064e+06	1.26728e+06	627428	942205	1.85834e+06	2.68559e+06	5.46863e+06	568597	519299	701076	889727	1.45732e+06	3651033	1.66905e+06	4232704	212946	645408		High	High	High	High	Peak Found	Peak Found	High	High	High	High	High	High	High
High	[K].SCVLFNCAALASQIAAEQNLDNDEGLK.[I]	2xCarbamidomethyl [C2; C7]	Human	1	1	15	Q8WUM4	Q8WUM4 [121-147]		0	2951.39	86590.1	168641	188068	257559	626827	620474	271619	352579	295737	212871	191429	246629	850768	1.24248e+06	409388	294750	137321	137750	316134	523005	539167	989415	54679.6	115923		Peak Found	Peak Found	Peak Found	High	High	High	High	High	High	Peak Found	Peak Found	High	High
High	[R].AEDGSVIDYELIDQDARDLYDAGVKR.[K]		Human	1	1	2	P07355	P07355 [180-205]		2	2926.41	206713	539052	315349		873213	667477	1.40789e+06	1.50873e+06	613347	486334	562583	259641	337373	520198	208212						99924.6	208960		95871		Peak Found	Peak Found	Peak Found	Not Found	Peak Found	Peak Found	Peak Found	Peak Found	High	High	Peak Found	Peak Found	Peak Found
High	[K].IVQTYHVNMAGTNPYTTITPQEINGK.[W]		Human	1	1	24	P12814	P12814 [578-603]		0	2890.44	601154	1.32688e+06	1.04249e+06	1.84359e+06	2.73244e+06	2.63687e+06	1.79667e+06	2.31041e+06	2.01665e+06	1.22248e+06	1.3751e+06	1.59573e+06	3724159	8037956	1.82115e+06	1.74095e+06	991318	1.90114e+06	2.17498e+06	4.04393e+06	2.186e+06	4970546	340559	726592		High	High	Peak Found	High	High	High	High	High	High	High	High	High	High
High	[K].DAGEGLLAVQITDPEGKPK.[K]		Human	1	1	50	P21333	P21333 [1574-1592]		0	1938.02	3.44341e+06	7.91842e+06	4.59901e+06	7.34692e+06	4365371	5.62782e+06	8.93429e+06	1.25294e+07	9271298	6.14171e+06	6.25531e+06	10016715	8641892	22395823	3.69213e+06	3.78519e+06	3.95648e+06	5.52078e+06	6.6202e+06	1.27748e+07	5.61205e+06	1.67635e+07	1.45075e+06	3.13422e+06		High	High	High	High	High	High	High	High	High	High	High	High	High
High	[K].EAVVHGLNESEASYLITSVELLESK.[L]		Human	1	1	8	O60488	O60488 [187-211]		0	2717.39	66011.2		154210	161411	453499	281208	521679	323231	657142	310919	302061	233042	679705	1155183				14551.2	118644	181833	168320	444151	50553.3	141633		Peak Found	Not Found	High	Peak Found	High	Peak Found	High	High	High	Peak Found	Peak Found	Peak Found	High
High	[K].LNATNIELATVQPGQNFHMFTK.[E]		Human	1	1	20	P28066	P28066 [210-231]		0	2474.25	1.23765e+06	2068851	848068	1.29786e+06	1.52131e+06	1.52491e+06	2485714	3309077	1.95017e+06	922381	1.17135e+06	280683	1.94721e+06	3212595	599646	381322	275592	288458	977836	1.82828e+06	571225	1.93733e+06	724028	1.96701e+06		High	High	High	High	High	High	High	High	Peak Found	High	High	High	Peak Found
High	[K].DVLTSTYGATAETLSTSTTTHVTK.[T]		Human	1	1	19	Q9H4G0	Q9H4G0 [790-813]		0	2485.23		66336.5	267305	364481	546473	604010	295228	449504	309147	262354	273902	222590	654264	1.07314e+06	305194	206917	135608	187464	449755	867406	444513	729507				Not Found	Peak Found	High	High	High	High	High	High	High	High	High	High	High
High	[K].GHVEIPNLSDENSVDEVEISVSLAK.[D]		Human	1	1	12	O95433	O95433 [101-125]		0	2680.33	326203	488223			532710	347961	1.15281e+06	951192	1.48427e+06	499601	332626	88520.3	1.34969e+06	1.47286e+06					192268	179879	88582.4	223998	290966	340787		High	High	Not Found	Not Found	Peak Found	High	High	High	High	High	High	Peak Found	High
High	[K].HSQFIGYPITLYLEKER.[E]		Human	1	1	4	P08238	P08238 [205-221]		1	2094.1			129582			69858.9	63900		578035		77747.1	661229	358968	439326				28840.1				116793				Not Found	Not Found	Peak Found	Not Found	Not Found	Peak Found	Peak Found	Not Found	High	Not Found	Peak Found	High	High
High	[K].EAGICYASIAMATDYDCWKEHEEAVSVDR.[V]	2xCarbamidomethyl [C5; C17]	Human	1	1	1	Q13126	Q13126 [207-235]		1	3376.46	58543	198484					295866	167645	463764	189590			116078	135741												Peak Found	Peak Found	Not Found	Not Found	Not Found	Not Found	Peak Found	Peak Found	High	Peak Found	Not Found	Not Found	Peak Found
High	[R].SHSTEPGLVLTLGQGDVGQLGLGENVMER.[K]		Human	1	1	4	P18754	P18754 [29-57]		0	2993.5	1.29076e+06	2.0524e+06	471206	383704	1.21493e+06	854020	1.9475e+06	1.91872e+06	3598735	1.47319e+06	1.76186e+06	634390	3.55962e+06	4.8455e+06	193142		158435	123863	435716	331096	868160	766643	655890	1.43628e+06		Peak Found	Peak Found	Peak Found	Peak Found	Peak Found	Peak Found	Peak Found	High	High	Peak Found	Peak Found	Peak Found	High
High	[R].VIHLSNLPHSGYSDSAVLK.[L]		Human	1	1	24	P43243	P43243 [497-515]		0	2037.08	887736	2.91439e+06	1.28199e+06	2.98798e+06	898523	2.43912e+06	3.91411e+06	4.54451e+06	2.85715e+06	1.86715e+06	2565789	2.00198e+06	1.64146e+06	6.82174e+06	1.14128e+06	872819	1.12144e+06	2360325	1.87428e+06	5.35381e+06	1.65629e+06	4.27785e+06	308437	828314		Peak Found	Peak Found	High	High	Peak Found	High	High	High	High	High	High	High	High
High	[R].VMTIPYQPMPASSPVICAGGQDR.[C]	1xCarbamidomethyl [C17]	Human	1	1	43	Q15365	Q15365 [178-200]		0	2475.18	2407731	6.21979e+06	1.62217e+06	2.77115e+06	2.0805e+06	2.82518e+06	3.58354e+06	5.32188e+06	7.66257e+06	4.91402e+06	6.55469e+06	2.92951e+06	4414578	8.45952e+06	2.51787e+06	1.75982e+06	1.20133e+06	2.18721e+06	2.65598e+06	6.97311e+06	714853	3.48587e+06	1.05719e+06	3.75735e+06		High	High	High	High	High	High	High	High	High	High	High	High	High
High	[R].AVLSSPAVTEQEVAQVASAILSLR.[R]		Human	1	1	17	Q13751	Q13751 [636-659]		0	2439.35	73180.4	168437	96184.2	107054	177625	227886	521223	544435	248174	91679.5	101311	187827	1074145	1.5637e+06	52660.8	17425.2	17827.7	4876.29	112787	169141	132776	314447	49264.4	112550		High	High	High	Peak Found	High	Peak Found	High	High	Peak Found	High	High	High	High
High	[K].NNRQPYAVSELAGHQTSAESWGTGR.[A]		Human	1	1	2	P36578	P36578 [47-71]		1	2716.28	498246	531344	122258	379255			254567	950721	297380	130255	984139	120646	193235	426599				129976			199588	686480		258621		Peak Found	Peak Found	Peak Found	Peak Found	Not Found	Not Found	Peak Found	Peak Found	Peak Found	Peak Found	High	Peak Found	Peak Found
High	[K].GTVLLADNVICPGAPDFLAHVR.[G]	1xCarbamidomethyl [C11]	Human	1	1	23	P21964	P21964 [213-234]		0	2335.22	924703	2.38521e+06	760883	963974	1.70943e+06	1.71397e+06	2230208	2.77235e+06	2.31665e+06	1.20667e+06	1.40502e+06	285132	1.51305e+06	2.75704e+06	388126	236642	145952	147921	779999	1.95836e+06	705774	1.72281e+06	585876	1.46074e+06		High	High	High	High	High	High	High	High	Peak Found	High	High	High	High
High	[K].QAQYLGMSCDGPFKPDHYRY.[-]	1xCarbamidomethyl [C9]	Human	1	1	7	P23526	P23526 [413-432]		1	2433.08	842563	901719		173033			449722	730762	1.43389e+06	626896	763859	366235	701430	1.99059e+06							488107	683464		145628		High	Peak Found	Not Found	Peak Found	Not Found	Not Found	Peak Found	High	High	High	High	Peak Found	Peak Found
High	[R].NENTFLDLTVQQIEHLNK.[T]		Human	1	1	19	Q16851	Q16851 [134-151]		0	2156.1	949663	1.92764e+06	1.07809e+06	1.35155e+06	714181	671216	697573	898535	1.80308e+06	1.13789e+06	1.25186e+06	561024	1.45963e+06	2.62247e+06	167325	96517	196035	123121	889190	1.77153e+06	890393	1.6974e+06	410985	939184		High	High	High	High	High	Peak Found	High	High	High	High	High	Peak Found	High
High	[K].EAAEAIEAEGATAPLTELLHSR.[N]		Human	1	1	13	P35222	P35222 [626-647]		0	2279.15		282157	239653	393147	767853	797810	403045	378477	436948	226711	260238	203898	655489	1.73423e+06	507260	399013	158285	185290	372245	794114	424334	946985				Not Found	Peak Found	High	High	High	High	High	High	High	Peak Found	Peak Found	High	High
High	[K].FEALAAHDALVELSGAMNTTACSLMK.[I]	1xCarbamidomethyl [C22]	Human	1	1	18	P07954	P07954 [312-337]		0	2751.32	190359	353835	127333	175249	181794	159555	233408	274393	491056	237066	202140	86961.4	748814	1.35412e+06	52090.9	27048.9	15143.7	8203.76	137601	251917	217403	629928	133028	451751		High	High	High	High	High	Peak Found	Peak Found	High	Peak Found	High	High	High	High
High	[R].NECDPALALLSDYVLHNSNTMR.[L]	1xCarbamidomethyl [C3]	Human	1	1	20	Q13200	Q13200 [457-478]		0	2533.18	228134	461545	326623	358672	1.67377e+06	1.44359e+06	1.16172e+06	1.21216e+06	1254960	554658	673252	815506	3.26597e+06	4713570	414697	217347	192058	201268	746862	1.31759e+06	1.36948e+06	2979821	105204	207767		Peak Found	High	Peak Found	High	High	High	High	High	High	High	High	Peak Found	High
High	[K].VVETDPSPYCIVAPDTVIHCEGEPIK.[R]	2xCarbamidomethyl [C10; C20]	Human	1	1	24	P55072	P55072 [165-190]		0	2925.4	339255	797470	734106	1.25985e+06	3.71257e+06	4327176	1.02529e+06	1550985	1.58985e+06	889659	1.19887e+06	894448	1.79569e+06	3759224	3.24027e+06	2.07654e+06	693310	1.3118e+06	1.03848e+06	2587758	1.57571e+06	3.86292e+06	135577	671333		High	High	High	High	High	High	High	High	High	High	High	High	High
High	[K].KHLEINPDHPIVETLR.[Q]		Human	1	1	24	P08238	P08238 [624-639]		1	1911.04	4.50616e+06	9.72845e+06	1.92329e+06	1.45271e+06	3.55487e+06	1.79798e+06	1.30847e+07	2.11214e+07	1.28631e+07	6.52989e+06	1.09431e+07	7.87528e+06	3.40184e+06	7.66699e+06	196065	111903	235241	607652	3.72893e+06	11887017	6.66011e+06	2.03612e+07	234444	637127		High	High	High	High	High	High	High	High	High	High	High	High	High
High	[R].VELSDVQNPAISITENVLHFK.[A]		Human	1	1	18	Q9P035	Q9P035 [23-43]		0	2353.24	358237	614172	292926	302673	649983	598966	844777	914732	869458	374151	654817	855102	1075888	2.00525e+06	198910	107581	242766	176205	703133	1.15775e+06	815960	1.90311e+06	285648	715354		Peak Found	Peak Found	High	Peak Found	High	Peak Found	High	High	High	High	High	High	High
High	[K].DLLPSDMAVALLEAQAGTGHIIDPATSAR.[L]		Human	1	1	35	Q15149	Q15149 [3184-3212]		0	2933.5	1.10554e+06	2.02061e+06	1.37917e+06	1.60993e+06	1.67625e+06	1.64508e+06	5305131	4869507	2.60247e+06	1.42071e+06	1.5589e+06	2662634	7785575	11437877	949247	531461	584284	449104	1.61667e+06	2.80528e+06	1.97885e+06	5.25248e+06	417244	1.04436e+06		High	Peak Found	High	High	Peak Found	Peak Found	High	High	High	High	High	High	High
High	[K].KLDEAVAEAHLGK.[L]		Human	1	1	46	P23526	P23526 [389-401]		1	1380.75	5482795	9.56309e+06	6.00103e+06	7.69375e+06	2.62228e+06	3.01328e+06	4.96866e+06	5.58877e+06	9.24588e+06	4.78328e+06	8141577	2.64019e+06	5597001	1.5458e+07	2.75924e+06	3.03273e+06	1.02232e+06	2.74295e+06	4.4266e+06	9.75796e+06	3.03974e+06	9.4405e+06	2.06165e+06	3.20201e+06		High	High	High	High	High	High	High	High	High	High	High	High	High
High	[K].LPDNVTFEEGALIEPLSVGIHACR.[R]	1xCarbamidomethyl [C23]	Human	1	1	9	Q00796	Q00796 [143-166]		0	2637.33	407626	499830			474221	454710	1.00871e+06	1.12746e+06	1088906	519498	453548	135680	989022	1517228	109969				233626	304462	126825	329147	218240	472692		High	Peak Found	Not Found	Not Found	High	Peak Found	High	High	High	Peak Found	Peak Found	Peak Found	High
High	[R].KLEEVLSTEGAEENGNSDKK.[K]		Human	1	1	12	O15355	O15355 [521-540]		2	2177.06	130628	294039			519852	343483	697735			376154		241636	380433	875303		120891	151524	198646	400390	440227	217846	590584	112789			Peak Found	High	Not Found	Not Found	High	Peak Found	High	High	High	High	Not Found	High	Peak Found
High	[K].MFLGDNAHLSIINEYLSQSYQK.[F]		Human	1	1	7	P46940	P46940 [1240-1261]		0	2571.25	95948.6	157254	22188.2	34808.1	95307.7	76543	804364	749043	239695	91261.8	80931.6	314259	1.10648e+06	1.94536e+06		6439.77	19860.1	26177.4	119034	166949	451458	1.03204e+06	24648.7	65176.1		Peak Found	Peak Found	Peak Found	Peak Found	Peak Found	Peak Found	High	High	Peak Found	Peak Found	Peak Found	High	High
High	[R].IECMLLCEGAAAVLDMVRPK.[A]	2xCarbamidomethyl [C3; C7]	Human	1	1	5	Q27J81	Q27J81 [718-737]		0	2276.13	16308.5	28422.1	5450.9		36236	38879.1	83675	84529.1	55421.5	33014.4	28714.6	51326.3	280335	373368	7213.39		5345.49	3579.95	56446.5	80416.4	81671.5	208640	7216.24	11895		Peak Found	Peak Found	Peak Found	Not Found	Peak Found	Peak Found	Peak Found	High	Peak Found	Peak Found	Peak Found	Peak Found	High
High	[R].LNFSHGTHEYHAETIK.[N]		Human	1	1	70	P14618	P14618 [74-89]		0	1883.9	8.66869e+06	1.30876e+07	10497660	7.80416e+06	5.57835e+06	4.6086e+06	5.3669e+06	6.20899e+06	3.41296e+07	5.94061e+06	21026494	3.70779e+06	2.43645e+07	81201048	996089	1.3035e+06	1.06472e+06	2.76649e+06	1.02345e+07	3.78118e+07	3.73051e+06	1.45596e+07	4.15825e+06	8.36009e+06		High	High	High	High	High	High	High	High	High	High	High	High	High
High	[K].ILDKCNEIINWLDKNQTAEK.[E]	1xCarbamidomethyl [C5]	Human	1	1	9	P11142	P11142 [570-589]		2	2445.24	969175	2.58648e+06	714399	470675	658220	238580	1.70167e+06	3.12738e+06	2.45239e+06	1.44831e+06	1.85803e+06	672075	499062	1.03047e+06			9515.42				584642	1.40354e+06		56919		Peak Found	High	High	Peak Found	Peak Found	Peak Found	High	High	High	High	High	Peak Found	Peak Found
High	[K].NGNHVANSPVSIMVVQSEIGDAR.[R]		Human	1	1	15	O75369	O75369 [1981-2003]		0	2394.18	371665		315659	514178	495924	426625	1.17065e+06	1.65041e+06	980335	679593	640067	1.28556e+06	1.58238e+06	3.33449e+06	322689	260387	322923	483037	838258	1.93737e+06	975491	2.52271e+06		325173		Peak Found	Not Found	Peak Found	Peak Found	Peak Found	Peak Found	High	High	High	High	High	High	High
High	[K].QKGADFLVTEVENGGSLGSK.[K]		Human	1	1	23	P14618	P14618 [187-206]		1	2036.03	2.13572e+06	4.49735e+06	2.34799e+06	3.01989e+06	2.13645e+06	1.9488e+06	3.13966e+06	3.66854e+06	5.38888e+06	4.28629e+06	4.82978e+06	1.95804e+06	3253237	8.17645e+06			554398	917808	287772		2.91673e+06	6.63101e+06	598068	1.80261e+06		High	High	High	Peak Found	High	Peak Found	High	High	High	High	High	High	High
High	[K].IPEIWEGHNIADYIDPAIMK.[K]		Human	1	1	16	Q9BZE4	Q9BZE4 [429-448]		0	2325.16	220379	368673	293013	441863	574626	576989	759214	823925	1.27535e+06	688596	739957	606591	538439	953547			75125.5	73661.3		391603	310221	797149	173978			Peak Found	High	Peak Found	High	High	High	High	High	High	High	High	High	High
High	[K].KHPDASVNFSEFSK.[K]		Human	1	1	41	P09429	P09429 [30-43]		1	1592.77	1.07978e+07	1.93753e+07	5.65161e+06	6.87606e+06	8978561	9.78363e+06	1.6338e+07	2.37252e+07	21953438	1.14416e+07	2.02989e+07	2.03531e+06	6.8244e+06	22916697	1.56535e+06	1.56743e+06	760072	2.45029e+06	7.90847e+06	1.8837e+07	5.98403e+06	1.75254e+07	6599531	1.38252e+07		High	High	High	High	High	High	High	High	High	High	High	High	High
High	[K].VILALGDYMGATCHACIGGTNVR.[N]	2xCarbamidomethyl [C13; C16]	Human	1	1	15	Q14240	Q14240 [120-142]		0	2449.18	431919		505864	383808			389088	426686	1.02577e+06	950566	670101	114957	982630	2.07885e+06					727160	1.19906e+06	392170	1.92969e+06	230118			High	Not Found	High	Peak Found	Not Found	Not Found	High	High	High	High	High	High	High
High	[R].TGVELGKPTHFTVNAK.[A]		Human	1	1	41	P21333	P21333 [885-900]		0	1698.92	4.91498e+06	1.01546e+07	5.72847e+06	7.6351e+06	3.60496e+06	5.99871e+06	9.36215e+06	1.08621e+07	9.73087e+06	5.03503e+06	8.53906e+06	8.94894e+06	8.1579e+06	22815968	3.65531e+06	3.99492e+06	4.30106e+06	8.74035e+06	7.36402e+06	1.54489e+07	5.37482e+06	1.41028e+07	1.06345e+06	2.77537e+06		High	High	High	High	High	High	High	High	High	High	High	High	High
High	[K].DVEDNCSLMYLNEATLLHNIK.[V]	1xCarbamidomethyl [C6]	Human	1	1	16	Q9UM54	Q9UM54 [58-78]		0	2492.18	87108.8	269193		201128	326424	298538	445232	487835	422080	208003	297630	335386	852240	1.57124e+06	110742	167883	183054	207467	673947	1.27653e+06	546586	1375745	47995.4			Peak Found	High	Not Found	Peak Found	High	High	High	High	High	High	Peak Found	High	High
High	[K].DITLTNDKPATAIGVIGNFTDAER.[R]		Human	1	1	15	P33176	P33176 [395-418]		0	2532.29	84787.9	221630	391914	455020	943113	758015	466351	546237	362554	258084	420422	342302	911863	1.38018e+06	663811	547574	243997	366076	694772	1221167	785664	1.69439e+06	30510.5	165847		High	Peak Found	High	Peak Found	High	High	Peak Found	High	Peak Found	High	High	Peak Found	Peak Found
High	[R].ALQRPSAAAPQAENGPAAAPAVAAPAATEAPK.[M]		Human	1	1	15	Q15020	Q15020 [919-950]		0	2965.55	296755	497498	402719	449579	405100	484908	753660	998284	603685	259328	478801	652718	559185	1.36171e+06	391531	421112	245448	640276	448175	1.1537e+06	314785	1.10796e+06		171567		Peak Found	High	High	High	High	Peak Found	High	High	High	High	High	Peak Found	High
High	[K].LLAALLEDEGGSGRPLLQAAK.[G]		Human	1	1	10	Q9Y490	Q9Y490 [593-613]		0	2122.19	213457	361292	217585	286172	201962	503462	497404	587019	274002	191231	312429	481645	1.22092e+06	2291723	229766	111912	132795	257865	352872	1063107	596023	1.31863e+06	53350.1	270254		High	High	High	Peak Found	High	Peak Found	Peak Found	Peak Found	Peak Found	Peak Found	Peak Found	Peak Found	High
High	[K].VVVHPLVLLSVVDHFNR.[I]		Human	1	1	14	P51665	P51665 [9-25]		0	1943.12	690464	1.2504e+06			180811	188000	2.70546e+06	3266796	2.97044e+06	1.02233e+06	1.03689e+06	823050	877813	1.9783e+06			13213.4	10389.1	103327	205714	381388	845842	108880	361928		Peak Found	Peak Found	Not Found	Not Found	Peak Found	Peak Found	High	High	High	High	High	Peak Found	High
High	[R].EYFGGFGEVESIELPMDNK.[T]		Human	1	1	31	Q14103	Q14103 [200-218]		0	2160.98	3.75772e+06	6.46374e+06	1.90158e+06	2.70306e+06	3.00619e+06	3.19565e+06	4.49492e+06	4.90362e+06	7.04338e+06	3.59798e+06	3.69693e+06	2.34648e+06	6.54649e+06	1.01317e+07	2.22298e+06	1.4204e+06	618627	708969	2.45878e+06	4.27936e+06	2.34007e+06	5459578	1.61706e+06	4.25903e+06		High	High	High	Peak Found	High	High	High	High	High	High	High	High	High
High	[K].NVLTHCDQMVNMYQDILTELSK.[E]	1xCarbamidomethyl [C6]	Human	1	1	6	O15327	O15327 [299-320]		0	2652.25	18794.3				57896.4		130482	133210	77029.2	18871.5		39359.1	305401	605300							68937.2	158731				Peak Found	Not Found	Not Found	Not Found	Peak Found	Not Found	High	High	Peak Found	Peak Found	Not Found	Peak Found	High
High	[K].GHNGWVTQIATTPQFPDMILSASR.[D]		Human	1	1	19	P63244	P63244 [13-36]		0	2627.3	2.69853e+06	5162323	395896	376360	1.33665e+06	1.26866e+06	4.66331e+06	4.14556e+06	7.4777e+06	3.3419e+06	3.60419e+06	236344	3.07309e+06	5.06953e+06	168506	58444.7	77094.7	63789.5	1.87157e+06	2.89545e+06	1.80547e+06	4.18591e+06	1.66187e+06	3.97436e+06		High	High	Peak Found	High	High	High	High	High	High	High	High	High	Peak Found
High	[K].EAGFPPGVVNIVPGFGPTVGAAISSHPQINK.[I]		Human	1	1	52	P47895	P47895 [222-252]		0	3057.62	4.53616e+06	6.82468e+06	3.39531e+06	4.53526e+06	4.2297e+06	5.09117e+06	4.90902e+06	5.78476e+06	6.78553e+06	4.92159e+06	4.28392e+06	2.38381e+06	5.13621e+06	8.34979e+06	1.04003e+06	633438	982631	896004	3.06169e+06	4438494	2.44571e+06	5.83844e+06	2.46182e+06	7.15415e+06		High	High	High	High	High	High	High	High	High	High	High	High	High
High	[R].CVLLSNLSSTSHVPEVDPGSAELQK.[V]	1xCarbamidomethyl [C1]	Human	1	1	21	P49327	P49327 [1471-1495]		0	2667.33	1.67527e+06	2.71736e+06	1.8441e+06	3.22274e+06	2.67268e+06	2.76939e+06	4.34764e+06	4.83558e+06	5.10278e+06	3.24353e+06	2.62974e+06	7.31042e+06	5.24646e+06	1.14039e+07	1.91484e+06	1388473	1.83116e+06	3.06683e+06	5.55865e+06	1.1451e+07	4.53347e+06	1.13874e+07	476003	1.49147e+06		High	Peak Found	High	High	High	High	High	High	High	Peak Found	Peak Found	High	High
High	[K].ETKPEPMEEDLPENKK.[Q]		Human	1	1	18	P31948	P31948 [208-223]		1	1913.92	1.96796e+06	5.2166e+06	1.9139e+06	5.76081e+06	942717	1.89435e+06	1.58543e+06	2.44185e+06	6.54178e+06	4.68168e+06	1946882	2.02103e+06	2.90094e+06	9.77431e+06		458599	687766	2.17041e+06	2.63819e+06	3.87072e+06	2.23098e+06	4.84768e+06	1.45997e+06	3.2581e+06		Peak Found	High	Peak Found	High	Peak Found	High	Peak Found	Peak Found	High	High	Peak Found	High	High
High	[KR].VTIAQGGVLPNIQAVLLPK.[K]		Human	2	10	111	Q7L7L0; Q99878	Q7L7L0 [101-119]; Q99878 [101-119]		0	1931.17	56268735	116817340	4.3484e+07	63364972	134116236	167048908	118459376	128444920	83171930	5.55687e+07	5.31748e+07	2.19781e+07	92197149	131168512	3.66081e+07	2.88568e+07	1.62411e+07	1.7682e+07	4.69707e+07	96020454	49082002	130398592	2.34736e+07	67934944	Shared	High	High	High	High	High	High	High	High	High	High	High	High	High
High	[R].MGVEAVIALLEATPDTPACVVSLNGNHAVR.[L]	1xCarbamidomethyl [C19]	Human	1	1	11	Q01813	Q01813 [325-354]		0	3104.59	204362	290709	70998.4	35994.3	1.03474e+06	744086	2.6955e+06	2.14583e+06	2.503e+06	564573	385348	397675	2.21407e+06	3.31993e+06	17406.2	2207.15	9742.54	7276.16	148273	232938	222235	419237	88344.7	212941		Peak Found	Peak Found	Peak Found	Peak Found	Peak Found	Peak Found	High	Peak Found	High	Peak Found	High	High	High
High	[K].TITGFQTHTTPVLLAHGER.[A]		Human	1	1	18	Q13200	Q13200 [861-879]		0	2079.1	873382	855173	518266	1.01169e+06	1.49276e+06	1.77724e+06	1.52477e+06	1.85502e+06	1.51018e+06	1.2839e+06	1.23777e+06	890853	1.07719e+06	4.14618e+06	551890	444547	591078	1.00683e+06	556688	1.37595e+06	489732	1.81701e+06	130474	552677		Peak Found	High	Peak Found	High	Peak Found	High	High	High	High	Peak Found	High	Peak Found	High
High	[K].SALSGHLETVILGLLKTPAQYDASELK.[A]		Human	1	2	8	P07355	P07355 [89-115]		1	2854.56	186410	559944			446465	297433	4.87755e+06	4.62835e+06	5.06673e+06	2.10699e+06	366804	317525	1.61887e+06	2.66776e+06							235837	426941	31915.9			Peak Found	Peak Found	Not Found	Not Found	High	Peak Found	High	High	High	Peak Found	High	Peak Found	High
High	[K].DELHIVEAEAMNYEGSPIKVTLATLK.[M]		Human	1	1	12	P06748	P06748 [55-80]		1	2871.48	684792	983092	144786	139947	586808	542705	834428	1.19011e+06	802470	948175	907420	1.01955e+06	1.1146e+06	1.49701e+06	125735	55956.4	26742.6	24440	45639.7		185249	328477	222373	570088		Peak Found	High	Peak Found	Peak Found	High	Peak Found	High	High	High	High	High	High	High
High	[R].TVSLGAGAKDELHIVEAEAMNYEGSPIKVTLATLK.[M]		Human	1	1	3	P06748	P06748 [46-80]		2	3655.93		32398.6					1.34809e+06	1.42779e+06	1.08435e+06	365999		224207	85524.7	123651		13242.6		6709.95								Not Found	Peak Found	Not Found	Not Found	Not Found	Not Found	Peak Found	Peak Found	High	High	Not Found	Peak Found	Peak Found
High	[K].IPEINSSDMSAHVTSPSGR.[V]		Human	1	1	25	O75369	O75369 [2121-2139]		0	1984.94	959330	2.13281e+06	1.25863e+06	2.78391e+06	1.22814e+06	1.55182e+06	2.46783e+06	3.14009e+06	1.99515e+06	1.50766e+06	2.14191e+06	2.95068e+06	2.80416e+06	6.65432e+06	1.53867e+06	1.27308e+06	1.24529e+06	2.75401e+06	2.42744e+06	6.16927e+06	1.78082e+06	5.03495e+06	338362	854981		High	High	High	High	High	Peak Found	High	High	High	High	High	High	High
High	[R].SLLTEADAGHTEFTDEVYQNESR.[Y]		Human	1	1	22	Q9NZM1	Q9NZM1 [918-940]		0	2612.17	430820	850462	496593	1073396	798946	983700	1469840	1746846	1.17103e+06	831742	1.12633e+06	2.06356e+06	1.73162e+06	3.97549e+06	773103	748424	850901	1.42773e+06	1.77551e+06	3.21217e+06	1.36284e+06	3.09689e+06	230749	443875		High	High	High	High	Peak Found	High	High	High	High	High	High	High	High
High	[R].ERLEQQVPVNQVFGQDEMIDVIGVTK.[G]		Human	1	1	17	P39023	P39023 [199-224]		1	2971.52	1285964	2.32624e+06	1.53701e+06	1893466	750720	785957	1.26138e+06	1.2278e+06	2752221	1.45517e+06	1660653	777865	3.92703e+06	7572284	242614	173660	182985	129159	1.03214e+06	1.46227e+06	1.29219e+06	2729839	457837	1.10858e+06		High	High	High	High	High	Peak Found	High	High	High	High	High	Peak Found	High
High	[R].RAPSVANVGSHCDLSLK.[I]	1xCarbamidomethyl [C12]	Human	1	1	2	P21333	P21333 [2149-2165]		1	1810.92	125761	341850	501414				512774	829662	409094			539744	628863	2.10905e+06	154281	161608	278806	573101	821050		269663	856244				Peak Found	Peak Found	Peak Found	Not Found	Not Found	Not Found	Peak Found	High	Peak Found	Not Found	Not Found	Peak Found	Peak Found
High	[R].GAEILADTFKDYAVSTVPVADGLHLK.[S]		Human	1	1	13	O94760	O94760 [150-175]		1	2730.43	366584	584840	114414	113426	395232	314568	852190	737007	992821	537845	610870	213346	719916	1.14408e+06	92315.1	43500.2	81699.5	57708	164994	256839	113870	224365	72624.4	99223.7		High	High	Peak Found	Peak Found	High	High	High	High	High	High	High	High	High
High	[R].DTSQSDKDLDDALDKLSDSLGQR.[Q]		Human	1	1	13	P20810	P20810 [559-581]		2	2522.19	447883	662337	516776	553933	1.03281e+06	698462	1.1586e+06	1.2262e+06	789615	579913	645596	756437	1.85341e+06	3.65059e+06	716970	522568	476729	583237	565134	1.33415e+06	424240	800189				High	High	Peak Found	Peak Found	High	High	High	Peak Found	High	High	Peak Found	High	High
High	[R].GVAALTSDPAVQAIVLDTASDVLDK.[A]		Human	1	1	17	Q9Y490	Q9Y490 [1137-1161]		0	2469.31	133020	258928	137699	227926	274331	330701	529328	600324	369067	231142	228480	533366	1.05819e+06	1.80038e+06	182048	140047	170046	225705	342753	610186	301567	830322	44388.5	182150		High	High	High	Peak Found	Peak Found	Peak Found	High	Peak Found	Peak Found	High	Peak Found	High	High
High	[R].TATVGGAMMGSTHIYDMSTVMSR.[K]		Human	1	1	7	Q13435	Q13435 [792-814]		0	2404.08		362063		185869	343400	268128	530429	473453	350069	294769	338437	424359	885250	1.71792e+06	214775	188283	227605	221759	435389	792818	313328	1.08771e+06	43721.7			Not Found	Peak Found	Not Found	Peak Found	Peak Found	Peak Found	High	Peak Found	High	Peak Found	Peak Found	High	Peak Found
High	[R].LTESPCALVASQYGWSGNMER.[I]	1xCarbamidomethyl [C6]	Human	1	1	40	P14625	P14625 [640-660]		0	2356.07	1.50989e+06	3.41041e+06	2.60712e+06	4.51761e+06	8.41117e+06	9.77565e+06	4.91932e+06	5.88552e+06	5572695	3.26325e+06	4.2184e+06	3.51957e+06	10269107	18740574	5.75538e+06	4728162	1.87434e+06	3.42488e+06	6.3387e+06	14218171	4.92477e+06	1.29918e+07	560955	1.26802e+06		Peak Found	High	High	High	High	High	High	High	High	High	High	High	High
High	[R].SEAEEAITSFNGHKPPGSSEPITVK.[F]		Human	1	1	23	Q15717	Q15717 [158-182]		0	2612.28	2.29875e+06	4.15869e+06	967307	1.6587e+06	1965780	2.84824e+06	3.2035e+06	4.33305e+06	6.23077e+06	3.62712e+06	4.4813e+06	108382	641546	2253945	525531	505341	646631	1.37591e+06	2.2058e+06	6.86027e+06	769658	3.66649e+06	1.87311e+06	5440517		High	High	High	High	High	High	High	High	High	High	High	Peak Found	High
High	[R].LGEINVIGEPFLNVNCEHIK.[S]	1xCarbamidomethyl [C16]	Human	1	1	24	P33991	P33991 [197-216]		0	2295.18	357914	916989	563125	645275	1557513	1.37043e+06	1.11399e+06	1.22942e+06	1207846	627778	692103	755933	2048394	4.57602e+06	740404	614152	514850	503349	957621	2082251	956814	2.30905e+06	113706	349887		High	High	High	High	High	High	High	High	High	High	Peak Found	High	High
High	[R].CSEGSFLLTTFPRPVTVEPMDQLDDEEGLPEK.[L]	1xCarbamidomethyl [C1]	Human	1	1	13	Q15233	Q15233 [208-239]		0	3636.71	1.84838e+06	2.78055e+06	1.22225e+06	1.40989e+06	1.44282e+06	1278262	1.08118e+06	1.05544e+06	4.02747e+06	2.14041e+06	2.43646e+06	1.28165e+06	4.363e+06	6.69531e+06	221329	151038	257890	298290	626886	1.06749e+06	1.59857e+06	3.48771e+06	741540	1.65798e+06		Peak Found	Peak Found	Peak Found	High	Peak Found	Peak Found	High	Peak Found	High	High	Peak Found	Peak Found	High
High	[K].VQHQDALQISDVVMASLLR.[M]		Human	1	1	21	Q14974	Q14974 [595-613]		0	2123.13	183767	209351	97405.9	104470	780033	579625	939590	957498	751182	388858	300528	239592	2.48063e+06	4.08565e+06	127804	50339.8	72269.2	55666.6	458917	834462	609729	1.26536e+06	104238	235032		High	High	Peak Found	Peak Found	High	High	High	High	Peak Found	High	High	High	High
High	[R].GITNLCVIGGDGSLTGANLFRK.[E]	1xCarbamidomethyl [C6]	Human	1	1	5	Q01813	Q01813 [118-139]		1	2263.19	274075	452638	155369	216858	335733	280767	697220	763950	653518	271843	405079	487974			18873.7	18724.3	68974.9	62897.3	33170.2		140907	328651	43880.6	85500.2		Peak Found	Peak Found	Peak Found	Peak Found	Peak Found	Peak Found	High	High	Peak Found	High	Peak Found	High	Not Found
High	[K].AGGSASAMLQPLLDNQVGFK.[N]		Human	1	1	46	P20618	P20618 [165-184]		0	2004.02	2.82824e+06	5.73423e+06	3.50084e+06	4.77252e+06	5.38519e+06	5.88222e+06	5.54631e+06	7.10385e+06	8.61064e+06	6.04567e+06	6.27794e+06	1.03861e+06	3.57169e+06	6.9836e+06	2.28481e+06	2.10596e+06	867541	1.0409e+06	2.38422e+06	5.45856e+06	1.92949e+06	5.17537e+06	2.02903e+06	5.39268e+06		High	High	High	High	High	High	High	High	High	High	High	High	High
High	[K].GLGLGANLTEAQALTPTGPSR.[M]		Human	1	1	19	Q92917	Q92917 [202-222]		0	2024.08	503571	985881	693712	1.08411e+06	453096	540303	395622	497178	1.21656e+06	797328	1.03262e+06	451882	533592	1.20287e+06	184369	106325	160002	236314	286885	869799	390722	937427	251419	636749		High	High	High	High	Peak Found	High	High	High	High	High	High	High	High
High	[R].LSFQHDPETSVLVLR.[K]		Human	1	1	37	Q14697	Q14697 [915-929]		0	1740.93	2.09934e+06	5.05291e+06	2.96753e+06	4.31546e+06	5.96398e+06	6.11799e+06	5.22388e+06	6727296	4.55469e+06	4.01792e+06	3.88407e+06	3531108	5.96605e+06	1.57921e+07	2.6088e+06	2.91729e+06	1.77399e+06	2.96882e+06	4.61605e+06	8.84677e+06	4.45321e+06	8.98284e+06	858911	2.20903e+06		High	High	High	High	High	High	High	High	High	High	High	High	High
High	[K].HSQAVEELAEQLEQTK.[R]		Human	1	1	47	P35579	P35579 [1194-1209]		0	1839.91	1.51818e+06	4.13873e+06	3357405	4.17231e+06	4.54315e+06	5.38738e+06	6.82142e+06	8.72806e+06	6.85975e+06	5.05085e+06	6.05674e+06	8477024	8.03165e+06	20515748	2.66347e+06	2.47392e+06	2.95007e+06	4.46528e+06	7.44553e+06	1.61861e+07	5.50095e+06	1.52505e+07	1.01624e+06	2.35755e+06		High	High	High	High	High	High	High	High	High	High	High	High	High
High	[K].IQFHNVKPEYLDAYNSLTEAVLPK.[L]		Human	1	1	14	Q9BPW8	Q9BPW8 [74-97]		0	2789.45	1.80782e+06	2815830	244913	384054	776157	484265	2.62776e+06	3.01768e+06	4684646	2.38383e+06	2.54309e+06	209271	1.65386e+06	3717257	46355.4	8834.16	85002.5	37906.9	738413	2.08728e+06	1.32364e+06	2.35875e+06	718505	2.23781e+06		Peak Found	High	Peak Found	Peak Found	Peak Found	Peak Found	High	High	High	High	High	Peak Found	High
High	[R].TELFIAAEGIHTGQFVYCGK.[K]	1xCarbamidomethyl [C18]	Human	1	1	29	P62917	P62917 [73-92]		0	2241.1	1.10809e+06	2.11138e+06	169626	185424	1.12367e+06	655119	2.44599e+06	2.54264e+06	3.88305e+06	2.88957e+06	3.46892e+06		657386	1.64623e+06	98674.8	22833.1	52856.1		1.23581e+06	1.74545e+06	603280	1.99019e+06	1.28233e+06	3.58085e+06		High	High	Peak Found	Peak Found	High	High	High	High	High	High	High	Not Found	High
High	[R].LATYGITVAELTGDHQLCK.[E]	1xCarbamidomethyl [C18]	Human	1	1	8	O75643	O75643 [559-577]		0	2090.06					84543.2	145915	174678	393655				235762	304510	973313			82365.4	44716.7	431428	1.14183e+06	480660	1.2687e+06		76050.8		Not Found	Not Found	Not Found	Not Found	Peak Found	High	Peak Found	Peak Found	Not Found	Not Found	Not Found	Peak Found	Peak Found
High	[K].KDVDEAYMNKVELESR.[L]		Human	1	1	13	P05787	P05787 [198-213]		2	1925.93	929529	1.6044e+06	894451	1.46306e+06	604647	599347	1.17874e+06	1.30853e+06	1.91472e+06	1.09354e+06	1.54936e+06	568891	906076	3239114		161108	261222	598122	187254	373593	218356	618489	216406	489985		High	Peak Found	High	Peak Found	High	Peak Found	High	Peak Found	High	High	High	High	High
High	[R].KHPDADSLYVEEVDVGEIAPR.[T]		Human	1	1	4	Q12904	Q12904 [167-187]		1	2339.15		501704											513607	1.29943e+06												High	High	Not Found	Not Found	Not Found	Not Found	Not Found	Not Found	Not Found	Not Found	Not Found	Not Found	High
High	[R].ALGALVDSCAPGLCPDWDSWDASKPVTNAR.[E]	2xCarbamidomethyl [C9; C14]	Human	1	1	17	P21333	P21333 [197-226]		0	3229.5	2.10173e+06	4.73859e+06	2.17246e+06	2994006	2.46342e+06	2.42841e+06	5651954	5969370	5053337	2.82132e+06	3.35934e+06	4.92996e+06	7.4568e+06	13384981	1.41854e+06	929632	999459	1.20003e+06	3405695	5.67295e+06	3.08351e+06	7445326	394489	820590		High	High	Peak Found	High	High	Peak Found	High	High	High	High	High	Peak Found	High
High	[R].APDEPQQAQVPHVWGWEVAGAPALR.[L]		Human	1	1	19	Q8IVT2	Q8IVT2 [513-537]		0	2709.35	173897	358906	338510	561956	709576	706140	722554	774175	1.04374e+06	751951	664152	441725	941259	1676331	380663	111901	116346	116797	392850	984637	300296	645668				Peak Found	High	High	Peak Found	High	High	High	High	High	High	High	High	High
High	[K].GVVPLAGTNGETTTQGLDGLSER.[C]		Human	1	1	48	P04075	P04075 [112-134]		0	2272.14	3.22684e+07	71297356	1.50835e+07	25852527	38321313	46694063	4.82545e+07	6.88223e+07	7.88964e+07	4.94657e+07	6.3531e+07	2.57513e+07	3.12914e+07	7.52942e+07	1.40817e+07	1.50392e+07	13564590	31594641	3.64597e+07	8.62329e+07	1.80949e+07	4.5198e+07	16234873	51171583		High	High	Peak Found	High	High	High	High	High	High	High	High	High	High
High	[R].GPPQEEEEEEDEEEEATKEDAEAPGIR.[D]		Human	1	1	21	P51858	P51858 [209-235]		1	3042.28	1.31005e+06	2.56085e+06	719543	913486	556169	922114	877721	1.0619e+06	2.27803e+06	1.68864e+06	2.98023e+06	1.373e+06	2359632	4860931	805009	817703	348923	813606	1.29132e+06	4860428	1.08981e+06	2.60769e+06	498098	1.01019e+06		Peak Found	High	Peak Found	High	Peak Found	High	High	High	High	High	High	High	High
High	[R].IMRPTDVPDTGLLCDLLWSDPDKDVQGWGENDR.[G]	1xCarbamidomethyl [C14]	Human	1	1	1	P62140	P62140 [188-220]		1	3813.78							110739		531010	141825			267604	180265												Not Found	Not Found	Not Found	Not Found	Not Found	Not Found	Peak Found	Not Found	High	Peak Found	Not Found	Not Found	Peak Found
High	[K].AATGEEVSAEDLGGADLHCR.[K]	1xCarbamidomethyl [C19]	Human	1	1	25	Q9HCC0	Q9HCC0 [249-268]		0	2057.92	683873	1.46821e+06	1.00928e+06	1.76199e+06	438092	790167	382025	461519	1.08097e+06	814531	1264520	519625	371354	1.2399e+06	180122	183058	292577	670870	767524	2.28274e+06	311629	898795	616678	1120290		High	High	High	High	High	High	High	Peak Found	High	High	High	High	High
High	[K].WDHSLAWDVPAAEDFPNGSGSPSAAIYNIDTSSESPDHYLVDHTLDGR.[V]		Human	1	1	1	P49327	P49327 [836-883]		0	5212.35							798046	659609	625634	25943.9		318848	184749	277439							20060.3	58020.3				Not Found	Not Found	Not Found	Not Found	Not Found	Not Found	Peak Found	Peak Found	High	Peak Found	Not Found	Peak Found	Peak Found
High	[K].VGTGEPCCDWVGDEGAGHFVK.[M]	2xCarbamidomethyl [C7; C8]	Human	1	1	27	P52209	P52209 [164-184]		0	2276.97	5.31257e+06	8.58772e+06	3.19845e+06	7.44569e+06	2.66095e+06	3.62742e+06	3.66041e+06	5.08674e+06	6.97882e+06	3489025	5.50538e+06	1.9039e+06	4.50039e+06	9.71602e+06	1.54209e+06	1.28157e+06	865368	1.898e+06	2.65296e+06	7.55634e+06	2.42719e+06	6.31432e+06	1.56408e+06	4.10881e+06		High	High	High	High	High	High	High	High	High	High	High	High	High
High	[K].TYGADLASVDFQHASEDAR.[K]		Human	1	1	31	P30740	P30740 [111-129]		0	2052.93	1.55024e+06	3.0055e+06	644403	1.02311e+06	970545	1.2392e+06	1.69449e+06	2.13607e+06	2.56842e+06	1.60643e+06	1.76169e+06	810235	1.72085e+06	4.18194e+06	765411	700077	303649	625353	1.29519e+06	3.29398e+06	1.23612e+06	3.28933e+06	637731	1.46412e+06		High	High	High	Peak Found	High	High	High	High	High	High	High	High	High
High	[R].VPTQPHAPIPTFGQTIQTTVDR.[G]		Human	1	1	5	Q16787	Q16787 [2611-2632]		0	2404.26	103298	280394	127609	211106	152439	125487			79337.4	126983	231125		199007	588914					187073	189622	191949	451211				Peak Found	High	Peak Found	Peak Found	Peak Found	Peak Found	Not Found	Not Found	Peak Found	Peak Found	Peak Found	Not Found	High
High	[K].ASASGSGAQVGGPISSGSSASSVTVTR.[S]		Human	1	1	42	P02545	P02545 [598-624]		0	2365.16	2.02276e+06	4386962	7.79399e+06	13605762	5.36824e+06	7.64661e+06	5.66468e+06	8030455	1.03314e+07	5.83097e+06	1.00777e+07	4524966	4.11955e+06	1.00688e+07	1.72278e+06	1.51216e+06	2.06217e+06	4.99104e+06	4.40212e+06	9.52659e+06	2606635	7.47606e+06	1.7839e+06	3.88362e+06		High	High	High	High	High	High	High	High	High	High	High	High	High
High	[R].IPGMLIIDTPGHESFSNLR.[N]		Human	1	1	19	O60841	O60841 [695-713]		0	2097.08	129529	271397	102912	155697	205746	176462	500754	664499		222835	199085	817002	1.27643e+06	3.05798e+06	159157	46521.4	163101	262645	502383	1.29712e+06	597371	1.63683e+06	64145.1	127847		High	High	High	Peak Found	Peak Found	Peak Found	High	High	Not Found	High	High	High	High
High	[R].VLSEDEEDVDFDIIHNANDTFTVK.[Y]		Human	1	1	20	O75369	O75369 [787-810]		0	2765.28	700594	1.55061e+06	919446	1.25735e+06	1.05194e+06	1.27689e+06	2.13321e+06	2389864	1413827	707034	909136	1.71336e+06	2829875	4305366	965768	857042	613363	641841	1159091	2213208	1.25134e+06	2888536	303534	678204		High	High	High	High	High	Peak Found	Peak Found	High	High	High	High	Peak Found	High
High	[K].LELVHHGPMAVAFEVYDDFLHYK.[K]		Human	1	1	1	P53634	P53634 [362-384]		0	2730.34							152119	48701.3	337734																	Not Found	Not Found	Not Found	Not Found	Not Found	Not Found	Peak Found	Peak Found	High	Not Found	Not Found	Not Found	Not Found
High	[K].STANKYQVFFFGTHETAFLGPK.[D]		Human	1	1	4	P51858	P51858 [40-61]		1	2490.25	1.55705e+06	3.07343e+06	1.61586e+06	2.07194e+06	1.23403e+06	1.25017e+06	2.15536e+06	2.68759e+06	3.63811e+06	2.00274e+06	2.49324e+06	1.50133e+06	950681	2.1998e+06	367379	327640	318506	476250	1.29856e+06	2.60583e+06	921149	3.04481e+06	620651	1.81105e+06		Peak Found	Peak Found	Peak Found	Peak Found	Peak Found	Peak Found	High	High	High	Peak Found	Peak Found	Peak Found	Peak Found
High	[K].TLVQQLYTTLCIEQHQLNK.[E]	1xCarbamidomethyl [C11]	Human	1	1	16	Q8NE86	Q8NE86 [181-199]		0	2330.22	413658	666418	77625.9	80765	371305	381802	454884	798915	1.16133e+06	330037	716911	114354	473996	924534			43899.6	22597.3	392308	579639	272140	637121	341590	866080		High	High	Peak Found	Peak Found	High	Peak Found	High	High	High	High	High	High	Peak Found
High	[R].LQLNGNLQLELAQVLAQERPK.[L]		Human	1	1	13	P49327	P49327 [1188-1208]		0	2375.34	235729	365823	59901.2	64210.9	636770	473614	2.10922e+06	1.71624e+06	1.57762e+06	447616	532739	531424	2.59683e+06	4319727	48260.8	20449.9	63082.2	44350.6	474186	565429	290510	370074	99448.6	210067		High	Peak Found	Peak Found	Peak Found	High	High	High	High	High	Peak Found	Peak Found	High	High
High	[R].TTHYTPLACGSNPLKR.[E]	1xCarbamidomethyl [C9]	Human	1	1	7	O60832	O60832 [66-81]		1	1815.92	651867	1.11693e+06	1.0715e+06	496489	591602	321934	759125	955681	1302707	1.04632e+06	1.3677e+06	618882	768257	2.68073e+06			103256	230736	405114	1.26608e+06	528667	904947		322434		Peak Found	Peak Found	High	High	Peak Found	High	Peak Found	Peak Found	Peak Found	High	Peak Found	Peak Found	High
High	[R].DQAVFPQNGLVVSSVDVQSVEPVDQR.[T]		Human	1	1	18	Q14764	Q14764 [624-649]		0	2812.41	291362	476586	338119	555058	982370	1.04768e+06	689486	762887	494471	400118	402929	426044	1.42549e+06	2.20944e+06	1.13712e+06	899645	352924	146238	556779	851857	622364	1.2429e+06	69938.2	368478		Peak Found	High	High	High	High	High	High	High	High	High	Peak Found	High	High
High	[K].TSPVADAAGWVDVDKETLQHR.[R]		Human	1	1	18	Q9Y6N5	Q9Y6N5 [306-326]		1	2295.14	1.90952e+06	3.57209e+06	1.47019e+06	1969308	1.07851e+06	1.40488e+06	1.31724e+06	1.56656e+06	2.92072e+06	2.01231e+06	2.06149e+06	1.36086e+06	1.70578e+06	4662681	222410	279110	236788	588424	1.7201e+06	3.22486e+06	956768	3.13812e+06	305218	973788		High	Peak Found	High	High	High	High	Peak Found	Peak Found	High	High	High	Peak Found	High
High	[R].NPVNYFAEVEQIAFDPSNMPPGIEASPDK.[M]		Human	1	1	6	P04040	P04040 [321-349]		0	3176.49	104879	110697	33145.1	84868.1	72326.4	113750	59846.8	74327.4	254148	104411	66481.4	77789.5	153862	387878	6530.31	6998.48	11917.5		13063.8	27993.9	34652.8	225412	78626.2	318598		Peak Found	Peak Found	High	Peak Found	Peak Found	Peak Found	Peak Found	Peak Found	Peak Found	High	Peak Found	High	Peak Found
High	[K].IREYFGGFGEVESIELPMDNK.[T]		Human	1	1	11	Q14103	Q14103 [198-218]		1	2430.16	879769	1.60918e+06	190075	130544	645469	596687	1.511e+06	1.11701e+06	2.36181e+06	1.19457e+06	1.1903e+06	487794	2.51736e+06	3.94924e+06	95286.2	33090.5	55034	13889.6	293951	496138	619580	992252	317603	498274		High	High	Peak Found	Peak Found	Peak Found	High	High	High	High	Peak Found	Peak Found	High	High
High	[K].LASVPAGGAVAVSAAPGSAAPAAGSAPAAAEEK.[K]		Human	1	1	22	P05387	P05387 [62-94]		0	2774.43	2859907	7.15017e+06	1.17572e+06	3.23143e+06	5.32762e+06	7.41351e+06	3287024	5509589	3.43835e+06	2.04029e+06	2.37566e+06	1.68889e+06	3.40057e+06	5.48921e+06	1.64742e+06	1.71645e+06	1.1353e+06	2209221	2.31682e+06	6.4812e+06	2.65057e+06	8706903	1.13572e+06	2.92312e+06		High	High	High	High	High	High	High	High	High	Peak Found	High	High	High
High	[R].QLALETIDINKDPYFMK.[N]		Human	1	1	16	Q15428	Q15428 [32-48]		1	2039.05	427282	864393	1.57248e+06	1.57644e+06	984110	1.03136e+06	775849	1.04524e+06	2.99802e+06	1.82277e+06	2.04254e+06	1.36283e+06	886213		169062	136062	328665	451024	1022665	1.76296e+06	719429	1.64152e+06	403616	1.03375e+06		High	High	High	High	High	High	Peak Found	Peak Found	Peak Found	High	High	High	Peak Found
High	[R].YLALESMCTLASSEFSHEAVK.[T]	1xCarbamidomethyl [C8]	Human	2	2	9	O95782; O94973	O95782 [347-367]; O94973 [346-366]		0	2373.11		177844	154140	172953	576728	623269	435263	398051	590775	265477	225050	291662	1.13589e+06	2381461	317112	228616	142749	213232	500283	1.12407e+06	705466	1.73751e+06	47976.1	103908	Shared	Not Found	Peak Found	High	Peak Found	High	High	Peak Found	High	Peak Found	High	Peak Found	Peak Found	High
High	[K].AVAAAAAAAVTPAAIAAATTTLAQEEPVAAPEPK.[K]		Human	1	1	13	Q8IYB3	Q8IYB3 [836-869]		0	3114.67	107410	163762	114545	240742	140028	224161	276934	306500	274886	179760	168843	256493	511888	783154	157244	130759	79624.1	131728	181524	451652	180970	488030	35106.8	91349.3		High	Peak Found	Peak Found	High	Peak Found	Peak Found	High	High	High	High	Peak Found	High	High
High	[K].ETFASTASQLHSNVVNYVQQIVAPK.[G]		Human	1	1	16	Q9H4A4	Q9H4A4 [624-648]		0	2731.4	411413	496604	773830	1.06554e+06	1.04838e+06	1.05609e+06	1.03869e+06	1.10723e+06	1975813	1.20502e+06	1.49257e+06	808875	1.42933e+06	2652014	104101	55243.4	130696	171092	395549	660785	540928	1144886	400486	963220		High	Peak Found	High	High	High	High	High	Peak Found	High	High	High	High	Peak Found
High	[R].HQIVEVAGDDKYGR.[K]		Human	1	1	3	Q07960	Q07960 [70-83]		1	1586.79	874112	1.76117e+06		1.95605e+06		1479006	1.02272e+06	1.72321e+06	2.2114e+06	1.14691e+06	1.00903e+06	317950	282611	821676	508590	659159	184424	691382	545492	2.22847e+06	356078	2.51394e+06	218232	1.51083e+06		Peak Found	High	Not Found	Peak Found	Not Found	Peak Found	Peak Found	High	High	Peak Found	Peak Found	Peak Found	Peak Found
High	[K].THINIVVIGHVDSGK.[S]		Human	2	3	324	Q05639; P68104	Q05639 [6-20]; P68104 [6-20]		0	1588.88	1.53228e+07	3.386e+07	1.37428e+07	1.65824e+07	1.77854e+07	1.41844e+07	2.64334e+07	3.47693e+07	6.26373e+07	4.25956e+07	5.65527e+07	1.36366e+07	2.83699e+07	7.62982e+07	2.45406e+06	1.41643e+06	2.59493e+06	3.62023e+06	2.0541e+07	2.86201e+07	1.51303e+07	4.32107e+07	1.15184e+07	1.78245e+07	Shared	High	High	High	High	High	High	High	High	High	High	High	High	High
High	[R].KDGNASGTTLLEALDCILPPTRPTDKPLRLPLQDVYK.[I]	1xCarbamidomethyl [C16]	Human	1	2	2	P68104	P68104 [219-255]		2	4106.2							528261	441007	600200			116475		1.57673e+06												Not Found	Not Found	Not Found	Not Found	Not Found	Not Found	Peak Found	Peak Found	High	Not Found	Not Found	Peak Found	Not Found
High	[R].LQAALDDEEAGGRPAMEPGNGSLDLGGDSAGR.[S]		Human	1	1	23	Q00839	Q00839 [38-69]		0	3126.44	2.80272e+06	5.83682e+06	3644587	5.09821e+06	6163056	7175291	7234233	7164898	7.00599e+06	4.30138e+06	4.98374e+06	7555784	9146727	19226722	4.40701e+06	4492485	3.33724e+06	4517838	6.9612e+06	15397524	6.1652e+06	17120458	857574	2.31327e+06		High	High	High	High	High	High	High	High	High	High	High	High	High
High	[R].DDEAAAVALSSLIHALDDLDMVAIVR.[Y]		Human	1	1	4	P13010	P13010 [369-394]		0	2723.39		4996.54		30724.8	15034.4	19208.3	62719.9	22591.2	112647	27197.9	12766.5	5553.47	44178.6	38788.3				7053.56		30928.9	5500.9	11236				Not Found	Peak Found	Not Found	High	Peak Found	Peak Found	High	Peak Found	High	Peak Found	Peak Found	Peak Found	High
High	[R].ILGGVISAISEAAAQYNPEPPPPR.[T]		Human	1	1	40	P04632	P04632 [61-84]		0	2447.29	1.45383e+06	2.83098e+06	1.0107e+06	1.40475e+06	3.18346e+06	3.09991e+06	2.71449e+06	3.41696e+06	2.48785e+06	1.22143e+06	1.47092e+06	415845	1720610	3.90906e+06	342608	214140	191831	219981	719997	1.28447e+06	779367	2.00963e+06	993197	3.09079e+06		High	High	High	High	High	High	High	High	High	High	High	High	High
High	[K].LSFGDTLQVQNIHGAFNALGGADR.[L]		Human	1	1	11	Q969X5	Q969X5 [153-176]		0	2501.25	361646	688467			619598	533695	1.14046e+06	1.07184e+06	1.10278e+06	764998	780399	305164	1.2228e+06	1.94533e+06	29448.1				384664	499231	231307	577130	358559	728998		Peak Found	High	Not Found	Not Found	High	High	High	High	High	High	Peak Found	High	Peak Found
High	[K].RPPSAFFLFCSEYRPK.[I]	1xCarbamidomethyl [C10]	Human	1	1	44	P09429	P09429 [97-112]		0	2002	3.16304e+06	5.93974e+06	883777	1.81081e+06	851456	1.3042e+06	1.13161e+07	2.3801e+07	1.83992e+07	6.04535e+06	3.86851e+06	5.31188e+06	6.4953e+06	1.41937e+07	2.15123e+06	1.29551e+06	683778	1.29994e+06	1.03487e+06	2.85814e+06	2.45588e+06	9.03763e+06	443773	1.01731e+06		High	High	Peak Found	Peak Found	Peak Found	High	High	High	High	High	High	High	High
High	[R].GGMGSGGLATGIAGGLAGMGGIQNEKETMQSLNDR.[L]		Human	1	1	9	P05783	P05783 [56-90]		1	3335.58	815075	1.3687e+06	553772	729372	785365	590467	1.26571e+06	1.30296e+06	1.87672e+06	971135	1.09841e+06	930878	4.18117e+06	8289783			249240		323718	508822	631134	1.5743e+06	401413	864342		Peak Found	High	Peak Found	Peak Found	High	Peak Found	High	High	High	High	High	High	Peak Found
High	[K].IGEHTPSALAIMENANVLAR.[Y]		Human	1	1	73	P04075	P04075 [154-173]		0	2107.1	1.98902e+07	4.28206e+07	8.90588e+06	1.40243e+07	2.53561e+07	2.86508e+07	3.58503e+07	5.44226e+07	5.65245e+07	3.83222e+07	3.61253e+07	1.70709e+07	2.74687e+07	57952154	8.29714e+06	7.53937e+06	8.15345e+06	9.00674e+06	1.88241e+07	41842702	1.0929e+07	2.97456e+07	1.17045e+07	2.81167e+07		High	High	High	High	High	High	High	High	High	High	High	High	High
High	[R].RGVMLAVDAVIAELKK.[Q]		Human	1	1	11	P10809	P10809 [142-157]		2	1713.01	104352	135466			55363	11370.6	892467	946081	2.23385e+06	540717	183116	296527	1.12765e+06	2.11161e+06							354064	1.05077e+06	4070.73	55386.4		High	Peak Found	Not Found	Not Found	Peak Found	Peak Found	High	High	High	High	High	High	High
High	[KR].TCAYTNHTVLPEALER.[W]	1xCarbamidomethyl [C2]	Human	2	2	38	P11216; P11217	P11216 [372-387]; P11217 [372-387]		0	1874.91	539355	1.31134e+06	1.8885e+06	2.49847e+06	5.12244e+06	5.83911e+06	2.51789e+06	3.08278e+06	3.49365e+06	1.89951e+06	2.69113e+06	1.56005e+06	3.22163e+06	8.61974e+06	3.09874e+06	3.56109e+06	1.23912e+06	3.00627e+06	2.51686e+06	7.51718e+06	2.41607e+06	7.44029e+06	329335	752149	Shared	High	High	High	High	High	High	High	High	High	High	High	High	High
High	[R].VFHLLGVDTLVVTNAAGGLNPK.[F]		Human	1	1	16	P00491	P00491 [102-123]		0	2235.25	360754	747782	151724		632825	557634	1.06986e+06	1.17905e+06	1.70113e+06	998264	878627	14109.8	672274	1313570					473012	731183	369464	624289	516705	1.03266e+06		High	High	High	Not Found	High	High	High	High	High	High	High	Peak Found	High
High	[R].GHADSVTGLSLSSEGSYLLSNAMDNTVR.[V]		Human	1	1	17	Q96DI7	Q96DI7 [233-260]		0	2881.36	410018	596966	76348.2	120855	658807	481151	525545	570900	863885	444526	586796	207453	263329	837860	54435.1	25033.6	60085.3	23968.8	380775	476433	207978	257252	336724	676711		High	High	Peak Found	Peak Found	High	High	High	High	High	High	High	High	High
High	[R].ATVAPEDVSEVIFGHVLAAGCGQNPVR.[Q]	1xCarbamidomethyl [C21]	Human	1	1	21	Q9BWD1	Q9BWD1 [45-71]		0	2793.4	3.93066e+06	7032143	1.92501e+06	2300277	3.01601e+06	2.85534e+06	5.12194e+06	6356964	7.26425e+06	4.67723e+06	5645981	3555879	5.58014e+06	9681013	1.45504e+06	788250	855430	990150	2.77022e+06	4.78496e+06	2.29686e+06	4567728	1.45213e+06	3.84031e+06		High	High	High	High	High	Peak Found	High	High	High	High	High	High	High
High	[K].EEIVDKYDLFVGSQATDFGEALVR.[H]		Human	1	1	17	O43852	O43852 [288-311]		1	2701.34	1.45005e+06	2.21686e+06	775527	839722	1.14718e+06	1.0618e+06					1109852	603284	3.35508e+06	5207384	204490	117610	145160	126911	788353	1.03862e+06	890290	1754215	814268	1.622e+06		High	Peak Found	Peak Found	High	High	High	Not Found	High	High	High	Peak Found	High	High
High	[K].YFTQGNCVNLTEALSLYEEQLGR.[L]	1xCarbamidomethyl [C7]	Human	1	1	11	P52788	P52788 [312-334]		0	2705.29	614241	1.20434e+06	43968.1	60597.7	526889	379018	1.12901e+06	1.07889e+06	1.10197e+06	416989	438024	159918	1.36375e+06	2.06131e+06	51748.8	31894.9	12780.4	12268.1	301442	424697	288699	592703	274913	604340		High	High	Peak Found	Peak Found	Peak Found	High	High	High	High	Peak Found	Peak Found	Peak Found	High
High	[K].EILVGDVGQTVDDPYATFVK.[M]		Human	1	1	52	P23528	P23528 [54-73]		0	2166.1	1.12846e+07	23118236	6.0571e+06	9.49593e+06	2.07866e+07	2.30115e+07	2.39273e+07	2.80339e+07	1.90465e+07	1.21323e+07	1.38142e+07	8994443	1.98829e+07	3.58978e+07	1.25488e+07	8.35297e+06	2.73996e+06	3.96528e+06	8885485	22565615	12262344	2.72753e+07	5.11367e+06	1.25728e+07		High	High	High	High	High	High	High	High	High	High	High	High	High
High	[K].VINAAHSFYNGTTTLPISDEDR.[T]		Human	1	1	28	P49915	P49915 [296-317]		0	2421.17	1.75327e+06	3.10859e+06	5.99201e+06	8.81573e+06	3.41157e+06	5.10946e+06	3.67167e+06	5134156	8.31304e+06	6.05747e+06	7.11618e+06	3.06448e+06	3.36228e+06	8.32955e+06	417645	495560	946761	1.92278e+06	2.93116e+06	7.29132e+06	2.1759e+06	6.01739e+06	1.0362e+06	3.12916e+06		High	High	High	High	High	High	Peak Found	High	High	High	High	High	High
High	[K].LGCEVLGVSVDSQFTHLAWINTPR.[K]	1xCarbamidomethyl [C3]	Human	1	1	11	P32119	P32119 [68-91]		0	2699.36	219990	196743	20344	40150	590384	451364	1.55571e+06	1.2387e+06	2280774	1073603	672680	108467	1172218	2132788					89766.5	108244	91141.6	129082	210562	299466		High	Peak Found	Peak Found	Peak Found	High	High	Peak Found	High	High	High	High	Peak Found	High
High	[R].IGDLQAFQGHGAGNLAGLK.[G]		Human	1	1	9	P08195	P08195 [227-245]		0	1866.98	353151	820490	614399	1.42936e+06	655276	667670	1.0684e+06	1.47884e+06	893108	618664	810381	1.38963e+06	1.22157e+06	2.94372e+06	359388	398145	348503	715550	1.02495e+06	2.95661e+06	617130	3.04601e+06	64684.8	263972		Peak Found	Peak Found	High	High	Peak Found	Peak Found	Peak Found	Peak Found	Peak Found	Peak Found	Peak Found	Peak Found	High
High	[R].YHTSQSGDEMTSLSEYVSR.[M]		Human	1	1	85	P08238	P08238 [457-475]		0	2176.95	8417879	1.59025e+07	2.66384e+07	4.13889e+07	37440625	5.60861e+07	3.02824e+07	3.65059e+07	47039831	2.98408e+07	37175355	2.93547e+07	5.49346e+07	120757358	1.83097e+07	2.20126e+07	1.26784e+07	27707587	2.94098e+07	75885554	2.8824e+07	7.29094e+07	4.60872e+06	1.14299e+07		High	High	High	High	High	High	High	High	High	High	High	High	High
High	[K].EAIVTSEELGQDLEHVEVLQK.[K]		Human	1	1	26	Q13813	Q13813 [169-189]		0	2366.21	430400	1.06861e+06	545884	874050	886368	1.10843e+06	1.54995e+06	2.05496e+06	1.12139e+06	833976	1141100	2.14573e+06	3.67733e+06	7.5627e+06	1.02667e+06	905624	901504	1.26257e+06	1.75254e+06	4.25273e+06	2.12874e+06	4.9249e+06	214357	626580		High	High	High	High	High	High	High	High	High	High	High	High	High
High	[K].VAHSFNCTPIEGMLSHQLK.[Q]	1xCarbamidomethyl [C7]	Human	1	1	14	Q9UQ80	Q9UQ80 [173-191]		0	2169.06	4.85834e+06	8.20026e+06	3.8447e+06	3.81297e+06	2.86516e+06	3.73248e+06	4.77816e+06	6.02779e+06	7.026e+06	4.66166e+06	5.22979e+06	2.42605e+06	6.41826e+06	14799675	1.17864e+06	273664	1.11194e+06	1.92738e+06	3.35499e+06	7.50671e+06	2.98803e+06	7.83659e+06	954989	2.57108e+06		High	High	High	High	Peak Found	Peak Found	High	Peak Found	High	Peak Found	High	Peak Found	High
High	[R].AKFYPEDVAEELIQDITQK.[L]		Human	1	1	19	P15311	P15311 [82-100]		1	2237.13	109494	135539	104596	99985.6	747935	547714	1.10828e+06	1.18532e+06	1.02555e+06	407986	326310	327198	1.55526e+06	2.35085e+06	19056.6	10995.3	18269.8	15771.8	59730.8	108634	660091	1.27475e+06	93952.4	158312		High	Peak Found	Peak Found	Peak Found	High	Peak Found	High	High	High	Peak Found	High	High	High
High	[R].LKVPPAINQFTQALDR.[Q]		Human	1	1	40	P62424	P62424 [74-89]		1	1811.02	2.45309e+06	5.86814e+06	816079	1.07436e+06	1.94263e+06	1.92704e+06	3.0204e+06	3.66604e+06	7.32091e+06	3.77501e+06	4.55334e+06	257122	1.18585e+06	2.51065e+06	434939	343250	336405	504930	1269106	4.03066e+06	853268	1.89963e+06	809899	2.11532e+06		High	High	High	High	High	High	High	High	High	High	High	Peak Found	High
High	[K].NDQDTWDYTNPNLSGQGDPGSNPNKR.[Q]		Human	1	1	18	P14866	P14866 [278-303]		1	2890.26	2.43802e+06	5.0967e+06	6481874	10094138	3853016	4.99022e+06	2.94431e+06	3.54518e+06	10368597	6.45378e+06	8.23817e+06	2.95116e+06	3.63847e+06	8049596	663139	572362	946572	2.47039e+06	3.73654e+06	8.01069e+06	2.5884e+06	6022162	1.58589e+06	4.07235e+06		High	High	High	High	High	High	High	Peak Found	Peak Found	High	High	Peak Found	High
High	[K].VVMALGDYMGASCHACIGGTNVR.[A]	2xCarbamidomethyl [C13; C16]	Human	1	1	24	P60842	P60842 [119-141]		0	2439.1	1.48308e+06	3080949	1.85075e+06	1936663	661846	829333	1.53171e+06	1.71742e+06	3342215	2.74816e+06	2.88007e+06	1.03064e+06	3172948	7.40209e+06	527592	459322	304134	296535	2.61496e+06	5.35911e+06	2.21744e+06	5.92061e+06	720853	1.95919e+06		High	High	High	High	High	High	High	High	High	High	High	High	High
High	[R].VLWLADCDVSDSSCSSLAATLLANHSLR.[E]	2xCarbamidomethyl [C7; C14]	Human	1	1	12	P13489	P13489 [374-401]		0	3061.47	267029	418279	93981.6	49994.4	202660	268094	356560	371398	456929	175296	337654	74763	1.03537e+06	1.35092e+06	76399.8	6227.34		10564.5	213236	343003	290159	703595	138550	331313		High	High	Peak Found	Peak Found	Peak Found	Peak Found	Peak Found	Peak Found	High	High	High	Peak Found	High
High	[K].GTTGTQASFLQLFEGDDHKVEQLDK.[M]		Human	1	1	6	P30566	P30566 [200-224]		1	2764.34	282302	500029	364703	262962	108242	285315	157744	177545	1.40335e+06	203607	615268	177866	919235	1.51861e+06	25329.1		14247	46511.9	591545	892249	344686	698608	33303.5	524611		Peak Found	Peak Found	Peak Found	Peak Found	Peak Found	Peak Found	Peak Found	Peak Found	High	Peak Found	High	Peak Found	High
High	[K].AQQIHSQTSQQYPLYDLDLGK.[F]		Human	1	1	5	P15924	P15924 [835-855]		0	2433.2	151741	261200	239134	261112	200886	288753	465183	540152	594573	237051	356172	829126	991258	1931561	134460	181262	271162	495527	448105	1.04542e+06	364353	867972	53268.6	120054		Peak Found	Peak Found	Peak Found	Peak Found	Peak Found	Peak Found	Peak Found	Peak Found	Peak Found	Peak Found	Peak Found	High	High
High	[R].IASQVAALDLGYKPGVEAIR.[K]		Human	1	1	7	P28331	P28331 [519-538]		0	2071.15	133897	291231	953883	1.27295e+06	631970	829257	663133	1.17202e+06	1.32606e+06	857559	876218	632518	902946	2197843	123156	179285	257745	394086	735517	1.48289e+06	429981	1.03265e+06	142416	416215		Peak Found	Peak Found	Peak Found	Peak Found	Peak Found	Peak Found	Peak Found	High	Peak Found	Peak Found	Peak Found	High	High
High	[K].KMQQNIQELEEQLEEEESAR.[Q]		Human	1	1	6	P35579	P35579 [940-959]		1	2461.15	353048	712689	306477	424815	496809	291791	1.33828e+06	1278882	922157	406602	608358	1.16385e+06	1.6964e+06	3465818	86680.1	66921.9	123930	393190	1.03248e+06	1.67199e+06	445071	1.7177e+06	74134	162315		Peak Found	Peak Found	Peak Found	Peak Found	Peak Found	Peak Found	High	High	Peak Found	Peak Found	Peak Found	High	High
High	[K].MLVDDIGDVTITNDGATILK.[L]		Human	1	1	21	P17987	P17987 [44-63]		0	2104.08	1.31134e+06	2.28766e+06	1.18925e+06	1.52652e+06	1.59012e+06	1785016	869017	958255	2.80937e+06	1.26066e+06	1.28847e+06	571661	3256486	4459143	331980	283771	273860	310335	1.29078e+06	2.13771e+06	1.0117e+06	2467155	1051556	2572758		High	High	High	High	High	High	High	Peak Found	High	High	High	High	High
High	[R].LQQSHPLSATQIQVK.[R]		Human	1	1	31	Q13813	Q13813 [321-335]		0	1677.93	885987	2.24845e+06	1.42683e+06	2.42514e+06	1.20186e+06	2.30115e+06	2.14458e+06	4.3953e+06	2.51063e+06	1.52776e+06	2.38428e+06	3.5569e+06	4.03266e+06	1.11587e+07	1.58293e+06	1.53913e+06	1.44259e+06	4.07789e+06	3.4257e+06	9.22416e+06	2.1209e+06	5.94334e+06	372654	874419		High	High	High	High	High	High	High	High	High	High	High	High	High
High	[K].AVEYYFASDASAVIEHTNR.[V]		Human	1	1	16	Q06210	Q06210 [272-290]		0	2143.01	40418.3	140191	212941	431966	1.00044e+06	919281	442530	592633	880276	461342	422935	294557	662498	1.33363e+06	303184	174706	149167	358173	519259	921255	444953	1.30351e+06	68662	209030		Peak Found	Peak Found	High	Peak Found	High	High	High	High	High	High	High	Peak Found	High
High	[K].KLEEEQIILEDQNCK.[L]	1xCarbamidomethyl [C14]	Human	1	1	36	P35579	P35579 [975-989]		1	1888.93	1.77777e+06	4.11877e+06	3.23168e+06	4.11801e+06	2.90033e+06	3364643	4.86223e+06	7.81496e+06	4.77989e+06	2.48873e+06	4.51678e+06	6038338	4.97248e+06	1.341e+07	2.20211e+06	2.33162e+06	2.85989e+06	6.70855e+06	5.31618e+06	1.30106e+07	3799872	1.09046e+07	746625	1.46316e+06		High	High	High	High	High	High	High	High	High	High	High	High	High
High	[R].LLEDGEDFNLGDALDSSNSMQTIQK.[T]	1xOxidation [M20]	Human	1	1	19	P05783	P05783 [383-407]		0	2756.26	3.51183e+06	7.52199e+06	6065558	8.66415e+06	3.51687e+06	4.24239e+06	4.01831e+06	4767061	3.76062e+06	2.36582e+06	3.24925e+06	2.1741e+06	3544342	6.02856e+06	3.96114e+06	3.28521e+06	1.66233e+06	2.40963e+06	3.47604e+06	8.78148e+06	3.94222e+06	9.37079e+06	1.95463e+06	5.28163e+06		Peak Found	High	Peak Found	High	High	High	High	High	High	High	High	High	High
High	[K].MHSPQTSAMLFTVDNEAGK.[I]		Human	1	1	15	P49588	P49588 [880-898]		0	2063.95	230162	440969	273613	367407	633543	862717	621024	726655	492437	331564	546497	488929	1.10117e+06	2.44566e+06	542456	505204	357635	735583	612847	1520804	548967	2.36419e+06	96336			Peak Found	Peak Found	Peak Found	Peak Found	Peak Found	Peak Found	High	High	High	High	Peak Found	High	High
High	[R].KGVAINMVTEEDKR.[T]		Human	1	1	32	P60842	P60842 [369-382]		2	1589.83	5.58731e+06	7.93177e+06	4.80948e+06	7.8134e+06	2.44079e+06	3138348	3.26898e+06	5.75696e+06	6.49431e+06	7.32415e+06	7.39209e+06	2.56303e+06	5.51291e+06	17772630	1.97739e+06	1.59466e+06	876544	2.18149e+06	7.07677e+06	1.07565e+07	3.5571e+06	1.15108e+07	1.29859e+06	2.7185e+06		Peak Found	High	High	High	Peak Found	Peak Found	High	High	High	High	High	High	High
High	[K].CFSIDNPGYEPEVVAVHPGGDTVAIGGVDGNVR.[L]	1xCarbamidomethyl [C1]	Human	1	1	17	O75083	O75083 [438-470]		0	3397.61	897329	1.75902e+06	1.48249e+06	1.78688e+06	1.34387e+06	1.30399e+06	701104	679171	2.95844e+06	1.79413e+06	1.67532e+06	1070280	1.59093e+06	3.49077e+06	170535	70400.7	409560	249743	1.20205e+06	1.81708e+06	774486	1.68667e+06	880229	2.2865e+06		Peak Found	High	Peak Found	High	Peak Found	High	Peak Found	Peak Found	High	High	High	Peak Found	High
High	[K].VWAHYEEQPVEEVMPVLEEK.[E]		Human	1	1	22	Q7KZF4	Q7KZF4 [657-676]		0	2441.17	256376	640152	300086	369727	1.47925e+06	1.74506e+06	852943	1.23154e+06	992816	564830	715085	726594	2.38793e+06	4.08747e+06			340604		1276969	3.3609e+06	1.3886e+06	3.22751e+06	76238.1	272861		High	High	High	High	High	High	High	High	High	Peak Found	High	High	High
High	[K].HSTYDTDLFSPLLNAIQQGCR.[A]	1xCarbamidomethyl [C20]	Human	1	1	3	Q5JTZ9	Q5JTZ9 [281-301]		0	2436.16	51088.5	61984	23450.4	33232.5	112286	100036	136215	120665	98581.8	42356.8	61588.5	112025	350829	529723	26596.5	15223.2	14245.5		70060.3	103338	95677.8	281756		33544.4		Peak Found	Peak Found	Peak Found	Peak Found	Peak Found	Peak Found	High	Peak Found	Peak Found	Peak Found	Peak Found	Peak Found	High
High	[K].AEVQNLGGELVVSGVDSAMSLIQAAK.[N]		Human	1	1	22	P35221	P35221 [798-823]		0	2586.34	110022	336760	176826	278806	1.01221e+06	1.7643e+06	745235	751365	565200	323248	299045	194184	3.15543e+06	4.70365e+06	322179	185661	92192.1	69386	514171	873540	536684	1.54441e+06	104102	285849		Peak Found	High	High	Peak Found	High	High	High	High	High	High	High	High	High
High	[K].NGGLGHMNIALLSDLTK.[Q]		Human	1	1	38	P30048	P30048 [150-166]		0	1753.93	1.71975e+06	3.45418e+06	1.31037e+06	1.08757e+06	2.35063e+06	1.85562e+06	3.06517e+06	3.1376e+06	3.42963e+06	2.06961e+06	2.88372e+06	574193	3.11129e+06	5920217	369934	207082	265963	131157	1.46186e+06	1.99676e+06	1.19084e+06	2.44572e+06	1.16497e+06	2.71735e+06		High	High	High	High	High	High	High	High	High	High	High	High	High
High	[R].KTFPTVNPSTGEVICQVAEGDKEDVDK.[A]	1xCarbamidomethyl [C15]	Human	1	1	3	P05091	P05091 [52-78]		2	2963.43	495107	1.03056e+06	852609	939703	406828	100718	367403	436417	581725	790133	531652	294778	591999	1744749	21232.8		143237	327551	625717	1.2152e+06	165225	1.63418e+06	149208	396402		Peak Found	Peak Found	Peak Found	Peak Found	Peak Found	Peak Found	Peak Found	Peak Found	Peak Found	High	Peak Found	Peak Found	High
High	[K].LPNFGFVVFDDSEPVQK.[V]		Human	1	1	30	Q13283	Q13283 [377-393]		0	1937.96	1.88991e+06	3.28435e+06	4.11452e+06	5.69165e+06	4.87815e+06	4.98256e+06	4.29157e+06	4.58708e+06	9.3852e+06	4.32562e+06	5399541	4.03087e+06	6.07011e+06	1.03715e+07	743386	450752	929124	939513	1.82337e+06	3.15921e+06	2.05091e+06	5011852	1.91489e+06	4.76979e+06		High	High	High	High	High	High	High	High	High	High	High	High	High
High	[R].GDIPDLSQAPSSLLDALEQHLASLEGK.[K]		Human	1	1	12	Q13492	Q13492 [262-288]		0	2804.43	285002	578545	58605.6	64605.2	543024	494593	649759	484654	1.06641e+06	314222	227887	113678	1.30514e+06	1.73272e+06					40449.8	38950.8	54034.9	109164	175569	372541		High	Peak Found	Peak Found	Peak Found	High	High	High	High	High	High	High	High	High
High	[R].MENGVLGNALEGVHVEEEEGEK.[T]		Human	1	1	20	P49321	P49321 [101-122]		0	2369.09	415184	831361	888792	1.02081e+06	891460	1006478	1.26685e+06	1.34537e+06	1.73938e+06	1.40525e+06	1.52569e+06	1.27109e+06	679803	1276463	221020	270040	256482	304180	600076	1.16718e+06	706467	1.41999e+06	197907	589838		High	High	Peak Found	High	High	High	High	High	High	High	High	High	High
High	[K].GNVQVVIPFLTESYSSSQDPPEK.[S]		Human	1	1	14	P22314	P22314 [605-627]		0	2521.25	458108	994417	703859	778820	2.22547e+06	1.98606e+06	606269	1.69559e+06	1.04521e+06	937042	732466	1.03715e+06	3.32148e+06	4.32866e+06	1.16188e+06	726164	494253	419368	842278	1.66341e+06	970783	2.83836e+06	248925	635451		High	High	Peak Found	Peak Found	High	High	High	High	High	High	High	High	Peak Found
High	[K].LWEVQCESPTFTVAWHPK.[R]	1xCarbamidomethyl [C6]	Human	1	1	10	Q96J01	Q96J01 [301-318]		0	2215.06	316039	728843			160848	232938	514752	433189	949816	412479	368640	325358	722107	1.39751e+06		31596.4	21345.8		51606.5	91921.4	210885	427560	103907	216334		High	High	Not Found	Not Found	High	Peak Found	High	Peak Found	High	Peak Found	High	High	High
High	[K].VDQSLHTNTSLDAASEYAK.[Y]		Human	1	1	9	Q9BYT8	Q9BYT8 [584-602]		0	2049.97	99456.9	499838	1.00305e+06	1.8851e+06	374294	829754	517083	1.03891e+06	1.36313e+06	975535	1.47942e+06	580377	531149	1410820	154148	149764	300111	682056	634147	1.42531e+06	301453	1099174	246014	524767		Peak Found	Peak Found	Peak Found	High	Peak Found	Peak Found	Peak Found	High	High	High	High	High	Peak Found
High	[R].TVYGGGCSEMLMAHAVTQLANR.[T]	1xCarbamidomethyl [C7]	Human	1	1	20	P78371	P78371 [406-427]		0	2366.1	2.83333e+06	6.54149e+06	2.4536e+06	3.5737e+06	1.70534e+06	1.52516e+06	1.67689e+06	2.28073e+06	3.79219e+06	2907753	3.61598e+06	1584828	3.97446e+06	8030110	418841	327734	785633	1.16426e+06	2.65213e+06	5.98901e+06	2.60948e+06	7.11644e+06	943897	2.23496e+06		High	High	High	High	High	High	Peak Found	High	Peak Found	High	High	High	High
High	[K].IHVSDQELQSANASVDDSR.[L]		Human	1	1	33	P22314	P22314 [807-825]		0	2070.97	324064	689399	1.20867e+06	1.49514e+06	2.4119e+06	3.06854e+06	1.26788e+06	2.04119e+06	1.9549e+06	1.08727e+06	1.53373e+06	1.22655e+06	2.3912e+06	6310179	2.41011e+06	2.05473e+06	828144	2.64512e+06	3119875	6968648	2.60745e+06	7.02304e+06	189985	547691		Peak Found	Peak Found	High	High	High	High	Peak Found	High	High	High	Peak Found	High	High
High	[K].FVDGLMIHSGDPVNYYVDTAVR.[H]		Human	1	1	17	P23396	P23396 [152-173]		0	2468.19	884144	1.91702e+06	291532	397462	927049	847902	2.63194e+06	2.64534e+06	3270433	1.87804e+06	1.7573e+06		1.80764e+06	3.44433e+06	234944	115116			892140	934073	615558	1.39267e+06	953643	1.82252e+06		High	High	Peak Found	Peak Found	High	High	High	High	Peak Found	High	High	Not Found	High
High	[R].AHALSDETWGLVECHPHLALER.[G]	1xCarbamidomethyl [C14]	Human	1	1	4	Q14451	Q14451 [135-156]		0	2541.23							536705	611584	1.29728e+06	976082	637118	623601									358758	968542		52244.9		Not Found	Not Found	Not Found	Not Found	Not Found	Not Found	Peak Found	Peak Found	High	High	High	Peak Found	Not Found
High	[R].YYEVLGAAATTDYNNNHEGR.[E]		Human	1	1	21	P46379	P46379 [297-316]		0	2258.01	167888	428316	296138	537617	327987	399389	590186	704704	557679	307123	426543	592319	946473	2.29095e+06	306945	196845	382073	759698	874455	2.22836e+06	785618	2.14872e+06	54323.9	166786		Peak Found	High	High	High	Peak Found	Peak Found	Peak Found	High	Peak Found	High	High	High	High
High	[R].ASLEAAIADAEQRGELAIKDANAK.[L]		Human	1	1	21	P05787	P05787 [329-352]		2	2455.28	1.91488e+06	3231513	1.46921e+06	1.47449e+06	3.63439e+06	2.7611e+06	7.58982e+06	9748345	3.68533e+06	2.16149e+06	3.57696e+06	3.09712e+06	5.94284e+06	13138618	319840	101151	434535	567563	129776	180389	962250	2.09784e+06	1.33329e+06	2.72215e+06		Peak Found	High	High	High	High	Peak Found	High	High	High	High	High	High	High
High	[K].ISVIVETVYTHVLHPYPTQITQSEK.[Q]		Human	1	1	9	P04843	P04843 [127-151]		0	2882.53	132999	276869		28138.4		125172	992060	1.13518e+06	1.59104e+06	779196	1.02721e+06	304236	616466	1.8108e+06			12422.2		253448	255205	462974	1.79551e+06	92030.2	189788		Peak Found	Peak Found	Not Found	Peak Found	Not Found	Peak Found	High	High	High	High	Peak Found	Peak Found	High
High	[K].SLDLFNCEVTNLNDYRENVFK.[L]	1xCarbamidomethyl [C7]	Human	1	1	20	P39687	P39687 [117-137]		1	2590.22	1.68616e+06	3.14391e+06	562315	945710	1.7836e+06	1.7382e+06	3547834	3.55149e+06	3080332	1.69397e+06	1.90699e+06	489929	2.14336e+06	3.0895e+06	416770	263767	164254	133950	130288	206005	356476	787554	263713	710571		High	High	High	High	High	High	High	High	High	High	High	Peak Found	High
High	[K].EELHLVMTAPPPPPPPVYEPVSYHVQESLQDEGAEPTGYSAELSSEGIR.[D]		Human	1	1	2	P15311	P15311 [461-509]		0	5329.55	397370				2.43587e+06	390281	901043	648280	4.87866e+06	408305	312996	507056	2.68916e+06	3.37676e+06												Peak Found	Not Found	Not Found	Not Found	Peak Found	Peak Found	Peak Found	Peak Found	High	High	Peak Found	Peak Found	Peak Found
High	[R].QLLLTADDRVNPCIGGVILFHETLYQK.[A]	1xCarbamidomethyl [C13]	Human	1	1	8	P04075	P04075 [61-87]		1	3113.65		531805					3.74029e+06	2.862e+06	3.6051e+06	1.77722e+06	652481	70429.9	120706	468318												Not Found	Peak Found	Not Found	Not Found	Not Found	Not Found	High	Peak Found	High	High	High	Peak Found	Peak Found
High	[R].IRIDSLSAQLSQLQK.[Q]		Human	1	1	36	P02545	P02545 [297-311]		1	1699.97	2.01116e+06	4.77669e+06	2.48787e+06	3.56475e+06	2.81473e+06	2.9739e+06	4.50809e+06	6.58838e+06	6.36807e+06	5.09184e+06	5.2462e+06	1.66011e+06	2.55444e+06	5.71663e+06	289839	317695	515225	575169	177731	279055	2.4369e+06	7.04303e+06	468541	1.14923e+06		High	High	High	High	High	High	High	High	High	High	High	High	High
High	[K].IGEMPLTDSILCDGLTDAFHNCHMGITAENVAK.[K]	2xCarbamidomethyl [C12; C22]	Human	1	1	4	Q9BWD1	Q9BWD1 [137-169]		0	3630.67	943440	1.55431e+06	89814.8	45769.1	509747	421118	2.07634e+06	1.9437e+06	2.42008e+06	1.22754e+06	1.08993e+06	860260	2.77147e+06	5.35179e+06	81981.4	15404.2	35609.8		304709	242201	538781	964430	92096.4	589724		Peak Found	Peak Found	Peak Found	Peak Found	Peak Found	Peak Found	Peak Found	Peak Found	High	High	High	Peak Found	Peak Found
High	[K].ARPFPDGLAEDIDKGEVSAR.[Q]		Human	1	1	40	P13639	P13639 [606-625]		1	2143.08	1.93582e+06	4.49274e+06	1.68158e+06	1.46981e+06	3.19803e+06	2.59807e+06	5.77259e+06	6.04038e+06	3.38751e+06	2.79453e+06	4.07743e+06	2.49944e+06	7.29044e+06	16998859	1.39703e+06	1.11494e+06	741223	2.53995e+06	4.07166e+06	9.42642e+06	3.26976e+06	1.00358e+07	287945	1.00955e+06		High	High	High	High	High	High	High	High	High	High	High	High	High
High	[K].VIAINVDDPDAANYNDINDVKR.[L]		Human	1	1	23	Q15181	Q15181 [156-177]		1	2444.21	2.12698e+06	3.76761e+06	523446	891897	2.48798e+06	2.4313e+06	2.81655e+06	3.23731e+06	6.48907e+06	3.73113e+06	4.63513e+06	376070	2.90084e+06	6.69529e+06	684071	607057	773189	963996	3.94889e+06	8.1754e+06	1.63269e+06	3.58971e+06	1.89754e+06	4.8888e+06		High	High	High	Peak Found	High	High	High	High	High	High	High	High	High
High	[R].STAQQELDGKPASPTPVIVASHTANK.[E]	1xPhospho [S13]	Human	1	1	13	P35606	P35606 [847-872]	P35606 1xPhospho [S859]	0	2727.33		113848	277964	415391	971824	1.17283e+06	276528	599492	367911	264843	385722	254054	481108	1.09531e+06	581686	561942	164181	332587	546547	1.31612e+06	507627	1.46348e+06				Not Found	Peak Found	Peak Found	High	High	Peak Found	Peak Found	High	High	High	Peak Found	High	High
High	[R].ASGNYATVISHNPETK.[K]		Human	1	1	48	P62917	P62917 [129-144]		0	1688.82	17831920	32817108	7953872	1.05395e+07	1.46803e+07	22406007	2.0581e+07	25140893	33725963	2.10203e+07	33751420	1451951	8.13254e+06	1.98386e+07	6.02239e+06	5.6718e+06	3.01978e+06	7.57035e+06	14277961	33363356	6.34534e+06	1.70689e+07	1.07604e+07	24824519		High	High	High	Peak Found	High	High	High	High	High	High	High	High	High
High	[R].VTALTQMESACVTIHEALK.[T]	1xCarbamidomethyl [C11]	Human	1	1	18	Q9Y3Q3	Q9Y3Q3 [134-152]		0	2102.06	297180	616728	187879	144973	743037	537168	781015	879804	1083850	842883	992003	213189	657158	1.08478e+06	207591	127859	39112.9	54558.5	242966	555429	299118	858444	245587	535083		Peak Found	High	Peak Found	Peak Found	High	High	High	High	High	High	High	Peak Found	High
High	[R].GVDLDQLLDMSYEQLMQLYSAR.[Q]		Human	1	1	7	P62841	P62841 [19-40]		0	2588.24	58743.2	103473			383469	247820	369624	157389	473769	51802.6	2444.62	4969.98	1.88523e+06	2.15398e+06					3154.84		4705.89		10626.3	13871.2		High	Peak Found	Not Found	Not Found	High	Peak Found	Peak Found	High	Peak Found	Peak Found	Peak Found	Peak Found	High
High	[K].IGGDAATTVNNSTPDFGFGGQKR.[Q]		Human	1	1	4	Q92945	Q92945 [88-110]		1	2310.11	718857	1105138	488095	667638	518788	607558	1.63461e+06	1.94907e+06	1.47841e+06	848934	1101984	1.24318e+06	187765	550108	166650	222964	180264	408911	165582	350780	353742	1.04137e+06	193989	399167		Peak Found	Peak Found	Peak Found	Peak Found	Peak Found	Peak Found	High	High	High	Peak Found	Peak Found	High	Peak Found
High	[R].AAAAAAAAAAAAAAAGAGAGAK.[Q]		Human	1	1	23	P55011	P55011 [93-114]		0	1596.85	496358	772824	663274	1.48383e+06	360094	746596	837193	1.47421e+06	922369	477150	883754	1.22576e+06	975591	2.28382e+06	821551	662258	505837	1.55987e+06	728895	2.58147e+06	704113	2.34185e+06	106351	266174		High	High	High	High	Peak Found	High	High	Peak Found	Peak Found	Peak Found	High	High	High
High	[R].GTHTGVWVGVSGSETSEALSR.[D]		Human	1	1	10	P49327	P49327 [102-122]		0	2117.03	323970	725874	383160	428606	465354	551636	953243	1.32422e+06		480220	806671	907047	1.19237e+06	3.24637e+06				139776	1.42956e+06	2.66906e+06	1.58134e+06	3.45119e+06				High	High	Peak Found	Peak Found	High	Peak Found	Peak Found	Peak Found	Not Found	Peak Found	Peak Found	High	High
High	[R].KLDGETTDLQDQIAELQAQIDELK.[L]		Human	1	1	4	P35580	P35580 [1059-1082]		1	2714.37	13739.4						57605	84312.6				80390.3	290310	586195			18846.4		74147.9		135346	297430				Peak Found	Not Found	Not Found	Not Found	Not Found	Not Found	Peak Found	Peak Found	Not Found	Not Found	Not Found	Peak Found	High
High	[K].AGTQIENIDEDFRDGLK.[L]		Human	1	1	31	O43707	O43707 [67-83]		1	1920.93	549461	951788	1.78785e+06	2.90177e+06	4558539	5706235	3.72866e+06	5.51247e+06	4.26692e+06	2.69085e+06	3.43815e+06	3.88632e+06	1.0017e+07	2.31252e+07	4.10823e+06	4416001	3.31595e+06	6008593	6.36636e+06	16061647	3.2173e+06	8.2519e+06	582083	1.25093e+06		High	Peak Found	High	High	High	High	High	High	High	High	High	High	High
High	[K].ITSAVWGPLGECIIAGHESGELNQYSAK.[S]	1xCarbamidomethyl [C12]	Human	1	1	17	Q13347	Q13347 [149-176]		0	2987.46	1.29783e+06	2.64829e+06			2122096	2.26265e+06	2.19228e+06	2.69244e+06	3.56442e+06	2.18696e+06	2.45057e+06	519976	1.4698e+06	2.70768e+06	249012		280319	316665	1194974	2.02317e+06	782057	1.75589e+06	716070	1677039		High	High	Not Found	Not Found	High	High	High	High	High	High	High	Peak Found	High
High	[R].MRPGVACSVSQAQK.[D]	1xCarbamidomethyl [C7]	Human	1	1	18	P32969	P32969 [128-141]		0	1518.75	2.43537e+06	12683734	3.04174e+06	1.24585e+07	2.26563e+06	10133733	3777416	5.23926e+06	9175674	5.70944e+06	4115132	640342		5286158	2.10381e+06	2225819	1.84007e+06	2.65335e+06	4.25028e+06	4.40807e+06	1.91624e+06	2390239	3.96936e+06	9.71135e+06		Peak Found	High	Peak Found	High	Peak Found	High	Peak Found	High	High	High	Peak Found	Peak Found	High
High	[R].LLLEAQAATGFLLDPVK.[G]		Human	1	1	33	Q15149	Q15149 [3859-3875]		0	1799.03	229648	339496	472821	437621	587501	552519	1.62989e+06	1.27985e+06	1.14134e+06	593370	407798	469150	2.52508e+06	4.09375e+06	359311	255204	158189	152725	704947	1.10821e+06	350742	830035	189685	398513		Peak Found	Peak Found	High	High	High	High	High	High	Peak Found	Peak Found	High	High	High
High	[R].TPCSSLLPLLNAHAATSGK.[Q]	1xCarbamidomethyl [C3]	Human	1	1	25	Q9NUQ6	Q9NUQ6 [365-383]		0	1938.01	4.0228e+06	1.03294e+07	5.61824e+06	1.10719e+07	4.18163e+06	6.77516e+06	6.72227e+06	1.01043e+07	1.21005e+07	8.38313e+06	8.60997e+06	8.16459e+06	4.40245e+06	11037446	2.82633e+06	2840196	3.47826e+06	5.71697e+06	4.60767e+06	1.01743e+07	4.45196e+06	1.44944e+07	1.65207e+06	4.40238e+06		High	High	High	High	High	High	High	Peak Found	High	High	High	High	High
High	[R].LGCHPQTGFADIQGHPFFR.[N]	1xCarbamidomethyl [C3]	Human	1	1	5	P41743	P41743 [505-523]		0	2185.04	154641	650756	72955.9	75530	103947		1.40842e+06	3.19654e+06	1.83316e+06	990421	1.13283e+06	885259		786308			21692.1	45878.7	99813.5	429247	378562	981751				Peak Found	Peak Found	Peak Found	Peak Found	Peak Found	Not Found	Peak Found	High	High	High	High	Peak Found	Not Found
High	[R].MRPGAYSTGYGGYEEYSGLSDGYGFTTDLFGR.[D]		Human	1	1	4	P52597	P52597 [231-262]		0	3474.52	27726.5	60260.3					439149	302155	664262	103357		72459.6	695043	850132							118746	181402				Peak Found	Peak Found	Not Found	Not Found	Not Found	Not Found	High	Peak Found	High	Peak Found	Not Found	Peak Found	High
High	[R].KFLDGNELTLADCNLLPK.[L]	1xCarbamidomethyl [C13]	Human	1	1	29	O00299	O00299 [166-183]		1	2061.07	3.36762e+06	6541738	1.30488e+06	1.41957e+06	2.23176e+06	2.09844e+06	2619168	3.68179e+06	4.15041e+06	2.80768e+06	4.07009e+06	404182	2.30669e+06	4.93881e+06	1.03764e+06	761170	426731	606491	775086	1.61105e+06	943669	1.85468e+06	687822	1.63637e+06		High	High	High	High	High	High	High	High	High	High	High	High	High
High	[K].NLQLDYVDLYLIHFPVSVKPGEEVIPK.[D]		Human	2	2	3	P52895; Q04828	P52895 [105-131]; Q04828 [105-131]		0	3125.69	49371.1	84061.6					723750	615847	1.16555e+06	372353	80677.8		81457.9	161859											Shared	Peak Found	Peak Found	Not Found	Not Found	Not Found	Not Found	Peak Found	Peak Found	High	High	Peak Found	Not Found	Peak Found
High	[K].DTHEDHDTSTENTDESNHDPQFEPIVSLPEQEIK.[T]		Human	1	1	3	P43487	P43487 [6-39]		0	3933.72	1.50634e+06	2195007	1.03139e+06	522188	2.06788e+06	734834	2094919	2699950	2.29214e+06	1.86519e+06	2505205	203059	1.02434e+06	2.10878e+06	501423	427595	144750	168556	1.33423e+06	2.38738e+06	1.15532e+06	2262598	1.02508e+06	2.28993e+06		Peak Found	Peak Found	Peak Found	Peak Found	Peak Found	Peak Found	Peak Found	Peak Found	High	High	High	Peak Found	Peak Found
High	[K].QTQTFTTYSDNQPGVLIQVYEGER.[A]		Human	1	1	28	P11142	P11142 [424-447]		0	2774.33	4.4112e+06	8788506	8.90913e+06	1.11707e+07	1.17849e+07	1.23551e+07	10463609	1.07712e+07	1.90055e+07	1.1211e+07	1.17216e+07	4.77984e+06	1.50347e+07	25529477	1.41074e+06	1.07489e+06	1.69557e+06	1.53228e+06	5.22933e+06	9.07084e+06	5011061	11171631	5.25503e+06	11505659		High	High	High	High	High	High	High	High	High	High	High	High	High
High	[K].KEGITGPPADSSKPIGPDDAIDALSSDFTCGSPTAAGK.[K]	1xCarbamidomethyl [C30]	Human	1	1	2	P20810	P20810 [212-249]		1	3730.78	272130	274800	347910	320757	623374	221968	410231	914610	597273	400692	210306	486011	1.05557e+06		498756	281740	362124	217456	726302	760781	395070	1.87858e+06		95799.5		Peak Found	Peak Found	Peak Found	Peak Found	Peak Found	Peak Found	Peak Found	Peak Found	High	Peak Found	High	Peak Found	Peak Found
High	[K].TARPFGAPPPADSAPQQNGQPLRPLVPDASK.[Q]		Human	1	1	7	Q9NR12	Q9NR12 [115-145]		0	3180.65	1.50598e+06	2.52874e+06	1.61532e+06	132345			663351	1.47794e+06	2.71459e+06	2.3154e+06	2.11171e+06	869796	1.43246e+06	3.62078e+06					974195	1.56788e+06	843336	3.21024e+06				Peak Found	Peak Found	Peak Found	Peak Found	Not Found	Not Found	Peak Found	Peak Found	High	High	High	Peak Found	Peak Found
High	[R].VIHVVTSEMDNYEPGVYTEK.[V]		Human	1	1	21	P35221	P35221 [552-571]		0	2310.1	98548.1	218916	130847	1.53253e+06	1.67963e+06	1.99418e+06	1.70335e+06	2.10461e+06	195580	1.34167e+06	253001	1.17889e+06	2.51724e+06	6.6448e+06	782020	630782	639192	1.08174e+06	2.2816e+06	5.1275e+06	2.39096e+06	1.05337e+06	250062	96048.5		Peak Found	High	Peak Found	High	High	High	High	High	High	High	Peak Found	High	High
High	[K].MLLDPMGGIVMTNDGNAILR.[E]		Human	1	1	26	P49368	P49368 [49-68]		0	2131.07	1.24253e+06	2.44289e+06	1.68554e+06	2.31369e+06	1.75052e+06	1.9542e+06	1.14282e+06	1.21436e+06	4.42905e+06	3.17603e+06	2.4501e+06	1.53065e+06	5.88709e+06	1.05e+07	315958	260848	316081	304214	1.46772e+06	2.49487e+06	1.8092e+06	4.48314e+06	806030	2.12541e+06		High	High	High	High	Peak Found	Peak Found	High	High	High	High	High	Peak Found	High
High	[R].DRDNDSDDVESNLLLPAGIALR.[W]		Human	1	1	16	Q9NZM1	Q9NZM1 [335-356]		1	2398.18		179704	186781	236232	296474	296976	562375	472404	388346	249889	288368	650406	1.05765e+06	1804253	204730	169688	370434	263807	730630	1.29541e+06	664335	1.43372e+06	42877.6	106197		Not Found	Peak Found	Peak Found	Peak Found	High	High	High	High	High	High	High	High	High
High	[R].LNIIIVAEGAIDTQNKPITSEK.[I]		Human	1	1	27	Q01813	Q01813 [266-287]		0	2367.31	231533	306244	361988	277320	3.19197e+06	2.91658e+06	2.79697e+06	2.94615e+06	565781	2.19396e+06	1862323	637499	3.39567e+06	5.92503e+06	217193	97808.3	123819	93178.3	492552	1.16242e+06	844632	1.6827e+06	214023	508080		Peak Found	Peak Found	High	High	High	High	High	High	High	High	High	High	High
High	[K].MSATFIGNSTAIQELFKR.[I]		Human	2	3	15	Q13885; P68371	Q13885 [363-380]; P68371 [363-380]		1	2014.04	732385	1403180	221482	234470	661139	379902	914465	1.12142e+06	1.57423e+06	790347	782800	279574	1.02476e+06	2.00095e+06			55181.6		285939	356727	830286	1.69448e+06	218899	429294	Shared	High	High	Peak Found	Peak Found	High	Peak Found	High	High	High	High	High	High	High
High	[K].RNDFQLIGIQDGYLSLLQDSGEVR.[E]		Human	1	1	11	P63241	P63241 [86-109]		1	2736.4	199847	256192	5626.35	12148.6	208393	164532	1.65663e+06	1.2135e+06	863374	269139	163370	147963	820416	1.19643e+06		4687.53			16916.5		176943	284035	60666.8	113496		High	High	Peak Found	Peak Found	High	Peak Found	High	High	High	High	Peak Found	Peak Found	High
High	[R].IPTAGIYGASYVPFAAPATATIATLQK.[N]		Human	1	1	11	A0AV96	A0AV96 [531-557]		0	2693.45	233580	511746	462616	781501	424456	513255	424713	452571	952842	674755	711731	354085	581420	771574	97584.3	88685.7	101352	86804	246855	447220	257699	643388	201779	460558		Peak Found	High	High	High	High	Peak Found	Peak Found	Peak Found	High	High	High	High	Peak Found
High	[K].DELHIVEAEAMNYEGSPIK.[V]	1xPhospho [S16]	Human	1	1	22	P06748	P06748 [55-73]	P06748 1xPhospho [S70]	0	2224.98	578619	1.25134e+06	173953	311214	483067	624240	930611	1024200	1.03383e+06	679642	778448	458091	758839	1.26224e+06	467019	356607	166924	217460	655805	1.44564e+06	467970	1.14491e+06	373056	959083		High	High	Peak Found	Peak Found	High	High	High	High	High	Peak Found	High	High	Peak Found
High	[K].AENGKLVINGNPITIFQERDPSK.[I]		Human	1	1	6	P04406	P04406 [62-84]		2	2540.35	639290	1.30307e+06	613738	496408	1.52453e+06	1.48832e+06	2.47031e+06	2.76564e+06	2.22113e+06	1.41136e+06	1.49524e+06	206118			83407.4	63871.8	71706.2	63735.1			125762	515995				Peak Found	Peak Found	Peak Found	Peak Found	Peak Found	Peak Found	High	High	High	High	High	Peak Found	Not Found
High	[K].HGLEVIYMIEPIDEYCVQQLK.[E]	1xCarbamidomethyl [C16]	Human	1	1	38	P07900	P07900 [514-534]		0	2577.27	698129	1.11651e+06	407054	307337	2.38558e+06	2.515e+06	8.64674e+06	7537906	629947	2.02614e+06	1.7588e+06	2.68183e+06	1.12582e+07	2.11155e+07	363904	163006	143579	143042	622219	1.04406e+06	2.76689e+06	5.72629e+06	313870	740490		High	High	High	High	High	High	High	High	High	High	High	High	High
High	[K].LPYVTMGSGSLAAMAVFEDK.[F]		Human	1	1	17	Q99436	Q99436 [165-184]		0	2087.02	229148	358173	113887	159055	399591	364094	445854	388864	556072	326099	284563		421399	661083	103831	71625.2			201942	269920	165467	469551	207168	464262		High	High	Peak Found	High	High	High	High	High	High	High	High	Not Found	Peak Found
High	[R].THTQDAVPLTLGQEFSGYVQQVK.[Y]		Human	1	1	13	P07954	P07954 [234-256]		0	2546.29	1.80487e+06	2.95752e+06	2488140	3.00698e+06	1.60111e+06	1514723	983013	1.43992e+06	1947439	681097	1.91012e+06	1.03501e+06	2.07277e+06	3.8227e+06	763231	527861	518969	548649	1.84066e+06	3.24484e+06	1.1785e+06	2.51864e+06	786555	1.9124e+06		High	High	Peak Found	High	Peak Found	Peak Found	Peak Found	High	Peak Found	High	High	High	High
High	[K].NVDLLSDMVQEHDEPILK.[H]		Human	1	1	38	P55209	P55209 [177-194]		0	2095.04	3.63354e+06	7.41411e+06	4.23465e+06	6.17487e+06	2.84525e+06	3.4775e+06	2.16443e+06	2.52724e+06	5.21417e+06	2.80012e+06	3.99478e+06	1.93989e+06	4.9448e+06	9.37447e+06	1.45339e+06	952669	1.36878e+06	1.89978e+06	3.59638e+06	9.78223e+06	2.66271e+06	6463344	1.92968e+06	5.95393e+06		High	High	High	High	High	High	High	High	High	High	High	High	High
High	[K].LNDGHFMPVLGFGTYAPAEVPK.[S]		Human	2	2	13	P52895; Q04828	P52895 [10-31]; Q04828 [10-31]		0	2360.17	988104	2041568	429016		1.87206e+06	1.90226e+06	1.68246e+06	1.88244e+06	3.02188e+06	1.32375e+06	1.82036e+06								1.05666e+06	1.95253e+06	591578	1.52646e+06		1578577	Shared	High	High	Peak Found	Not Found	High	High	Peak Found	Peak Found	High	High	High	Not Found	Not Found
High	[R].QSGQTDPLQKEELQSGVDAANSAAQQYQR.[R]		Human	1	1	13	P46940	P46940 [359-387]		1	3147.49	382496	564095	423632	514912	177796	275152	736478	849666	600484	337111	363569	680090	576064	1.12786e+06	235793	203282	296099	538297	280805	515161	98133.8	278388	32238.8	107770		High	High	Peak Found	High	High	Peak Found	High	High	High	High	High	High	High
High	[R].GAALDVHESEPFSFAQGPLK.[D]		Human	1	1	23	P56545	P56545 [292-311]		0	2100.04	398440	767385	865964	1.16541e+06	317802	399889	332831	355486	1.14121e+06	612617	718504	338673	650988	1.30239e+06	198434	188158	104750	188299	500801	1142669	397225	767741	182655	554197		High	High	High	High	High	High	High	High	High	High	High	High	High
High	[R].HGESGSMAVFHQTQGPSYSESK.[R]		Human	1	1	4	P15151	P15151 [69-90]		0	2351.04			224617				158994	325733	338590	384077	299566	167094	413789	1.07465e+06					368193	616665		384250				Not Found	Not Found	Peak Found	Not Found	Not Found	Not Found	Peak Found	High	Peak Found	Peak Found	Peak Found	Peak Found	High
High	[K].APSHVPFLLIGGGTAAFAAAR.[S]		Human	1	1	20	O95831	O95831 [128-148]		0	2024.11	436799	826643	398233	497423	522668	602168	529047	963404	1.72552e+06	912810	710915	446418	1.1158e+06	2.01538e+06	50148.1		102749	100759	321916	507613	349192	1.11268e+06	265328	751137		Peak Found	High	High	High	High	High	High	High	High	High	High	High	High
High	[K].FWEVISDEHGIDPTGTYHGDSDLQLER.[I]		Human	2	2	15	P04350; P68371	P04350 [20-46]; P68371 [20-46]		0	3116.42	3.37622e+06	7.40078e+06	930942	1.03736e+06			3.47578e+06	3.39959e+06	11873444	5.98588e+06	6159998	3.13076e+06	1.10309e+07	2.32677e+07					2.04242e+06	4740034	4.28623e+06	9.86992e+06	1.0852e+06	3.3725e+06	Shared	High	High	Peak Found	Peak Found	Not Found	Not Found	Peak Found	Peak Found	High	High	High	Peak Found	High
High	[R].QQSHFAMMHGGTGFAGIDSSSPEVK.[G]		Human	1	1	12	Q15365	Q15365 [244-268]		0	2606.18	995713	594470			107731		582716	692278	4.40284e+06	2.30887e+06	904179	1.27983e+06	496594	1.54487e+06					378234	3.24995e+06	62849.9	1.85828e+06				High	High	Not Found	Not Found	Peak Found	Not Found	High	High	High	High	High	Peak Found	High
High	[R].ELDALGHELPVLAPQWEGYDELQTDGNR.[S]		Human	1	1	20	P55957	P55957 [36-63]		0	3165.51	492599	654643	254466	266121	1.1252e+06	994347	1.17575e+06	1.00941e+06	1.24963e+06	713899	752024	276656	1.2866e+06	2.17823e+06	146918	110546	46192.5	42843.5	349061	521934	534503	1.03e+06	302035	613193		Peak Found	High	High	High	High	High	High	High	High	High	High	High	High
High	[R].ESGSLSPEHGPVVVHCSAGIGR.[S]	1xCarbamidomethyl [C16]	Human	1	1	2	P18031	P18031 [200-221]		0	2232.08	308846	449769	376364		226416		291132	277605	715272	240236	808211	223352	355936	1.13731e+06						908997	137818	448421				Peak Found	High	Peak Found	Not Found	Peak Found	Not Found	Peak Found	Peak Found	Peak Found	Peak Found	Peak Found	Peak Found	Peak Found
High	[K].ELGAFGLQVPSELGGVGLCNTQYAR.[L]	1xCarbamidomethyl [C19]	Human	1	1	6	P49748	P49748 [138-162]		0	2636.31	432046	898887	422746	606241	694081	729624	418643	443681	764036	460112	440894	502205	864200	1.39427e+06	173413	117907	138095	123258	475702	793550	471756	1.04633e+06	289902	864316		Peak Found	Peak Found	Peak Found	High	Peak Found	Peak Found	Peak Found	Peak Found	High	Peak Found	Peak Found	Peak Found	High
High	[R].IIGLDQVAGMSETALPGAFK.[T]		Human	1	1	55	P35579	P35579 [618-637]		0	2018.06	2.05322e+06	4232345	2.79868e+06	4.13795e+06	4.84779e+06	5.93114e+06	7.06687e+06	8.99286e+06	6.09585e+06	3.65965e+06	3.21518e+06	7.09779e+06	1.28143e+07	2.0012e+07	4.21489e+06	3.2884e+06	3.5686e+06	4171729	6816970	13554091	7.8693e+06	1.88761e+07	97324.4	490792		High	High	High	High	High	High	High	High	High	High	High	High	High
High	[K].QGQYSPMAIEEQVAVIYAGVR.[G]		Human	1	1	15	P25705	P25705 [473-493]		0	2309.16	776659	1.24014e+06	515496	699159	719504	729093	878613	624492	1.54608e+06	837691	887385	378396	2.24438e+06	3.4547e+06	118104	69862.3	96895.6	78209.5	777488	1.07182e+06	858330	1.89951e+06	441435	1.04475e+06		Peak Found	High	High	Peak Found	Peak Found	Peak Found	High	High	High	Peak Found	Peak Found	Peak Found	High
High	[K].MFTAGIDLMDMASDILQPK.[G]		Human	1	1	21	Q13011	Q13011 [113-131]		0	2097.01	340407	848030	68218.6	92292.8	769856	906463	993835	774243	1.31349e+06	537107	368756	17520.4	1.40882e+06	1.92454e+06	42905.2	14440.8	14614.9	6108.4	327591	433396	89947.3	189551	596826	1.46429e+06		High	High	High	Peak Found	Peak Found	High	High	High	Peak Found	High	High	Peak Found	High
High	[K].HTTSIFDDFAHYEK.[R]		Human	2	2	15	Q7Z739; Q9BYJ9	Q7Z739 [555-568]; Q9BYJ9 [528-541]		0	1710.78	236353	594301	611230	833739	342177	458378	650509	834920	2.04625e+06	1394514	1.70366e+06	783210	821173	1.91849e+06			144642	358240	558300	1.20123e+06	440792	1.24509e+06	292020	785332	Shared	Peak Found	High	High	Peak Found	Peak Found	Peak Found	High	High	High	High	High	High	Peak Found
High	[K].HELQANCYEEVKDR.[C]	1xCarbamidomethyl [C7]	Human	1	1	2	P23528	P23528 [133-146]		1	1790.81		1.76576e+06		1433361		2.60189e+06			2.65529e+06	879977														814704		Not Found	Peak Found	Not Found	High	Not Found	High	Not Found	Not Found	Peak Found	Peak Found	Not Found	Not Found	Not Found
High	[K].TPQGPPEIYSDTQFPSLQSTAK.[H]		Human	1	1	25	Q9UKY7	Q9UKY7 [182-203]		0	2392.17	1.98615e+06	4.06141e+06	1.13462e+06	2.06202e+06	3.11809e+06	3150690	3.05935e+06	3.15778e+06	3.43529e+06	1.92998e+06	2.77696e+06	687665	2.03057e+06	3.75274e+06	1.62918e+06	977685	617532	1.15709e+06	1.19838e+06	3.05933e+06	867926	2.30662e+06	1.01172e+06	2.73433e+06		High	High	High	High	High	High	High	High	High	High	High	High	High
High	[R].DFMYVSQDPKDQLLLGPTYATPK.[V]		Human	1	1	5	P55084	P55084 [339-361]		1	2627.31	525578	907574	361508	621666	564261	723495	373580		739771	613850	637717	275866	816526	1.43053e+06	313127	226314	117369	295064					439449	932741		Peak Found	Peak Found	Peak Found	Peak Found	Peak Found	Peak Found	High	Not Found	High	Peak Found	High	Peak Found	High
High	[K].DGSCSVEYIPYEAGTYSLNVTYGGHQVPGSPFK.[V]	1xCarbamidomethyl [C4]	Human	1	1	11	P21333	P21333 [1407-1439]		0	3579.64	1.56524e+06	2.69254e+06	726150	532275	1.5475e+06	1.28305e+06	4.35725e+06	4716425	3.45681e+06	1.69107e+06	1595433	2796757	6018326	10259527	594983	248165	142811	234011	1187390	1510203	2.75549e+06	5.34685e+06	497573	1.15335e+06		Peak Found	High	Peak Found	Peak Found	Peak Found	High	High	High	High	Peak Found	Peak Found	High	High
High	[K].SQDDEIGDGTTGVVVLAGALLEEAEQLLDR.[G]		Human	1	1	2	P48643	P48643 [97-126]		0	3113.55	1855.51				25723.5	5598.17	2307.71		20502.4				158272	143867									4654.64			Peak Found	Not Found	Not Found	Not Found	Peak Found	Peak Found	Peak Found	Not Found	Peak Found	Not Found	Not Found	Not Found	High
High	[R].LLAETHYQLGLAYGYNSQYDEAVAQFSK.[S]		Human	1	1	2	P49321	P49321 [582-609]		0	3179.53									521892				654436	939036												Not Found	Not Found	Not Found	Not Found	Not Found	Not Found	Not Found	Not Found	Peak Found	Not Found	Not Found	Not Found	High
High	[R].GEGYAKPNEGAIVEVALEGYYKDK.[L]		Human	1	1	6	Q02790	Q02790 [158-181]		1	2600.29	221319	313092	124583		84398.6		126953	289355	103585	231461	234344	139658	301984	797204		18142.6			38784.6		202530	221293	37360.5			Peak Found	High	Peak Found	Not Found	Peak Found	Not Found	High	High	Peak Found	High	High	Peak Found	Peak Found
High	[K].DEIALVLFGTDGTDNPLSGGDQYQNITVHR.[H]		Human	1	1	4	P13010	P13010 [52-81]		0	3245.57	42774.6		69323.2	50578.5	638781	289118	390387	192733	535234	192542	155801	67901.9	572385	773516	37542	7165.99	10787.3	7487.35	63015.2	22285.4	73126.3	26211.5	70050.3	91362.5		Peak Found	Not Found	Peak Found	Peak Found	Peak Found	Peak Found	High	Peak Found	High	Peak Found	Peak Found	Peak Found	High
High	[R].QYASLTGTQALPPLFSLGYHQSR.[W]		Human	1	1	3	Q14697	Q14697 [378-400]		0	2535.3	275425	428181	306417	360714	793261	1.06827e+06	43211.1			440842	547434	621253	2.19653e+06	3628724	401732	248770	226112	178509	864712	1.3801e+06	1.30215e+06	3.04282e+06	153905	343384		Peak Found	Peak Found	Peak Found	Peak Found	Peak Found	High	Peak Found	Not Found	Not Found	Peak Found	Peak Found	Peak Found	High
High	[R].VLAGQTLDINMAGEPKPDRPK.[G]		Human	1	1	22	Q9UKM9	Q9UKM9 [79-99]		0	2250.19	824692	5619375		1.74398e+06	2.13756e+06	2.91598e+06	3.48262e+06	6.63218e+06	8015021	5.37809e+06	6.21889e+06	1.86873e+06	1.24269e+06	4.36827e+06	139488	272362	188800	1055800	3.33823e+06	6.83701e+06	1.21125e+06	4.33204e+06	334203	1.96448e+06		High	Peak Found	Not Found	Peak Found	Peak Found	High	High	High	High	High	High	High	High
High	[K].DNTIEHLLPLFLAQLKDECPEVR.[L]	1xCarbamidomethyl [C19]	Human	1	1	4	P30153	P30153 [359-381]		1	2750.42	45579.2	31322		6400.67	4079.36	15098.8	409908	416033	565847	158447	59450.2	62285.2	366841	618257					1634.89		30564.3	59954.8				Peak Found	Peak Found	Not Found	Peak Found	Peak Found	Peak Found	Peak Found	High	High	Peak Found	Peak Found	Peak Found	Peak Found
High	[R].YGMNPHQTPAQLYTLQPK.[L]	1xOxidation [M3]	Human	1	1	10	P31939	P31939 [208-225]		0	2103.03	612756	1.00205e+06	644071	1.21205e+06	630275	578073	262297	569100	955462	385739	544343	314549			75844.7	77193	226294	597474	261169	531785	275082	769534	206581	779686		High	Peak Found	High	High	Peak Found	Peak Found	Peak Found	Peak Found	High	Peak Found	Peak Found	High	Not Found
High	[R].EEGPYEVEVTYDGVPVPGSPFPLEAVAPTKPSK.[V]		Human	1	1	17	P21333	P21333 [1037-1069]		0	3485.74	3162210	5.03291e+06	1.88435e+06	2.05003e+06	2.8672e+06	2.6357e+06	9450526	9178429	6987421	2.14767e+06	2.3143e+06	4.8028e+06	10315022	17360670	971148	433768	401818		2.00841e+06	2.81028e+06	3.67389e+06	7427714	1.06403e+06	1.97897e+06		Peak Found	High	High	High	Peak Found	Peak Found	High	High	High	Peak Found	High	Peak Found	High
High	[K].YVATLGVEVHPLVFHTNR.[G]		Human	1	1	57	P62826	P62826 [39-56]		0	2052.1	9.26994e+06	1.60873e+07	1.29424e+06	979004	1.13085e+07	1.12502e+07	1.5852e+07	2.4104e+07	2.90825e+07	1.54104e+07	2.05406e+07	2.13854e+06	1.24437e+07	34653684	826931	250628	442608	300816	5.12502e+06	7.56411e+06	5.3895e+06	9.40959e+06	5.45667e+06	1.18175e+07		High	High	High	High	High	High	High	High	High	High	High	High	High
High	[K].NIILEEGKEILVGDVGQTVDDPYATFVK.[M]		Human	1	1	11	P23528	P23528 [46-73]		1	3062.59	169078	307813	195578	227714	428306	467848	682509	783057	1.1261e+06	510210	500134	211002	238595	423267	30195.6	17320.9	25804.6	26896.5			17765.6		69279.8	194851		Peak Found	High	High	Peak Found	Peak Found	High	High	High	High	High	High	Peak Found	High
High	[R].AAASLAAVSGTAAASLGSAQPTDLGAHK.[R]		Human	1	1	9	Q7Z5L9	Q7Z5L9 [209-236]		0	2494.29		99462.2	428674	663695	202650	417492	196841	246668	490786	332578	511790	182552	253616	603602	104075	75151.7	85861.8		140728	278414		183361	50129.4			Not Found	Peak Found	High	High	High	High	Peak Found	Peak Found	High	High	High	High	Peak Found
High	[R].VGAGAPVYLAAVLEYLTAEILELAGNAAR.[D]		Human	3	10	4	Q7L7L0; Q8IUE6; Q99878	Q7L7L0 [44-72]; Q8IUE6 [44-72]; Q99878 [44-72]		0	2915.59		25795.9	5210.93	92074.9		7839.43	6033.25	22692.2	111111	45592	25641.1	5866.57	15638.4	5141.39	5580.3			17520.9		62116.5	7724.03	20787.2	1496.07		Shared	Not Found	Peak Found	Peak Found	High	Not Found	Peak Found	Peak Found	Peak Found	High	High	Peak Found	Peak Found	Peak Found
High	[R].VGEPGQAGNPALVSAYGTGLEGGTTGIQSEFFINTTR.[A]		Human	1	1	7	O75369	O75369 [2375-2411]		0	3696.81	172709	391773	58445.7	93255.9	281956	206305	721143	604680	255020	167126	145155	258153	749440	1.27912e+06	101948	74142.7	56093	50458.5	227877	266871	191035	427425	55999	169668		Peak Found	Peak Found	Peak Found	Peak Found	Peak Found	Peak Found	High	High	High	High	Peak Found	Peak Found	High
High	[R].AGEAGKLEEVMQELR.[A]		Human	1	1	10	Q9BR76	Q9BR76 [447-461]		1	1659.84	198442	683548	297261	577441	599872	350011	655396	1.10738e+06	1.15499e+06	660741	606952	405918	495313	1.1375e+06			62428.6	97343.7			303069	721899	20412.3	150748		Peak Found	Peak Found	Peak Found	Peak Found	Peak Found	Peak Found	High	High	High	High	Peak Found	Peak Found	Peak Found
High	[K].LEAIEDDSVKETDSSSASAATPSK.[K]		Human	1	1	14	P54578	P54578 [215-238]		1	2438.14	555435	1.44942e+06	885400	1.28667e+06	389647	730956	277520	554001	1.39583e+06	880191	1.22048e+06	423916	502092	1.12658e+06	89961.4	106592	290592	861868	272388	1.13769e+06	337276	956948	241570	587143		High	Peak Found	Peak Found	High	High	Peak Found	Peak Found	Peak Found	High	High	Peak Found	High	High
High	[K].NPGVGNGDDEAAELMQQVNVLK.[L]		Human	1	1	21	Q15691	Q15691 [183-204]		0	2298.1	734617	1.63138e+06	799188	1.25971e+06	1.90884e+06	2.11947e+06	1.31342e+06	1782043	1.98165e+06	1.45988e+06	1.51747e+06	298844	509241	647323	892546	702815	223179	318100	647839	1.50405e+06	603238	1.33165e+06	759433	1973953		Peak Found	High	High	High	High	High	Peak Found	Peak Found	High	High	High	High	High
High	[K].SYSMIVNNLLKPISVEGSSK.[K]		Human	1	1	31	Q9HB71	Q9HB71 [124-143]		0	2166.15	2.59621e+06	5.66579e+06	1.34182e+06	1.42775e+06	2.87764e+06	2.93447e+06	4.31014e+06	4.75956e+06	6.36921e+06	4.10593e+06	4.80621e+06	1.05608e+06	3.53949e+06	7.4474e+06	1.2426e+06	748483	735561	554904	2.43423e+06	7.08506e+06	1.60957e+06	3.94314e+06	2.22899e+06	4.95135e+06		High	High	High	High	High	High	High	High	High	High	High	Peak Found	High
High	[R].INNAAFEAVVVTNTIPQEDK.[M]		Human	1	1	24	P11908	P11908 [261-280]		0	2173.11	1.33209e+06	2.28552e+06	278503	481643	1.14186e+06	1.16142e+06	1.52583e+06	1.7521e+06	3.03941e+06	1.73284e+06	2.42718e+06		626027	1.32801e+06	593072	461227	276070	320165	1.0481e+06	2.32683e+06	902977	1806405	1.24078e+06	3.06652e+06		High	High	Peak Found	High	High	High	High	High	High	High	High	Not Found	Peak Found
High	[R].NIDNPALADIYTEHAHQVVVAK.[Y]		Human	1	1	18	O75083	O75083 [44-65]		0	2418.24	2.59442e+06	1.19983e+07	5156017	5.53532e+06	2.52545e+06	2.99408e+06	2.35996e+06	3.05924e+06	8477139	5.7349e+06	7.30508e+06	2.20602e+06	3.26408e+06	9.25572e+06	169427	136264	1.13822e+06	2.042e+06	4.49281e+06	9.92995e+06	3.36723e+06	6.93319e+06	2.00362e+06	5.63035e+06		High	High	Peak Found	High	High	High	High	High	High	High	Peak Found	High	High
High	[K].THYIVGYNLPSYEYLYNLGDQYALK.[M]		Human	1	1	11	P04843	P04843 [328-352]		0	2997.47	213864	311386		51000.1	42583.1	35383.7	931852	595408	1.09439e+06	344364	348429	540117	1.40253e+06	1.46727e+06	19365.9	7467.5	6610.9				414040	622315	112323	309127		Peak Found	High	Not Found	Peak Found	Peak Found	Peak Found	High	High	High	High	Peak Found	High	High
High	[R].TGETGIEETILEGHLGVTK.[E]		Human	1	1	5	Q93008	Q93008 [1417-1435]		0	1984.02	48758.7	103406	58523	112364	111541	85522.8	166849	259937	206078		111272	311882	308986	577895	136010	114373	94253.1	111105	210619	414406	242672	501683	17521.7			Peak Found	Peak Found	Peak Found	Peak Found	Peak Found	Peak Found	Peak Found	Peak Found	Peak Found	Not Found	Peak Found	High	Peak Found
High	[R].EALAQTVLAEVPTQLVSYFR.[A]		Human	1	1	40	Q99829	Q99829 [495-514]		0	2235.2	1.34992e+06	4.14125e+06	1.30447e+06	2.43196e+06	2.46158e+06	3.77728e+06	2.06146e+06	2.16234e+06	4.41422e+06	2.13369e+06	2.42846e+06	790462	4.49666e+06	6.15546e+06	153914	96970.1	177897	112932	503901	848075	636477	1.78296e+06	1.42715e+06	4.81809e+06		High	High	High	Peak Found	High	High	High	High	High	High	High	High	High
High	[K].VHSPSGALEECYVTEIDQDK.[Y]	1xCarbamidomethyl [C11]	Human	1	1	32	P21333	P21333 [2368-2387]		0	2277.03	784294	1.40661e+06	1.55089e+06	2.37334e+06	1.39842e+06	1.3919e+06	1.88762e+06	3.60128e+06	1.80262e+06	1.23e+06	1.58573e+06	3.5585e+06	4.57483e+06	1.18255e+07	1.40027e+06	1.46555e+06	1.643e+06	3.67811e+06	3.78194e+06	7.83234e+06	4.63463e+06	9.92502e+06	316573	613835		High	High	High	High	High	High	High	High	High	High	High	High	High
High	[K].SEEAHAEDSVMDHHFR.[K]		Human	1	1	10	Q8NC51	Q8NC51 [330-345]		0	1896.79	532644	6.58618e+06	3.07676e+06	4082738	703910	359426	2.49042e+06	3.36898e+06	7.6854e+06	5244159	5.62728e+06	3035291	4.3464e+06	1.07761e+07	720086	88669.4	781592	1.75162e+06	5.21615e+06	7514069	3.81105e+06	6.54647e+06	1.72984e+06	4.02893e+06		Peak Found	High	Peak Found	Peak Found	Peak Found	Peak Found	Peak Found	Peak Found	High	High	High	High	Peak Found
High	[R].NLHQSGFSLSGTQVDEGVR.[S]		Human	1	1	21	Q14195	Q14195 [532-550]		0	2030.99	341195	725111	862992	1.64181e+06	778588	1.11283e+06	682845	754676	1.22894e+06	906143	1.17618e+06	569980	707049	1.83543e+06			386109	765281	536902	1.05298e+06	328984	1.06097e+06		670984		High	High	High	High	High	High	High	High	High	High	High	High	High
High	[R].TMIQSPSGVILQEAADVHAR.[Y]		Human	1	1	7	P15924	P15924 [983-1002]		0	2123.09	250672	442486			343541	341806	654164	808616	436846	489379	391379	872224	994758	2.10292e+06	65156				694146	1.29538e+06	567867	1.24948e+06		232401		High	Peak Found	Not Found	Not Found	Peak Found	Peak Found	Peak Found	Peak Found	Peak Found	Peak Found	High	High	Peak Found
High	[K].AHLLADMAHISGLVAAK.[V]		Human	1	1	20	P34897	P34897 [246-262]		0	1717.94	746679	1.51085e+06	366679	323814	633761	502292	535842	683181	1.64808e+06	911686	1.46539e+06	408119	835938	1.57008e+06	304650		66241.9	62211.6	720379	970828	671561	1010154	183890	554672		Peak Found	High	High	High	High	High	High	High	High	High	High	High	High
High	[R].CEHDGVMTGANGEVSFINIK.[T]	1xCarbamidomethyl [C1]	Human	1	1	17	O15371	O15371 [375-394]		0	2178	434680	958991	526219	618618	370544	474368	277292	353170	1.46253e+06	796447	809627	387190	1.16741e+06	1.10917e+06			200732	188341	594717	885989	234948	639223	376615	778676		High	High	High	High	High	Peak Found	High	High	Peak Found	High	High	High	High
High	[K].VGRPSNIGQAQPIIDQLAEEAR.[A]		Human	1	1	30	Q9UHX1	Q9UHX1 [202-223]		0	2362.25	776338	1.86066e+06	1.0245e+06	1.85749e+06	763919	827157	622373	701276	2453085	1.65212e+06	2305336	980791	1.3565e+06	2425248	189386	119789	295944	393438	590824	1.498e+06	755250	2.24588e+06	413634	1.07501e+06		High	High	High	High	High	High	High	High	High	High	High	High	High
High	[R].QLIYNYPEQLFGAAGVMAIEHADFAGVER.[L]		Human	1	1	5	P78371	P78371 [294-322]		0	3209.57	136729	172563				64182	377502	240384	689280	187999	111691	51046.2	1.1446e+06	1.47633e+06					28276.7	78223.9	128861	235473	35702.7			Peak Found	Peak Found	Not Found	Not Found	Not Found	Peak Found	High	Peak Found	Peak Found	High	Peak Found	High	Peak Found
High	[R].DAYTHPQFVTDVMKPLQIENIIDQEVQTLSGGELQR.[V]		Human	1	1	2	P61221	P61221 [434-469]		0	4113.06		10805.3					342214	206826	724796	171864			905419	875085												Not Found	Peak Found	Not Found	Not Found	Not Found	Not Found	Peak Found	Peak Found	High	High	Not Found	Not Found	Peak Found
High	[R].LEAQHQALVTLWHQLHVDMK.[S]		Human	1	1	3	Q15149	Q15149 [1009-1028]		0	2397.25							2.04562e+06	2.71807e+06	901350	405249		87638.8									24205.8	611641				Not Found	Not Found	Not Found	Not Found	Not Found	Not Found	Peak Found	High	High	High	Not Found	Peak Found	Not Found
High	[K].SLLLTTIPQIGSTEWSETLHNLK.[N]		Human	1	1	30	Q13126	Q13126 [249-271]		0	2581.39	3207986	5339414	969291	1370535	3.71299e+06	3.91506e+06	6.23223e+06	6.68544e+06	7.34025e+06	4158666	4399672	395492	4.3896e+06	7.11654e+06	604025	362851	275846	268397	1.58618e+06	2.86452e+06	1.5213e+06	3.66099e+06	2.09018e+06	5226537		High	High	Peak Found	Peak Found	High	High	High	High	High	High	High	Peak Found	High
High	[K].APPRPGPVPEAAQPFLFTPR.[G]		Human	1	1	28	Q7Z406	Q7Z406 [13-32]		0	2145.16	396394	917941	178862	314272	329964	347677	634445	1.28364e+06	579337	251164	626338	1.0976e+06	980439	1.27868e+06	400600	161284	208250	546339	530445	1.09102e+06	218404	1.36445e+06	109651	129746		Peak Found	High	High	High	High	High	High	High	High	Peak Found	Peak Found	High	High
High	[K].NFESLSEAFSVASAAAVLSHNR.[Y]		Human	1	1	20	P04844	P04844 [245-266]		0	2307.14	384056	643454	117730	184456	331711	365597	577831	523806	667975	323768	349142	504827	682599	1.14827e+06	70554.6	18700.7	53012.4	68980.8	251208	462399	315466	760092	154137	403910		High	High	High	High	High	High	High	High	High	High	High	High	High
High	[K].VEEQEPELTSTPNFVVEVIK.[N]		Human	1	1	44	Q07021	Q07021 [155-174]		0	2287.17	5.63701e+06	11717648	1.83542e+06	2.76714e+06	8.31565e+06	8.91937e+06	6.93566e+06	7.99515e+06	1.11181e+07	6.28028e+06	7.64843e+06	1.41388e+06	5.40663e+06	9.43004e+06	2.24216e+06	1.7718e+06	1.73538e+06	2.20517e+06	4.44087e+06	8.7218e+06	2.531e+06	6.06098e+06	3.16417e+06	8.25386e+06		High	High	High	High	High	High	High	High	High	High	High	High	High
High	[R].TSIFWNDVKDPVSIEER.[A]		Human	1	1	9	P55884	P55884 [316-332]		1	2035.01	134619	354120	211997	305472	530383	607218	655233	775879	808635	431349	482524	460763	1.0398e+06	2.24055e+06	390442	317711	200728	366180	856765	1.97663e+06	856913	2.1378e+06	43413	232954		Peak Found	Peak Found	Peak Found	Peak Found	Peak Found	Peak Found	Peak Found	Peak Found	High	Peak Found	Peak Found	Peak Found	High
High	[R].QTFTGHESDINAICFFPNGNAFATGSDDATCR.[L]	2xCarbamidomethyl [C14; C31]	Human	1	1	12	P62873	P62873 [220-251]		0	3521.51	827364	1.43306e+06	291919	335888	1.29732e+06	1.02848e+06	1.40266e+06	1652224	2.20831e+06	1607382	1.58793e+06	146244	1.10171e+06	1.87729e+06	194735	97364.8	231091	223712	947335	1.52965e+06	542999	989536	591685	948638		Peak Found	High	Peak Found	Peak Found	Peak Found	High	High	High	High	High	High	Peak Found	Peak Found
High	[K].QQILHSEEFLSFFDHSTR.[I]		Human	1	1	5	Q13409	Q13409 [214-231]		0	2221.07					57552.3	34850	200690	208253	261208	140312		122068	317746	950645					40349.5	73937.5	167560	220933	9629.05			Not Found	Not Found	Not Found	Not Found	Peak Found	Peak Found	Peak Found	High	High	High	Not Found	Peak Found	High
High	[K].SNMGHPEPASGLAALAK.[V]		Human	1	1	28	P49327	P49327 [327-343]		0	1650.83	788623	1.43935e+06	1.28738e+06	2.38355e+06	1.64143e+06	2.24559e+06	3.52847e+06	4.38624e+06	3.55951e+06	2.11736e+06	2.90812e+06	4.05539e+06	4.21539e+06	9.56616e+06	1.57522e+06	1.48412e+06	1.60841e+06	3.5309e+06	3.11294e+06	1.02394e+07	2.34294e+06	8.26075e+06	147409	1.09499e+06		High	High	Peak Found	High	High	High	Peak Found	Peak Found	High	Peak Found	Peak Found	High	High
High	[K].QGSGSSQPMEVQEGYGFGSGDDPYSSAEPHVSGVK.[R]		Human	1	1	14	Q13263	Q13263 [435-469]		0	3557.54	950509	1.71323e+06	1.11549e+06	1.53777e+06	2.21678e+06	2453519	2.18204e+06	3.01629e+06	2.25242e+06	1.3481e+06	1.71925e+06	2.15722e+06	4204914	7.33818e+06	1.73053e+06	1795876	1.14859e+06	2.41576e+06	2880971	5583455	2.31115e+06	5985983	332070	677954		Peak Found	High	High	High	Peak Found	High	High	High	High	High	Peak Found	Peak Found	High
High	[R].HWILPQDYDHAQAEAR.[H]		Human	1	1	21	Q15293	Q15293 [271-286]		0	1949.93	2109511	3.93185e+06	1.34049e+06	2.21568e+06	362732	442305	1.9229e+06	2.03359e+06	3731332	2.36971e+06	3.38812e+06	1.31391e+06	2.83703e+06	8144519	235963	83791.4	159781	606755	1.60315e+06	4.35425e+06	1.70052e+06	4614122	287702	905825		High	High	High	High	Peak Found	Peak Found	High	High	High	High	High	High	High
High	[K].MDKEETKDWILPSDYDHAEAEAR.[H]		Human	1	1	4	O43852	O43852 [249-271]		2	2749.24	457587	923970	321814	138117	57220.4		592882	532866	998168	900097	777092	400504	1.29998e+06	2.60949e+06					200388	363584	408107	919847				Peak Found	Peak Found	Peak Found	Peak Found	Peak Found	Not Found	Peak Found	Peak Found	High	High	Peak Found	Peak Found	High
High	[K].KVPQVSTPTLVEVSR.[N]		Human	1	1	67	P02768	P02768 [438-452]		1	1639.94	47520834	128670186	37013475	80737844	25911895	40187632	30472261	37403764	89408946	48412232	69484666	29623648	47047484	150227804	1.77546e+07	2.10931e+07	1.11816e+07	23994811	32156210	90353308	2.88073e+07	79040224	22892830	62111560		High	High	High	High	High	High	High	High	High	High	High	High	High
High	[K].TPALIVYGDQDPMGQTSFEHLK.[Q]		Human	1	1	9	Q96IU4	Q96IU4 [152-173]		0	2447.19	395658	731025	243857	281884	646667	436776	731486	854207	844811	666203	776585	197228	467230	873144	244354	138622			195370	498161	131831	678512	160331	604844		Peak Found	Peak Found	Peak Found	Peak Found	High	Peak Found	High	High	High	Peak Found	High	Peak Found	High
High	[R].LDYFLLSHSLLPALCDSK.[I]	1xCarbamidomethyl [C15]	Human	1	1	25	P27695	P27695 [282-299]		0	2092.08	1.07875e+06	1.75476e+06	131788	168782	921409	965009	1.38421e+06	1.49704e+06	2.01698e+06	1.16071e+06	1.24941e+06	766729	1.07478e+06	1.59691e+06	103233	56904.7	188536	181642	505601	857186	552191	1.38352e+06	356925	906379		High	High	High	High	High	High	High	High	High	High	High	High	High
High	[R].SPASIEVVKPMEAASAILSQADAR.[Q]		Human	1	1	15	Q9BVP2	Q9BVP2 [324-347]		0	2441.27	217519	464211	327921	558794	345128	232502	92757.1	232180		479899	504852	299892	527148	852356	43222.8	28927.1	117657	100300	334223	658169	218179	384918	191588	509323		High	High	High	High	High	High	Peak Found	Peak Found	Not Found	High	High	High	High
High	[K].GIGMGNIGPAGMGMEGIGFGINK.[M]		Human	1	1	30	P52272	P52272 [323-345]		0	2178.05	1.59525e+06	2.4564e+06	2.4941e+06	2.90844e+06	2.38443e+06	2240372	2.82533e+06	2.64177e+06	6.86102e+06	3.71082e+06	3.53564e+06	2.78004e+06	4.55594e+06	8.92102e+06	346858	274563	407141	358855	1.16954e+06	1.93411e+06	1.54438e+06	3.18768e+06	556004	1.53668e+06		High	High	High	High	High	High	High	High	High	High	High	High	High
High	[K].GFESPSDNSSAMLLQWHEK.[A]		Human	1	1	22	O15511	O15511 [113-131]		0	2162.98	683646	1.4566e+06	581826	752942	1.0847e+06	1.35136e+06	983183	1.21733e+06	1.55409e+06	892741	1.06176e+06	426868	1.03912e+06	2.18008e+06	178446	199434	170799	356280	567506	999312	528896	1.20453e+06	215745	558913		High	High	High	High	High	High	High	High	High	High	High	High	High
[truncated: 40,453 more rows]
[truncated: 14 more columns]
