# Supplementary material for: The Effect of Allicin on the Proteome of SARS-CoV-2 Infected Calu-3 Cells
Source: Front Microbiol. 2021 Oct 28;12:746795. doi: 10.3389/fmicb.2021.746795 (PMC8581659; doi:10.3389/fmicb.2021.746795)
Supplement: Supplementary file 3 [file Data_Sheet_3.XLSX]

## Sheet: Table S3-induced+repressed
Table S3. Induced and repressed proteins after SARS-CoV-2 infection with or without allicin treatment p.i. in the Calu-3 cell proteome using LFQ Orbitrap LC-MS/MS analysis.
Proteins			Protein information						MS Parameters								Expression data SARS+All										Expression data Mock										Expression data SARS											Expression ratios
Protein name	Accession number		Protein annotation	# AAs	MW [kDa]	MW [kDa] bar	calc. pI		Score Sequest HT: Sequest HT	# Peptides: Sequest HT	# Razor Peptides	Protein FDR Confidence: Sequest HT	Coverage [%]	# PSMs	# Unique Peptides		SARS+All_1A	SARS+All_1B	SARS+All_2A	SARS+All_2B	SARS+All_3A	SARS+All_3B	SARS+All_4A	SARS+All_4B	Mean SARS+All	SD	Mock_1A	Mock_1B	Mock_1C	Mock_2	Mock_3A	Mock_3B	Mock_4A	Mock_4B	Mean Mock	SD	SARS_1A	SARS_1B	SARS_2A	SARS_2B	SARS_3A	SARS_3B	SARS_4A	SARS_4B	Mean SARS	SD		SARS/Mock	SARS+All/Mock
POLR2B	P30876		DNA-directed RNA polymerase II subunit RPB2 GN=POLR2B	1174	133.8	133.8	6.87		100.25	12	0	High	14	33	12		1.91569e-06	5.54922e-06	5.60221e-06	6.45577e-06	1.25782e-05	1.14516e-05	9.91166e-06	1.45061e-05	8.49631e-06	4.27695e-06	6.45212e-06	7.01667e-06	7.31863e-06	1.86075e-05	2.09978e-05	1.87515e-05	1.61541e-05	1.59238e-05	1.39028e-05	5.99307e-06	3.35723e-05	3.28999e-05	2.60078e-05	2.71449e-05	3.63204e-05	4.48533e-05	9.41261e-07	2.93001e-06	2.55837e-05	1.57071e-05		1.84019	0.611124
POLR1E	Q9GZS1		DNA-directed RNA polymerase I subunit RPA49 GN=POLR1E	419	47.2	47.2	8.94		11.25	1	0	Medium	3	4	1		2.87348e-06	2.73467e-06	3.50534e-06	2.78481e-06	1.51631e-06	1.10618e-06	1.05399e-06	2.29798e-06	2.2341e-06	9.07341e-07	1.62847e-06	1.92513e-06	1.52802e-06	1.03178e-06	1.80804e-07	1.3239e-06	1.26669e-07	1.49502e-06	1.48872e-06	2.99176e-07	2.16291e-06	1.99395e-06	3.41085e-06	3.72695e-06	1.54246e-06	2.4799e-06	1.50621e-06	2.55617e-06	2.42242e-06	8.07527e-07		1.62719	1.50069
TWISTNB	Q3B726		DNA-directed RNA polymerase I subunit RPA43 GN=TWISTNB	338	37.4	37.4	6.98		41.46	5	0	High	20	16	5		4.78493e-06	4.26061e-06	6.77599e-06	5.24729e-06	2.59549e-06	1.04461e-06	9.61244e-07	1.22526e-06	3.36193e-06	2.21453e-06	4.54219e-06	5.33949e-06	6.09331e-06	3.2694e-06	1.86396e-06	1.66605e-06	1.95759e-06	2.12225e-06	3.35678e-06	1.74853e-06	3.84932e-06	2.77217e-06	5.71451e-06	1.25738e-05	4.22404e-06	3.436e-06	4.32907e-06	4.38468e-06	5.16045e-06	3.11291e-06		1.53732	1.00153
POLR2I	P36954		DNA-directed RNA polymerase II subunit RPB9 GN=POLR2I	125	14.5	14.5	5.14		57.1	3	0	High	42	18	3		4.33488e-06	2.61411e-06	3.37762e-07	1.23895e-06	6.03756e-06	3.3424e-06	5.55711e-06	4.65453e-06	3.51466e-06	2.02205e-06	3.24392e-06	3.50402e-06	3.33125e-06	2.95006e-06	6.46052e-06	5.25348e-06	4.32421e-07	1.01729e-06	3.27412e-06	1.97851e-06	1.61863e-06	3.65887e-08	1.64676e-06	1.46052e-06	3.38934e-06	2.30801e-06	1.54527e-06	1.78212e-06	1.96438e-06	6.86995e-07		0.599972	1.07347
POLR2G	P62487		DNA-directed RNA polymerase II subunit RPB7 GN=POLR2G	172	19.3	19.3	5.54		75.61	5	0	High	39	25	5		5.81733e-06	7.89983e-06	1.13732e-05	1.21019e-05	1.15529e-05	1.10039e-05	1.0956e-05	1.09493e-05	1.02068e-05	2.17457e-06	1.31918e-05	1.48433e-05	1.4394e-05	3.4405e-06	1.20683e-05	1.25114e-05	1.06131e-05	8.99254e-06	1.12569e-05	3.69009e-06	1.04594e-06	2.33331e-06	5.9896e-06	6.17781e-06	6.42416e-06	6.35952e-06	1.09817e-05	6.81398e-06	5.76575e-06	3.00878e-06		0.512199	0.906717
LLPH	Q9BRT6		Protein LLP homolog GN=LLPH	129	15.2	15.2	10.37		90.16	2	0	High	23	27	2		1.21193e-05	1.37928e-05	9.67736e-06	5.12239e-06	9.8103e-06	1.29114e-05	1.19313e-05	1.24799e-05	1.09806e-05	2.76384e-06	1.68015e-05	1.2537e-05	1.28529e-05	1.18129e-06	4.77481e-06	5.88536e-06	1.00445e-05	5.53334e-06	8.70134e-06	5.20026e-06	6.92395e-08	3.65887e-08	2.66364e-06	3.22755e-06	4.55562e-06	1.21681e-06	5.01322e-06	9.60435e-06	4.3802e-06	2.89846e-06		0.503394	1.26194
PRPF40B	Q6NWY9		Pre-mRNA-processing factor 40 homolog B GN=PRPF40B	871	99.3	99.3	6.83		9.46	1	0	Medium	1	3	1		5.06981e-08	4.59057e-08	4.03814e-08	5.0491e-08	8.00432e-07	5.98749e-07	1.21995e-06	1.04353e-06	9.15665e-07	2.7243e-07	6.05554e-07	9.09757e-07	5.00373e-08	1.4157e-06	1.82892e-06	1.88322e-06	1.26669e-07	5.90223e-08	1.32863e-06	5.62081e-07	6.92395e-08	3.65887e-08	2.33051e-06	3.00045e-08	2.52559e-06	2.33947e-06	8.17856e-08	1.00137e-07	2.39852e-06	1.10135e-07		1.80526	0.689179
SLU7	O95391		Pre-mRNA-splicing factor SLU7 GN=SLU7	586	68.3	68.3	7.14		16.53	2	0	Medium	4	7	2		1.84889e-06	1.10776e-06	4.87467e-06	3.18739e-06	3.53923e-06	4.42981e-06	3.42242e-07	1.17986e-06	2.88109e-06	1.52775e-06	6.23521e-07	1.36427e-07	5.00373e-08	1.49825e-06	8.86528e-07	1.01486e-06	1.23205e-06	1.49198e-06	1.12453e-06	3.48117e-07	1.88037e-06	3.6843e-06	1.56792e-06	2.07888e-06	1.9608e-06	1.58191e-06	1.34211e-06	1.00137e-07	2.01375e-06	7.80164e-07		1.79075	2.56204
SNRPC	P09234		U1 small nuclear ribonucleoprotein C GN=SNRPC	159	17.4	17.4	9.67		25.75	2	0	Medium	19	8	2		3.596e-06	1.91931e-06	2.09945e-06	1.75061e-06	4.21069e-06	4.57854e-06	8.01942e-06	6.78843e-06	4.1203e-06	2.31019e-06	2.16543e-06	5.7326e-06	3.15722e-06	1.26571e-06	2.56509e-06	2.58261e-06	3.12686e-06	2.54407e-06	2.89245e-06	1.29233e-06	4.53626e-06	2.28164e-06	5.28342e-06	5.14176e-06	7.20689e-06	9.22006e-06	3.48789e-06	4.01343e-06	5.14642e-06	2.18673e-06		1.77926	1.4245
SCAF11	Q99590		Protein SCAF11 GN=SCAF11	1463	164.6	164.6	8.41		17.15	1	0	Medium	1	6	1		1.37152e-06	1.41377e-06	1.5547e-06	1.71197e-06	2.13775e-06	7.74722e-07	3.42242e-07	1.81157e-06	1.53943e-06	4.26382e-07	1.2895e-06	1.36427e-07	1.31397e-06	1.98432e-06	1.15991e-06	1.02282e-06	2.14433e-06	1.16304e-06	1.4397e-06	4.39715e-07	6.92395e-08	3.75524e-06	1.90883e-06	8.24924e-07	1.54734e-06	3.56053e-06	8.17856e-08	1.00137e-07	2.31937e-06	1.28454e-06		1.61101	1.06927
PPIH	O43447		Peptidyl-prolyl cis-trans isomerase H GN=PPIH	177	19.2	19.2	8.07		155.15	6	0	High	50	53	6		2.88222e-05	3.06232e-05	1.82911e-05	1.77095e-05	4.22241e-05	3.45949e-05	4.20472e-05	3.36731e-05	3.09982e-05	9.34366e-06	3.21934e-05	3.33474e-05	2.94417e-05	3.8932e-05	3.51002e-05	3.28673e-05	2.28837e-05	2.32694e-05	3.10044e-05	5.58332e-06	1.50611e-05	1.11782e-05	1.64927e-05	1.17627e-05	3.13142e-05	3.26499e-05	2.32756e-05	2.34195e-05	2.06442e-05	8.36235e-06		0.665849	0.999799
THOC3	Q96J01		THO complex subunit 3 GN=THOC3	351	38.7	38.7	6.09		192.16	8	0	High	36	55	8		0.000117774	0.0001326	7.38596e-05	9.10379e-05	6.00324e-05	7.50463e-05	0.00010359	0.000111408	9.56685e-05	2.49438e-05	0.000112088	4.17535e-05	0.000106227	5.33615e-05	5.55979e-05	0.000119564	2.37479e-05	2.65104e-05	6.73562e-05	3.9274e-05	6.75029e-05	7.58966e-05	2.56454e-05	2.28858e-05	6.51199e-05	3.264e-05	2.9694e-05	3.83807e-05	4.47206e-05	2.12457e-05		0.663943	1.42034
ACIN1	Q9UKV3		Apoptotic chromatin condensation inducer in the nucleus GN=ACIN1	1341	151.8	151.8	6.43		324.77	18	0	High	19	117	18		2.87258e-05	5.38515e-05	5.51217e-05	7.19428e-05	6.43196e-05	7.33519e-05	9.4877e-05	9.97618e-05	6.7744e-05	2.2981e-05	6.61449e-05	6.42827e-05	0.000208813	0.000155573	0.00012872	0.000116056	0.000144061	0.000132281	0.000126992	4.71901e-05	0.000132214	0.000136707	8.21408e-05	7.22846e-05	9.35706e-05	0.000105259	1.56777e-05	1.49622e-05	8.1602e-05	4.65603e-05		0.642578	0.533453
MBNL3	Q9NUK0		Muscleblind-like protein 3 GN=MBNL3	354	38.5	38.5	8.81		40.2	2	0	High	5	16	2		1.67212e-05	2.88219e-05	3.10883e-06	6.67136e-06	6.69449e-06	4.72376e-06	9.45272e-06	7.75739e-06	1.0494e-05	8.4528e-06	1.83673e-05	1.28546e-05	9.54865e-06	9.40019e-06	2.33e-05	2.77592e-05	1.26669e-07	5.90223e-08	1.68716e-05	7.58531e-06	2.56916e-05	1.89929e-05	6.60123e-06	3.22983e-06	3.35373e-06	9.60792e-06	8.17856e-08	7.95978e-06	1.07767e-05	8.4533e-06		0.638746	0.621988
RBM3	P98179		RNA-binding protein 3 GN=RBM3	157	17.2	17.2	8.91		137.12	3	0	High	27	36	3		4.33087e-05	3.41627e-05	8.51761e-06	1.09175e-05	3.60413e-05	3.42805e-05	6.37495e-05	4.7581e-05	3.48199e-05	1.82724e-05	4.66506e-05	3.98343e-05	3.78875e-05	5.59834e-05	4.3972e-05	4.50046e-05	3.02835e-05	1.88074e-05	3.98029e-05	1.12646e-05	2.16776e-05	1.63551e-05	2.08485e-05	1.64442e-05	3.56961e-05	3.60941e-05	2.86547e-05	2.74098e-05	2.53975e-05	7.85215e-06		0.638082	0.874807
LSM7	Q9UK45		U6 snRNA-associated Sm-like protein LSm7 GN=LSM7	103	11.6	11.6	5.27		22.82	2	0	Medium	16	10	2		1.31116e-05	1.21457e-05	8.45686e-06	8.40379e-06	1.24005e-05	1.24465e-05	1.06694e-05	1.13285e-05	1.11204e-05	1.81795e-06	4.79425e-06	2.11921e-06	4.87418e-06	5.81544e-06	1.01482e-05	1.03031e-05	6.82911e-06	2.20584e-06	5.88616e-06	3.12866e-06	1.67469e-06	3.5506e-06	2.53504e-06	5.24239e-06	2.72304e-06	6.93293e-06	4.77008e-06	1.46924e-06	3.61225e-06	1.90212e-06		0.613685	1.88924
SREK1	Q8WXA9		Splicing regulatory glutamine/lysine-rich protein 1 GN=SREK1	508	59.3	59.3	10.39		143.43	4	0	High	13	41	4		2.93124e-06	1.90236e-06	1.21716e-05	1.26026e-05	1.90372e-05	1.53676e-05	1.30139e-05	1.34322e-05	1.13073e-05	5.91247e-06	1.18556e-05	1.21291e-05	1.13636e-05	2.23712e-05	2.10388e-05	1.76961e-05	1.24842e-05	1.12878e-05	1.50283e-05	4.6218e-06	1.26634e-05	7.03613e-06	1.0851e-05	1.07405e-05	1.43027e-05	1.49617e-05	6.95118e-07	2.49748e-06	9.21851e-06	5.322e-06		0.61341	0.752403
LSM8	O95777		U6 snRNA-associated Sm-like protein LSm8 GN=LSM8	96	10.4	10.4	4.48		34.67	1	0	Medium	17	9	1		2.17575e-06	3.1676e-06	1.05143e-06	5.0491e-08	3.48336e-06	1.63609e-06	6.84778e-06	5.0803e-06	3.3489e-06	2.03631e-06	1.21694e-06	1.09864e-06	1.06724e-06	2.07656e-06	6.11693e-06	3.98331e-06	5.97768e-07	5.90223e-08	2.3082e-06	2.02013e-06	6.92395e-08	3.65887e-08	7.04243e-07	7.31141e-07	2.15472e-06	2.31822e-06	9.40196e-07	1.00137e-07	1.3697e-06	7.98592e-07		0.593407	1.45087
PPIL4	Q8WUA2		Peptidyl-prolyl cis-trans isomerase-like 4 GN=PPIL4	492	57.2	57.2	5.92		32.9	4	0	Medium	13	10	4		5.29697e-06	3.16981e-06	9.25978e-06	8.32342e-06	5.10159e-06	4.1875e-06	5.77285e-06	4.48494e-06	5.69961e-06	2.07867e-06	9.31434e-06	7.85581e-06	8.94361e-06	1.13446e-05	6.00589e-06	4.39939e-06	1.46087e-06	2.51964e-06	6.48052e-06	3.4865e-06	8.79277e-06	3.64239e-06	2.89997e-06	3.9152e-06	1.93082e-06	3.53746e-06	1.79347e-06	4.01755e-06	3.8162e-06	2.18469e-06		0.588873	0.879499
RBM23	Q86U06		Probable RNA-binding protein 23 GN=RBM23	439	48.7	48.7	9.85		64.01	2	0	High	6	25	2		9.80447e-06	1.01103e-05	1.11889e-05	9.94726e-06	1.09405e-05	9.05462e-06	9.51007e-06	8.85071e-06	9.92585e-06	8.2478e-07	2.05665e-05	1.82568e-05	1.65617e-05	1.28171e-05	1.5095e-05	1.59719e-05	1.9668e-06	1.93538e-06	1.28964e-05	7.12037e-06	6.483e-06	3.87683e-06	5.61526e-06	4.67932e-06	7.7078e-06	6.64007e-06	1.24029e-05	1.25918e-05	7.49963e-06	3.30407e-06		0.581529	0.76966
PQBP1	O60828		Polyglutamine-binding protein 1 GN=PQBP1	265	30.5	30.5	6.33		69.2	3	0	High	26	17	3		1.82781e-05	1.24032e-05	1.13968e-06	2.0189e-06	1.25188e-05	8.27723e-06	1.64253e-05	1.62287e-05	1.09112e-05	6.53842e-06	1.11222e-05	1.20955e-05	1.19008e-05	6.93863e-08	1.05479e-05	9.5843e-06	6.6908e-06	8.45396e-06	1.00565e-05	1.96024e-06	4.07842e-06	1.95791e-06	6.35235e-06	1.96223e-06	6.27516e-06	4.78424e-06	1.19997e-05	9.1362e-06	5.81827e-06	3.45544e-06		0.578559	1.08499
CIRBP	Q14011		Cold-inducible RNA-binding protein GN=CIRBP	172	18.6	18.6	9.51		74.66	4	0	High	33	24	4		1.57004e-05	1.53381e-05	7.17412e-06	1.21327e-05	2.12437e-05	2.00296e-05	2.38936e-05	2.10368e-05	1.70686e-05	5.5505e-06	1.97908e-05	2.01331e-05	1.84937e-05	1.34863e-05	2.10206e-05	1.60243e-05	1.7524e-05	1.75149e-05	1.79985e-05	2.4455e-06	3.52353e-06	2.69556e-06	1.03316e-05	7.22036e-06	1.44797e-05	1.40899e-05	1.61784e-05	1.45183e-05	1.03797e-05	5.3099e-06		0.576698	0.948337
PPIL3	Q9H2H8		Peptidyl-prolyl cis-trans isomerase-like 3 GN=PPIL3	161	18.1	18.1	6.79		32.79	3	0	Medium	24	12	3		7.06001e-06	8.27993e-06	4.44119e-06	5.17594e-06	1.44801e-05	1.25924e-05	9.17043e-06	7.77962e-06	8.62246e-06	3.44349e-06	5.97532e-06	4.51216e-06	6.56841e-06	8.94944e-06	1.04889e-05	1.38259e-05	7.43371e-06	6.95931e-06	8.08915e-06	2.94453e-06	3.41052e-06	3.50223e-06	2.92124e-06	4.31237e-06	6.14979e-06	4.54032e-06	5.62894e-06	5.45157e-06	4.48962e-06	1.17186e-06		0.555018	1.06593
DHX38	Q92620		Pre-mRNA-splicing factor ATP-dependent RNA helicase PRP16 GN=DHX38	1227	140.4	140.4	6.54		45.48	5	0	High	5	17	5		4.73367e-06	1.0331e-06	2.71923e-06	1.24889e-06	1.86515e-05	9.62424e-06	1.9638e-05	1.80474e-05	9.46201e-06	8.17712e-06	1.82791e-05	2.25304e-05	1.11679e-05	1.4433e-05	3.48418e-05	4.00027e-05	2.50975e-06	5.59935e-06	1.86705e-05	1.32982e-05	4.35297e-06	4.63391e-06	1.69681e-05	1.41452e-05	2.10883e-05	1.84868e-05	2.83122e-07	1.4637e-06	1.01778e-05	8.35318e-06		0.545125	0.506789
SMNDC1	O75940		Survival of motor neuron-related-splicing factor 30 GN=SMNDC1	238	26.7	26.7	7.24		90.64	6	0	High	39	29	6		1.58067e-05	2.92539e-05	2.57071e-06	3.14289e-06	1.72975e-05	2.18346e-05	2.3168e-05	2.10741e-05	1.67686e-05	9.48293e-06	2.23536e-05	2.14336e-05	2.2258e-05	6.93863e-08	1.35253e-05	1.75524e-05	1.10272e-05	9.88341e-06	1.68619e-05	5.39337e-06	5.67247e-06	3.65339e-06	4.58353e-06	7.63358e-06	3.5729e-06	7.88848e-06	1.90579e-05	1.47698e-05	8.35401e-06	5.64211e-06		0.495436	0.994461
INTS9	Q9NV88		Integrator complex subunit 9 GN=INTS9	658	73.8	73.8	6.33		10.66	3	0	Medium	6	4	3		5.79209e-08	4.59057e-08	1.6578e-06	1.62736e-06	1.05893e-06	7.51702e-07	1.4268e-06	1.79524e-06	1.05271e-06	7.05241e-07	1.01008e-06	1.73774e-06	1.19094e-06	1.91544e-06	1.48104e-06	1.58156e-06	1.26669e-07	4.38047e-07	1.33641e-06	5.02008e-07	8.51601e-07	3.65887e-08	5.95472e-07	5.14724e-07	6.7687e-07	1.33209e-06	2.62157e-07	1.50647e-07	6.26223e-07	3.92365e-07		0.468587	0.787714
ESRP2	Q9H6T0		Epithelial splicing regulatory protein 2 GN=ESRP2	727	78.4	78.4	6.71		64.01	5	0	High	12	22	3		5.1977e-07	9.12635e-07	3.66945e-06	4.25109e-06	2.11259e-06	3.38743e-06	2.91944e-06	3.39126e-06	2.64546e-06	1.34236e-06	4.00715e-06	3.20728e-06	3.21969e-06	4.33449e-06	5.35387e-06	3.22871e-06	1.44052e-07	6.92303e-08	2.94556e-06	1.89743e-06	2.87794e-07	1.52387e-06	1.72879e-06	1.05172e-06	1.68996e-06	1.90239e-06	1.01545e-06	1.59981e-06	1.34997e-06	5.32649e-07		0.458308	0.898117
CDC40	O60508		Pre-mRNA-processing factor 17 GN=CDC40	579	65.5	65.5	7.06		10.39	3	0	Medium	9	4	3		6.13191e-07	7.80978e-07	1.12788e-06	8.7559e-07	7.6503e-07	4.48129e-07	3.42242e-07	3.86476e-07	6.6744e-07	2.7084e-07	1.06878e-06	1.65478e-06	7.11491e-07	1.06688e-06	1.30712e-06	1.22031e-06	1.26669e-07	8.7941e-08	1.01676e-06	4.98985e-07	4.52471e-07	1.46647e-07	5.80253e-07	5.91779e-07	3.31341e-07	3.64645e-07	4.06247e-07	4.9199e-07	4.20672e-07	1.45041e-07		0.413739	0.65644
IRF2BPL	Q9H1B7		Probable E3 ubiquitin-protein ligase IRF2BPL GN=IRF2BPL	796	82.6	82.6	8.24		69.76	6	0	High	14	23	4		7.1889e-05	0.000117818	6.60365e-05	5.65793e-05	0.000104241	3.44966e-05	6.6367e-05	7.42212e-05	7.3956e-05	2.62534e-05	6.60531e-05	7.44477e-05	5.17487e-05	5.22604e-05	4.65954e-05	3.47087e-05	6.95112e-05	5.63292e-05	5.64568e-05	1.30723e-05	8.15155e-05	0.000124586	4.9053e-05	4.99173e-05	4.7581e-05	3.18597e-05	0.000153175	0.000185378	9.03831e-05	5.70938e-05		1.60093	1.30996
IRF2BP2	Q7Z5L9		Interferon regulatory factor 2-binding protein 2 GN=IRF2BP2	587	61	61	8.69		182.06	8	2	High	28	52	6		4.95021e-06	6.89913e-06	2.88036e-05	2.85209e-05	1.52675e-05	1.5117e-05	1.28307e-05	1.25301e-05	1.56149e-05	8.84666e-06	1.67179e-05	1.43636e-05	1.77051e-05	2.54919e-05	1.81379e-05	1.83238e-05	8.19971e-06	1.30701e-05	1.65013e-05	4.97978e-06	8.38592e-06	7.99332e-06	9.99051e-06	1.47414e-05	8.16831e-06	1.20023e-05	1.97017e-06	3.58485e-06	8.35459e-06	4.14815e-06		0.5063	0.946285
IRF2BP1	Q8IU81		Interferon regulatory factor 2-binding protein 1 GN=IRF2BP1	584	61.6	61.6	8.18		38.95	5	0	High	14	15	5		3.28726e-06	2.18664e-06	1.34182e-05	1.23853e-05	5.69453e-06	4.58321e-06	4.97415e-06	3.93335e-06	6.30783e-06	4.21508e-06	6.68668e-06	6.2251e-06	6.25135e-06	8.77161e-06	8.08336e-06	5.21291e-06	4.08122e-06	4.38276e-06	6.21187e-06	1.65465e-06	3.39874e-06	2.38837e-06	3.92608e-06	2.8644e-06	4.10595e-06	4.48571e-06	1.29908e-06	1.95447e-06	3.05285e-06	1.12145e-06		0.491454	1.01545
WBP2	Q969T9		WW domain-binding protein 2 GN=WBP2	261	28.1	28.1	5.91		14.34	3	0	Medium	13	6	3		6.04265e-06	6.98531e-06	2.47046e-06	5.82498e-06	2.00763e-06	1.66532e-06	4.4929e-06	5.49073e-06	4.3725e-06	2.05392e-06	8.85429e-06	7.20997e-06	8.66748e-06	6.02504e-06	7.38118e-06	5.9267e-06	3.64179e-06	7.26501e-06	6.87143e-06	1.67871e-06	1.62937e-06	2.29334e-06	1.90185e-06	4.33449e-06	8.62509e-08	1.58558e-06	6.90009e-06	4.95731e-06	2.96104e-06	2.23239e-06		0.43092	0.636329
GABPA	Q06546		GA-binding protein alpha chain GN=GABPA	454	51.3	51.3	4.97		19.13	4	0	Medium	12	7	4		5.77811e-06	7.50248e-06	4.85323e-06	8.25499e-06	1.54756e-06	1.86579e-06	5.78774e-07	6.96725e-07	3.88471e-06	3.10164e-06	4.10465e-06	3.6002e-06	2.42785e-06	5.15686e-06	5.41488e-06	2.74913e-06	1.04369e-06	4.77315e-07	3.12182e-06	1.79391e-06	4.7535e-06	1.66188e-06	5.21126e-06	6.9241e-06	1.88836e-06	3.35907e-06	6.55555e-06	1.04213e-05	5.09687e-06	2.90468e-06		1.63266	1.24437
ZNF579	Q8NAF0		Zinc finger protein 579 GN=ZNF579	562	60.5	60.5	8.69		10.99	2	0	Medium	6	4	2		5.06981e-08	4.59057e-08	1.02124e-06	1.03198e-06	2.63971e-06	2.53391e-06	4.63562e-07	1.7843e-06	1.57912e-06	8.86977e-07	8.64105e-07	8.45608e-07	5.00373e-08	1.26878e-06	1.42827e-06	1.3474e-06	1.26669e-07	5.90223e-08	1.15083e-06	2.76087e-07	9.2562e-07	6.43485e-07	1.64648e-06	2.52871e-06	2.98767e-06	2.36078e-06	8.17856e-08	1.00137e-07	1.84879e-06	9.346e-07		1.60648	1.37215
SP110	Q9HB58		Sp110 nuclear body protein GN=SP110	689	78.3	78.3	8.87		32.66	3	0	Medium	6	13	3		1.18366e-06	7.69297e-07	4.71054e-06	3.75772e-06	5.16728e-06	5.18865e-06	2.63458e-06	3.01888e-06	3.30382e-06	1.71788e-06	1.35161e-06	1.27794e-06	8.6406e-07	3.11577e-06	2.93114e-06	2.67152e-06	3.43571e-06	4.71604e-06	2.54547e-06	1.30126e-06	4.4922e-06	3.97861e-06	5.27711e-06	4.84699e-06	5.14243e-06	6.11497e-06	7.6457e-07	7.43088e-07	3.92e-06	2.04917e-06		1.53999	1.29792
TSC22D2	O75157		TSC22 domain family protein 2 GN=TSC22D2	780	79.2	79.2	5.02		28.21	3	0	Medium	4	10	3		1.80321e-06	2.07833e-06	3.45853e-06	1.87454e-06	4.17421e-06	4.21803e-06	4.45571e-06	4.94089e-06	3.37543e-06	1.27501e-06	1.64143e-06	3.30676e-06	3.65433e-06	6.80948e-06	1.09636e-05	8.32991e-06	1.04516e-05	1.11743e-05	7.04142e-06	3.78695e-06	1.16024e-05	1.32793e-05	1.19908e-05	9.77761e-06	1.15237e-05	6.82256e-06	8.17856e-08	1.00137e-07	1.08327e-05	2.26236e-06		1.53843	0.479368
SUB1	P53999		Activated RNA polymerase II transcriptional coactivator p15 GN=SUB1	127	14.4	14.4	9.6		504.15	7	0	High	39	152	7		0.000577749	0.000597411	0.000225426	0.000217044	0.000538393	0.000550198	0.000558761	0.000567117	0.000479012	0.000160097	0.000407418	0.000413047	0.00044094	0.00043486	0.000408937	0.000390175	0.000564811	0.000561242	0.000452679	6.99534e-05	0.000217565	0.000229919	0.000289308	0.000333709	0.000372484	0.000372596	0.000299446	0.000306363	0.000302674	5.78979e-05		0.668628	1.05817
HSF1	Q00613		Heat shock factor protein 1 GN=HSF1	529	57.2	57.2	5.19		66.71	2	0	High	8	22	2		4.71771e-06	2.5263e-06	4.91037e-06	2.43059e-07	5.09235e-06	7.12963e-07	7.11308e-06	6.39872e-06	3.96432e-06	2.53724e-06	3.82146e-06	3.46424e-06	3.23052e-06	5.1704e-06	9.39103e-06	7.83286e-06	7.81103e-06	9.7264e-06	6.30599e-06	2.69416e-06	4.91571e-06	8.14431e-06	4.1701e-06	4.5979e-06	5.63363e-06	4.26348e-06	2.02439e-07	2.16456e-07	4.018e-06	2.6692e-06		0.637172	0.628659
MYEF2	Q9P2K5		Myelin expression factor 2 GN=MYEF2	600	64.1	64.1	8.75		57	5	0	High	14	20	5		8.68548e-06	1.11896e-05	2.42903e-05	2.20202e-05	1.067e-05	8.45776e-06	6.12645e-06	5.45168e-06	1.21114e-05	7.11833e-06	1.92554e-05	1.81756e-05	1.48661e-05	1.45024e-05	1.46923e-05	1.10295e-05	2.5853e-06	1.99253e-06	1.21374e-05	6.5692e-06	7.98969e-06	6.67508e-06	7.63106e-06	5.99609e-06	6.11901e-06	9.43639e-06	8.35127e-06	9.48321e-06	7.71023e-06	1.37114e-06		0.635246	0.997861
DIDO1	Q9BTC0		Death-inducer obliterator 1 GN=DIDO1	2240	243.7	243.7	7.88		229.85	21	0	High	15	84	21		0.00104309	0.00117669	0.000990523	0.0010754	0.00041963	0.00038531	0.000450987	0.000493729	0.00075442	0.000344087	0.000733423	0.000864938	0.000723459	0.00115589	0.00102774	0.00100917	0.00073623	0.000794149	0.000880624	0.000164263	0.000573722	0.000613514	0.000444346	0.000447556	0.000462821	0.00050271	0.000582116	0.000803199	0.000553748	0.00012019		0.628813	0.856688
ERCC2	P18074		General transcription and DNA repair factor IIH helicase subunit XPD GN=ERCC2	760	86.9	86.9	7.15		52.48	5	0	High	9	22	5		1.02318e-06	6.59513e-07	7.94319e-06	7.30767e-06	8.05449e-06	6.16699e-06	4.87209e-06	7.98972e-06	5.50211e-06	3.07693e-06	6.84691e-06	6.83216e-06	5.51859e-06	1.13747e-05	4.94596e-06	5.00114e-06	4.16973e-06	3.1446e-06	5.97922e-06	2.51104e-06	5.70053e-06	3.45629e-06	3.95677e-06	2.96636e-06	4.23007e-06	3.7286e-06	2.31218e-06	2.13907e-06	3.56123e-06	1.14368e-06		0.595602	0.920205
NIF3L1	Q9GZT8		NIF3-like protein 1 GN=NIF3L1	377	41.9	41.9	6.65		38.94	4	0	High	17	13	4		9.36005e-06	9.20044e-06	3.9893e-07	4.81412e-07	1.99436e-06	9.29523e-07	1.22506e-05	9.26188e-06	5.48465e-06	4.96703e-06	6.27729e-06	1.07198e-05	7.16872e-06	7.04082e-06	1.05915e-05	9.95594e-06	4.52008e-06	2.11645e-06	7.29882e-06	3.05451e-06	1.90433e-06	5.51556e-07	5.20174e-06	4.491e-06	2.85335e-06	7.23393e-06	6.59646e-06	5.67662e-06	4.31363e-06	2.34545e-06		0.591003	0.751443
TCF25	Q9BQ70		Transcription factor 25 GN=TCF25	676	76.6	76.6	6.35		100.94	8	0	High	22	33	8		1.38535e-06	1.63189e-06	8.56575e-06	5.46832e-06	8.74035e-06	8.9813e-06	1.41598e-05	1.25643e-05	7.68713e-06	4.63743e-06	1.08952e-05	1.41281e-05	8.71558e-06	1.75922e-05	9.64319e-06	9.31297e-06	2.41434e-06	9.61153e-07	9.20783e-06	5.50267e-06	4.41365e-06	3.50766e-06	6.88843e-06	6.9704e-06	9.49593e-06	7.54638e-06	1.86541e-06	2.29259e-06	5.37256e-06	2.74545e-06		0.583477	0.834847
GRHL2	Q6ISB3		Grainyhead-like protein 2 homolog GN=GRHL2	625	71.1	71.1	6.44		38.34	3	0	High	8	12	3		3.11494e-06	2.45128e-06	5.16058e-06	6.46278e-06	3.80743e-06	4.7559e-06	3.29846e-06	4.61817e-06	4.20869e-06	1.29441e-06	6.89044e-06	4.04981e-06	6.53858e-06	1.06606e-05	7.50749e-06	5.41882e-06	2.98395e-06	2.71347e-06	5.84539e-06	2.6437e-06	2.14287e-06	3.88452e-06	3.93412e-06	2.13959e-06	2.56509e-06	4.81663e-06	2.6098e-06	2.20407e-06	3.03709e-06	1.02776e-06		0.519569	0.720002
HNF1B	P35680		Hepatocyte nuclear factor 1-beta GN=HNF1B	557	61.3	61.3	7.77		24.97	4	0	Medium	10	8	4		4.79956e-07	4.70788e-07	6.81575e-06	7.94655e-06	3.43053e-06	4.5616e-06	2.67989e-06	2.1411e-06	3.56577e-06	2.74328e-06	6.44498e-06	5.99652e-06	7.37984e-06	6.68954e-06	6.68692e-06	5.39279e-06	1.74536e-06	1.10489e-06	5.18011e-06	2.39357e-06	4.09473e-06	4.27633e-06	2.10443e-06	1.83891e-06	2.4864e-06	2.26246e-06	2.3836e-06	1.6772e-06	2.64051e-06	9.91481e-07		0.50974	0.688358
GATAD2B	Q8WXI9		Transcriptional repressor p66-beta GN=GATAD2B	593	65.2	65.2	9.7		232.84	9	0	High	24	65	8		8.77777e-06	8.72648e-06	4.53245e-05	4.58127e-05	1.84633e-05	1.89076e-05	1.6044e-05	1.59387e-05	2.22494e-05	1.49087e-05	3.28869e-05	2.98798e-05	3.36894e-05	3.6487e-05	2.15605e-05	2.04282e-05	8.85391e-06	7.72656e-06	2.3939e-05	1.11884e-05	1.16768e-05	9.83169e-06	1.23667e-05	1.48638e-05	1.63479e-05	1.82845e-05	7.08212e-06	6.59398e-06	1.21309e-05	4.22264e-06		0.506743	0.929419
ZGPAT	Q8N5A5		Zinc finger CCCH-type with G patch domain-containing protein GN=ZGPAT	531	57.3	57.3	5.43		34.74	2	0	Medium	5	13	2		4.52736e-06	7.79582e-07	1.03551e-05	2.73657e-06	4.87534e-06	1.43162e-06	3.00608e-06	2.9322e-06	3.83049e-06	2.97355e-06	2.47839e-06	5.93329e-06	8.22671e-06	6.2365e-06	1.10284e-06	3.44704e-06	1.56657e-06	5.90223e-08	4.14162e-06	2.6895e-06	1.70593e-06	1.15932e-06	1.84254e-06	2.80043e-06	4.42817e-06	1.66791e-06	2.01318e-06	1.14991e-06	2.09592e-06	1.07665e-06		0.506064	0.924876
TBPL1	P62380		TATA box-binding protein-like protein 1 GN=TBPL1	186	20.9	20.9	9.54		23.67	3	0	Medium	22	9	3		5.06981e-08	1.0087e-06	5.85491e-07	7.55664e-07	2.99694e-06	4.92254e-06	5.89201e-06	4.20867e-06	2.91e-06	2.17164e-06	4.23475e-06	3.58036e-06	3.98321e-06	6.93863e-08	1.80804e-07	2.86329e-07	7.53092e-07	1.73988e-06	2.85826e-06	1.53004e-06	6.92395e-08	3.7121e-07	9.54429e-07	1.43079e-06	8.62509e-08	2.17676e-06	2.11105e-06	1.36421e-06	1.40141e-06	6.88201e-07		0.490301	1.0181
CSRP2	Q16527		Cysteine and glycine-rich protein 2 GN=CSRP2	193	20.9	20.9	8.62		28.41	3	0	Medium	21	10	3		2.01668e-06	6.09898e-06	5.87082e-06	9.15859e-06	9.12354e-06	1.01094e-05	7.08586e-06	8.285e-06	7.2186e-06	2.59212e-06	1.42622e-05	8.32087e-06	9.92128e-06	3.99308e-06	1.90695e-06	4.63878e-06	6.93546e-06	4.39398e-06	6.79657e-06	3.96481e-06	2.91325e-06	3.07299e-06	1.94458e-06	2.23432e-06	1.75851e-06	2.63077e-06	6.0277e-06	5.49209e-06	3.25928e-06	1.61379e-06		0.479547	1.0621
UBP1	Q9NZI7		Upstream-binding protein 1 GN=UBP1	540	60.5	60.5	6.35		54.26	4	0	High	12	17	3		1.03663e-06	8.20531e-07	2.52315e-06	1.93225e-06	1.98655e-06	1.48867e-06	1.33036e-06	3.8911e-07	1.43841e-06	6.9482e-07	1.71372e-06	1.94269e-06	1.50693e-06	2.05913e-06	2.78004e-06	2.07738e-06	1.26669e-07	3.27344e-07	1.77246e-06	7.5074e-07	1.03179e-06	4.79316e-07	1.2545e-06	2.96367e-07	2.56472e-07	1.77131e-07	1.41137e-06	1.64592e-06	8.19108e-07	5.83903e-07		0.46213	0.811531
ZMYM3	Q14202		Zinc finger MYM-type protein 3 GN=ZMYM3	1370	152.3	152.3	6.35		45.49	2	0	High	2	12	2		5.7212e-07	5.28695e-07	5.81708e-07	3.32173e-07	1.80553e-06	1.2387e-06	1.63376e-06	7.99846e-07	9.36566e-07	5.53113e-07	5.83907e-07	5.10954e-07	4.20189e-07	1.2263e-06	3.68257e-06	1.99989e-06	4.83644e-07	2.903e-07	1.14972e-06	1.17026e-06	3.75963e-07	9.87027e-08	9.87165e-07	5.11583e-07	5.98002e-07	4.995e-07	5.46076e-07	5.66732e-07	5.22966e-07	2.46649e-07		0.454864	0.814604
NFIA	Q12857		Nuclear factor 1 A-type GN=NFIA	509	55.9	55.9	8.44		10.02	1	0	Medium	2	4	1		7.22409e-07	1.04281e-06	4.03814e-08	5.0491e-08	1.52392e-06	7.91368e-07	1.49824e-06	1.36148e-06	1.1567e-06	3.54538e-07	1.9238e-06	2.09522e-06	1.46941e-06	1.32926e-06	1.80804e-07	2.86329e-07	1.26669e-07	5.90223e-08	1.70442e-06	3.63697e-07	4.62428e-07	2.30064e-07	5.67497e-07	6.60535e-07	8.4704e-07	5.89644e-07	1.20029e-06	1.47753e-06	7.54379e-07	4.07323e-07		0.442601	0.678648
MYT1L	Q9UL68		Myelin transcription factor 1-like protein GN=MYT1L	1186	133	133	4.97		11.91	1	0	Medium	1	5	1		5.06981e-08	1.05715e-05	1.6047e-05	1.28152e-05	5.53616e-06	7.31035e-06	3.42242e-07	6.09221e-06	9.72872e-06	4.16669e-06	8.20495e-06	1.00434e-05	9.14833e-06	6.93863e-08	9.10075e-06	1.34733e-05	2.3674e-05	2.4981e-05	1.40894e-05	7.2015e-06	9.45967e-06	1.03381e-05	3.55908e-06	2.11657e-06	4.75319e-06	5.25082e-08	6.03586e-06	5.89937e-06	6.02313e-06	2.98301e-06		0.427494	0.6905
CAVIN1	Q6NZI2		Caveolae-associated protein 1 GN=CAVIN1	390	43.5	43.5	5.6		55.81	5	0	High	20	17	5		9.42796e-06	7.27656e-06	1.30295e-06	5.4323e-06	6.54652e-06	2.19335e-06	1.77042e-06	1.52134e-06	4.43392e-06	3.13691e-06	4.49277e-06	4.64257e-06	7.77325e-07	3.43629e-06	6.65079e-06	4.42681e-06	8.80109e-07	1.19039e-06	3.31213e-06	2.15175e-06	3.24312e-06	2.62843e-06	9.3084e-06	8.49343e-06	5.42757e-06	6.03041e-06	4.55029e-06	3.63218e-06	5.41423e-06	2.43259e-06		1.63467	1.33869
CHD1	O14646		Chromodomain-helicase-DNA-binding protein 1 GN=CHD1	1710	196.6	196.6	7.14		42.78	6	0	High	5	18	6		1.74532e-05	1.26679e-05	1.04769e-05	1.12131e-05	1.20972e-05	4.94631e-06	8.51425e-06	9.33531e-06	1.0838e-05	3.61221e-06	8.80456e-06	9.00283e-06	8.09028e-06	2.72246e-05	1.51591e-05	1.23754e-05	8.05444e-06	8.07701e-06	1.20985e-05	6.62537e-06	1.82704e-05	1.64933e-05	1.86551e-05	2.20945e-05	2.02744e-05	2.03568e-05	1.05384e-05	1.98226e-05	1.83132e-05	3.55522e-06		1.51367	0.895813
HEXIM1	O94992		Protein HEXIM1 GN=HEXIM1	359	40.6	40.6	4.89		177.05	6	0	High	20	49	6		2.03675e-05	1.94733e-05	7.65184e-05	6.73979e-05	4.36539e-05	4.06586e-05	3.42034e-05	3.1286e-05	4.16949e-05	2.06721e-05	4.85028e-05	5.62226e-05	5.31628e-05	6.67106e-05	4.91217e-05	4.72536e-05	2.67436e-05	2.61644e-05	4.67353e-05	1.39502e-05	2.79773e-05	2.88432e-05	3.01368e-05	3.22776e-05	3.68286e-05	3.5712e-05	2.37123e-05	2.12197e-05	2.95884e-05	5.41381e-06		0.633107	0.89215
TCEA1	P23193		Transcription elongation factor A protein 1 GN=TCEA1	301	33.9	33.9	8.38		410.78	13	0	High	56	136	13		0.000101841	0.000107382	2.97976e-05	4.26133e-05	4.99529e-05	6.49077e-05	0.000289884	0.000107643	9.92528e-05	8.29162e-05	0.000110165	8.57745e-05	0.000401115	0.000109372	8.03109e-05	9.24009e-05	8.11253e-05	0.000104444	0.000133088	0.000108973	0.000106342	9.99025e-05	6.61651e-05	9.77332e-05	6.07542e-05	5.19591e-05	7.97652e-05	9.98154e-05	8.28045e-05	2.09841e-05		0.622177	0.745766
MED15	Q96RN5		Mediator of RNA polymerase II transcription subunit 15 GN=MED15	788	86.7	86.7	9.42		12.3	2	0	Medium	3	5	2		5.06981e-08	4.59057e-08	8.81546e-07	5.0491e-08	1.21792e-06	3.6644e-06	2.29357e-06	9.10093e-08	2.01436e-06	1.25408e-06	7.90217e-08	1.36427e-07	1.06179e-06	1.93601e-06	5.26126e-06	3.06901e-06	6.58786e-06	6.59667e-06	4.08543e-06	2.39777e-06	2.0746e-06	2.98632e-06	1.06661e-06	1.29805e-06	1.56541e-06	2.04006e-06	8.17856e-08	1.00137e-07	1.83851e-06	6.89398e-07		0.450016	0.493059
IPO8	O15397		Importin-8 GN=IPO8	1037	119.9	119.9	5.16		64.67	3	0	High	3	22	2		7.26679e-06	7.88747e-07	7.82576e-06	2.1611e-05	9.45928e-06	9.76044e-06	1.0016e-05	1.25138e-06	8.49743e-06	6.44413e-06	5.6293e-07	1.08073e-05	1.11754e-05	6.93863e-08	2.62956e-06	2.69409e-06	3.64049e-06	3.14705e-06	4.95098e-06	4.23772e-06	9.44811e-06	1.73321e-05	6.8323e-06	2.43959e-06	3.41197e-06	1.97805e-05	3.63846e-07	1.49327e-05	9.31764e-06	7.30734e-06		1.88198	1.71631
LARP1B	Q659C4		La-related protein 1B GN=LARP1B	914	105.3	105.3	7.61		52.77	2	0	High	2	20	2		1.64456e-06	2.92627e-06	3.91718e-06	2.18518e-06	3.7454e-06	2.47857e-06	5.16926e-06	4.97621e-06	3.38033e-06	1.28892e-06	1.95852e-06	3.56937e-06	3.96463e-06	7.7803e-06	1.18016e-05	1.20752e-05	1.03262e-05	6.86689e-06	7.29284e-06	3.89536e-06	1.28987e-05	1.18157e-05	9.9941e-06	1.1346e-05	1.50333e-05	1.55141e-05	8.17856e-08	1.00137e-07	1.2767e-05	2.15931e-06		1.75061	0.463513
FUBP1	Q96AE4		Far upstream element-binding protein 1 GN=FUBP1	644	67.5	67.5	7.61		912.36	20	1	High	40	286	17		0.000289908	0.00030887	0.000745973	0.000712334	0.000453602	0.000503506	0.000411208	0.00040206	0.000478433	0.000169949	0.000619428	0.000601941	0.000619166	0.000688583	0.000432877	0.000466278	0.000412588	0.000379594	0.000527557	0.000117184	0.000347253	0.000379884	0.000354302	0.0003521	0.000325902	0.000343327	0.000337485	0.000321455	0.000345213	1.82715e-05		0.654363	0.906884
TNPO2	O14787		Transportin-2 GN=TNPO2	897	101.3	101.3	5.01		60.78	6	0	High	7	24	3		5.06981e-08	4.59057e-08	2.7377e-06	1.80364e-06	5.38234e-06	3.87131e-06	7.69846e-07	9.13383e-07	2.5797e-06	1.80014e-06	6.47564e-07	1.9634e-06	8.0524e-07	1.86968e-06	5.47969e-06	4.14335e-06	4.7112e-06	4.6604e-06	3.03506e-06	1.9211e-06	3.1077e-06	2.17874e-06	6.9047e-07	2.01192e-06	2.26248e-06	9.78096e-07	8.17856e-08	1.00137e-07	1.87157e-06	8.93104e-07		0.616649	0.849967
A1CF	Q9NQ94		APOBEC1 complementation factor GN=A1CF	594	65.2	65.2	8.47		11.93	1	0	Medium	2	4	1		1.31995e-06	3.13246e-06	6.82162e-06	6.02045e-06	3.09373e-06	3.31722e-06	3.52895e-06	4.59742e-06	3.97898e-06	1.76643e-06	9.77878e-06	8.23492e-06	1.12632e-05	9.05135e-06	5.55035e-06	7.15299e-06	1.26669e-07	5.90223e-08	8.50526e-06	2.00796e-06	3.16004e-06	3.28889e-06	4.80129e-06	4.2236e-06	5.06957e-06	4.3766e-06	4.04911e-06	5.85824e-06	4.35342e-06	8.98037e-07		0.51185	0.467825
LARP4	Q71RC2		La-related protein 4 GN=LARP4	724	80.5	80.5	6.61		59.21	3	0	High	4	23	2		7.93462e-07	1.52713e-06	8.94938e-07	6.58909e-07	1.94278e-06	1.17812e-06	3.42242e-07	4.65067e-06	1.66372e-06	1.39118e-06	7.90217e-08	1.49566e-06	5.66737e-07	3.4262e-06	1.63326e-05	1.50997e-05	3.90462e-06	3.74651e-06	6.36744e-06	6.51314e-06	3.79937e-06	2.63496e-06	1.44862e-06	2.31208e-06	2.03014e-06	2.95362e-06	2.46511e-06	1.67827e-06	2.41527e-06	7.45736e-07		0.379316	0.261285
FTSJ1	Q9UET6		Putative tRNA (cytidine(32)/guanosine(34)-2'-O)-methyltransferase GN=FTSJ1	329	36.1	36.1	5.69		29.64	2	0	Medium	9	12	2		6.18862e-06	6.28778e-06	4.07415e-06	1.24054e-06	1.66273e-06	1.54867e-06	3.81313e-06	2.06071e-06	3.35954e-06	2.0574e-06	4.6211e-06	4.50883e-06	1.92207e-05	3.59924e-06	4.23577e-06	4.29138e-06	4.51456e-06	3.28261e-06	6.03427e-06	5.34908e-06	2.92005e-06	2.53046e-06	2.89854e-06	7.9056e-06	3.56181e-06	3.41075e-06	3.61158e-06	3.69535e-06	3.81677e-06	1.70323e-06		0.632515	0.556744
TRMT1	Q9NXH9		tRNA (guanine(26)-N(2))-dimethyltransferase GN=TRMT1	659	72.2	72.2	7.64		17.5	3	0	Medium	7	6	3		2.38096e-07	5.98691e-07	2.15322e-06	1.9073e-06	2.68181e-06	2.02634e-06	2.57052e-06	2.59939e-06	1.84692e-06	9.3066e-07	1.93611e-06	1.46972e-06	1.94286e-06	3.14978e-06	2.71893e-06	1.91377e-06	1.19431e-06	1.12752e-06	1.93163e-06	7.07894e-07	6.36373e-07	7.70923e-07	1.26318e-06	1.56599e-06	1.47644e-06	1.54681e-06	9.24385e-07	7.2307e-07	1.1134e-06	3.92763e-07		0.576404	0.956149
PPP1CC	P36873		Serine/threonine-protein phosphatase PP1-gamma catalytic subunit GN=PPP1CC	323	37	37	6.54		997.28	14	0	High	48	277	2		1.69289e-05	1.41297e-05	3.99525e-05	8.46567e-06	1.34084e-05	1.59193e-05	3.28761e-06	1.57534e-05	1.59807e-05	1.0712e-05	5.25465e-06	5.85884e-06	4.89481e-06	6.93863e-08	1.73077e-06	1.9657e-06	9.9408e-06	8.31982e-06	5.42363e-06	3.02448e-06	1.2067e-05	9.65053e-06	3.81401e-06	3.49503e-06	1.18981e-05	1.11992e-05	3.25488e-05	3.59215e-05	1.50743e-05	1.23311e-05		2.77937	2.9465
PPP1CA	P62136		Serine/threonine-protein phosphatase PP1-alpha catalytic subunit GN=PPP1CA	330	37.5	37.5	6.33		1103.24	17	2	High	59	311	4		7.20606e-05	0.000104712	2.7332e-05	0.000177988	7.28779e-05	0.000280234	0.000308837	6.6433e-05	0.000138809	0.000105611	0.000121559	0.00011147	9.09653e-05	1.86286e-05	4.87716e-05	4.85648e-05	2.46487e-05	3.89358e-05	6.2943e-05	3.96234e-05	7.29446e-05	4.69018e-05	6.03432e-05	8.1634e-05	4.65156e-05	6.72801e-05	0.000113588	0.000377634	0.000108355	0.000110905		1.72148	2.20532
CSTF1	Q05048		Cleavage stimulation factor subunit 1 GN=CSTF1	431	48.3	48.3	6.58		124.86	10	0	High	35	39	10		2.11627e-05	3.07025e-05	1.64708e-05	3.27537e-05	1.04276e-05	8.24086e-06	3.24579e-05	2.35878e-05	2.19755e-05	9.69365e-06	2.87961e-05	3.02075e-05	2.05071e-05	2.0069e-05	1.64044e-05	1.52263e-05	4.71134e-06	5.42873e-06	1.76688e-05	9.41225e-06	1.7377e-05	1.40177e-05	4.62325e-05	4.5665e-05	2.11488e-05	4.07441e-05	2.05404e-05	3.00915e-05	2.94771e-05	1.31189e-05		1.66831	1.24374
PPP2R5A	Q15172		Serine/threonine-protein phosphatase 2A 56 kDa regulatory subunit alpha isoform GN=PPP2R5A	486	56.2	56.2	6.71		22.13	4	0	Medium	11	9	4		7.08165e-06	4.17375e-06	6.57606e-06	5.04576e-06	6.59338e-08	6.30532e-07	3.42242e-07	6.44744e-07	4.02542e-06	2.8236e-06	2.37713e-06	3.56326e-06	3.94263e-06	3.66073e-06	2.87367e-06	3.78549e-06	1.11614e-06	1.99859e-06	2.91471e-06	1.01114e-06	3.75052e-06	3.36757e-06	8.57483e-06	8.25678e-06	2.79191e-06	4.97144e-06	3.36893e-06	2.93243e-06	4.7518e-06	2.3583e-06		1.63029	1.38107
CPSF3	Q9UKF6		Cleavage and polyadenylation specificity factor subunit 3 GN=CPSF3	684	77.4	77.4	5.6		149.72	7	0	High	13	48	7		5.22422e-06	6.53716e-06	3.24336e-05	2.85108e-05	1.56815e-05	1.94835e-05	1.84007e-05	2.22964e-05	1.8571e-05	9.53948e-06	2.7794e-05	2.68143e-05	3.19495e-05	4.26653e-05	2.45412e-05	2.51292e-05	1.89412e-05	1.98333e-05	2.72085e-05	7.52205e-06	2.30093e-05	2.55267e-05	1.78333e-05	2.08796e-05	1.93878e-05	2.13084e-05	7.62738e-06	8.58881e-06	1.80202e-05	6.53665e-06		0.662299	0.682543
CSTF2	P33240		Cleavage stimulation factor subunit 2 GN=CSTF2	577	60.9	60.9	6.83		405.72	13	8	High	31	135	6		6.45006e-05	7.73669e-05	0.000195515	0.000246545	0.000101549	0.000111104	7.22329e-05	7.13462e-05	0.00011752	6.72237e-05	0.000165734	0.000168402	0.00015015	0.000186895	0.000119446	0.000115072	6.90949e-05	6.37592e-05	0.000129819	4.60217e-05	8.1235e-05	8.28765e-05	6.27623e-05	6.60954e-05	8.48633e-05	9.34228e-05	7.27209e-05	8.72288e-05	7.89006e-05	1.06882e-05		0.607773	0.905258
MSI2	Q96DH6		RNA-binding protein Musashi homolog 2 GN=MSI2	328	35.2	35.2	8.48		82.65	3	0	High	14	27	3		1.77298e-06	5.54786e-06	3.40734e-07	7.19797e-07	2.90743e-06	2.04526e-06	6.01275e-06	5.40343e-06	3.09378e-06	2.26688e-06	8.6553e-06	9.01491e-06	7.41638e-06	4.88585e-06	6.04901e-06	5.52101e-06	5.0417e-06	4.49637e-06	6.38507e-06	1.75713e-06	3.32955e-06	2.99983e-06	3.07061e-06	3.73699e-06	1.28685e-06	1.6391e-06	7.2087e-06	7.40582e-06	3.83468e-06	2.2989e-06		0.60057	0.484534
FIP1L1	Q6UN15		Pre-mRNA 3'-end-processing factor FIP1 GN=FIP1L1	594	66.5	66.5	5.59		199.56	7	0	High	18	64	7		9.21128e-06	1.08028e-05	4.98056e-05	5.14447e-05	3.06939e-05	3.17084e-05	2.39466e-05	2.63354e-05	2.92436e-05	1.55918e-05	3.38941e-05	3.24146e-05	3.6654e-05	0.000104991	2.44175e-05	1.853e-05	1.05962e-05	1.39171e-05	3.44268e-05	3.00714e-05	2.86635e-05	2.78105e-05	1.67528e-05	2.05706e-05	1.46843e-05	1.48269e-05	1.94957e-05	1.93991e-05	2.02754e-05	5.37132e-06		0.588943	0.849443
TBL3	Q12788		Transducin beta-like protein 3 GN=TBL3	808	89	89	6.9		183.47	17	0	High	33	62	17		1.37436e-05	9.02108e-06	3.9384e-05	1.82266e-05	6.92186e-05	6.28882e-05	3.1847e-05	2.46269e-05	3.36195e-05	2.22911e-05	1.34083e-05	2.13072e-05	2.24667e-05	4.47287e-05	4.57184e-05	4.18208e-05	0.0001012	0.000102527	4.91472e-05	3.46576e-05	6.19546e-05	6.05897e-05	4.35732e-05	4.16362e-05	5.86457e-05	0.000791286	6.58941e-06	5.54153e-06	0.000133727	0.000266653		2.72095	0.684058
XRN1	Q8IZH2		5'-3' exoribonuclease 1 GN=XRN1	1706	194	194	7.21		15.44	4	0	Medium	2	7	4		1.59483e-06	1.73136e-06	6.07374e-07	5.32848e-07	3.32669e-06	3.22611e-06	1.86338e-06	2.8347e-06	1.96466e-06	1.08872e-06	6.48715e-07	4.07622e-07	1.39372e-06	3.55817e-06	9.71817e-07	2.44442e-06	2.76992e-06	1.07757e-06	1.65899e-06	1.12917e-06	7.63109e-06	6.23366e-06	1.40911e-06	1.54427e-06	3.88302e-06	3.5458e-06	4.08412e-07	1.00137e-07	3.52219e-06	2.65954e-06		2.12309	1.18425
LSG1	Q9H089		Large subunit GTPase 1 homolog GN=LSG1	658	75.2	75.2	6.38		238.4	13	0	High	26	84	13		6.18657e-05	7.20104e-05	0.000109113	0.00012554	9.92893e-05	0.00011318	8.27054e-05	8.59582e-05	9.37078e-05	2.18003e-05	4.84544e-05	4.23485e-05	4.42961e-05	3.31648e-05	6.80819e-05	6.18831e-05	8.84709e-05	9.14247e-05	5.97656e-05	2.16404e-05	0.000111855	0.000126953	0.000125295	0.000139858	0.000126918	0.000135367	0.000124915	0.000114076	0.000125655	9.44552e-06		2.10246	1.56792
MDN1	Q9NU22		Midasin GN=MDN1	5596	632.4	632.4	5.68		12.67	3	0	Medium	0	6	3		7.59967e-06	8.65558e-06	5.51986e-05	1.18097e-05	7.76892e-05	1.11653e-05	1.60851e-05	1.49492e-05	2.5394e-05	2.61934e-05	1.40805e-05	1.12429e-05	4.32908e-05	3.77233e-05	1.28712e-05	1.695e-05	2.52651e-05	2.77091e-05	2.36416e-05	1.20088e-05	2.73631e-05	3.00147e-05	2.15383e-05	5.56275e-05	6.37317e-05	7.90201e-05	8.08448e-06	9.79498e-06	3.68969e-05	2.61428e-05		1.56067	1.07412
DKC1	O60832		H/ACA ribonucleoprotein complex subunit DKC1 GN=DKC1	514	57.6	57.6	9.42		322.88	14	0	High	33	103	14		9.19367e-05	9.9159e-05	8.41015e-05	0.000104349	5.02893e-05	5.39858e-05	2.82234e-05	3.30468e-05	6.81364e-05	3.03272e-05	8.69583e-05	7.37462e-05	6.3697e-05	6.46119e-05	4.71943e-05	4.7908e-05	1.84826e-05	9.86932e-06	5.15584e-05	2.65318e-05	6.65945e-05	6.87431e-05	0.000110293	0.000104797	5.22581e-05	6.6337e-05	7.48468e-05	9.07782e-05	7.9331e-05	2.04745e-05		1.53866	1.32154
ZNF622	Q969S3		Zinc finger protein 622 GN=ZNF622	477	54.2	54.2	6.15		84.83	7	0	High	22	28	7		1.16038e-05	1.16277e-05	1.62506e-05	1.948e-05	6.33417e-06	5.64397e-06	3.96993e-06	2.48062e-06	9.67385e-06	6.07839e-06	1.1603e-05	1.12016e-05	7.75982e-06	1.13704e-05	6.48214e-06	3.88014e-06	1.26669e-07	5.90223e-08	8.71618e-06	3.189e-06	5.61337e-07	7.67233e-07	6.20477e-06	3.17236e-06	3.11482e-06	5.08232e-06	7.85277e-06	1.20657e-05	4.85266e-06	3.85188e-06		0.556742	1.10987
MRPL40	Q9NQ50		39S ribosomal protein L40, mitochondrial GN=MRPL40	206	24.5	24.5	9.63		130.65	5	0	High	37	42	5		2.6242e-05	2.20464e-05	4.90436e-06	6.70835e-06	1.91873e-05	1.70918e-05	1.84777e-05	1.92819e-05	1.67425e-05	7.31686e-06	1.43007e-05	1.58966e-05	1.54767e-05	1.79026e-05	1.77351e-05	1.51182e-05	1.89587e-05	1.48779e-05	1.62833e-05	1.68824e-06	5.02591e-06	4.70823e-06	9.28602e-06	9.96157e-06	1.53102e-05	1.29795e-05	7.02614e-06	7.23347e-06	8.94137e-06	3.73904e-06		0.549113	1.0282
RPS15	P62841		40S ribosomal protein S15 GN=RPS15	145	17	17	10.39		573.79	5	0	High	58	159	5		0.000167575	0.00015437	8.56736e-05	5.70395e-05	0.000177931	0.000138435	0.000250843	0.000208798	0.000155083	6.26112e-05	0.00015942	0.000122693	0.000122056	0.000142915	0.00021625	0.000194512	0.00015136	0.000148037	0.000157155	3.30192e-05	5.13866e-05	4.45063e-05	8.34464e-05	8.32981e-05	0.000113422	0.000116098	7.51247e-05	6.90388e-05	7.95401e-05	2.58115e-05		0.506124	0.986813
MRPL18	Q9H0U6		39S ribosomal protein L18, mitochondrial GN=MRPL18	180	20.6	20.6	9.54		17.02	3	0	Medium	18	7	3		2.34875e-06	5.16312e-06	4.50622e-06	8.20617e-06	7.75064e-06	1.12449e-05	1.32243e-05	1.2183e-05	8.07839e-06	3.92003e-06	1.19617e-05	1.11416e-05	1.66262e-05	6.93863e-08	6.57325e-06	7.80989e-06	4.08423e-06	4.01873e-06	8.88793e-06	4.61361e-06	1.99853e-06	2.33639e-06	2.20913e-06	4.82086e-06	4.35533e-06	3.38726e-06	4.00354e-06	8.08605e-06	3.89964e-06	1.99182e-06		0.438756	0.908916
MRPL17	Q9NRX2		39S ribosomal protein L17, mitochondrial GN=MRPL17	175	20	20	10.11		12.73	1	0	Medium	9	4	1		2.51611e-07	2.23709e-07	4.03814e-08	5.0491e-08	3.48303e-07	1.69039e-07	1.56521e-06	1.44872e-06	6.67766e-07	6.53675e-07	5.35646e-07	3.54071e-07	4.00615e-07	2.92942e-07	1.00899e-06	6.39345e-07	1.26669e-07	5.90223e-08	5.38601e-07	2.62626e-07	6.92395e-08	3.65887e-08	7.35506e-08	5.52936e-08	4.92529e-07	3.21176e-07	2.34681e-07	1.74862e-07	2.25349e-07	1.64417e-07		0.418396	1.23981
NOC4L	Q9BVI4		Nucleolar complex protein 4 homolog GN=NOC4L	516	58.4	58.4	7.49		16.99	5	0	Medium	11	7	5		5.73425e-06	7.35818e-06	5.50036e-06	6.84734e-06	1.66346e-06	3.4046e-06	4.49732e-07	1.14265e-06	4.01257e-06	2.70515e-06	3.04976e-06	3.44266e-06	3.79262e-06	1.82246e-06	1.69032e-06	2.62685e-06	9.64186e-07	4.03183e-07	2.22401e-06	1.20347e-06	4.7777e-06	3.11147e-06	7.08619e-06	6.7279e-06	6.55654e-06	4.9512e-06	6.76974e-06	8.58869e-06	6.07118e-06	1.69917e-06		2.72984	1.80421
PNO1	Q9NRX1		RNA-binding protein PNO1 GN=PNO1	252	27.9	27.9	9.73		46.76	5	0	High	31	13	5		6.4708e-06	8.5631e-06	8.14379e-07	2.09491e-06	5.60881e-06	6.1328e-06	4.1685e-06	4.83324e-06	4.83582e-06	2.47777e-06	3.09876e-06	4.9085e-06	3.4009e-06	6.93863e-08	2.1302e-06	1.49173e-06	2.53896e-06	2.38284e-07	2.54391e-06	1.4848e-06	2.37064e-06	3.00262e-06	3.13615e-06	2.33394e-06	2.80664e-07	1.08905e-06	9.95041e-06	1.6409e-05	4.82156e-06	5.52229e-06		1.89534	1.90094
DDX56	Q9NY93		Probable ATP-dependent RNA helicase DDX56 GN=DDX56	547	61.6	61.6	9.26		54.52	8	0	High	20	20	8		1.82492e-05	2.08019e-05	1.42389e-05	1.63093e-05	8.5583e-06	9.82016e-06	3.83043e-06	3.35958e-06	1.1896e-05	6.52486e-06	1.09109e-05	1.30815e-05	1.34554e-05	6.42325e-06	9.99841e-06	1.08682e-05	3.51749e-06	3.25598e-06	8.93888e-06	4.04101e-06	1.0057e-05	1.58507e-05	1.49611e-05	9.89846e-06	1.05224e-05	9.35341e-06	2.23337e-05	3.63253e-05	1.61628e-05	9.26477e-06		1.80814	1.33081
RPL26	P61254		60S ribosomal protein L26 GN=RPL26	145	17.2	17.2	10.55		427.96	10	0	High	45	145	1		5.65006e-05	7.94265e-05	2.82663e-05	6.07876e-05	2.52939e-05	6.95984e-05	2.19808e-05	3.42591e-05	4.70141e-05	2.22098e-05	6.14535e-05	2.65026e-05	1.5351e-05	1.55155e-05	1.80804e-07	3.08747e-06	2.05622e-05	2.64111e-05	2.41262e-05	1.83061e-05	5.88659e-05	1.97218e-05	3.58276e-05	1.42612e-05	9.64242e-06	1.01724e-05	0.000105049	9.08148e-05	4.30444e-05	3.77921e-05		1.78413	1.94867
MRPS30	Q9NP92		39S ribosomal protein S30, mitochondrial GN=MRPS30	439	50.3	50.3	7.97		72.07	5	0	High	17	27	5		1.09345e-05	1.18197e-05	1.40079e-05	7.62329e-06	4.55155e-06	8.96866e-06	5.35755e-06	6.46962e-06	8.7166e-06	3.32706e-06	5.89752e-06	7.87254e-06	4.9623e-06	3.3448e-06	1.07706e-05	5.99494e-06	2.56966e-06	2.316e-06	5.46605e-06	2.86509e-06	9.67782e-06	9.90711e-06	9.90127e-06	1.05367e-05	8.38059e-06	8.38434e-06	9.04091e-06	1.15205e-05	9.66866e-06	1.06881e-06		1.76886	1.59468
DDX55	Q8NHQ9		ATP-dependent RNA helicase DDX55 GN=DDX55	600	68.5	68.5	9.25		22.33	2	0	Medium	5	9	2		0.000173884	0.000113988	0.000160892	0.000200639	0.000156392	0.000127308	8.80399e-05	9.60532e-05	0.000139649	3.9638e-05	0.000135271	0.000149916	0.000155347	0.000136836	8.55553e-07	6.93003e-07	5.24045e-05	7.5539e-05	8.83578e-05	6.50568e-05	0.000166622	0.000181544	0.000112522	0.000149239	0.000120167	0.000116273	0.000175037	0.000195404	0.000152101	3.24194e-05		1.72142	1.5805
UTP15	Q8TED0		U3 small nucleolar RNA-associated protein 15 homolog GN=UTP15	518	58.4	58.4	9.11		34.13	4	0	Medium	8	13	4		9.91415e-06	1.09637e-05	1.26479e-05	1.23342e-05	3.68023e-06	9.76538e-06	4.51435e-06	4.44403e-06	8.533e-06	3.72511e-06	7.71766e-06	7.33677e-06	7.78239e-06	7.28504e-06	3.09922e-06	8.1027e-06	3.43459e-06	2.53779e-06	5.91202e-06	2.41743e-06	1.01383e-05	5.97084e-06	1.26018e-05	1.22989e-05	1.01135e-05	9.48041e-06	9.54428e-06	1.03108e-05	1.00574e-05	2.03078e-06		1.70117	1.44333
RRP8	O43159		Ribosomal RNA-processing protein 8 GN=RRP8	456	50.7	50.7	9.42		41.13	3	0	High	11	14	3		4.34244e-06	6.45924e-06	7.9586e-06	1.4382e-05	2.36801e-06	7.29828e-06	2.13025e-06	2.89192e-06	5.97884e-06	4.08063e-06	7.77305e-06	5.84775e-06	6.84175e-06	8.24432e-06	5.80926e-06	7.84081e-06	3.02952e-06	2.80286e-06	6.02367e-06	2.11722e-06	8.85262e-06	8.65971e-06	1.08236e-05	1.57241e-05	9.45825e-06	1.16026e-05	4.88111e-06	8.23608e-06	9.77977e-06	3.12467e-06		1.62356	0.992559
PDCD11	Q14690		Protein RRP5 homolog GN=PDCD11	1871	208.6	208.6	8.87		57.24	10	0	High	7	22	10		3.57912e-06	2.95915e-06	7.67771e-06	2.71132e-06	1.0688e-05	7.42525e-06	9.04886e-06	1.02833e-05	6.79659e-06	3.28008e-06	4.4536e-06	3.75333e-06	2.35492e-06	1.88514e-05	6.50086e-06	6.20045e-06	1.19107e-05	9.69891e-06	7.96552e-06	5.39693e-06	1.40642e-05	2.03813e-05	1.42172e-05	2.07465e-05	8.63936e-06	1.71954e-05	1.61458e-06	7.95933e-07	1.22068e-05	7.81259e-06		1.53246	0.853252
MRPL4	Q9BYD3		39S ribosomal protein L4, mitochondrial GN=MRPL4	311	34.9	34.9	9.72		188.65	6	0	High	28	59	6		2.16569e-05	2.31404e-05	9.6727e-06	9.82706e-06	3.09178e-05	2.56201e-05	1.88045e-05	2.08069e-05	2.00558e-05	7.32498e-06	2.3616e-05	2.24622e-05	2.46313e-05	1.05592e-05	9.50634e-06	1.03295e-05	1.16515e-05	1.0283e-05	1.53799e-05	6.83171e-06	2.48944e-05	2.5552e-05	2.17431e-05	2.14166e-05	1.916e-05	1.75735e-05	2.7096e-05	2.99979e-05	2.34292e-05	4.18594e-06		1.52337	1.30403
WDR18	Q9BV38		WD repeat-containing protein 18 GN=WDR18	432	47.4	47.4	6.7		34.5	4	0	Medium	17	11	4		3.30353e-06	5.01152e-06	8.71758e-06	8.21901e-06	1.67671e-06	2.41415e-06	3.86191e-06	3.78998e-06	4.6243e-06	2.5752e-06	5.03603e-06	4.73599e-06	2.62443e-06	2.12215e-06	6.85539e-06	4.87882e-06	8.84544e-06	8.93733e-06	5.50445e-06	2.55532e-06	1.09926e-06	1.59496e-06	5.56681e-06	5.39034e-06	2.68197e-06	2.19836e-06	5.87421e-06	4.99242e-06	3.67479e-06	1.97199e-06		0.667604	0.840102
RPS24	P62847		40S ribosomal protein S24 GN=RPS24	133	15.4	15.4	10.78		654.9	5	0	High	35	187	5		0.000487534	0.000472153	0.000210174	0.00020127	0.00053935	0.000449809	0.00058028	0.000494294	0.000429358	0.000143821	0.000438425	0.000379652	0.000399762	0.000375844	0.000363847	0.00033753	0.000317229	0.00028031	0.000361575	4.93506e-05	0.000193496	0.000170421	0.000225216	0.000221455	0.000313783	0.000319153	0.000252409	0.000224346	0.000240035	5.30157e-05		0.66386	1.18747
LYAR	Q9NX58		Cell growth-regulating nucleolar protein GN=LYAR	379	43.6	43.6	9.54		89.95	4	0	High	13	24	4		9.30759e-06	8.80949e-06	1.3376e-05	1.11766e-05	5.76116e-06	4.0153e-06	7.58376e-06	6.07447e-06	8.26305e-06	3.0607e-06	8.2626e-06	7.35352e-06	6.81034e-06	6.17981e-06	1.51166e-05	1.09778e-05	1.32848e-05	1.0859e-05	9.85555e-06	3.23566e-06	4.36973e-06	3.1156e-06	6.35037e-06	9.21833e-06	8.71744e-06	7.01657e-06	7.16806e-06	6.34905e-06	6.53814e-06	2.03699e-06		0.663397	0.838416
WDR46	O15213		WD repeat-containing protein 46 GN=WDR46	610	68	68	9.67		149.13	12	0	High	27	48	12		3.65792e-05	6.22519e-05	9.7494e-05	8.56766e-05	6.23259e-05	5.46409e-05	6.53559e-05	5.93236e-05	6.5456e-05	1.86847e-05	6.35503e-05	6.43732e-05	6.50827e-05	6.02978e-05	3.2219e-05	3.95861e-05	6.1695e-05	7.43245e-05	5.76411e-05	1.41911e-05	5.03808e-05	5.42936e-05	2.81178e-05	3.6367e-05	2.91631e-05	3.35589e-05	3.10497e-05	3.78315e-05	3.75953e-05	9.73894e-06		0.652231	1.13558
BOP1	Q14137		Ribosome biogenesis protein BOP1 GN=BOP1	746	83.6	83.6	6.19		460.61	20	0	High	42	147	20		0.000650484	0.000618498	0.000465074	0.0004972	0.000282745	0.000275447	0.000416029	0.000382402	0.000448485	0.00013897	0.00052497	0.000508719	0.000594674	0.000621308	0.00101981	0.000967596	0.000230553	0.000205701	0.000584166	0.000296592	0.000429683	0.000329298	0.000411729	0.000415898	0.000548713	0.000480731	6.49129e-05	0.000341131	0.000377762	0.000144764		0.646668	0.767735
RPS27L	Q71UM5		40S ribosomal protein S27-like GN=RPS27L	84	9.5	9.5	9.45		214.78	3	0	High	38	74	1		1.45644e-05	1.54901e-05	1.06316e-05	5.77397e-06	2.08265e-05	1.63131e-05	1.32303e-05	1.33995e-05	1.37787e-05	4.37632e-06	7.28164e-06	9.05154e-06	1.00941e-05	1.93481e-05	6.46898e-06	9.81916e-06	7.91816e-06	1.13028e-05	1.01606e-05	4.03575e-06	8.32707e-06	7.8796e-06	7.72051e-06	6.9276e-06	5.21733e-06	5.42267e-06	5.64785e-06	5.1077e-06	6.53129e-06	1.3297e-06		0.642808	1.35609
GNL3L	Q9NVN8		Guanine nucleotide-binding protein-like 3-like protein GN=GNL3L	582	65.5	65.5	8.44		23.13	5	0	Medium	12	9	4		9.63064e-07	1.01531e-06	1.25524e-05	1.30462e-05	8.3663e-06	7.56178e-06	5.20461e-06	4.81458e-06	6.69053e-06	4.61462e-06	6.50688e-06	5.50065e-06	5.71676e-06	1.06831e-05	6.10931e-06	5.38864e-06	3.81971e-06	4.90652e-06	6.07894e-06	2.02848e-06	5.67349e-06	3.59376e-06	4.73232e-06	5.20637e-06	4.55858e-06	4.98988e-06	4.98209e-07	8.39889e-07	3.76156e-06	2.00154e-06		0.618785	1.10061
MRPL21	Q7Z2W9		39S ribosomal protein L21, mitochondrial GN=MRPL21	205	22.8	22.8	9.89		15.83	1	0	Medium	5	7	1		2.10002e-06	2.22243e-06	1.59127e-06	1.37721e-06	2.56699e-06	1.75601e-06	3.19817e-06	2.28162e-06	2.13671e-06	5.8074e-07	1.8765e-06	2.49869e-06	1.84494e-06	2.16131e-06	1.3882e-06	9.72305e-07	2.68569e-06	2.28799e-06	1.96445e-06	5.71648e-07	1.21662e-06	4.89588e-07	1.16615e-06	1.02412e-06	1.35391e-06	1.24977e-06	1.46609e-06	1.56232e-06	1.19107e-06	3.30508e-07		0.606311	1.08769
MRPL13	Q9BYD1		39S ribosomal protein L13, mitochondrial GN=MRPL13	178	20.7	20.7	9.16		72.12	7	0	High	39	25	7		1.1e-05	7.90287e-06	1.52661e-05	9.54343e-06	1.63095e-05	1.54407e-05	2.22603e-05	1.44646e-05	1.40234e-05	4.52757e-06	2.17988e-05	2.177e-05	2.32798e-05	1.92178e-05	1.37652e-05	1.40868e-05	3.70262e-06	3.37145e-06	1.51241e-05	7.95963e-06	3.67909e-06	3.30133e-06	1.07329e-05	7.67181e-06	1.58679e-05	1.56224e-05	7.79005e-06	8.1501e-06	9.10195e-06	4.76118e-06		0.601819	0.927227
NOL10	Q9BSC4		Nucleolar protein 10 GN=NOL10	688	80.3	80.3	8.46		155.18	12	0	High	28	50	12		3.93496e-06	5.79184e-06	4.7051e-05	3.76972e-05	2.33728e-05	1.97254e-05	3.609e-05	3.02311e-05	2.54868e-05	1.53021e-05	3.50039e-05	3.42399e-05	3.23218e-05	5.1305e-05	2.29953e-05	1.87709e-05	9.4359e-06	8.85893e-06	2.66164e-05	1.44207e-05	2.15598e-05	1.90708e-05	2.02587e-05	1.20878e-05	1.53447e-05	1.42944e-05	1.27537e-05	1.26825e-05	1.60065e-05	3.75436e-06		0.601378	0.957558
NOP16	Q9Y3C1		Nucleolar protein 16 GN=NOP16	178	21.2	21.2	9.94		113.98	6	0	High	42	35	6		1.35977e-05	2.52146e-05	2.54738e-05	3.2202e-05	4.10613e-05	4.94326e-05	4.31895e-05	4.15422e-05	3.39642e-05	1.19446e-05	5.65943e-05	4.89144e-05	3.43483e-05	1.05876e-05	3.15761e-05	3.41369e-05	3.50327e-05	4.37016e-05	3.68615e-05	1.37154e-05	1.9196e-05	1.0499e-05	2.93425e-05	2.65947e-05	1.08863e-05	1.81719e-05	3.40078e-05	2.28534e-05	2.14439e-05	8.41569e-06		0.581744	0.921402
DDX51	Q8N8A6		ATP-dependent RNA helicase DDX51 GN=DDX51	666	72.4	72.4	8.16		9.99	2	0	Medium	5	4	2		5.06981e-08	4.59057e-08	1.58951e-06	9.79365e-07	2.30629e-06	3.58259e-06	1.14161e-06	7.36021e-07	1.72257e-06	1.06595e-06	1.05353e-06	9.16747e-07	8.71573e-07	1.44199e-06	2.25436e-05	7.66992e-06	4.08675e-06	2.21638e-06	5.10006e-06	7.41967e-06	1.58739e-06	9.57159e-07	6.51297e-07	5.02486e-07	8.58757e-07	1.26362e-06	8.17856e-08	1.00137e-07	9.70118e-07	4.00017e-07		0.190217	0.337754
POP1	Q99575		Ribonucleases P/MRP protein subunit POP1 GN=POP1	1024	114.6	114.6	9.22		34.72	7	0	Medium	10	14	7		1.92828e-06	2.67564e-05	2.76847e-05	1.93041e-05	1.91727e-05	2.1563e-06	3.04741e-06	9.8577e-06	1.37385e-05	1.08724e-05	1.74924e-06	1.36427e-07	5.00373e-08	2.52651e-05	4.04367e-06	2.70115e-06	1.82492e-05	1.0292e-05	1.03834e-05	9.5614e-06	3.26809e-05	6.94593e-05	8.05006e-06	5.02353e-06	5.82216e-06	8.00109e-06	1.81735e-05	2.80474e-05	2.19073e-05	2.19027e-05		2.10984	1.32312
NUP205	Q92621		Nuclear pore complex protein Nup205 GN=NUP205	2012	227.8	227.8	6.19		168.25	22	0	High	14	62	22		4.22409e-06	2.99456e-06	1.17868e-05	1.77927e-05	1.40331e-05	1.60291e-05	1.40003e-05	1.76066e-05	1.23084e-05	5.73467e-06	5.37495e-06	1.32865e-05	1.56804e-05	4.47265e-05	1.98249e-05	2.12144e-05	2.1254e-05	1.59986e-05	1.967e-05	1.13844e-05	4.83079e-05	4.22777e-05	4.28446e-05	4.90061e-05	4.59603e-05	5.00187e-05	2.77004e-06	4.55881e-06	3.5718e-05	1.99813e-05		1.81586	0.625744
THOC6	Q86W42		THO complex subunit 6 homolog GN=THOC6	341	37.5	37.5	7.43		109.32	6	0	High	26	37	6		1.35164e-05	1.86737e-05	3.85413e-06	1.02576e-05	1.85869e-05	1.98472e-05	1.72063e-05	2.03459e-05	1.5286e-05	5.75165e-06	2.32734e-05	2.46289e-05	1.97455e-05	1.73117e-06	3.20751e-06	4.51329e-06	5.31309e-06	6.3352e-06	1.10935e-05	9.67773e-06	1.8978e-05	1.73735e-05	1.68831e-05	1.74061e-05	7.45938e-06	8.65131e-06	3.26327e-05	3.49912e-05	1.92969e-05	9.93416e-06		1.73948	1.37792
EIF2B1	Q14232		Translation initiation factor eIF-2B subunit alpha GN=EIF2B1	305	33.7	33.7	7.33		92.28	10	0	High	45	33	10		1.85596e-05	3.06898e-05	9.60029e-06	1.82666e-05	1.9642e-05	2.46929e-05	3.24141e-05	3.00548e-05	2.299e-05	7.86805e-06	1.94117e-05	1.86331e-05	1.99892e-05	1.71324e-05	1.531e-05	7.29218e-06	2.30901e-05	2.04185e-05	1.76597e-05	4.77836e-06	2.0986e-05	2.40387e-05	2.3629e-05	3.30505e-05	1.5698e-05	2.37212e-05	3.51931e-05	4.33136e-05	2.74537e-05	8.96827e-06		1.5546	1.30184
FMR1	Q06787		Synaptic functional regulator FMR1 GN=FMR1	632	71.1	71.1	7.42		121.15	5	1	High	11	39	3		1.87764e-05	1.59188e-05	2.9089e-05	1.59767e-05	1.9095e-05	1.26704e-05	2.24035e-05	1.78738e-05	1.89754e-05	4.97699e-06	1.58939e-05	2.01533e-05	1.88888e-05	2.07139e-05	2.05925e-05	2.04073e-05	1.25304e-05	1.11988e-05	1.75474e-05	3.85963e-06	1.48879e-05	1.21746e-05	1.00537e-05	8.33267e-06	1.42425e-05	1.18068e-05	1.02876e-05	8.41789e-06	1.12754e-05	2.45642e-06		0.642572	1.08138
SMN1	Q16637		Survival motor neuron protein GN=SMN1	294	31.8	31.8	6.55		106.09	4	0	High	20	38	4		1.65083e-05	1.79174e-05	9.10926e-06	7.47083e-06	9.51384e-06	9.70195e-06	1.93429e-05	1.88714e-05	1.35545e-05	5.03523e-06	2.42125e-05	2.14038e-05	2.1733e-05	1.95575e-05	1.6574e-05	1.06815e-05	1.25208e-05	7.21175e-06	1.67369e-05	6.04482e-06	6.00738e-06	5.85721e-06	1.65241e-05	1.52512e-05	7.34754e-06	9.67841e-06	7.38871e-06	1.08714e-05	9.86575e-06	4.10253e-06		0.589462	0.809858
EIF4E2	O60573		Eukaryotic translation initiation factor 4E type 2 GN=EIF4E2	245	28.3	28.3	8.88		40.54	3	0	High	18	15	3		3.09971e-06	4.51984e-06	7.64947e-07	5.0491e-08	2.56479e-06	1.68284e-06	4.89505e-06	6.88329e-06	3.48721e-06	2.09162e-06	6.18382e-06	6.03933e-06	3.9947e-06	8.55351e-07	4.59726e-06	1.14653e-06	1.30542e-06	8.9243e-07	3.12685e-06	2.33405e-06	3.10357e-07	1.82982e-07	2.02648e-06	7.82978e-07	1.6097e-06	1.62715e-06	2.47386e-06	4.59487e-06	1.70105e-06	1.4229e-06		0.544013	1.11525
NUP58	Q9BVL2		Nucleoporin p58/p45 GN=NUP58	599	60.9	60.9	9.33		30.4	2	0	Medium	4	12	2		2.47472e-07	1.48263e-06	8.32617e-06	3.59289e-06	2.05171e-06	1.71842e-06	9.7856e-07	1.37158e-06	2.47118e-06	2.55346e-06	4.99385e-06	8.83933e-06	2.67826e-06	7.88324e-06	5.75215e-06	4.71342e-06	8.84406e-07	8.05347e-07	4.56875e-06	2.97939e-06	1.49454e-06	1.66819e-06	8.26329e-07	1.27433e-06	2.01821e-06	2.4788e-06	1.36784e-06	1.61642e-06	1.59308e-06	4.95894e-07		0.348691	0.540887
EIF4E1B	A6NMX2		Eukaryotic translation initiation factor 4E type 1B GN=EIF4E1B	242	27.6	27.6	7.17		10.84	1	0	Medium	3	5	1		4.16693e-07	3.08756e-07	4.03814e-08	5.0491e-08	3.93169e-07	3.62595e-07	5.6715e-06	2.97414e-06	1.68781e-06	2.21243e-06	2.86187e-06	1.67237e-06	4.99568e-07	2.88115e-07	1.12351e-06	6.40771e-07	1.26669e-07	5.90223e-08	1.18103e-06	9.61613e-07	6.92395e-08	3.65887e-08	7.32903e-08	7.36399e-08	4.1798e-07	2.81321e-07	4.51615e-07	3.30332e-07	2.42488e-07	1.68774e-07		0.205319	1.4291
PTRH2	Q9Y3E5		Peptidyl-tRNA hydrolase 2, mitochondrial GN=PTRH2	179	19.2	19.2	8.73		42.95	3	0	High	30	15	3		3.2116e-06	1.98634e-06	1.68883e-06	1.42078e-06	2.60267e-05	3.05617e-05	4.98838e-05	5.5206e-05	2.12482e-05	2.25349e-05	2.63296e-06	3.32181e-06	2.97324e-06	3.57234e-06	4.12824e-06	2.28404e-06	3.95017e-06	3.37514e-06	3.27974e-06	6.29014e-07	1.36241e-06	4.72633e-07	3.07331e-06	2.15215e-06	3.33246e-06	4.31336e-06	3.81023e-05	1.79133e-06	6.82499e-06	1.26954e-05		2.08095	6.47862
MCTS1	Q9ULC4		Malignant T-cell-amplified sequence 1 GN=MCTS1	181	20.5	20.5	8.82		104.65	6	0	High	52	33	6		9.9838e-06	1.11231e-05	6.12722e-06	4.28307e-06	1.44838e-05	1.40278e-05	1.90215e-05	1.89144e-05	1.22456e-05	5.42196e-06	6.09856e-06	9.40115e-06	7.54032e-06	1.17088e-05	1.08905e-05	7.81668e-06	5.28239e-06	5.78077e-06	8.0649e-06	2.39674e-06	2.9338e-07	2.27446e-06	5.90633e-06	5.75181e-06	1.05002e-05	9.03404e-06	3.84417e-06	3.65428e-06	5.15734e-06	3.38995e-06		0.63948	1.51838
CLU	P10909		Clusterin GN=CLU	449	52.5	52.5	6.27		21.37	3	0	Medium	12	7	3		1.05452e-06	6.49892e-07	3.16743e-06	2.85882e-06	2.20156e-06	1.60975e-06	5.23036e-07	1.80337e-06	1.73355e-06	9.75575e-07	4.67437e-06	4.98209e-06	5.14576e-06	6.53832e-06	1.06303e-05	1.02887e-05	1.70155e-06	3.40972e-06	5.92134e-06	3.13464e-06	2.07895e-06	8.0829e-07	2.56572e-06	3.35939e-06	1.49183e-06	1.0465e-06	1.18029e-06	6.60644e-07	1.64895e-06	9.44284e-07		0.278476	0.292763
MPP6	Q9NZW5		MAGUK p55 subfamily member 6 GN=MPP6	540	61.1	61.1	6.18		54.87	7	0	High	14	20	7		1.71397e-05	2.01143e-05	1.72657e-05	2.47326e-05	7.82423e-06	9.23757e-06	5.46988e-06	7.15371e-06	1.36172e-05	7.09506e-06	9.85725e-06	1.50111e-05	1.39965e-05	1.12815e-05	6.9533e-06	5.01684e-06	3.90375e-06	3.33582e-06	8.6695e-06	4.53988e-06	1.66889e-05	1.57865e-05	1.27737e-05	1.85265e-05	1.01432e-05	1.31014e-05	1.25997e-05	2.66527e-05	1.57841e-05	5.13649e-06		1.82064	1.5707
HSPA14	Q0VDF9		Heat shock 70 kDa protein 14 GN=HSPA14	509	54.8	54.8	5.59		198.38	8	0	High	21	63	8		2.32577e-05	2.42536e-05	2.22408e-05	1.82737e-05	1.34595e-05	1.19585e-05	5.76448e-06	4.56351e-06	1.54715e-05	7.75543e-06	1.58563e-05	1.4771e-05	9.95527e-06	7.54384e-06	1.33302e-05	1.27431e-05	8.56864e-06	6.74881e-06	1.11897e-05	3.44354e-06	1.59857e-05	1.7117e-05	2.64562e-05	1.95092e-05	1.66814e-05	1.55338e-05	2.11362e-05	2.70003e-05	1.99275e-05	4.59134e-06		1.78088	1.38266
CLPB	Q9H078		Caseinolytic peptidase B protein homolog GN=CLPB	707	78.7	78.7	9.01		24.95	3	0	Medium	5	9	3		5.66068e-06	8.68174e-06	1.72691e-06	1.11824e-05	7.31606e-06	2.3516e-06	1.38424e-06	2.02311e-06	5.04084e-06	3.72687e-06	3.95661e-06	3.65961e-06	6.166e-06	6.45276e-06	3.75883e-06	3.1648e-06	1.26669e-07	8.64385e-07	4.00329e-06	1.88914e-06	8.16038e-06	5.64578e-06	3.90068e-06	6.49601e-06	1.48468e-06	3.21438e-06	1.22773e-05	8.54037e-06	6.21495e-06	3.44512e-06		1.55246	1.25918
SDF2L1	Q9HCN8		Stromal cell-derived factor 2-like protein 1 GN=SDF2L1	221	23.6	23.6	7.03		160.39	3	0	High	30	39	3		1.78342e-05	1.642e-05	1.34691e-05	1.06744e-05	2.64291e-05	2.0756e-05	2.57183e-05	3.41117e-05	2.06766e-05	7.72017e-06	2.45939e-05	3.37789e-05	2.80392e-05	1.21375e-05	1.62801e-05	1.62066e-05	1.48954e-05	1.66331e-05	2.03206e-05	7.58011e-06	9.32575e-06	4.69913e-06	1.30748e-05	9.57074e-06	1.8778e-05	1.42701e-05	1.83601e-05	2.06303e-05	1.35886e-05	5.52073e-06		0.668712	1.01752
GLRX5	Q86SX6		Glutaredoxin-related protein 5, mitochondrial GN=GLRX5	157	16.6	16.6	6.79		16.25	1	0	Medium	9	6	1		3.8743e-06	3.55925e-06	2.07379e-06	1.77115e-06	5.13373e-06	4.26176e-06	2.42789e-06	2.11371e-06	3.15195e-06	1.2258e-06	7.90217e-08	1.3164e-06	4.82556e-07	4.6488e-06	2.71455e-06	2.86329e-07	5.41843e-06	1.9095e-06	2.74837e-06	1.93029e-06	2.85062e-06	2.31877e-06	1.45436e-06	1.62164e-06	1.7689e-06	2.13707e-06	1.13616e-06	1.14873e-06	1.80453e-06	5.98026e-07		0.656582	1.14684
HSPB11	Q9Y547		Intraflagellar transport protein 25 homolog GN=HSPB11	144	16.3	16.3	5.03		90.07	3	0	High	33	29	3		1.05656e-05	9.37543e-06	8.22341e-06	7.45327e-06	1.50018e-05	1.15484e-05	1.69684e-05	1.34885e-05	1.15781e-05	3.35031e-06	1.74942e-05	1.93632e-05	1.5421e-05	4.17198e-06	1.87303e-05	1.51813e-05	1.45008e-05	1.09753e-05	1.44797e-05	4.94126e-06	3.22278e-06	3.2343e-06	8.35119e-06	1.08468e-05	1.07851e-05	1.07861e-05	1.37496e-05	1.47375e-05	9.46415e-06	4.31908e-06		0.653613	0.799607
TOR1A	O14656		Torsin-1A GN=TOR1A	332	37.8	37.8	6.99		19.13	4	0	Medium	17	7	4		2.84487e-07	7.53347e-07	4.03814e-08	5.0491e-08	6.37045e-07	1.26314e-06	2.34224e-06	1.18199e-06	1.07704e-06	7.17341e-07	3.42023e-06	2.99151e-06	3.13145e-06	6.93863e-08	5.58672e-07	3.36171e-07	1.26669e-07	2.08239e-07	1.77438e-06	1.5512e-06	3.15669e-07	3.65887e-08	1.10971e-07	3.67341e-07	1.26261e-07	5.25082e-08	2.8862e-06	2.92412e-06	9.6901e-07	1.32749e-06		0.546113	0.606997
LACTB	P83111		Serine beta-lactamase-like protein LACTB, mitochondrial GN=LACTB	547	60.7	60.7	8.53		19.75	5	0	Medium	13	8	5		3.58655e-06	5.37576e-06	1.35951e-06	6.21679e-06	1.88343e-06	1.09381e-06	2.08151e-06	1.93747e-06	2.94185e-06	1.92179e-06	3.77518e-06	1.74729e-06	1.32847e-06	1.73804e-06	6.70273e-07	1.4122e-06	1.26669e-07	8.26734e-06	2.70554e-06	2.6345e-06	7.55238e-06	7.18753e-06	6.8333e-06	3.25961e-06	1.27425e-06	1.39186e-06	4.02448e-06	3.37675e-06	4.36252e-06	2.53336e-06		1.61244	1.08734
HTRA3	P83110		Serine protease HTRA3 GN=HTRA3	453	48.6	48.6	7.09		12.52	1	0	Medium	3	4	1		3.67478e-06	3.26354e-06	4.03814e-08	5.0491e-08	4.58374e-06	4.11306e-06	3.28918e-06	9.10093e-08	3.78486e-06	5.64696e-07	1.04953e-06	1.36427e-07	2.57864e-06	6.93863e-08	2.41415e-06	2.86329e-07	7.41849e-07	4.38863e-07	1.44461e-06	9.8584e-07	6.92395e-08	5.78692e-07	5.41479e-08	3.00045e-08	8.62509e-08	5.25082e-08	3.18596e-06	3.09327e-06	2.28597e-06	1.47928e-06		1.58242	2.61999
YME1L1	Q96TA2		ATP-dependent zinc metalloprotease YME1L1 GN=YME1L1	773	86.4	86.4	8.76		66.58	9	0	High	18	23	9		5.77403e-05	5.75869e-05	7.13649e-05	7.8054e-05	4.00431e-05	4.53754e-05	2.68593e-05	2.33067e-05	5.00413e-05	1.97466e-05	4.41883e-05	4.19431e-05	4.05748e-05	6.78635e-05	4.75848e-05	4.9982e-05	2.77332e-05	3.13082e-05	4.38972e-05	1.23039e-05	6.08085e-05	5.90873e-05	7.5009e-05	8.24709e-05	6.10666e-05	5.49183e-05	6.2951e-05	7.66951e-05	6.66258e-05	9.96334e-06		1.51777	1.13996
COPS5	Q92905		COP9 signalosome complex subunit 5 GN=COPS5	334	37.6	37.6	6.54		167.31	10	0	High	36	56	10		2.98284e-05	2.81774e-05	9.83227e-06	7.96398e-06	4.5343e-05	4.18809e-05	4.0108e-05	3.98834e-05	3.03772e-05	1.44961e-05	4.14161e-05	4.0222e-05	4.27082e-05	9.30425e-06	2.35365e-05	2.08782e-05	1.22293e-05	1.13343e-05	2.52036e-05	1.42917e-05	4.07538e-05	3.0654e-05	3.9772e-05	3.75521e-05	2.43716e-05	2.76404e-05	5.10649e-05	5.41324e-05	3.82426e-05	1.06128e-05		1.51735	1.20527
DPP3	Q9NY33		Dipeptidyl peptidase 3 GN=DPP3	737	82.5	82.5	5.1		824.44	22	0	High	46	240	22		7.56526e-05	6.00455e-05	0.000290495	0.000257671	0.000158715	0.000145975	0.000157447	0.000155374	0.000162672	7.9141e-05	0.000205595	0.000195094	0.000208815	0.000249579	0.000183447	0.000180452	9.47357e-05	0.000108167	0.000178236	5.20598e-05	0.000138172	0.000128961	0.000129151	0.00012157	0.000118674	0.000120168	8.3522e-05	8.44526e-05	0.000115584	2.04827e-05		0.648489	0.912678
ABHD14B	Q96IU4		Protein ABHD14B GN=ABHD14B	210	22.3	22.3	6.4		99.52	5	0	High	33	26	5		1.81988e-05	1.76669e-05	2.32849e-05	2.37653e-05	2.02296e-05	2.07602e-05	3.46994e-05	2.9217e-05	2.34778e-05	5.83773e-06	2.28646e-05	2.76976e-05	2.77884e-05	5.56895e-06	1.66125e-05	9.78486e-06	2.49346e-05	2.10068e-05	1.95323e-05	8.24456e-06	5.80342e-06	3.65887e-08	1.46297e-05	9.44736e-06	1.65395e-05	1.33735e-05	1.79337e-05	9.45327e-06	1.24544e-05	4.36983e-06		0.63763	1.202
USP48	Q86UV5		Ubiquitin carboxyl-terminal hydrolase 48 GN=USP48	1035	119	119	6.05		12.18	3	0	Medium	5	5	3		1.22486e-06	8.67146e-07	1.92821e-06	1.36572e-06	1.23314e-05	8.34731e-06	5.83009e-06	3.85132e-06	4.46825e-06	4.11749e-06	2.81326e-06	2.54907e-06	1.33128e-06	2.02937e-06	1.1112e-05	7.1504e-06	5.11132e-06	4.08116e-06	4.52223e-06	3.25322e-06	3.66479e-06	1.23695e-06	3.48446e-06	2.28136e-06	2.30736e-06	1.96047e-06	1.82492e-06	1.35968e-06	2.265e-06	8.95343e-07		0.500858	0.988063
ADGRG1	Q9Y653		Adhesion G-protein coupled receptor G1 GN=ADGRG1	693	77.7	77.7	8.48		61.16	2	0	High	4	23	2		4.47345e-06	4.3867e-06	6.23128e-06	4.35672e-06	3.97202e-06	2.4699e-06	4.04084e-06	2.96549e-06	4.11205e-06	1.12078e-06	4.51282e-06	6.76361e-06	4.79631e-06	3.61808e-06	6.41239e-06	4.61514e-06	1.62329e-06	1.4384e-06	4.22251e-06	1.95276e-06	2.13256e-06	1.1881e-06	9.005e-07	2.67115e-06	2.98145e-06	2.61994e-06	8.17856e-08	2.014e-06	2.07253e-06	7.7964e-07		0.490829	0.973841
USP47	Q96K76		Ubiquitin carboxyl-terminal hydrolase 47 GN=USP47	1375	157.2	157.2	5.08		15.09	4	0	Medium	5	6	4		5.19747e-07	4.59057e-08	8.5754e-08	7.85365e-06	6.50651e-07	1.24678e-05	1.10293e-06	1.09384e-06	3.39634e-06	4.82173e-06	7.90217e-08	1.36427e-07	5.00373e-08	1.28961e-05	2.3046e-05	2.14955e-05	2.97635e-06	2.57618e-06	1.2598e-05	9.7651e-06	1.14637e-05	6.2405e-06	2.64864e-06	2.17642e-06	3.53862e-06	2.56941e-06	8.17856e-08	1.00137e-07	4.77289e-06	3.59317e-06		0.37886	0.269593
USP4	Q13107		Ubiquitin carboxyl-terminal hydrolase 4 GN=USP4	963	108.5	108.5	5.71		23.28	3	0	Medium	4	9	1		5.06981e-08	4.59057e-08	4.03814e-08	5.0491e-08	5.6541e-07	4.48607e-07	4.76451e-07	2.41055e-07	3.56444e-07	2.08181e-07	8.11659e-08	1.36427e-07	5.00373e-08	7.88459e-08	1.04848e-06	5.99455e-07	1.26669e-07	5.90223e-08	3.71597e-07	4.4259e-07	6.92395e-08	3.65887e-08	5.41479e-08	3.00045e-08	1.02491e-07	6.76537e-08	8.17856e-08	1.00137e-07	7.65195e-08	2.06667e-08		0.205921	0.959223
PSME1	Q06323		Proteasome activator complex subunit 1 GN=PSME1	249	28.7	28.7	6.02		667.74	15	0	High	49	207	15		0.00028188	0.000283722	0.000110624	0.000125565	0.000183241	0.000231872	0.000199792	0.000192211	0.000201113	6.39083e-05	0.000172476	0.000197292	0.000221034	2.26318e-05	0.000165517	0.000164364	0.000176248	0.000193484	0.000164131	6.02845e-05	0.000175496	0.000153231	0.000237252	0.000271969	0.000223036	0.000184684	0.000507128	0.000499132	0.000281491	0.000141825		1.71504	1.22533
PSMB10	P40306		Proteasome subunit beta type-10 GN=PSMB10	273	28.9	28.9	7.81		73.6	2	0	High	14	20	2		4.70158e-06	4.92169e-06	3.78819e-06	4.71912e-06	6.23496e-06	7.00539e-06	8.23318e-06	6.26589e-06	5.73375e-06	1.46083e-06	3.62594e-06	3.2957e-06	2.89655e-06	2.21258e-06	3.32355e-06	1.73162e-06	3.34278e-06	3.22179e-06	2.95631e-06	6.51905e-07	2.0946e-06	1.10166e-06	4.32307e-06	4.41051e-06	4.86339e-06	4.14945e-06	7.60421e-06	7.82373e-06	4.54633e-06	2.33896e-06		1.53784	1.93949
PSMB5	P28074		Proteasome subunit beta type-5 GN=PSMB5	263	28.5	28.5	6.92		650.22	12	0	High	58	175	12		0.000164911	0.000211839	0.00014734	0.000180006	0.000202052	0.000263323	0.000220124	0.000234943	0.000203067	3.8002e-05	0.000305425	0.00027597	0.000290361	0.000121645	0.000178662	0.000183802	0.000162558	0.000196366	0.000214349	6.72693e-05	5.96395e-05	7.11787e-05	0.000131822	0.000150004	0.000138757	0.000159569	0.000178285	0.000200932	0.000136273	4.90087e-05		0.635755	0.947369
PSMD10	O75832		26S proteasome non-ATPase regulatory subunit 10 GN=PSMD10	226	24.4	24.4	6.1		23.62	2	0	Medium	13	10	2		8.51963e-06	3.23022e-06	4.9832e-06	4.25697e-06	4.01505e-06	3.57153e-06	8.49908e-06	5.54137e-06	5.32713e-06	2.09637e-06	5.94705e-06	5.09359e-06	6.62515e-06	7.59851e-06	1.00956e-05	1.63472e-05	3.06389e-06	3.21571e-06	7.24833e-06	4.33449e-06	1.71269e-06	2.79351e-06	9.63022e-06	4.86041e-06	4.91139e-06	2.97189e-06	4.61968e-06	5.03367e-06	4.56668e-06	2.38741e-06		0.630032	0.734946
SEC23IP	Q9Y6Y8		SEC23-interacting protein GN=SEC23IP	1000	111	111	5.54		39.12	8	0	High	10	14	7		9.75293e-07	5.90544e-07	1.15867e-06	2.8456e-06	4.28751e-06	4.8389e-06	3.15465e-06	4.14418e-06	2.74942e-06	1.65569e-06	2.53363e-06	1.74691e-06	1.53671e-06	7.1839e-06	1.34476e-05	1.28698e-05	7.58431e-06	1.04496e-05	7.16905e-06	4.86185e-06	1.23794e-05	1.40989e-05	1.02096e-05	1.41804e-05	1.01322e-05	1.59551e-05	8.17856e-08	4.27261e-07	1.10547e-05	5.15289e-06		1.542	0.383512
OS9	Q13438		Protein OS-9 GN=OS9	667	75.5	75.5	4.87		95.59	7	0	High	12	36	7		1.28812e-06	2.33664e-06	7.02918e-06	8.00953e-06	1.79903e-05	2.801e-05	7.44429e-06	1.19733e-05	1.05102e-05	8.81526e-06	5.93925e-06	8.64414e-06	6.45378e-06	1.77394e-05	3.04836e-05	2.83905e-05	3.73708e-05	4.17087e-05	2.20913e-05	1.43109e-05	2.35464e-05	2.11629e-05	1.27981e-05	1.29829e-05	2.11793e-05	2.19374e-05	1.39152e-06	2.81537e-06	1.47267e-05	8.77748e-06		0.666631	0.475761
SEL1L	Q9UBV2		Protein sel-1 homolog 1 GN=SEL1L	794	88.7	88.7	5.39		34.46	6	0	Medium	14	12	6		8.88149e-07	1.3165e-06	2.16548e-06	6.43561e-07	4.25364e-06	3.75584e-06	5.01902e-06	5.32084e-06	2.92038e-06	1.89353e-06	2.87882e-06	2.38802e-06	9.27521e-07	1.01046e-05	1.7807e-05	1.26517e-05	4.79311e-06	7.74643e-06	7.41215e-06	5.82568e-06	2.49219e-06	3.41404e-06	4.93735e-06	4.4719e-06	1.10313e-05	9.04915e-06	1.14139e-06	1.0852e-06	4.70282e-06	3.61282e-06		0.634474	0.393999
UBE2D2	P62837		Ubiquitin-conjugating enzyme E2 D2 GN=UBE2D2	147	16.7	16.7	7.83		145.95	3	0	High	36	37	2		4.26024e-05	4.53516e-05	4.32364e-05	4.37239e-05	7.17366e-05	6.24009e-05	6.13901e-05	6.01042e-05	5.38183e-05	1.13574e-05	7.40468e-05	7.55271e-05	7.791e-05	2.48767e-05	7.49631e-05	6.53048e-05	2.65688e-05	2.8554e-05	5.59689e-05	2.45571e-05	1.26769e-05	1.26189e-05	3.51722e-05	3.60725e-05	3.50511e-05	3.6366e-05	4.31022e-05	4.20383e-05	3.16373e-05	1.21126e-05		0.565265	0.961574
UBE2D3	P61077		Ubiquitin-conjugating enzyme E2 D3 GN=UBE2D3	147	16.7	16.7	7.8		145.95	3	1	High	36	37	2		4.26024e-05	4.53516e-05	4.32364e-05	4.37239e-05	7.17366e-05	6.24009e-05	6.13901e-05	6.01042e-05	5.38183e-05	1.13574e-05	7.40468e-05	7.55271e-05	7.791e-05	2.48767e-05	7.49631e-05	6.53048e-05	2.65688e-05	2.8554e-05	5.59689e-05	2.45571e-05	1.26769e-05	1.26189e-05	3.51722e-05	3.60725e-05	3.50511e-05	3.6366e-05	4.31022e-05	4.20383e-05	3.16373e-05	1.21126e-05		0.565265	0.961574
UBQLN2	Q9UHD9		Ubiquilin-2 GN=UBQLN2	624	65.7	65.7	5.22		544.88	10	0	High	21	158	4		4.85365e-06	6.27145e-06	2.69475e-05	2.37866e-05	1.18597e-05	9.72752e-06	3.23448e-06	4.8361e-06	1.14396e-05	9.07954e-06	2.99052e-05	1.93316e-05	1.26588e-05	2.2039e-05	2.34747e-05	1.67905e-05	2.47557e-06	3.64661e-06	1.62903e-05	9.5874e-06	5.45017e-06	6.52684e-06	9.22895e-06	9.89096e-06	1.68836e-05	9.07708e-06	4.97411e-06	5.01286e-06	8.38057e-06	3.97774e-06		0.514453	0.702237
PCYOX1L	Q8NBM8		Prenylcysteine oxidase-like GN=PCYOX1L	494	54.6	54.6	7.31		18.98	2	0	Medium	4	7	2		5.78329e-06	6.83655e-06	5.25434e-06	5.21759e-06	5.04336e-06	3.78654e-06	1.25789e-06	1.63161e-06	4.3514e-06	1.98411e-06	4.32698e-06	2.79182e-06	3.75851e-06	2.41602e-06	2.77837e-06	3.05165e-06	1.66211e-06	9.47237e-07	2.71659e-06	1.07793e-06	5.15247e-06	4.40599e-06	6.49669e-06	4.03592e-06	3.55022e-06	1.89714e-06	5.98125e-06	6.22538e-06	4.71813e-06	1.56315e-06		1.73679	1.60179
LRBA	P50851		Lipopolysaccharide-responsive and beige-like anchor protein GN=LRBA	2863	318.9	318.9	5.6		15.56	2	0	Medium	1	6	1		1.24346e-06	6.09863e-07	7.54977e-07	5.0491e-08	9.30167e-07	6.95585e-07	1.0375e-06	1.48179e-06	9.64763e-07	3.14616e-07	7.90217e-08	1.36427e-07	4.58817e-07	2.66486e-06	4.71246e-07	4.69918e-07	1.47355e-06	1.51752e-06	1.17598e-06	8.86729e-07	2.66989e-06	2.66602e-06	2.2078e-06	2.16658e-06	1.00593e-06	1.33425e-06	8.17856e-08	1.00137e-07	2.00841e-06	6.91989e-07		1.70786	0.820388
SRP14	P37108		Signal recognition particle 14 kDa protein GN=SRP14	136	14.6	14.6	10.04		11.24	1	0	Medium	10	5	1		1.74691e-05	1.39939e-05	1.588e-05	1.51101e-05	5.99657e-06	9.95371e-06	1.1086e-05	1.03008e-05	1.24738e-05	3.79415e-06	1.69712e-05	2.20666e-05	6.82881e-06	1.33647e-05	1.64007e-05	1.90821e-05	1.26669e-07	1.11857e-05	1.51285e-05	5.10429e-06	1.03882e-05	2.00402e-05	3.96009e-05	3.84944e-05	2.08125e-05	1.83546e-05	2.3831e-05	1.80166e-05	2.36923e-05	1.02228e-05		1.56607	0.824519
TTC37	Q6PGP7		Tetratricopeptide repeat protein 37 GN=TTC37	1564	175.4	175.4	7.53		177.43	17	0	High	16	65	17		4.64054e-06	2.65619e-06	7.17658e-06	6.53604e-06	1.54966e-05	1.59788e-05	1.56868e-05	1.6437e-05	1.05761e-05	5.8518e-06	1.06501e-05	1.02582e-05	7.66928e-06	2.85365e-05	2.48111e-05	2.25451e-05	2.60645e-05	2.34562e-05	1.92489e-05	8.29006e-06	4.07496e-05	3.90827e-05	3.77341e-05	3.34958e-05	4.77816e-05	3.94624e-05	1.57317e-06	4.96649e-06	3.06057e-05	1.7352e-05		1.59	0.549439
USP13	Q92995		Ubiquitin carboxyl-terminal hydrolase 13 GN=USP13	863	97.3	97.3	5.53		33.39	3	0	Medium	4	14	2		2.06122e-05	2.09869e-05	1.52248e-05	2.23549e-06	1.99784e-05	3.16259e-06	2.41796e-05	2.25364e-05	1.61145e-05	8.67143e-06	1.86141e-06	1.28592e-06	5.00373e-08	1.74147e-05	3.12534e-06	1.77443e-05	2.85307e-06	2.4158e-06	6.6715e-06	7.47697e-06	2.34219e-05	2.22138e-05	1.8315e-05	2.05889e-05	2.01304e-05	2.1182e-05	2.478e-05	1.98017e-05	2.13042e-05	2.08703e-06		3.19332	2.41543
UBE2L5	A0A1B0GUS4		Ubiquitin-conjugating enzyme E2 L5 GN=UBE2L5	154	17.9	17.9	7.84		231.05	2	0	High	20	50	2		0.000210572	0.00017432	0.000203065	0.00022501	0.000125161	0.000164687	0.000262665	0.000233811	0.000199911	4.36283e-05	0.000112196	0.000112956	8.82811e-05	4.30271e-05	7.97885e-05	6.92265e-05	8.97773e-05	5.71505e-05	8.15503e-05	2.47063e-05	0.000244086	0.000255919	0.000243152	0.000192691	0.000220295	0.000229585	0.00030997	0.000272159	0.000245982	3.51703e-05		3.01632	2.45139
COPS7A	Q9UBW8		COP9 signalosome complex subunit 7a GN=COPS7A	275	30.3	30.3	8.22		16.01	2	0	Medium	8	6	2		1.12395e-06	2.51946e-06	4.03814e-08	9.03238e-07	1.2804e-06	2.95763e-06	2.62998e-06	1.66853e-06	1.86902e-06	8.22774e-07	8.69841e-07	9.19784e-07	1.1012e-06	6.93863e-08	1.80804e-07	2.86329e-07	1.26669e-07	1.36063e-06	1.06286e-06	2.2201e-07	6.92395e-08	3.65887e-08	1.62761e-06	2.47142e-06	8.62509e-08	8.88933e-07	4.08184e-06	5.15674e-06	2.84531e-06	1.75512e-06		2.67702	1.75848
TRIM21	P19474		E3 ubiquitin-protein ligase TRIM21 GN=TRIM21	475	54.1	54.1	6.38		47.54	6	0	High	15	18	6		1.08854e-05	1.60209e-05	2.24886e-05	1.69902e-05	4.91765e-06	4.1287e-06	5.20599e-06	4.57593e-06	1.06517e-05	7.08291e-06	6.91295e-06	6.8278e-06	9.45947e-06	4.99307e-06	2.32341e-06	2.75862e-06	1.26669e-07	5.59712e-07	4.83358e-06	3.1251e-06	5.82173e-06	7.68125e-06	1.25091e-05	1.34336e-05	1.30628e-05	1.1052e-05	8.59598e-06	1.10754e-05	1.0404e-05	2.75755e-06		2.15244	2.20369
UBE2L3	P68036		Ubiquitin-conjugating enzyme E2 L3 GN=UBE2L3	154	17.9	17.9	8.51		466.51	6	0	High	59	106	6		0.000284626	0.000237424	0.000265677	0.000273374	0.000196009	0.000238326	0.000345368	0.000306616	0.000268428	4.59573e-05	0.000187884	0.000189672	0.000169785	7.27474e-05	0.000147618	0.000139576	0.000167027	0.000125039	0.000149919	3.85371e-05	0.0002865	0.000297471	0.000299822	0.000250663	0.000271034	0.000282452	0.000426236	0.00035705	0.000308903	5.64751e-05		2.06047	1.79049
TRIM38	O00635		E3 ubiquitin-protein ligase TRIM38 GN=TRIM38	465	53.4	53.4	7.02		9.44	2	0	Medium	6	4	2		2.12124e-06	1.17519e-06	4.4679e-06	3.26094e-06	1.52149e-06	1.65242e-06	6.24966e-07	5.51859e-07	1.922e-06	1.34507e-06	1.23313e-06	1.48273e-06	1.60138e-06	2.10048e-06	2.23362e-06	1.66659e-06	6.70591e-07	7.14535e-07	1.46288e-06	5.73482e-07	2.67582e-06	2.03584e-06	4.18704e-06	3.55993e-06	2.84315e-06	2.42132e-06	2.20798e-06	1.83361e-06	2.72059e-06	7.99993e-07		1.85974	1.31385
ARIH2	O95376		E3 ubiquitin-protein ligase ARIH2 GN=ARIH2	493	57.8	57.8	5.63		30.85	3	0	Medium	9	12	3		8.33905e-06	6.30869e-06	7.76122e-06	7.10237e-06	2.56362e-06	4.48859e-06	1.23978e-06	8.55103e-07	4.8323e-06	2.98085e-06	4.96573e-06	4.32502e-06	6.37778e-06	6.93192e-06	6.78627e-06	2.84283e-06	8.34132e-07	7.77651e-07	4.23017e-06	2.51774e-06	6.57781e-06	5.15908e-06	6.54197e-06	5.45878e-06	4.20742e-06	3.28277e-06	1.06689e-05	1.03954e-05	6.53651e-06	2.70026e-06		1.54522	1.14234
CAND2	O75155		Cullin-associated NEDD8-dissociated protein 2 GN=CAND2	1236	135.2	135.2	5.68		15.13	3	0	Medium	2	6	3		5.85658e-06	4.59057e-08	2.90753e-06	2.67171e-06	2.13085e-05	5.08014e-06	8.50796e-06	1.47106e-05	8.72043e-06	6.90672e-06	4.71628e-06	5.27075e-06	2.82e-06	1.25733e-05	6.94422e-06	7.86336e-06	1.53792e-05	4.0179e-05	1.19683e-05	1.21366e-05	8.05285e-06	1.02028e-05	9.56737e-06	8.54791e-06	8.82859e-06	7.09447e-06	4.79947e-06	6.755e-06	7.98106e-06	1.7283e-06		0.666852	0.72863
NSMCE2	Q96MF7		E3 SUMO-protein ligase NSE2 GN=NSMCE2	247	27.9	27.9	7.74		38.46	1	0	High	4	16	1		8.06133e-06	8.10144e-06	1.61246e-05	1.52083e-05	7.80709e-06	6.04254e-06	1.9701e-05	2.02613e-05	1.26635e-05	5.79561e-06	1.0081e-05	1.14153e-05	1.24265e-05	5.91848e-05	3.33245e-05	3.15655e-05	4.62243e-05	4.85006e-05	3.15903e-05	1.89039e-05	2.68778e-05	3.2927e-05	1.62114e-05	1.94461e-05	1.95049e-05	2.32888e-05	8.17856e-08	5.24708e-06	2.05004e-05	8.71807e-06		0.648947	0.400865
FBXL18	Q96ME1		F-box/LRR-repeat protein 18 GN=FBXL18	805	88.3	88.3	8.32		307.17	21	0	High	41	107	21		5.1376e-05	3.10539e-05	0.00010933	8.82432e-05	4.75992e-05	4.7286e-05	4.28971e-05	2.87459e-05	5.58164e-05	2.82541e-05	8.34304e-05	8.88789e-05	7.48248e-05	8.0908e-05	0.000108262	4.22338e-05	1.60157e-05	1.35026e-05	6.35071e-05	3.52197e-05	4.43063e-05	4.07485e-05	3.99557e-05	4.07175e-05	4.39063e-05	3.95104e-05	3.63311e-05	3.51755e-05	4.00814e-05	3.20274e-06		0.631133	0.8789
UBE2A	P49459		Ubiquitin-conjugating enzyme E2 A GN=UBE2A	152	17.3	17.3	5.15		73.83	2	0	High	18	23	2		7.39615e-06	9.29276e-06	5.45049e-06	5.75212e-06	1.15841e-05	8.23829e-06	9.05039e-06	9.49052e-06	8.28186e-06	2.04174e-06	9.38776e-06	8.74377e-06	9.12751e-06	5.65518e-06	1.26632e-05	1.17865e-05	6.65191e-06	6.68595e-06	8.83772e-06	2.486e-06	2.55554e-06	3.27067e-06	6.20133e-06	4.42187e-06	6.63209e-06	7.42877e-06	8.22699e-06	5.76576e-06	5.56288e-06	1.99181e-06		0.629447	0.937103
RNF214	Q8ND24		RING finger protein 214 GN=RNF214	703	77.6	77.6	6.95		13.41	5	0	Medium	12	5	5		5.48948e-08	6.40928e-08	2.69786e-06	4.50679e-06	1.51856e-06	4.29476e-06	2.19997e-06	1.31375e-06	2.08134e-06	1.70117e-06	8.35242e-07	2.22687e-06	3.87577e-06	3.72709e-06	1.95405e-06	1.57519e-06	4.65045e-06	3.85256e-06	2.83715e-06	1.35974e-06	2.8306e-06	2.72164e-06	2.09605e-06	2.22146e-06	1.00996e-07	2.75936e-06	7.44233e-07	6.14993e-07	1.76117e-06	1.10134e-06		0.620751	0.7336
WDR26	Q9H7D7		WD repeat-containing protein 26 GN=WDR26	661	72.1	72.1	6.16		131.8	6	0	High	14	36	6		1.11266e-06	2.33672e-06	9.85859e-06	1.14644e-05	8.83567e-06	7.35249e-06	4.96249e-06	5.8296e-06	6.46907e-06	3.61088e-06	8.01187e-06	9.38651e-06	8.24141e-06	1.31026e-05	1.5909e-05	9.11502e-06	4.88498e-06	2.99451e-06	8.95574e-06	4.12767e-06	6.11801e-06	6.16665e-06	6.50102e-06	6.09954e-06	4.92334e-06	5.95582e-06	3.93343e-06	4.01238e-06	5.46378e-06	1.02712e-06		0.610086	0.722338
NACC1	Q96RE7		Nucleus accumbens-associated protein 1 GN=NACC1	527	57.2	57.2	5.74		41.31	4	0	High	10	15	4		5.06981e-08	2.15491e-06	8.7555e-06	1.05245e-05	5.41042e-06	6.39822e-06	3.62871e-06	5.04288e-06	5.98787e-06	2.88365e-06	6.00325e-06	6.35775e-06	6.77337e-06	1.01408e-05	5.45506e-06	6.40141e-06	1.76485e-06	3.81908e-06	5.83945e-06	2.41475e-06	4.63132e-06	6.6672e-06	3.58315e-06	5.26015e-06	1.21922e-06	3.2315e-06	2.21318e-06	1.40485e-06	3.52632e-06	1.91722e-06		0.603879	1.02542
UBXN7	O94888		UBX domain-containing protein 7 GN=UBXN7	489	54.8	54.8	5.16		98.34	6	0	High	19	34	6		2.00372e-06	4.77025e-06	2.58694e-05	2.0715e-05	1.64349e-05	1.66585e-05	1.31796e-05	1.06415e-05	1.37841e-05	7.92509e-06	1.15897e-05	1.64673e-05	1.2607e-05	1.9452e-05	1.7962e-05	1.56868e-05	1.16747e-05	8.89594e-06	1.42919e-05	3.64262e-06	9.71109e-06	7.23342e-06	1.11474e-05	1.11681e-05	1.06101e-05	8.7273e-06	5.18782e-06	4.62846e-06	8.55171e-06	2.60879e-06		0.598359	0.964469
NUB1	Q9Y5A7		NEDD8 ultimate buster 1 GN=NUB1	615	70.5	70.5	5.96		14.52	2	0	Medium	3	6	2		5.06981e-08	4.59057e-08	3.08799e-06	3.24728e-06	2.16558e-06	2.18485e-06	2.08918e-06	2.62847e-06	2.56722e-06	5.04674e-07	1.54737e-06	1.31361e-06	3.56105e-06	3.83931e-06	1.66057e-06	2.94248e-06	1.26669e-07	8.53121e-07	2.24536e-06	1.18275e-06	1.10873e-06	1.40462e-06	8.22755e-07	1.35504e-06	7.00634e-07	2.92719e-06	3.81933e-07	1.00137e-07	1.24299e-06	8.27183e-07		0.55358	1.14335
KBTBD2	Q8IY47		Kelch repeat and BTB domain-containing protein 2 GN=KBTBD2	623	71.3	71.3	5.62		16.8	3	0	Medium	10	7	3		4.4181e-07	3.82788e-07	5.24471e-06	3.95931e-06	3.21725e-06	2.28267e-06	1.31981e-06	6.52988e-07	2.18767e-06	1.81136e-06	3.11091e-06	4.02061e-06	3.01901e-06	3.91192e-06	3.37621e-06	1.00329e-06	1.26669e-07	5.90223e-08	3.07366e-06	1.09378e-06	4.59483e-07	1.54033e-06	6.55076e-07	4.23011e-07	2.35285e-06	5.13411e-07	3.48482e-06	3.43834e-06	1.60841e-06	1.32349e-06		0.52329	0.711747
ERLIN1	O75477		Erlin-1 GN=ERLIN1	348	39.1	39.1	7.87		224.17	6	0	High	20	73	3		1.49412e-06	1.25834e-06	1.22901e-05	3.98062e-06	6.54904e-06	4.11273e-06	1.21047e-05	5.29854e-06	5.88603e-06	4.27533e-06	9.16161e-06	1.05111e-05	1.16121e-05	1.61692e-05	1.41771e-05	1.4106e-05	1.36805e-05	1.49919e-05	1.30512e-05	2.38797e-06	1.44908e-05	4.44161e-06	6.43236e-06	1.19548e-05	5.86925e-06	3.16293e-06	3.78362e-06	4.24211e-06	6.79719e-06	4.16025e-06		0.52081	0.450996
TSN	Q15631		Translin GN=TSN	228	26.2	26.2	6.44		164.23	5	0	High	25	49	5		3.37216e-05	3.92861e-05	6.3483e-05	6.8198e-05	3.40218e-05	2.55128e-05	2.49169e-05	3.02647e-05	3.99256e-05	1.67091e-05	9.4838e-06	1.21283e-05	1.34002e-05	2.94217e-05	1.74497e-05	1.57168e-05	1.21045e-05	8.75707e-06	1.48078e-05	6.57698e-06	4.0571e-05	3.07989e-05	5.70279e-05	5.67166e-05	4.73451e-05	5.03576e-05	1.719e-05	1.87935e-05	3.98501e-05	1.59707e-05		2.69116	2.69626
SMCHD1	A6NHR9		Structural maintenance of chromosomes flexible hinge domain-containing protein 1 GN=SMCHD1	2005	226.2	226.2	7.3		14.29	4	0	Medium	2	6	4		3.80482e-07	3.92461e-07	2.28705e-07	5.0491e-08	6.2963e-07	5.79147e-07	2.72196e-06	1.98292e-06	9.87901e-07	9.65432e-07	4.11021e-07	6.17051e-07	1.194e-06	6.29492e-06	3.88568e-06	1.02323e-06	6.04628e-07	1.74945e-06	1.9725e-06	2.07182e-06	6.04633e-06	5.33794e-06	3.35022e-06	3.75087e-06	4.29463e-06	4.43046e-06	8.17856e-08	1.00137e-07	4.53507e-06	1.00161e-06		2.29915	0.500838
PDS5B	Q9NTI5		Sister chromatid cohesion protein PDS5 homolog B GN=PDS5B	1447	164.6	164.6	8.47		27.72	6	0	Medium	6	9	5		5.06981e-08	8.01306e-07	3.17532e-06	2.25527e-06	1.60901e-06	2.40748e-06	4.22004e-06	6.56624e-06	3.00495e-06	1.91102e-06	1.76802e-06	1.36427e-07	1.79417e-06	9.01245e-06	5.68743e-06	4.96429e-06	3.84983e-06	5.1866e-06	4.60897e-06	2.5028e-06	9.99367e-06	9.24088e-06	8.43536e-06	6.98325e-06	8.3214e-06	8.83482e-06	8.17856e-08	1.00137e-07	8.6349e-06	1.01188e-06		1.8735	0.651979
BAZ1A	Q9NRL2		Bromodomain adjacent to zinc finger domain protein 1A GN=BAZ1A	1556	178.6	178.6	6.6		14.37	3	0	Medium	3	6	3		2.97635e-07	3.91956e-07	3.56097e-07	1.22989e-07	1.01766e-06	2.69368e-07	1.67432e-06	1.03645e-06	6.45808e-07	5.3896e-07	3.99714e-07	6.60094e-07	3.61142e-07	3.23347e-06	8.71925e-07	5.49242e-07	1.76677e-06	1.90397e-06	1.21829e-06	1.00824e-06	3.09482e-06	2.64322e-06	1.55988e-06	1.28285e-06	2.2182e-06	1.74827e-06	8.17856e-08	1.00137e-07	2.09121e-06	6.90137e-07		1.71651	0.530094
PCM1	Q15154		Pericentriolar material 1 protein GN=PCM1	2024	228.4	228.4	5.02		36.16	6	0	High	4	14	6		1.92793e-06	1.27065e-06	1.29171e-06	4.03336e-06	1.55217e-06	6.63819e-06	3.72018e-06	3.61177e-06	3.00575e-06	1.86514e-06	2.07985e-06	5.67894e-07	2.25635e-06	1.96945e-05	8.63456e-06	5.9511e-06	1.57067e-05	1.12097e-05	8.26258e-06	6.90527e-06	2.28906e-05	2.04389e-05	7.41798e-06	7.85238e-06	1.0192e-05	8.27303e-06	1.46802e-05	1.63609e-05	1.35132e-05	6.0126e-06		1.63548	0.363778
USHBP1	Q8N6Y0		Usher syndrome type-1C protein-binding protein 1 GN=USHBP1	703	76	76	5.8		26.23	2	0	Medium	4	9	2		2.73988e-05	6.25671e-07	4.03814e-08	1.27095e-05	1.40586e-05	1.39322e-05	6.96831e-06	3.50696e-06	1.13143e-05	8.84244e-06	1.83279e-06	1.26615e-05	1.31945e-06	1.18553e-05	1.41862e-05	1.36624e-05	1.12224e-05	7.79194e-06	9.3165e-06	5.15683e-06	2.25598e-05	3.66e-05	4.57438e-06	1.6023e-05	9.67537e-06	1.25145e-05	1.04539e-05	7.72725e-06	1.5016e-05	1.02924e-05		1.61177	1.21444
CEP131	Q9UPN4		Centrosomal protein of 131 kDa GN=CEP131	1083	122.1	122.1	8.69		13.71	2	0	Medium	2	6	2		5.06981e-08	4.59057e-08	4.03814e-08	1.86733e-06	8.46665e-06	8.34267e-06	5.11505e-06	9.10093e-08	5.94792e-06	3.13176e-06	7.01033e-07	1.36427e-07	5.00373e-08	1.28214e-06	3.05155e-06	2.95048e-06	8.16004e-06	5.94319e-06	3.68141e-06	2.85461e-06	3.21402e-06	4.69402e-06	6.68579e-06	7.95187e-06	5.62954e-06	7.17461e-06	8.17856e-08	1.00137e-07	5.89164e-06	1.74321e-06		1.60038	1.61567
SMARCA1	P28370		Probable global transcription activator SNF2L1 GN=SMARCA1	1054	122.5	122.5	8.09		63.08	7	0	High	6	24	1		5.06981e-08	4.59057e-08	4.03814e-08	5.0491e-08	6.59338e-08	4.67263e-07	4.51308e-07	2.77633e-07	3.98734e-07	1.0518e-07	7.90217e-08	1.36427e-07	3.37657e-07	6.93863e-08	3.59808e-07	4.90734e-07	5.66839e-07	5.03356e-07	4.51679e-07	9.8614e-08	4.61099e-07	2.19789e-07	5.62826e-07	5.74191e-07	1.22911e-06	1.17171e-06	8.17856e-08	1.00137e-07	7.03121e-07	4.06136e-07		1.55668	0.882783
ACTR5	Q9H9F9		Actin-related protein 5 GN=ACTR5	607	68.3	68.3	5.27		42.35	4	0	High	13	16	4		3.17524e-06	4.41936e-06	1.04047e-05	9.76353e-06	3.75652e-06	4.78936e-06	5.75802e-06	8.13883e-06	6.2757e-06	2.79202e-06	5.76029e-06	5.20253e-06	7.78725e-06	7.74174e-06	6.29283e-06	3.26788e-06	1.26669e-07	5.90223e-08	6.00875e-06	1.70124e-06	1.98541e-06	2.69592e-06	4.78314e-06	4.92425e-06	9.69184e-07	6.23493e-06	3.97074e-06	5.07446e-06	3.82976e-06	1.7861e-06		0.637363	1.04443
ARID1A	O14497		AT-rich interactive domain-containing protein 1A GN=ARID1A	2285	241.9	241.9	6.7		11.23	3	0	Medium	3	4	3		1.53423e-07	2.4152e-06	1.15085e-06	1.40766e-07	1.28154e-07	9.82564e-07	6.01301e-07	9.10093e-08	7.07909e-07	8.05662e-07	7.90217e-08	1.84648e-06	1.35827e-07	1.02568e-06	2.49515e-06	6.41244e-06	2.66012e-06	4.09475e-07	1.88303e-06	2.09452e-06	5.7816e-07	1.053e-06	5.97538e-07	1.71266e-06	7.11337e-07	2.90247e-06	1.8976e-06	1.00137e-07	1.19411e-06	9.15527e-07		0.634146	0.375942
FAM83D	Q9H4H8		Protein FAM83D GN=FAM83D	585	64.4	64.4	6.54		36.76	4	0	High	9	13	4		1.19441e-06	2.25599e-06	4.6098e-06	4.31175e-06	6.31605e-06	5.31165e-06	5.7666e-06	4.68773e-06	4.30675e-06	1.74469e-06	5.24447e-06	4.74315e-06	4.63144e-06	7.50893e-06	4.13712e-06	4.32783e-06	4.87517e-06	4.33529e-06	4.97542e-06	1.08267e-06	2.91541e-06	4.96244e-06	3.12925e-06	3.71845e-06	3.31935e-06	3.05881e-06	1.84408e-06	2.04123e-06	3.12363e-06	9.73195e-07		0.627812	0.865604
H1-1	Q02539		Histone H1.1 GN=H1-1	215	21.8	21.8	10.99		275.69	6	0	High	28	76	1		2.94492e-06	2.49665e-06	4.03814e-08	5.0491e-08	1.18206e-06	1.69039e-07	3.2842e-06	2.39244e-06	2.46006e-06	7.98983e-07	2.44954e-06	3.41808e-06	3.2902e-06	6.93863e-08	1.80804e-07	2.86329e-07	1.26669e-07	5.90223e-08	3.0526e-06	5.26169e-07	6.92395e-08	3.65887e-08	2.45993e-06	2.46049e-06	1.11329e-06	2.21869e-06	1.59276e-06	1.45142e-06	1.88276e-06	5.73059e-07		0.616773	0.805888
DDX4	Q9NQI0		Probable ATP-dependent RNA helicase DDX4 GN=DDX4	724	79.3	79.3	5.87		87.95	4	0	High	9	31	2		2.09891e-05	2.72085e-05	4.41055e-05	2.71995e-05	1.91377e-05	2.615e-05	2.85126e-05	2.19253e-05	2.69035e-05	7.73965e-06	2.10544e-05	2.80927e-05	1.45273e-05	2.88218e-05	1.7455e-05	1.15311e-05	1.40451e-05	7.08652e-06	1.78267e-05	7.71837e-06	9.81079e-06	5.93716e-06	9.19346e-06	6.55659e-06	7.00938e-06	1.06797e-05	2.00854e-05	1.55561e-05	1.06036e-05	4.90084e-06		0.594813	1.50917
CIAO1	O76071		Probable cytosolic iron-sulfur protein assembly protein CIAO1 GN=CIAO1	339	37.8	37.8	4.97		95.57	7	0	High	31	34	7		2.47621e-05	1.65218e-05	4.74347e-05	4.43771e-05	8.71022e-06	6.35124e-06	5.92714e-06	7.05376e-06	2.01423e-05	1.71586e-05	1.10016e-05	1.16667e-05	1.13494e-05	7.13615e-06	1.53822e-05	1.09855e-05	3.72533e-05	1.67931e-05	1.5196e-05	9.38572e-06	7.54278e-06	7.20878e-06	5.68477e-06	1.07392e-05	1.15956e-05	9.5164e-06	8.33192e-06	9.80039e-06	8.80249e-06	1.96855e-06		0.579263	1.3255
ZWILCH	Q9H900		Protein zwilch homolog GN=ZWILCH	591	67.2	67.2	6.27		16.83	4	0	Medium	8	7	4		4.87322e-07	1.41038e-06	6.84319e-06	6.2403e-06	4.23346e-06	3.05827e-06	2.62505e-06	3.32333e-06	3.52766e-06	2.19261e-06	5.65951e-06	3.90868e-06	5.24383e-06	6.43374e-06	4.08809e-06	4.29362e-06	7.05983e-07	4.75446e-07	3.85111e-06	2.18508e-06	2.47761e-06	2.87868e-06	7.76611e-07	2.47151e-06	3.62628e-06	2.00594e-06	2.02016e-06	1.05941e-06	2.16453e-06	9.2833e-07		0.562052	0.916012
ALMS1	Q8TCU4		Alstrom syndrome protein 1 GN=ALMS1	4168	460.8	460.8	6.28		29.55	2	0	Medium	1	10	2		2.76271e-05	8.6314e-05	1.41202e-05	8.83181e-06	6.42852e-06	6.90328e-06	3.76115e-05	1.14192e-05	2.4907e-05	2.71554e-05	6.43877e-05	1.99244e-05	1.57099e-05	1.62397e-05	9.54638e-06	1.20583e-05	8.08035e-06	6.23089e-06	1.90222e-05	1.88951e-05	1.25807e-05	1.07397e-05	1.28708e-05	5.34897e-06	9.44296e-06	1.32603e-05	1.34692e-05	7.7949e-06	1.06884e-05	2.95506e-06		0.561893	1.30936
PRC1	O43663		Protein regulator of cytokinesis 1 GN=PRC1	620	71.6	71.6	6.68		156.69	8	0	High	18	49	7		1.08888e-06	4.37206e-07	1.28722e-05	9.4976e-06	1.04379e-05	9.01832e-06	6.10976e-06	4.81383e-06	6.78445e-06	4.46934e-06	1.4141e-05	1.3117e-05	1.33296e-05	1.70751e-05	1.41627e-05	1.0009e-05	3.08993e-06	3.17863e-06	1.10129e-05	5.22916e-06	4.89338e-06	3.70854e-06	8.54896e-06	7.11191e-06	8.08144e-06	4.85806e-06	4.22649e-06	5.12964e-06	5.8198e-06	1.8318e-06		0.528454	0.616047
HMG20A	Q9NP66		High mobility group protein 20A GN=HMG20A	347	40.1	40.1	6.49		9.23	2	0	Medium	7	3	2		1.39502e-06	3.33757e-06	4.03814e-08	5.0491e-08	6.59338e-08	4.6607e-07	2.63806e-06	8.64539e-07	1.74025e-06	1.2111e-06	9.00236e-07	2.48645e-06	2.47092e-06	1.46291e-06	5.0378e-06	4.77343e-06	1.88301e-07	5.90223e-08	2.47429e-06	1.85221e-06	2.47477e-07	3.65887e-08	5.41479e-08	1.87021e-06	1.19534e-06	1.09268e-06	8.97519e-07	1.00137e-07	1.06064e-06	5.83613e-07		0.428666	0.703333
SUN2	Q9UH99		SUN domain-containing protein 2 GN=SUN2	717	80.3	80.3	6.73		52.85	8	0	High	21	19	8		9.33892e-07	9.82626e-07	5.79929e-06	3.0948e-06	7.01663e-06	4.41933e-06	6.1298e-06	4.02263e-06	4.04988e-06	2.27894e-06	3.96045e-05	5.13347e-06	6.23953e-06	1.3827e-05	1.17444e-05	1.23055e-05	5.65953e-06	6.31215e-06	1.26033e-05	1.1436e-05	5.7935e-06	3.08092e-06	7.18448e-06	6.05758e-06	9.53806e-06	5.79219e-06	1.28586e-06	5.75693e-07	4.91353e-06	3.041e-06		0.389862	0.321336
TDRKH	Q9Y2W6		Tudor and KH domain-containing protein GN=TDRKH	561	62	62	5.02		26.27	4	0	Medium	12	8	4		1.3365e-06	3.89591e-07	6.13358e-06	6.23725e-06	5.32313e-06	4.72463e-06	1.55374e-06	2.31151e-06	3.50124e-06	2.35456e-06	2.43509e-06	3.53295e-06	5.15481e-06	4.40653e-06	6.31486e-06	5.81146e-06	1.93034e-07	2.21153e-06	3.75753e-06	2.07113e-06	1.60095e-06	4.83319e-08	1.48393e-06	8.7862e-07	1.41632e-06	1.37908e-06	5.19426e-07	1.57629e-06	1.11287e-06	5.72452e-07		0.29617	0.931792
MLH1	P40692		DNA mismatch repair protein Mlh1 GN=MLH1	756	84.5	84.5	5.72		8.91	3	0	Medium	6	3	3		5.06981e-08	4.59057e-08	3.59223e-07	2.44811e-07	1.1932e-06	7.89759e-07	8.38793e-07	5.81737e-07	6.6792e-07	3.46901e-07	4.60983e-07	4.46699e-07	2.43182e-07	6.97361e-07	1.68027e-06	8.36259e-07	2.51557e-07	1.89838e-07	6.00769e-07	4.91655e-07	3.52679e-07	3.65887e-08	3.18562e-07	2.83674e-07	5.13625e-07	4.12849e-07	8.17856e-08	1.00137e-07	3.76278e-07	9.03676e-08		0.626327	1.11178
CETN2	P41208		Centrin-2 GN=CETN2	172	19.7	19.7	5		63.2	3	0	High	23	22	3		4.13788e-06	3.91049e-06	2.0884e-06	1.43526e-06	5.3087e-06	3.21574e-06	4.63137e-06	3.33743e-06	3.50816e-06	1.28114e-06	3.0174e-06	3.17432e-06	2.44242e-06	2.79075e-06	5.94337e-06	4.37713e-06	2.73266e-06	2.43312e-06	3.3639e-06	1.21177e-06	9.57111e-07	2.28953e-07	2.09338e-06	1.59998e-06	3.69562e-06	2.72534e-06	2.82273e-06	2.23408e-06	2.04465e-06	1.10259e-06		0.607822	1.04289
NBN	O60934		Nibrin GN=NBN	754	84.9	84.9	6.9		12.32	4	0	Medium	8	5	4		3.00568e-06	3.10955e-06	3.3902e-06	3.83585e-06	7.26253e-06	1.11172e-05	4.56454e-06	5.02367e-06	5.16366e-06	2.77781e-06	4.34668e-06	3.41705e-06	3.00385e-06	1.14203e-06	6.63474e-06	5.02517e-06	1.78989e-06	1.84383e-06	3.40041e-06	1.86205e-06	1.42497e-06	1.09071e-06	1.03208e-05	1.05946e-05	7.39819e-06	9.46886e-06	7.25334e-06	1.01559e-05	7.21342e-06	3.88886e-06		2.12134	1.51854
ASCC3	Q8N3C0		Activating signal cointegrator 1 complex subunit 3 GN=ASCC3	2202	251.3	251.3	7.09		13.26	3	0	Medium	2	5	3		9.89296e-08	8.28926e-08	7.38226e-08	5.0491e-08	2.50355e-07	2.51248e-07	9.79187e-07	1.86845e-07	2.46721e-07	3.06409e-07	6.53239e-07	1.36427e-07	6.73242e-08	3.48322e-06	1.71815e-06	2.86329e-07	1.26669e-07	5.90223e-08	1.05745e-06	1.33473e-06	1.52086e-06	1.21456e-06	3.61645e-06	4.2399e-06	3.3843e-06	1.53409e-06	1.10238e-07	1.00137e-07	2.23149e-06	1.51691e-06		2.11026	0.233318
BABAM1	Q9NWV8		BRISC and BRCA1-A complex member 1 GN=BABAM1	329	36.5	36.5	4.64		76.34	4	0	High	22	25	4		8.00853e-06	7.18051e-06	1.66911e-06	3.66792e-06	2.05436e-06	1.82166e-06	2.80488e-06	2.25744e-06	3.68305e-06	2.50483e-06	3.31481e-06	3.42545e-06	1.81076e-06	4.40645e-06	6.1459e-06	6.82894e-06	6.20722e-06	4.42742e-06	4.57087e-06	1.72431e-06	4.20825e-06	2.27827e-06	7.90388e-07	3.69354e-06	3.38353e-06	3.81079e-06	4.4148e-06	1.85046e-06	3.05375e-06	1.27887e-06		0.66809	0.805766
BABAM2	Q9NXR7		BRISC and BRCA1-A complex member 2 GN=BABAM2	383	43.5	43.5	5.81		90.03	4	0	High	14	32	4		1.0979e-05	1.14194e-05	3.91238e-06	1.4687e-06	5.34107e-06	5.39194e-06	7.99227e-06	6.40595e-06	6.61383e-06	3.40114e-06	7.86538e-06	7.77045e-06	8.84046e-06	9.31042e-06	9.60838e-06	7.31746e-06	7.39767e-06	8.68525e-06	8.34943e-06	8.78526e-07	2.68553e-06	1.6663e-06	6.53033e-06	6.4671e-06	7.097e-06	8.28556e-06	7.45927e-06	3.52498e-06	5.46451e-06	2.4685e-06		0.654477	0.792129
NUDT1	P36639		7,8-dihydro-8-oxoguanine triphosphatase GN=NUDT1	197	22.5	22.5	5.27		26.96	4	0	Medium	28	9	4		6.98005e-06	5.50421e-06	5.2279e-06	5.17144e-06	1.35991e-05	9.65698e-06	1.42914e-05	1.28453e-05	9.15954e-06	3.95243e-06	1.18949e-05	8.16781e-06	8.7847e-06	1.0259e-05	5.93013e-06	6.88015e-06	6.2781e-06	5.46384e-06	7.95733e-06	2.26267e-06	2.42731e-06	1.91104e-06	1.94666e-06	3.35357e-06	7.99249e-06	8.26709e-06	8.2532e-06	6.84704e-06	5.1248e-06	2.96872e-06		0.644036	1.15108
BRAT1	Q6PJG6		BRCA1-associated ATM activator 1 GN=BRAT1	821	88.1	88.1	5.27		155.1	14	0	High	30	51	14		6.67137e-06	9.82903e-06	2.47714e-05	2.44562e-05	2.62328e-05	2.22038e-05	2.25993e-05	1.84828e-05	1.94058e-05	7.30619e-06	2.49089e-05	2.25709e-05	1.90502e-05	3.85864e-05	2.59629e-05	1.86488e-05	2.08064e-05	1.87136e-05	2.3656e-05	6.6528e-06	1.75885e-05	1.38318e-05	1.6205e-05	1.32051e-05	1.47363e-05	1.4653e-05	7.76362e-06	7.55809e-06	1.31927e-05	3.67511e-06		0.557688	0.820334
SLF2	Q8IX21		SMC5-SMC6 complex localization factor protein 2 GN=SLF2	1173	131.8	131.8	8.97		10.11	4	0	Medium	6	4	4		1.78343e-05	9.51468e-06	4.03814e-08	5.0491e-08	1.73165e-06	1.02885e-06	3.69865e-05	3.06693e-05	1.62942e-05	1.50216e-05	1.94927e-05	1.20284e-05	8.20871e-06	2.09289e-05	5.84282e-05	5.60096e-05	1.26669e-07	5.90223e-08	2.91827e-05	2.22314e-05	6.91898e-07	2.29192e-07	7.62354e-07	8.14527e-07	1.00741e-05	5.10392e-06	1.99805e-06	1.00137e-07	2.81058e-06	3.6058e-06		0.0963097	0.558351
RFC3	P40938		Replication factor C subunit 3 GN=RFC3	356	40.5	40.5	8.34		51.84	7	0	High	21	18	7		0.000100828	0.000213185	8.13858e-05	0.000208864	4.04007e-05	6.7716e-06	7.33488e-05	4.84939e-05	9.66597e-05	7.6089e-05	6.30191e-05	7.70607e-05	3.09184e-05	7.27974e-05	6.58104e-06	5.79386e-05	8.62397e-05	7.91359e-05	5.92114e-05	2.73006e-05	0.000127782	0.000120874	9.87045e-05	0.000119886	7.22548e-05	0.000103563	7.90012e-05	0.000143635	0.000108213	2.44733e-05		1.82757	1.63245
OSBPL6	Q9BZF3		Oxysterol-binding protein-related protein 6 GN=OSBPL6	934	106.2	106.2	6.93		16.85	1	0	Medium	2	5	1		5.06981e-08	4.59057e-08	7.93788e-07	5.0491e-08	1.86905e-06	2.30619e-06	8.80884e-07	1.1675e-06	1.40348e-06	6.58058e-07	7.13591e-07	1.34635e-06	9.38443e-07	1.39288e-06	2.46218e-06	1.9791e-06	1.26669e-07	1.82713e-06	1.52281e-06	6.09312e-07	2.41286e-06	1.87408e-06	3.44168e-06	8.8736e-06	3.76231e-06	1.06592e-05	8.17856e-08	6.13479e-07	4.51959e-06	3.76567e-06		2.96793	0.921639
EMC3	Q9P0I2		ER membrane protein complex subunit 3 GN=EMC3	261	29.9	29.9	6.81		36.25	2	0	High	10	14	2		5.06981e-08	2.67485e-06	1.5877e-06	2.50575e-06	8.6665e-07	2.70626e-06	3.50446e-06	4.26734e-06	2.58757e-06	1.12931e-06	1.52217e-06	1.09059e-06	2.13776e-06	1.56329e-06	1.66125e-06	9.5191e-07	1.11809e-06	1.105e-06	1.39376e-06	3.99433e-07	9.56908e-07	2.66162e-06	4.08851e-06	4.77097e-06	2.85433e-06	3.19405e-06	4.08386e-06	4.28149e-06	3.36147e-06	1.22127e-06		2.4118	1.85654
TMED3	Q9Y3Q3		Transmembrane emp24 domain-containing protein 3 GN=TMED3	217	24.8	24.8	5.6		104.41	2	0	High	13	20	2		4.49725e-06	1.20576e-05	2.62231e-06	7.72003e-06	8.23602e-06	1.43825e-05	8.02629e-06	6.79862e-06	8.04258e-06	3.77876e-06	6.81641e-06	9.14445e-06	8.02204e-06	2.2985e-05	7.94275e-06	1.07287e-05	4.19562e-06	2.86194e-06	9.08712e-06	6.16592e-06	1.27929e-06	3.3243e-05	1.97984e-05	3.46993e-05	2.24605e-05	3.94717e-05	5.92456e-06	1.14613e-05	2.10422e-05	1.4089e-05		2.31561	0.885052
MICAL2	O94851		[F-actin]-monooxygenase MICAL2 GN=MICAL2	1124	126.6	126.6	8.65		49.27	7	0	High	8	19	7		7.84015e-07	2.6118e-06	1.50526e-06	2.6953e-06	9.5439e-06	1.01132e-05	5.02264e-06	6.0823e-06	4.7948e-06	3.55828e-06	3.6947e-06	1.93447e-06	3.5606e-06	8.40444e-06	5.39423e-06	7.44587e-06	1.19447e-05	9.75853e-06	6.51719e-06	3.45085e-06	1.49248e-05	1.52841e-05	1.27848e-05	1.38775e-05	1.59139e-05	1.52828e-05	8.17856e-08	1.00137e-07	1.4678e-05	1.14423e-06		2.2522	0.735715
TBC1D9B	Q66K14		TBC1 domain family member 9B GN=TBC1D9B	1250	140.4	140.4	5.25		34.91	5	0	Medium	7	13	5		2.34742e-07	1.30681e-07	1.6439e-06	5.2281e-07	1.66174e-06	4.2333e-07	4.28572e-06	4.12532e-06	1.62853e-06	1.69694e-06	3.52666e-07	5.01669e-07	1.74973e-07	5.79434e-06	6.76865e-06	5.93089e-06	2.50183e-06	2.45129e-06	3.05954e-06	2.73477e-06	6.46758e-06	3.15394e-06	4.68946e-06	5.58e-06	6.32198e-06	6.83515e-06	2.08128e-06	1.00137e-07	5.01848e-06	1.80861e-06		1.64027	0.532279
VPS13C	Q709C8		Vacuolar protein sorting-associated protein 13C GN=VPS13C	3753	422.1	422.1	6.83		21.45	4	0	Medium	1	8	4		5.06981e-08	4.59057e-08	6.40445e-07	1.67427e-07	6.59338e-08	3.33864e-06	2.00962e-06	2.8426e-06	1.79975e-06	1.37006e-06	7.33241e-07	1.36427e-07	5.35932e-07	7.39413e-06	2.77622e-06	2.30822e-06	5.34032e-06	4.32021e-06	3.34404e-06	2.49794e-06	6.6964e-06	6.54246e-06	5.34921e-06	8.20623e-06	4.96877e-06	5.54955e-06	8.17856e-08	9.12933e-07	5.46079e-06	2.27961e-06		1.63299	0.538195
PACS1	Q6VY07		Phosphofurin acidic cluster sorting protein 1 GN=PACS1	963	104.8	104.8	7.74		9.27	2	0	Medium	3	3	2		1.45873e-06	4.59057e-08	4.03814e-08	5.0491e-08	3.17995e-06	2.50925e-06	8.39583e-07	1.7619e-06	1.94988e-06	9.13138e-07	7.90217e-08	1.04822e-06	7.48933e-07	6.93863e-08	1.80804e-07	1.18587e-06	4.09332e-06	4.69796e-06	2.35486e-06	1.88184e-06	3.84607e-06	3.77173e-06	3.66333e-06	5.0095e-06	5.40711e-06	4.24698e-06	6.45228e-07	1.00137e-07	3.79856e-06	1.53946e-06		1.61307	0.828024
ARHGAP29	Q52LW3		Rho GTPase-activating protein 29 GN=ARHGAP29	1261	142	142	6.74		53.38	7	0	High	7	21	7		5.6754e-06	2.48377e-06	7.08352e-06	6.52806e-06	9.65903e-06	8.26099e-06	8.06751e-06	8.87418e-06	7.07906e-06	2.25652e-06	6.98861e-06	9.0603e-06	6.31878e-06	1.12708e-05	1.59076e-05	1.48245e-05	1.12581e-05	1.24671e-05	1.1012e-05	3.43863e-06	1.73773e-05	1.75306e-05	1.8521e-05	2.22711e-05	1.92093e-05	2.02504e-05	1.42612e-05	1.25172e-05	1.77423e-05	3.14318e-06		1.61118	0.642851
NAA35	Q5VZE5		N-alpha-acetyltransferase 35, NatC auxiliary subunit GN=NAA35	725	83.6	83.6	7.05		14.21	3	0	Medium	4	6	3		8.593e-06	6.15752e-06	1.34012e-05	2.34598e-05	1.55157e-05	2.02981e-05	1.46835e-05	1.77107e-05	1.49774e-05	5.72143e-06	1.30569e-05	1.19851e-05	1.33066e-05	2.47084e-05	1.98297e-05	1.83837e-05	2.2184e-05	2.53422e-05	1.85996e-05	5.34091e-06	3.6002e-05	4.71879e-05	2.7911e-05	3.6255e-05	3.46808e-05	3.92477e-05	6.21126e-06	8.98794e-06	2.95605e-05	1.4581e-05		1.58931	0.805258
COPE	O14579		Coatomer subunit epsilon GN=COPE	308	34.5	34.5	5.12		331.42	9	0	High	49	87	9		5.6638e-05	5.99623e-05	2.70816e-05	2.33328e-05	4.90632e-05	4.32683e-05	6.0911e-05	5.90306e-05	4.7411e-05	1.49899e-05	5.00102e-05	5.84761e-05	5.07041e-05	9.54458e-06	4.75084e-05	4.21366e-05	2.58285e-05	2.59112e-05	3.8765e-05	1.66122e-05	3.50237e-05	2.64855e-05	7.15132e-05	6.24144e-05	5.01519e-05	3.99697e-05	8.78951e-05	0.000101561	5.93768e-05	2.64197e-05		1.53171	1.22304
VPS50	Q96JG6		Syndetin GN=VPS50	964	111.1	111.1	6.2		17.82	4	0	Medium	5	7	4		2.40381e-06	4.59057e-08	4.03814e-08	5.0491e-08	3.08532e-06	3.09672e-06	4.04428e-07	3.27567e-06	2.45319e-06	1.19269e-06	7.90217e-08	2.66448e-07	2.85747e-06	3.97706e-06	1.32348e-06	2.9155e-06	4.48453e-06	3.5364e-06	2.76584e-06	1.49292e-06	4.38624e-06	3.36453e-06	4.713e-06	3.43774e-06	2.9166e-06	5.80374e-06	2.50664e-06	6.51769e-06	4.20577e-06	1.41597e-06		1.52061	0.88696
KIF20A	O95235		Kinesin-like protein KIF20A GN=KIF20A	890	100.2	100.2	6.92		39.38	5	0	High	7	14	5		5.06981e-08	4.59057e-08	7.41464e-07	2.39002e-07	5.64785e-06	4.56714e-06	2.11346e-06	1.00259e-06	2.38525e-06	2.22258e-06	1.6537e-06	1.36427e-07	6.04873e-07	4.74563e-06	6.51499e-06	5.67125e-06	1.46215e-05	9.52691e-06	6.19126e-06	4.76895e-06	4.69578e-06	5.72091e-06	4.9159e-06	5.84543e-06	4.46969e-06	6.29661e-06	9.41216e-07	2.34584e-07	4.14002e-06	2.28545e-06		0.668688	0.385261
RAB6B	Q9NRW1		Ras-related protein Rab-6B GN=RAB6B	208	23.4	23.4	5.53		21.74	3	0	Medium	14	8	1		6.47904e-06	5.85409e-06	8.51235e-06	6.89675e-06	1.23836e-05	9.64292e-06	1.34031e-05	1.17488e-05	9.3651e-06	2.89465e-06	1.55611e-05	1.4979e-05	1.43594e-05	2.29071e-06	8.11844e-06	1.00113e-05	9.96115e-06	7.38288e-06	1.0333e-05	4.53018e-06	1.57935e-06	3.65887e-08	7.9046e-06	6.26807e-06	6.29286e-06	5.04373e-06	1.12853e-05	9.71746e-06	6.8702e-06	3.18054e-06		0.66488	0.90633
NBEA	Q8NFP9		Neurobeachin GN=NBEA	2946	327.6	327.6	6.18		11.26	3	1	Medium	1	5	2		9.21949e-06	1.06349e-05	5.73858e-06	5.88069e-06	7.36713e-06	6.37468e-06	9.61049e-06	8.00269e-06	7.85358e-06	1.83224e-06	7.66975e-06	8.98928e-06	1.04658e-05	7.83641e-06	7.38872e-06	8.39053e-06	7.07939e-06	8.53951e-06	8.29493e-06	1.07993e-06	1.21724e-06	6.19062e-08	7.83952e-06	9.33711e-06	6.19971e-06	6.99448e-06	6.66673e-06	5.78635e-06	5.51288e-06	3.21329e-06		0.664609	0.946794
TMED10	P49755		Transmembrane emp24 domain-containing protein 10 GN=TMED10	219	25	25	7.44		558.65	5	0	High	32	145	5		0.000232389	0.000227911	0.000120966	0.000119829	0.000278719	0.000258376	0.000296417	0.000253376	0.000223498	6.74371e-05	0.000266919	0.000278664	0.000255588	0.000244733	0.0002135	0.000194155	0.000235641	0.000241152	0.000241294	2.75055e-05	0.000134219	7.48197e-05	0.000162912	0.000136279	0.000193546	0.000180948	0.000199729	0.000198966	0.000160177	4.33461e-05		0.663827	0.926247
EMC7	Q9NPA0		ER membrane protein complex subunit 7 GN=EMC7	242	26.5	26.5	9.25		25.55	3	0	Medium	20	8	3		5.66386e-06	5.01775e-06	8.602e-06	5.46431e-06	3.46038e-06	5.96548e-06	1.40878e-05	1.37558e-05	7.75217e-06	4.0636e-06	1.52064e-05	1.51484e-05	1.67973e-05	3.62438e-06	1.18865e-05	8.74612e-06	5.12608e-06	1.01261e-05	1.08327e-05	4.83766e-06	6.92395e-08	4.00927e-06	9.26777e-06	7.02339e-06	8.28674e-06	7.35572e-06	4.39064e-06	9.84322e-06	7.16811e-06	2.25702e-06		0.661712	0.715629
PICALM	Q13492		Phosphatidylinositol-binding clathrin assembly protein GN=PICALM	652	70.7	70.7	7.9		365.94	14	0	High	33	118	14		7.0652e-05	7.05153e-05	0.000140676	0.000135462	8.07834e-05	5.83459e-05	5.1395e-05	5.10653e-05	8.23618e-05	3.58873e-05	0.000102189	0.000103271	8.90751e-05	9.77033e-05	9.82044e-05	7.6732e-05	2.99673e-05	3.1166e-05	7.85385e-05	3.08051e-05	5.74202e-05	3.32928e-05	5.08803e-05	4.4394e-05	5.40069e-05	5.6121e-05	5.68672e-05	5.88526e-05	5.14794e-05	8.6844e-06		0.655466	1.04868
VPS52	Q8N1B4		Vacuolar protein sorting-associated protein 52 homolog GN=VPS52	723	82.2	82.2	5.99		21.87	2	0	Medium	5	6	2		1.30802e-07	9.41472e-08	1.08763e-06	7.9986e-07	3.01477e-06	2.07123e-06	4.56447e-07	2.32742e-07	9.85954e-07	1.04971e-06	1.08906e-06	1.48165e-07	1.03257e-07	1.72698e-07	2.98762e-06	2.66744e-06	3.0232e-06	1.89143e-06	1.51036e-06	1.296e-06	1.88508e-06	1.94958e-06	1.4521e-06	1.84427e-06	8.91363e-08	5.57074e-08	1.52526e-07	1.28118e-07	9.44566e-07	9.08487e-07		0.625392	0.652795
SHKBP1	Q8TBC3		SH3KBP1-binding protein 1 GN=SHKBP1	707	76.3	76.3	8.28		20.54	4	0	Medium	8	8	4		1.16551e-06	1.62348e-07	1.10854e-05	1.21922e-05	6.70774e-06	5.73367e-06	4.10801e-06	4.46535e-06	5.70253e-06	4.26706e-06	7.54608e-06	6.29661e-06	7.45409e-06	1.0692e-05	4.78305e-06	3.36581e-06	3.53111e-06	2.84083e-06	5.8137e-06	2.69459e-06	3.95506e-06	6.77198e-06	3.5536e-06	3.07145e-06	2.88125e-06	4.18468e-06	1.85686e-06	2.04394e-06	3.53985e-06	1.54728e-06		0.608882	0.980879
OSBP2	Q969R2		Oxysterol-binding protein 2 GN=OSBP2	916	101.2	101.2	6.54		51.78	2	0	High	3	16	2		2.40086e-06	2.13185e-06	3.34914e-06	2.92763e-06	1.25519e-05	8.82606e-06	5.11259e-06	4.14959e-06	5.18121e-06	3.66733e-06	3.63979e-06	3.57563e-06	2.9006e-06	6.37056e-06	1.31265e-05	1.07787e-05	9.22989e-06	2.19167e-05	8.94228e-06	6.42906e-06	6.4874e-06	3.54891e-06	6.81391e-06	6.07068e-06	8.80446e-06	7.8586e-06	1.78455e-06	1.66031e-06	5.3786e-06	2.71888e-06		0.60148	0.579405
GIPC3	Q8TF64		PDZ domain-containing protein GIPC3 GN=GIPC3	312	34	34	5.63		77.5	1	0	High	4	23	1		1.10433e-05	1.06231e-05	3.43933e-06	2.68005e-06	7.72023e-06	5.8255e-06	9.98312e-06	9.64303e-06	7.61971e-06	3.28473e-06	1.28051e-05	1.09271e-05	9.94266e-06	1.5732e-05	1.42568e-05	1.22964e-05	1.092e-05	8.49307e-06	1.19216e-05	2.34694e-06	6.09024e-06	4.19444e-06	8.04206e-06	7.72774e-06	8.56824e-06	7.89892e-06	5.93199e-06	7.63293e-06	7.01082e-06	1.4698e-06		0.588075	0.63915
WAC	Q9BTA9		WW domain-containing adapter protein with coiled-coil GN=WAC	647	70.7	70.7	9.45		15.61	1	0	Medium	4	5	1		5.06981e-08	4.59057e-08	2.06815e-06	1.56316e-06	2.44539e-06	2.87849e-06	2.21271e-06	2.59279e-06	2.29345e-06	4.5729e-07	1.32469e-06	1.36427e-07	5.00373e-08	4.43869e-06	1.80665e-06	2.86329e-07	1.26669e-07	5.90223e-08	2.52334e-06	1.67616e-06	1.56373e-06	1.49266e-06	1.61008e-06	1.05265e-06	1.6721e-06	5.25082e-08	8.17856e-08	1.00137e-07	1.47824e-06	2.46785e-07		0.585828	0.908892
ARL1	P40616		ADP-ribosylation factor-like protein 1 GN=ARL1	181	20.4	20.4	5.72		229.42	8	0	High	62	78	8		1.96663e-05	2.54765e-05	6.73236e-06	2.3495e-06	3.74489e-05	2.87268e-05	4.46701e-05	3.84774e-05	2.54435e-05	1.51717e-05	2.99129e-05	3.10981e-05	2.89357e-05	2.51626e-05	3.15305e-05	2.56158e-05	2.31481e-05	2.45321e-05	2.7492e-05	3.24776e-06	6.56614e-06	6.71868e-06	1.38681e-05	1.21035e-05	2.31389e-05	2.52808e-05	1.74532e-05	2.09793e-05	1.57636e-05	7.15565e-06		0.573388	0.925488
RMDN3	Q96TC7		Regulator of microtubule dynamics protein 3 GN=RMDN3	470	52.1	52.1	5.1		36.01	4	0	High	12	13	4		2.51323e-06	3.25531e-06	5.06403e-06	5.28721e-06	3.34471e-06	2.63343e-06	2.63751e-06	2.97788e-06	3.46416e-06	1.09904e-06	7.80401e-06	8.84022e-06	4.41987e-06	9.18469e-06	4.46688e-06	6.27574e-06	9.36376e-07	8.46162e-07	5.34674e-06	3.27709e-06	3.17948e-06	2.36029e-06	2.41222e-06	2.21331e-06	2.57728e-06	4.96063e-06	8.17856e-08	3.13571e-06	2.97699e-06	9.52475e-07		0.556785	0.647902
EMC10	Q5UCC4		ER membrane protein complex subunit 10 GN=EMC10	262	27.3	27.3	6.13		59.94	1	0	High	6	16	1		3.5048e-06	2.40423e-06	3.45937e-06	2.12541e-06	3.93531e-06	3.77772e-06	4.10239e-06	3.59136e-06	3.36257e-06	7.15008e-07	5.3831e-06	5.08661e-06	4.78e-06	6.93863e-08	5.25537e-06	5.32841e-06	5.28485e-06	4.51678e-06	5.09073e-06	3.24746e-07	1.56828e-06	1.191e-06	2.40006e-06	3.13366e-06	2.58923e-06	2.18186e-06	4.66667e-06	4.65766e-06	2.79855e-06	1.295e-06		0.549735	0.660529
APPL2	Q8NEU8		DCC-interacting protein 13-beta GN=APPL2	664	74.4	74.4	4.94		123.48	12	0	High	29	43	12		2.38281e-05	2.26527e-05	6.17711e-05	5.24898e-05	3.29627e-05	3.32484e-05	3.52152e-05	3.66631e-05	3.73539e-05	1.34459e-05	3.82601e-05	3.45799e-05	3.58105e-05	4.26351e-05	2.95258e-05	2.30523e-05	3.24988e-05	3.70857e-05	3.4181e-05	5.94873e-06	3.38214e-05	2.86697e-05	1.67704e-05	1.52719e-05	2.05032e-05	1.84743e-05	9.14479e-06	7.41703e-06	1.87591e-05	8.98737e-06		0.548816	1.09283
RAB6A	P20340		Ras-related protein Rab-6A GN=RAB6A	208	23.6	23.6	5.54		58.1	6	1	High	31	21	4		1.88592e-05	1.16522e-05	2.54479e-05	1.53757e-05	2.40676e-05	2.7433e-05	3.77647e-05	3.19508e-05	2.40689e-05	8.61731e-06	3.78455e-05	4.13457e-05	4.12094e-05	4.22129e-06	2.35683e-05	2.69272e-05	1.46696e-05	1.87381e-05	2.60656e-05	1.34658e-05	5.74343e-06	2.26275e-06	1.60069e-05	1.67724e-05	1.1984e-05	9.76401e-06	2.59089e-05	2.35719e-05	1.40018e-05	8.22104e-06		0.537174	0.923395
ARMH3	Q5T2E6		Armadillo-like helical domain-containing protein 3 GN=ARMH3	689	78.7	78.7	6.6		12.98	2	0	Medium	4	5	2		7.8313e-08	2.20167e-07	3.55236e-07	3.69085e-07	5.59026e-07	5.18711e-07	4.60702e-07	4.32196e-07	3.74179e-07	1.59262e-07	7.80114e-07	5.7208e-07	4.92863e-07	1.00404e-06	1.68426e-06	9.96133e-07	1.26669e-07	9.2353e-08	7.18564e-07	5.22327e-07	3.21426e-07	2.18428e-07	4.20516e-07	3.39058e-07	5.49957e-07	5.14235e-07	4.35454e-07	1.85864e-07	3.73117e-07	1.31009e-07		0.519254	0.520732
RHOF	Q9HBH0		Rho-related GTP-binding protein RhoF GN=RHOF	211	23.6	23.6	8.65		15.4	4	0	Medium	23	7	4		9.22875e-06	8.20573e-06	5.64396e-06	6.24906e-06	5.26976e-06	6.74975e-06	7.08338e-06	8.77146e-06	7.15023e-06	1.45625e-06	4.64415e-06	3.07088e-06	2.94597e-06	4.09372e-07	1.80804e-07	1.74983e-06	5.94903e-06	6.74802e-06	3.64532e-06	2.26623e-06	1.12592e-06	2.17254e-06	1.98773e-06	2.21334e-06	8.62509e-08	1.7251e-06	1.88095e-06	1.8822e-06	1.8554e-06	3.64395e-07		0.50898	1.96148
ANKFY1	Q9P2R3		Rabankyrin-5 GN=ANKFY1	1169	128.3	128.3	6.1		16.57	3	0	Medium	6	4	3		5.06981e-08	4.59057e-08	4.03814e-08	5.0491e-08	2.55547e-06	6.06895e-07	1.02905e-06	9.10093e-08	1.39714e-06	1.02511e-06	7.90217e-08	1.36427e-07	5.00373e-08	6.93863e-08	6.01518e-06	5.13616e-06	1.94733e-06	1.0328e-06	3.53287e-06	2.415e-06	4.91652e-07	7.72897e-07	1.72684e-06	1.02384e-06	5.0886e-06	4.01617e-06	3.06656e-07	5.16953e-07	1.74295e-06	1.81072e-06		0.493353	0.395468
RAB24	Q969Q5		Ras-related protein Rab-24 GN=RAB24	203	23.1	23.1	6.23		24.77	3	0	Medium	21	10	3		6.28267e-07	4.59057e-08	1.22787e-05	5.88398e-07	9.37856e-07	8.8427e-07	5.30465e-06	6.03653e-06	3.80839e-06	4.40118e-06	8.49506e-06	6.30139e-06	8.64198e-06	6.93863e-08	1.80804e-07	7.38758e-07	6.83376e-07	5.16516e-07	4.22951e-06	4.01259e-06	2.37962e-07	3.65887e-08	8.07034e-07	3.11604e-06	6.14816e-06	5.25082e-08	8.74058e-07	7.13351e-07	1.98277e-06	2.27605e-06		0.468793	0.900431
GIPC2	Q8TF65		PDZ domain-containing protein GIPC2 GN=GIPC2	315	34.3	34.3	6.46		12.88	1	0	Medium	5	3	1		5.10584e-07	5.56783e-07	4.03814e-08	5.0491e-08	2.83537e-07	1.69039e-07	2.33056e-06	1.37328e-06	1.01095e-06	8.45341e-07	1.43281e-06	4.03969e-07	3.1665e-07	7.44502e-07	2.82045e-06	1.48452e-06	1.26669e-07	1.74577e-07	1.05393e-06	9.3849e-07	6.92395e-08	3.65887e-08	5.41479e-08	3.00045e-08	3.17349e-07	5.25082e-08	2.81578e-07	2.62976e-07	2.87301e-07	2.76346e-08		0.272601	0.959222
TIMM23B	Q5SRD1		Putative mitochondrial import inner membrane translocase subunit Tim23B GN=TIMM23B	257	28	28	9.39		20.99	2	0	Medium	14	7	2		1.68893e-06	2.52093e-06	3.53406e-06	1.05662e-06	4.33009e-06	3.12284e-06	5.18529e-06	3.36817e-06	3.10086e-06	1.34293e-06	4.17169e-06	4.10417e-06	3.70233e-06	2.30877e-06	4.88675e-06	3.5403e-06	4.62094e-06	3.46249e-06	3.84968e-06	8.00049e-07	1.63529e-06	1.02189e-06	2.07182e-06	3.12573e-06	3.01975e-06	3.31852e-06	4.16738e-06	2.23407e-06	2.57431e-06	1.018e-06		0.668707	0.805486
TOMM70	O94826		Mitochondrial import receptor subunit TOM70 GN=TOMM70	608	67.4	67.4	7.12		481.01	21	0	High	45	153	21		6.0936e-05	5.00585e-05	0.000188026	0.000198607	0.000128126	0.000139396	9.59757e-05	9.43083e-05	0.000119429	5.45944e-05	0.000138409	0.000131341	0.000141438	0.000180838	0.000136525	0.000133824	6.68712e-05	6.71567e-05	0.00012455	3.88072e-05	8.39532e-05	9.25844e-05	9.8777e-05	9.32138e-05	9.33226e-05	9.50146e-05	5.58585e-05	5.21612e-05	8.31107e-05	1.84565e-05		0.667285	0.958882
PTCD3	Q96EY7		Pentatricopeptide repeat domain-containing protein 3, mitochondrial GN=PTCD3	689	78.5	78.5	6.42		217.68	15	0	High	33	69	15		0.000175918	0.000212042	0.000285186	0.00022919	0.000198875	0.000162172	0.000166707	0.00015257	0.000197832	4.40554e-05	0.000286908	0.000245014	0.000243108	0.000201595	0.000322942	0.000279024	0.000103914	8.69202e-05	0.000221178	8.55495e-05	0.000115835	7.02578e-05	0.000106041	9.47438e-05	0.000183243	0.000173355	0.000186278	0.00019149	0.000140155	4.84391e-05		0.633676	0.894448
MFN1	Q8IWA4		Mitofusin-1 GN=MFN1	741	84.1	84.1	6.33		22.75	1	0	Medium	2	9	1		5.17443e-07	5.10997e-07	1.266e-06	6.89653e-07	1.55166e-06	1.29844e-06	1.45692e-06	1.57928e-06	1.1088e-06	4.60139e-07	8.48038e-07	1.1997e-06	7.69734e-07	2.35719e-06	1.94485e-06	1.06498e-06	7.15468e-07	8.20103e-07	1.21501e-06	6.09262e-07	1.04423e-06	6.14821e-07	8.6688e-07	7.84592e-07	8.33296e-07	1.12524e-06	4.16684e-07	3.63004e-07	7.56094e-07	2.74646e-07		0.622296	0.912587
MICU1	Q9BPX6		Calcium uptake protein 1, mitochondrial GN=MICU1	476	54.3	54.3	8.41		73.11	6	0	High	22	26	6		1.1846e-06	1.24303e-06	1.43132e-05	1.40679e-05	1.918e-05	1.55925e-05	1.16764e-05	1.00874e-05	1.09181e-05	6.55928e-06	1.04973e-05	1.12751e-05	9.2986e-06	1.72845e-05	1.89362e-05	1.31066e-05	1.41345e-05	1.26544e-05	1.33984e-05	3.3098e-06	1.13927e-05	9.46089e-06	9.87675e-06	8.31049e-06	1.08788e-05	1.0454e-05	1.98756e-06	3.24176e-06	8.20037e-06	3.58652e-06		0.61204	0.814882
NDUFAF2	Q8N183		NADH dehydrogenase [ubiquinone] 1 alpha subcomplex assembly factor 2 GN=NDUFAF2	169	19.8	19.8	8.97		30.06	4	0	Medium	32	12	4		7.26643e-06	5.07636e-06	4.28699e-06	4.66172e-06	8.75682e-06	8.65118e-06	7.12003e-06	8.747e-06	6.82082e-06	1.89819e-06	1.09952e-05	1.13881e-05	1.16499e-05	5.76924e-06	1.1597e-05	9.52483e-06	2.66671e-06	4.90496e-06	8.56199e-06	3.57588e-06	1.48992e-06	1.77745e-06	5.83761e-06	4.68289e-06	5.6633e-06	7.11711e-06	2.79659e-06	4.30336e-06	4.20853e-06	2.02691e-06		0.491536	0.796639
TFB2M	Q9H5Q4		Dimethyladenosine transferase 2, mitochondrial GN=TFB2M	396	45.3	45.3	9.19		63.23	3	0	High	8	25	3		3.45369e-06	3.09885e-06	1.37941e-06	1.36387e-06	3.05796e-06	2.65118e-06	2.16996e-05	1.36023e-05	6.28836e-06	7.37971e-06	2.26537e-05	4.75135e-06	1.39683e-05	3.42921e-06	3.41446e-06	4.55009e-06	2.73661e-06	2.34242e-06	7.23078e-06	7.2674e-06	3.72177e-06	2.39554e-06	3.30522e-06	3.57616e-06	2.0699e-06	1.98272e-06	2.31384e-06	2.87122e-06	2.77955e-06	6.87645e-07		0.384405	0.869666
STK38	Q15208		Serine/threonine-protein kinase 38 GN=STK38	465	54.2	54.2	7.15		39.78	4	0	High	10	15	4		9.98124e-06	1.11298e-05	1.16043e-05	1.18688e-05	6.62492e-06	5.60651e-06	4.45925e-06	5.99554e-06	8.40879e-06	3.0359e-06	9.89212e-06	8.25033e-06	9.65969e-06	1.31754e-05	7.11979e-06	6.50827e-06	4.41322e-06	5.51937e-06	8.06727e-06	2.80723e-06	1.12576e-05	1.38677e-05	1.66069e-05	1.8863e-05	1.31289e-05	1.37548e-05	1.05938e-05	8.99776e-06	1.33838e-05	3.2158e-06		1.65903	1.04233
OXSR1	O95747		Serine/threonine-protein kinase OSR1 GN=OXSR1	527	58	58	6.43		279.54	14	0	High	38	94	11		6.60352e-05	6.85505e-05	5.75313e-05	6.55365e-05	4.40217e-05	3.59048e-05	1.98615e-05	3.56872e-05	4.91411e-05	1.78927e-05	3.67377e-05	5.26745e-05	3.53816e-05	5.02777e-05	4.62167e-05	4.39116e-05	2.20432e-05	2.38705e-05	3.88892e-05	1.14949e-05	5.08862e-05	4.15977e-05	7.03061e-05	8.39866e-05	5.61251e-05	4.10044e-05	7.23966e-05	6.5813e-05	6.02644e-05	1.54274e-05		1.54965	1.26362
CDK20	Q8IZL9		Cyclin-dependent kinase 20 GN=CDK20	346	38.7	38.7	6.76		14.06	2	0	Medium	5	6	1		2.43223e-06	2.39248e-06	8.18188e-07	7.84852e-07	1.50307e-06	1.38651e-06	1.97877e-06	1.26364e-06	1.56997e-06	6.43727e-07	7.90217e-08	1.09829e-06	1.77005e-06	1.02726e-06	2.38357e-06	1.7616e-06	2.85977e-06	2.58868e-06	1.92703e-06	7.14683e-07	9.49145e-07	7.11005e-07	1.17181e-06	8.80706e-07	1.36203e-06	1.36411e-06	1.71092e-06	1.71788e-06	1.23345e-06	3.73834e-07		0.640078	0.814707
PRPF4B	Q13523		Serine/threonine-protein kinase PRP4 homolog GN=PRPF4B	1007	116.9	116.9	10.26		22.93	1	0	Medium	1	8	1		2.25907e-07	2.92896e-07	2.59122e-07	2.93549e-07	5.16767e-07	5.72907e-07	7.91528e-07	6.79735e-07	4.54051e-07	2.15361e-07	3.80539e-07	4.2174e-07	2.22543e-07	1.35544e-06	2.88621e-06	1.83475e-06	4.7185e-07	4.17549e-07	9.98827e-07	9.50312e-07	8.99357e-07	2.93385e-07	8.93399e-07	6.05222e-07	7.85638e-07	9.97239e-07	2.68763e-07	2.61889e-07	6.25612e-07	3.11858e-07		0.626346	0.454584
MST1R	Q04912		Macrophage-stimulating protein receptor GN=MST1R	1400	152.1	152.1	6.55		10.4	3	0	Medium	3	4	3		2.06402e-05	2.163e-05	1.35723e-05	1.48791e-05	2.63148e-05	2.2052e-05	2.67141e-05	2.8287e-05	2.17612e-05	5.39353e-06	2.6478e-05	2.84232e-05	2.5786e-05	1.40013e-05	2.4724e-05	2.34544e-05	3.06983e-05	2.41758e-05	2.47176e-05	4.93483e-06	2.15549e-05	1.71654e-05	1.1983e-05	1.55317e-05	8.44174e-06	1.15359e-05	1.73603e-05	2.01868e-05	1.547e-05	4.51597e-06		0.625869	0.880391
DDR1	Q08345		Epithelial discoidin domain-containing receptor 1 GN=DDR1	913	101.1	101.1	6.83		11.05	4	0	Medium	6	5	4		1.41963e-06	5.3678e-07	3.9424e-06	3.14203e-06	4.42061e-06	2.14621e-06	3.09404e-06	2.76206e-06	2.68297e-06	1.28073e-06	2.67533e-06	1.36427e-07	5.00373e-08	1.04835e-05	7.44321e-06	6.63075e-06	8.44752e-06	7.49203e-06	7.19539e-06	2.57988e-06	5.17233e-06	4.81255e-06	3.43509e-06	4.32293e-06	5.62198e-06	3.11137e-06	1.05095e-06	1.28894e-06	3.60202e-06	1.71789e-06		0.5006	0.372873
STK10	O94804		Serine/threonine-protein kinase 10 GN=STK10	968	112.1	112.1	6.95		21.74	2	0	Medium	3	9	1		1.30244e-07	1.37933e-07	4.42217e-08	5.0491e-08	3.97231e-07	3.81051e-07	5.50979e-07	1.85519e-07	2.61026e-07	1.83481e-07	1.44811e-07	1.36427e-07	5.00373e-08	8.85198e-08	1.87045e-06	8.84352e-07	1.26669e-07	5.90223e-08	7.47032e-07	8.32111e-07	6.92395e-08	3.65887e-08	1.31493e-07	5.3563e-08	1.07246e-07	7.08363e-08	8.48754e-08	1.00137e-07	8.96027e-08	3.05754e-08		0.119945	0.349417
RBM26	Q5T8P6		RNA-binding protein 26 GN=RBM26	1007	113.5	113.5	9.16		28.88	3	0	Medium	5	11	2		1.30715e-05	1.24588e-05	1.17308e-05	1.06881e-05	1.71247e-05	1.21696e-05	1.67589e-05	1.22848e-05	1.32859e-05	2.35868e-06	8.20269e-06	9.96639e-06	9.48187e-06	1.2064e-05	1.46497e-05	1.13256e-05	1.43165e-05	1.26186e-05	1.15782e-05	2.28976e-06	1.34375e-05	9.87872e-06	3.23291e-05	2.78803e-05	3.77546e-05	3.83571e-05	1.65245e-05	2.27015e-05	2.48579e-05	1.09701e-05		2.14697	1.1475
SACS	Q9NZJ4		Sacsin GN=SACS	4579	520.8	520.8	7.05		25.16	1	0	Medium	0	12	1		5.61104e-05	5.11782e-05	4.08768e-05	2.96339e-05	2.1822e-05	1.55558e-05	1.4472e-05	1.42136e-05	3.04828e-05	1.69566e-05	2.84154e-05	3.48507e-05	2.52106e-05	3.29745e-05	3.97843e-05	2.831e-05	1.45699e-05	1.39135e-05	2.72536e-05	9.20355e-06	1.25842e-05	6.05014e-06	2.1709e-05	2.11015e-05	1.60344e-05	1.58427e-05	1.88691e-05	2.44516e-05	1.70803e-05	5.85097e-06		0.626718	1.11849
TNS3	Q68CZ2		Tensin-3 GN=TNS3	1445	155.2	155.2	6.81		12.28	2	0	Medium	3	4	2		4.76649e-07	4.47724e-07	8.68682e-07	6.33831e-07	6.59338e-08	7.2476e-07	1.70494e-06	8.88186e-07	8.20682e-07	4.26291e-07	7.90217e-08	1.36427e-07	2.7561e-07	3.01611e-06	4.18397e-06	2.66503e-06	1.1065e-06	1.01731e-06	2.04409e-06	1.48124e-06	1.57758e-06	6.22814e-07	1.15224e-06	7.0584e-07	2.10415e-06	1.40994e-06	2.78503e-07	1.00137e-07	1.12158e-06	6.3112e-07		0.548696	0.401491
PTPMT1	Q8WUK0		Phosphatidylglycerophosphatase and protein-tyrosine phosphatase 1 GN=PTPMT1	201	22.8	22.8	9.77		12.34	2	0	Medium	14	5	2		2.32877e-06	5.72124e-07	7.20431e-07	5.41442e-07	6.95923e-07	1.43521e-06	3.07081e-06	3.81631e-06	1.64763e-06	1.27523e-06	2.37183e-06	2.57747e-06	2.43916e-06	2.52094e-06	2.66435e-06	2.26526e-06	3.99453e-07	1.53382e-06	2.09654e-06	7.70178e-07	2.08717e-06	1.64472e-06	4.7598e-07	4.73855e-07	4.65401e-07	1.34575e-06	6.69806e-07	6.7162e-07	9.79287e-07	6.28807e-07		0.467098	0.785881
EPM2A	O95278		Laforin GN=EPM2A	331	37.1	37.1	6.65		37.41	1	0	High	4	12	1		0.000109765	6.07339e-05	9.51219e-05	5.51735e-05	4.45297e-05	2.06265e-05	5.66667e-05	5.29293e-05	6.19432e-05	2.81689e-05	8.81742e-05	6.9867e-05	9.99246e-05	7.14985e-05	0.000152587	0.000146045	4.62588e-05	3.88087e-05	8.91454e-05	4.21487e-05	3.1119e-05	2.37002e-05	7.12008e-06	6.33625e-06	5.63163e-05	6.74905e-05	6.61548e-05	6.25409e-05	4.00973e-05	2.61122e-05		0.449796	0.694856
RSU1	Q15404		Ras suppressor protein 1 GN=RSU1	277	31.5	31.5	8.65		47.65	6	0	High	29	20	6		2.08267e-05	3.64743e-05	1.64462e-05	4.39606e-05	2.34318e-05	3.58809e-05	3.1704e-05	2.33894e-05	2.90142e-05	9.42052e-06	2.75439e-05	1.35244e-05	1.46595e-05	1.75777e-05	2.8826e-05	1.19268e-05	1.36581e-05	2.94714e-05	1.96485e-05	7.60869e-06	2.73329e-05	2.74271e-05	1.26762e-05	2.54471e-05	1.28953e-05	2.82381e-05	5.74635e-05	6.03016e-05	3.14727e-05	1.80686e-05		1.60179	1.47667
RAP1A	P62834		Ras-related protein Rap-1A GN=RAP1A	184	21	21	6.67		270	8	0	High	54	95	2		5.33169e-06	2.14363e-06	4.86134e-06	4.99338e-06	6.37849e-06	6.10094e-06	5.07269e-06	6.2232e-06	5.13817e-06	1.34956e-06	7.42567e-06	7.44944e-06	7.58069e-06	3.79206e-06	5.6245e-06	5.27192e-06	4.83852e-06	3.69962e-06	5.7103e-06	1.61012e-06	1.88715e-06	1.51828e-06	4.04093e-06	4.53216e-06	5.03234e-06	3.65727e-06	4.6853e-06	4.29528e-06	3.70609e-06	1.30695e-06		0.649018	0.899807
RAC1	P63000		Ras-related C3 botulinum toxin substrate 1 GN=RAC1	192	21.4	21.4	8.5		440.99	8	1	High	45	152	7		0.000261086	0.000260324	0.000278317	0.000267939	0.000321862	0.000367587	0.000387024	0.000385159	0.000316162	5.65282e-05	0.000432612	0.000408732	0.000452099	0.00016644	0.000253841	0.000155906	0.000157715	0.000169419	0.000274595	0.000133848	9.3934e-05	0.000112653	0.000157029	0.000164872	0.000156807	0.000171404	0.000288331	0.000267439	0.000176559	6.82408e-05		0.642977	1.15138
RAC3	P60763		Ras-related C3 botulinum toxin substrate 3 GN=RAC3	192	21.4	21.4	8.15		228.35	5	0	High	24	86	4		0.000168459	0.000183194	0.000216404	0.00019178	0.000244395	0.000277067	0.000282325	0.000272117	0.000229468	4.56002e-05	0.000331294	0.000306768	0.000338261	9.38643e-05	0.000184566	9.31111e-05	0.000108649	0.00011929	0.000196975	0.000110498	5.80161e-05	6.7365e-05	9.59614e-05	0.000106337	9.42536e-05	0.000102671	0.000228729	0.000209193	0.000120316	6.33773e-05		0.610817	1.16496
RAC2	P15153		Ras-related C3 botulinum toxin substrate 2 GN=RAC2	192	21.4	21.4	7.61		170.46	4	0	High	21	64	3		0.000161161	0.000173725	0.00019957	0.000184509	0.000222967	0.000259015	0.000263859	0.000250114	0.000214365	4.0334e-05	0.000304602	0.000285406	0.000318337	8.31907e-05	0.000172702	7.37454e-05	9.18319e-05	0.000104161	0.000179247	0.000106911	5.40106e-05	5.96442e-05	7.69529e-05	8.67077e-05	7.85703e-05	8.01447e-05	0.000210464	0.000185597	0.000104011	5.94082e-05		0.580268	1.19592
CDC42	P60953		Cell division control protein 42 homolog GN=CDC42	191	21.2	21.2	6.55		766.76	8	0	High	57	198	7		0.000106306	9.16968e-05	8.82787e-05	7.25001e-05	0.000174109	0.000132695	0.000185265	0.000158893	0.000126218	4.27665e-05	0.00020005	0.000209907	0.000201059	0.000111492	0.000161961	0.000152487	0.000101207	0.000105658	0.000155478	4.54187e-05	4.2396e-05	4.40491e-05	8.90936e-05	7.02169e-05	8.96288e-05	8.94807e-05	0.000135264	0.000107715	8.34806e-05	3.11515e-05		0.53693	0.811807
RAF1	P04049		RAF proto-oncogene serine/threonine-protein kinase GN=RAF1	648	73	73	9.2		27	3	0	Medium	6	9	1		5.06981e-08	4.59057e-08	9.78627e-07	1.42846e-06	5.49991e-07	1.69039e-07	2.18368e-06	9.10093e-08	1.28519e-06	6.98166e-07	2.386e-06	1.73229e-06	1.74031e-06	5.35147e-06	1.80804e-07	2.86329e-07	1.26669e-07	5.90223e-08	2.80252e-06	1.72669e-06	6.92395e-08	3.65887e-08	1.95619e-06	2.26266e-06	7.70519e-07	1.19825e-06	7.30657e-07	1.00137e-07	1.38366e-06	6.9591e-07		0.493719	0.458584
PRKD2	Q9BZL6		Serine/threonine-protein kinase D2 GN=PRKD2	878	96.7	96.7	6.84		21.62	4	0	Medium	6	8	4		5.06981e-08	3.15392e-07	2.01174e-06	2.04032e-06	4.18068e-06	3.38553e-06	2.93208e-06	3.2071e-06	2.58184e-06	1.25638e-06	1.64364e-06	9.66391e-07	7.92973e-07	3.90248e-06	5.64891e-06	4.48017e-06	5.12249e-06	5.48143e-06	3.50481e-06	2.0526e-06	5.29999e-06	6.24976e-06	5.30246e-06	5.66417e-06	8.20883e-06	7.41158e-06	8.17856e-08	1.00137e-07	6.35613e-06	1.20517e-06		1.81354	0.736655
CRKL	P46109		Crk-like protein GN=CRKL	303	33.8	33.8	6.74		291.24	10	0	High	48	89	10		5.4856e-05	5.74885e-05	2.17303e-05	2.42913e-05	2.65051e-05	3.17399e-05	6.34186e-05	6.13137e-05	4.26679e-05	1.81391e-05	6.72266e-05	7.04721e-05	6.47115e-05	6.00565e-05	7.13285e-05	6.17642e-05	4.63187e-05	4.28603e-05	6.05923e-05	1.06481e-05	4.93507e-05	4.34415e-05	4.01055e-05	4.34142e-05	2.27952e-05	2.42301e-05	4.44934e-05	4.90569e-05	3.96109e-05	1.03968e-05		0.653729	0.70418
GNAQ	P50148		Guanine nucleotide-binding protein G(q) subunit alpha GN=GNAQ	359	42.1	42.1	5.68		13.6	3	0	Medium	11	5	1		5.10157e-07	3.90283e-07	4.03814e-08	5.0491e-08	4.94795e-07	3.88465e-07	6.44811e-07	4.7445e-07	4.83827e-07	9.45109e-08	4.17669e-07	3.17523e-07	2.43126e-07	4.07419e-07	6.94363e-07	3.38571e-07	1.26669e-07	5.90223e-08	4.03112e-07	1.56297e-07	1.05046e-07	3.65887e-08	1.74096e-07	1.08672e-07	3.10104e-07	2.64365e-07	4.21022e-07	4.31468e-07	2.59253e-07	1.36715e-07		0.64313	1.20023
RAP1GAP	P47736		Rap1 GTPase-activating protein 1 GN=RAP1GAP	663	73.3	73.3	5.82		10.69	1	0	Medium	3	5	1		1.63066e-07	1.80054e-07	5.81269e-07	4.52932e-07	1.12298e-06	1.11615e-06	6.62024e-07	3.81807e-07	5.82535e-07	3.73818e-07	4.46431e-07	1.36427e-07	3.35907e-07	1.14341e-06	1.8247e-06	1.08341e-06	1.37605e-06	1.19173e-06	1.05738e-06	5.18047e-07	8.24332e-07	5.05392e-07	7.07434e-07	5.87155e-07	9.83547e-07	9.20657e-07	8.17856e-08	2.10078e-07	6.76942e-07	2.68176e-07		0.64021	0.550925
TAOK1	Q7L7X3		Serine/threonine-protein kinase TAO1 GN=TAOK1	1001	116	116	7.65		10.39	1	0	Medium	1	4	1		5.06981e-08	4.59057e-08	1.10916e-06	9.71797e-07	1.42233e-06	1.4168e-06	1.35101e-06	1.43347e-06	1.28409e-06	1.95776e-07	6.49399e-07	5.87573e-07	9.42795e-07	2.14005e-06	1.66871e-06	1.67355e-06	2.26938e-06	2.01037e-06	1.49273e-06	6.74724e-07	1.98651e-06	3.83914e-06	2.34589e-06	2.13236e-06	2.80584e-06	3.34436e-06	8.17856e-08	1.00137e-07	2.74235e-06	7.30745e-07		1.83714	0.860232
TAOK3	Q9H2K8		Serine/threonine-protein kinase TAO3 GN=TAOK3	898	105.3	105.3	7.3		10.39	1	0	Medium	1	4	1		5.06981e-08	4.59057e-08	1.10916e-06	9.71797e-07	1.42233e-06	1.4168e-06	1.35101e-06	1.43347e-06	1.28409e-06	1.95776e-07	6.49399e-07	5.87573e-07	9.42795e-07	2.14005e-06	1.66871e-06	1.67355e-06	2.26938e-06	2.01037e-06	1.49273e-06	6.74724e-07	1.98651e-06	3.83914e-06	2.34589e-06	2.13236e-06	2.80584e-06	3.34436e-06	8.17856e-08	1.00137e-07	2.74235e-06	7.30745e-07		1.83714	0.860232
TBL1Y	Q9BQ87		F-box-like/WD repeat-containing protein TBL1Y GN=TBL1Y	522	56.7	56.7	5.62		58.8	4	0	High	12	20	0		1.33817e-05	1.3435e-05	1.17789e-05	1.47702e-05	7.54188e-06	8.39292e-06	3.93568e-06	4.82107e-06	9.75718e-06	4.15598e-06	9.28543e-06	8.75302e-06	1.00051e-05	7.11599e-06	1.44342e-05	9.47745e-06	2.98348e-06	2.80544e-06	8.10752e-06	3.82958e-06	1.17162e-05	1.07813e-05	1.52638e-05	2.20881e-05	8.69319e-06	7.5825e-06	1.3079e-05	2.11008e-05	1.37881e-05	5.38315e-06		1.70066	1.20347
PPP3CC	P48454		Serine/threonine-protein phosphatase 2B catalytic subunit gamma isoform GN=PPP3CC	512	58.1	58.1	6.98		57.34	2	0	High	4	22	0		1.25416e-05	1.23501e-05	1.26416e-05	1.44405e-05	8.64183e-06	7.53288e-06	4.25032e-06	4.368e-06	9.59585e-06	3.96559e-06	1.10483e-05	1.19485e-05	1.04342e-05	8.85737e-06	8.96282e-06	2.52169e-06	4.15696e-06	4.35095e-06	7.7851e-06	3.58962e-06	1.2143e-05	1.16756e-05	1.14038e-05	1.25745e-05	7.39227e-06	8.75153e-06	1.95748e-05	1.86726e-05	1.27735e-05	4.30464e-06		1.64076	1.23259
PPP3CA	Q08209		Serine/threonine-protein phosphatase 2B catalytic subunit alpha isoform GN=PPP3CA	521	58.7	58.7	5.86		307.61	13	7	High	31	116	6		0.000149383	0.000155501	0.000194699	0.000190966	0.000100444	9.55976e-05	6.27688e-05	5.61733e-05	0.000125692	5.45212e-05	0.000138884	0.000142369	0.000150989	0.0001297	9.91378e-05	0.00010693	2.97972e-05	3.20165e-05	0.000103728	4.82209e-05	0.00016308	0.000159266	0.000146674	0.000161168	0.000121379	0.000119525	0.000219804	0.000213283	0.000163022	3.71508e-05		1.57163	1.21174
PPP3R1	P63098		Calcineurin subunit B type 1 GN=PPP3R1	170	19.3	19.3	4.81		32.4	3	0	Medium	25	12	3		4.94155e-06	2.8608e-06	1.93122e-06	1.10581e-06	7.15096e-06	6.77599e-06	6.49807e-06	3.47601e-06	4.34255e-06	2.3315e-06	7.90217e-08	1.84113e-06	5.00373e-08	1.02797e-06	1.03036e-05	8.6351e-06	5.22375e-06	6.9989e-06	5.67175e-06	3.69963e-06	6.92395e-08	2.9673e-07	4.79596e-06	2.22476e-06	7.75569e-06	8.12671e-06	8.37591e-07	1.004e-06	3.57735e-06	3.32567e-06		0.630731	0.765646
PTK2	Q05397		Focal adhesion kinase 1 GN=PTK2	1052	119.2	119.2	6.62		61.04	6	0	High	7	24	6		3.04181e-05	1.73766e-06	3.67871e-06	2.74862e-05	1.97853e-05	2.01323e-05	5.37429e-06	5.22671e-06	1.42299e-05	1.15285e-05	3.20556e-06	2.77841e-06	2.385e-06	7.42371e-06	1.14841e-05	8.84106e-06	1.812e-05	1.79764e-05	9.02678e-06	6.41946e-06	2.76076e-05	2.56201e-05	1.29253e-05	1.34427e-05	1.64518e-05	1.73591e-05	2.06045e-05	1.90607e-05	1.9134e-05	5.3093e-06		2.11969	1.57641
NCK2	O43639		Cytoplasmic protein NCK2 GN=NCK2	380	42.9	42.9	6.95		46.24	6	0	High	21	20	5		8.4278e-06	6.60825e-06	1.22926e-05	1.44745e-05	3.74006e-06	2.98373e-06	3.60529e-06	4.70966e-06	7.10524e-06	4.30134e-06	6.9171e-06	6.11037e-06	7.12496e-06	4.08173e-06	1.1642e-05	9.36409e-06	1.20255e-05	1.4613e-05	8.98484e-06	3.54892e-06	2.35368e-06	3.91299e-06	5.53686e-06	4.88234e-06	3.37799e-06	5.25782e-06	6.53518e-06	6.23597e-06	4.76161e-06	1.44488e-06		0.52996	0.790803
ROCK2	O75116		Rho-associated protein kinase 2 GN=ROCK2	1388	160.8	160.8	6.02		157.24	12	0	High	10	60	7		4.57474e-07	4.20885e-07	8.42901e-07	5.2023e-07	1.88387e-06	4.01784e-06	7.19738e-06	4.88884e-06	2.52868e-06	2.55256e-06	2.1983e-06	1.37554e-06	1.9316e-06	1.20388e-05	8.81916e-06	8.6482e-06	7.39553e-06	6.98003e-06	6.1734e-06	3.90029e-06	1.48899e-05	1.44891e-05	9.39193e-06	1.20428e-05	1.29578e-05	1.39864e-05	8.17856e-08	1.00137e-07	1.29597e-05	2.03414e-06		2.09927	0.409608
PYGO2	Q9BRQ0		Pygopus homolog 2 GN=PYGO2	406	41.2	41.2	7.28		20.06	1	0	Medium	3	9	1		5.06981e-08	2.65764e-06	7.44375e-06	9.5342e-06	4.08989e-06	3.0859e-06	2.44395e-06	1.66931e-06	4.4178e-06	2.93723e-06	4.33625e-06	3.89385e-06	3.6868e-06	8.59014e-06	3.98092e-06	4.08714e-06	2.90218e-06	2.34265e-06	4.22749e-06	1.88368e-06	7.8379e-06	7.57678e-06	8.29378e-06	9.32981e-06	2.70835e-06	3.12398e-06	9.3863e-06	1.09987e-05	7.40696e-06	2.97461e-06		1.75209	1.04502
TGFB1I1	O43294		Transforming growth factor beta-1-induced transcript 1 protein GN=TGFB1I1	461	49.8	49.8	7.03		59.5	4	0	High	13	23	4		8.84964e-06	6.75852e-06	1.115e-05	5.9411e-06	4.00188e-06	3.75404e-06	4.7871e-06	3.14604e-06	6.04854e-06	2.77375e-06	7.48683e-06	6.95079e-06	6.28138e-06	7.31803e-06	5.15848e-06	4.43365e-06	2.26643e-06	1.58368e-06	5.18491e-06	2.27474e-06	2.95341e-06	2.42189e-06	1.2896e-06	2.16763e-06	5.80045e-06	4.02679e-06	2.4306e-06	3.42175e-06	3.06401e-06	1.37948e-06		0.590948	1.16657
TPBG	Q13641		Trophoblast glycoprotein GN=TPBG	420	46	46	6.83		14.92	2	0	Medium	6	5	2		1.15609e-06	1.15492e-06	1.26096e-06	1.12716e-06	1.44757e-06	8.12232e-07	2.18977e-06	1.33146e-06	1.31002e-06	4.00844e-07	1.44364e-06	1.3725e-06	1.08281e-06	2.09765e-06	9.10682e-07	9.4518e-07	1.11556e-06	3.9764e-07	1.17071e-06	4.92995e-07	8.63719e-07	6.50137e-07	1.39331e-07	3.00045e-08	3.26636e-07	3.16186e-07	7.87639e-07	6.8295e-07	5.38085e-07	2.75321e-07		0.459624	1.119
SERPINF1	P36955		Pigment epithelium-derived factor GN=SERPINF1	418	46.3	46.3	6.38		15.89	2	0	Medium	6	6	2		5.06343e-06	4.23478e-06	3.37988e-06	1.30901e-06	4.35612e-07	1.34884e-06	1.46996e-06	1.31122e-06	2.31909e-06	1.67215e-06	7.90217e-08	1.40436e-06	2.33524e-06	2.9462e-06	3.21981e-06	2.81357e-06	8.29329e-06	6.03051e-06	3.86328e-06	2.4173e-06	1.56386e-06	4.92451e-07	9.41753e-07	1.1549e-06	1.80023e-06	1.14877e-06	6.67671e-07	3.31454e-06	1.38552e-06	8.89942e-07		0.358639	0.60029
DTX3L	Q8TDB6		E3 ubiquitin-protein ligase DTX3L GN=DTX3L	740	83.5	83.5	8.06		199.82	15	0	High	26	67	15		8.39958e-06	4.75089e-06	4.56587e-05	4.18485e-05	4.82828e-05	5.74681e-05	3.96776e-05	2.90249e-05	3.43889e-05	1.89697e-05	2.49815e-05	2.18618e-05	1.48704e-05	3.28705e-05	2.43017e-05	2.40223e-05	3.21031e-05	3.75485e-05	2.657e-05	7.21157e-06	5.52067e-05	5.52144e-05	4.6454e-05	4.39721e-05	4.76462e-05	4.6944e-05	1.19422e-05	1.14783e-05	3.98572e-05	1.78382e-05		1.50009	1.29428
NCSTN	Q92542		Nicastrin GN=NCSTN	709	78.4	78.4	5.99		99.41	6	0	High	9	37	6		0.000343579	0.000355901	0.000274849	0.000263698	0.000162644	0.000129777	0.000171614	0.000139133	0.000230149	9.11398e-05	0.000264829	0.000207171	0.000212371	0.000307217	0.000436904	0.000376455	0.000289788	0.00023771	0.000291556	8.06995e-05	0.000150668	0.000118737	0.000183094	0.000173597	0.000201297	0.00019079	0.000235703	0.000237657	0.000186443	4.02299e-05		0.639476	0.789384
NCOR2	Q9Y618		Nuclear receptor corepressor 2 GN=NCOR2	2514	273.5	273.5	7.59		22.3	4	1	Medium	2	8	3		2.14962e-06	4.59057e-08	2.79996e-06	2.44174e-06	6.59338e-08	1.33574e-06	4.25264e-06	5.44341e-06	3.07052e-06	1.50692e-06	2.76246e-06	2.40865e-06	1.93123e-06	9.95993e-06	9.87973e-06	9.64597e-06	7.72873e-06	9.99096e-06	6.78846e-06	3.73982e-06	5.57329e-06	5.16534e-06	4.09055e-06	4.26386e-06	4.87913e-06	5.31122e-06	8.69873e-07	9.35106e-07	3.88604e-06	1.90828e-06		0.572449	0.452315
STAT2	P52630		Signal transducer and activator of transcription 2 GN=STAT2	851	97.9	97.9	5.49		34.78	5	0	Medium	8	12	5		4.13585e-06	1.17644e-06	8.31734e-06	8.77474e-06	7.666e-06	6.10997e-06	4.8425e-06	4.87668e-06	5.73744e-06	2.52555e-06	3.87442e-06	4.71256e-06	4.71926e-06	8.36268e-06	2.85516e-06	2.48815e-06	1.05578e-05	8.59995e-06	5.77125e-06	2.9937e-06	8.80225e-06	1.0029e-05	9.79868e-06	1.31366e-05	1.47816e-05	1.40525e-05	8.75737e-07	4.15609e-06	9.45406e-06	4.86415e-06		1.63813	0.994142
NMI	Q13287		N-myc-interactor GN=NMI	307	35	35	5.34		180.1	7	0	High	32	55	7		3.53386e-05	4.30978e-05	8.93957e-06	7.98429e-06	3.5392e-05	3.62309e-05	3.99169e-05	3.85526e-05	3.06816e-05	1.39589e-05	3.09474e-05	3.59887e-05	3.3951e-05	2.15e-05	1.78773e-05	2.03477e-05	1.01599e-05	8.10616e-06	2.23598e-05	1.04931e-05	2.95277e-05	3.15478e-05	4.15601e-05	3.53171e-05	1.43992e-05	2.77024e-05	5.14002e-05	5.47409e-05	3.57744e-05	1.31829e-05		1.59994	1.37218
STAM	Q92783		Signal transducing adapter molecule 1 GN=STAM	540	59.1	59.1	4.82		85.02	6	1	High	18	31	5		2.23697e-06	2.74941e-06	1.57791e-05	1.47483e-05	1.13121e-05	9.21027e-06	7.38498e-06	7.27676e-06	8.83723e-06	4.99376e-06	1.22994e-05	1.22209e-05	9.25879e-06	1.63055e-05	1.68596e-05	1.40656e-05	3.19384e-06	3.66571e-06	1.09837e-05	5.24837e-06	7.38943e-06	4.67593e-06	5.82763e-06	5.86663e-06	5.87293e-06	5.21727e-06	5.40579e-06	3.21653e-06	5.43402e-06	1.18912e-06		0.494736	0.804579
DDX58	O95786		Antiviral innate immune response receptor RIG-I GN=DDX58	925	106.5	106.5	6.4		155.72	18	0	High	24	57	18		3.96996e-06	8.92769e-06	9.06051e-06	1.27034e-05	2.70382e-05	3.4285e-05	2.65971e-05	2.5336e-05	1.84897e-05	1.10829e-05	6.39001e-06	9.75983e-06	5.76562e-06	1.44995e-05	2.86272e-05	2.60106e-05	4.2729e-05	4.65021e-05	2.25355e-05	1.60404e-05	4.92339e-05	4.05227e-05	4.11533e-05	4.83589e-05	6.17682e-05	6.91247e-05	8.88586e-06	5.7432e-06	4.05989e-05	2.27332e-05		1.80155	0.820472
PLAU	P00749		Urokinase-type plasminogen activator GN=PLAU	431	48.5	48.5	8.41		127.07	6	0	High	16	43	6		4.47429e-05	4.80287e-05	3.0192e-05	2.97787e-05	2.70488e-05	2.25298e-05	3.39615e-05	3.36079e-05	3.37363e-05	8.65215e-06	4.60304e-05	5.25129e-05	4.7799e-05	5.37236e-05	5.66953e-05	5.77682e-05	4.06894e-05	4.50241e-05	5.00304e-05	6.06387e-06	2.55762e-05	1.99509e-05	3.40649e-05	3.58079e-05	3.691e-05	3.71202e-05	2.65474e-05	3.06402e-05	3.08272e-05	6.28048e-06		0.61617	0.674316
MALT1	Q9UDY8		Mucosa-associated lymphoid tissue lymphoma translocation protein 1 GN=MALT1	824	92.2	92.2	5.73		23.23	5	0	Medium	8	10	5		5.06981e-08	4.59057e-08	1.27834e-06	6.66456e-07	1.21325e-05	5.32788e-06	2.07937e-06	1.16467e-06	3.77487e-06	4.42369e-06	1.18276e-06	1.36427e-07	1.15284e-06	1.56461e-06	1.03063e-05	2.04098e-06	1.53e-06	1.99348e-06	2.82443e-06	3.3175e-06	8.71242e-07	6.02621e-07	1.0672e-06	1.00852e-06	2.88097e-06	1.59773e-06	2.11853e-06	2.08076e-06	1.52845e-06	7.80065e-07		0.541153	1.33651
SGK2	Q9HBY8		Serine/threonine-protein kinase Sgk2 GN=SGK2	427	47.6	47.6	7.46		45.56	2	0	High	6	13	2		2.82496e-06	2.51479e-06	3.2303e-06	3.35207e-06	1.32531e-06	7.47277e-07	1.69736e-06	1.39889e-06	2.13637e-06	9.72183e-07	1.77504e-06	1.97552e-06	1.88083e-06	2.50086e-06	2.9028e-06	2.24139e-06	3.08966e-06	1.16778e-06	2.19174e-06	6.29676e-07	6.39174e-07	8.54485e-07	1.7537e-06	1.52065e-06	1.6451e-06	1.92232e-06	1.41801e-06	1.29664e-06	1.38126e-06	4.40323e-07		0.630213	0.974739
AHNAK	Q09666		Neuroblast differentiation-associated protein AHNAK GN=AHNAK	5890	628.7	628.7	6.15		3700.49	178	1	High	61	1163	177		0.000406796	0.000451654	0.000779807	0.000890954	0.00065683	0.00069578	0.000564956	0.000625726	0.000634063	0.000160948	0.000479791	0.000470457	0.000462167	0.00174535	0.00143152	0.00147779	0.00124386	0.00118624	0.00106215	0.000517356	0.00463029	0.0044326	0.00283234	0.0029032	0.0025215	0.00260745	0.000837044	0.000921222	0.00271071	0.00138672		2.5521	0.596963
PHKG2	P15735		Phosphorylase b kinase gamma catalytic chain, liver/testis isoform GN=PHKG2	406	46.4	46.4	6.38		14.75	3	0	Medium	11	5	3		4.77846e-06	5.86694e-06	1.38488e-06	8.25999e-07	3.06831e-06	2.0506e-06	4.35059e-06	5.12746e-06	3.43165e-06	1.87017e-06	4.94837e-06	4.4999e-06	4.57076e-06	3.02665e-06	2.36869e-06	2.23456e-05	2.86589e-06	2.80134e-06	5.9284e-06	6.70413e-06	2.34888e-06	1.40414e-06	2.76862e-06	3.84627e-06	2.88075e-06	4.3708e-06	2.31807e-06	3.57266e-06	2.93877e-06	9.5594e-07		0.495711	0.57885
SOX9	P48436		Transcription factor SOX-9 GN=SOX9	509	56.1	56.1	6.81		95.24	4	0	High	10	32	4		4.56938e-06	4.23401e-06	1.2906e-05	1.27553e-05	1.21978e-05	9.85703e-06	8.24983e-06	7.3466e-06	9.01449e-06	3.50427e-06	8.50262e-06	8.84696e-06	9.79682e-06	1.4612e-05	7.96933e-06	9.48061e-06	9.61874e-06	7.02175e-06	9.48111e-06	2.27214e-06	7.54057e-06	6.01822e-06	7.3449e-06	5.8173e-06	4.22964e-06	4.10616e-06	2.03307e-06	1.41209e-06	4.81274e-06	2.28177e-06		0.507614	0.950784
PDPK2P	Q6A1A2		Putative 3-phosphoinositide-dependent protein kinase 2 GN=PDPK2P	396	44.7	44.7	8.37		10.47	2	0	Medium	7	4	2		2.86307e-06	1.34129e-06	3.78213e-06	3.03565e-06	6.59338e-08	1.42252e-06	3.42242e-07	9.10093e-08	2.48893e-06	1.06836e-06	2.16452e-06	1.29318e-06	4.48134e-06	1.47688e-06	9.87261e-07	6.0306e-07	1.51535e-06	1.96808e-06	1.81121e-06	1.18835e-06	1.10766e-05	1.25441e-05	1.06962e-06	1.43712e-06	8.62509e-08	9.4272e-07	2.57474e-06	2.86485e-06	4.64424e-06	4.9665e-06		2.56417	1.37418
PIK3AP1	Q6ZUJ8		Phosphoinositide 3-kinase adapter protein 1 GN=PIK3AP1	805	90.3	90.3	5.4		280.9	12	0	High	21	95	12		1.02876e-05	7.62902e-06	3.63446e-05	3.91994e-05	5.09716e-05	5.14889e-05	2.68417e-05	2.50141e-05	3.09721e-05	1.66595e-05	2.36844e-05	2.47619e-05	2.59319e-05	4.97876e-05	6.6959e-05	7.15657e-05	6.24597e-05	6.79354e-05	4.91357e-05	2.11539e-05	0.000168319	0.00020157	0.00011381	0.000122437	0.000111194	0.000114244	3.12468e-05	2.62972e-05	0.00011114	5.99675e-05		2.2619	0.630338
RXRA	P19793		Retinoic acid receptor RXR-alpha GN=RXRA	462	50.8	50.8	7.8		14.65	3	0	Medium	8	5	3		6.11744e-07	7.23161e-07	1.503e-06	8.36971e-07	6.59338e-08	1.06206e-06	1.53734e-06	2.04718e-06	1.18878e-06	5.23878e-07	3.32893e-06	2.6501e-06	2.77198e-06	1.90582e-06	2.74716e-06	2.31316e-06	5.68881e-07	1.30208e-07	2.05203e-06	1.13215e-06	1.03213e-06	4.62949e-07	1.31987e-06	1.42426e-06	2.77005e-06	1.38943e-06	8.17856e-08	6.79433e-07	1.29687e-06	7.46361e-07		0.631996	0.579319
VTN	P04004		Vitronectin GN=VTN	478	54.3	54.3	5.8		57.14	1	0	High	3	21	1		7.36383e-06	6.75922e-06	1.09738e-05	8.91493e-06	9.92922e-06	7.68387e-06	8.88537e-06	6.84676e-06	8.41962e-06	1.51901e-06	7.98098e-06	1.05503e-05	6.48205e-06	1.54171e-05	2.00227e-05	1.22087e-05	1.11808e-05	8.91162e-06	1.15943e-05	4.37001e-06	7.85201e-06	4.53268e-06	7.79426e-06	5.93034e-06	1.03481e-05	9.29257e-06	4.47506e-06	4.09691e-06	6.79024e-06	2.37563e-06		0.585653	0.726187
SPP1	P10451		Osteopontin GN=SPP1	314	35.4	35.4	4.58		175.12	9	0	High	42	57	9		2.02078e-05	1.60243e-05	5.22262e-05	5.65808e-05	3.22709e-05	3.02844e-05	2.50528e-05	2.17979e-05	3.18056e-05	1.49411e-05	4.54633e-05	3.887e-05	4.72556e-05	4.65564e-05	4.61597e-05	4.93793e-05	3.2677e-05	3.36915e-05	4.25066e-05	6.50086e-06	1.55868e-05	2.17219e-05	1.85174e-05	2.16454e-05	1.98578e-05	2.38637e-05	1.42639e-05	9.5861e-06	1.81304e-05	4.71597e-06		0.426531	0.748252
RAB34	Q9BZG1		Ras-related protein Rab-34 GN=RAB34	259	29	29	7.88		10.22	1	0	Medium	5	4	1		5.06981e-08	1.50982e-06	2.24943e-06	7.23121e-07	6.59338e-08	9.3776e-07	1.88938e-06	9.10093e-08	1.4619e-06	6.37527e-07	1.4562e-06	1.92681e-06	2.18941e-06	1.38822e-06	1.80804e-07	1.33602e-06	1.26669e-07	5.90223e-08	1.65933e-06	3.78092e-07	6.92395e-08	3.65887e-08	3.44143e-06	4.52924e-06	8.62509e-08	1.61416e-06	8.17856e-08	1.01571e-06	2.65014e-06	1.62294e-06		1.59711	0.881018
IRGQ	Q8WZA9		Immunity-related GTPase family Q protein GN=IRGQ	623	62.7	62.7	4.88		165.81	12	0	High	30	54	12		1.98712e-05	3.54856e-05	9.63936e-05	8.73662e-05	2.39892e-05	4.10667e-05	2.62886e-05	3.53407e-05	4.57252e-05	2.94092e-05	4.61121e-05	4.39732e-05	5.53747e-05	5.53654e-05	4.34714e-05	4.0653e-05	4.40014e-05	4.10149e-05	4.62458e-05	5.89265e-06	3.192e-05	3.71485e-05	2.61785e-05	2.29801e-05	2.6997e-05	3.5546e-05	3.24525e-05	3.21132e-05	3.0667e-05	4.86045e-06		0.663131	0.988744
NKIRAS2	Q9NYR9		NF-kappa-B inhibitor-interacting Ras-like protein 2 GN=NKIRAS2	191	21.5	21.5	8.05		8.93	1	0	Medium	6	4	1		9.10691e-07	7.60794e-07	8.15417e-07	1.06669e-06	1.20874e-06	1.49714e-06	1.56687e-06	1.58243e-06	1.1761e-06	3.39521e-07	1.27639e-06	1.53826e-06	1.04613e-06	6.93863e-08	1.69377e-06	1.29224e-06	2.11707e-06	1.50687e-06	1.49582e-06	3.4614e-07	6.76545e-07	2.84882e-07	5.41479e-08	3.00045e-08	8.62509e-08	5.25082e-08	1.47611e-06	1.4858e-06	9.80835e-07	5.99231e-07		0.655718	0.786256
OTOA	Q7RTW8		Otoancorin GN=OTOA	1153	128.5	128.5	5.82		16.87	3	0	Medium	2	8	2		4.4368e-06	8.33611e-05	4.91071e-06	3.46642e-05	2.4995e-06	3.73512e-05	1.2878e-06	4.19578e-06	2.15884e-05	2.89991e-05	3.78566e-06	3.08394e-06	3.12992e-06	5.3641e-06	4.66224e-06	5.12951e-06	1.62488e-06	3.81081e-05	8.11104e-06	1.21832e-05	3.93062e-05	3.90916e-05	9.89275e-06	1.38377e-05	3.37713e-06	3.55723e-05	3.55141e-05	5.97975e-05	2.95487e-05	1.88652e-05		3.64302	2.6616
PTPRF	P10586		Receptor-type tyrosine-protein phosphatase F GN=PTPRF	1907	212.7	212.7	6.3		17.05	6	1	Medium	5	7	5		6.76256e-06	6.36965e-06	1.2661e-05	9.81173e-06	1.16656e-05	1.23327e-05	3.60322e-06	4.88846e-06	8.51187e-06	3.55212e-06	1.617e-06	1.97265e-06	9.53244e-06	2.76683e-06	2.10296e-06	3.75622e-06	6.7142e-06	6.56567e-06	4.3785e-06	2.88788e-06	9.89603e-06	1.17406e-05	1.17017e-05	1.19928e-05	1.89312e-05	1.58029e-05	8.6258e-06	1.08845e-05	1.24469e-05	3.34063e-06		2.84274	1.94402
HLA-DRA	P01903		HLA class II histocompatibility antigen, DR alpha chain GN=HLA-DRA	254	28.6	28.6	5		16.41	3	0	Medium	18	6	3		1.66303e-05	1.35353e-05	7.50113e-06	1.52088e-05	2.03735e-06	7.44971e-06	1.94043e-05	1.56821e-05	1.21811e-05	5.88475e-06	1.50301e-05	2.07795e-05	2.00442e-05	6.93863e-08	7.51389e-06	1.00805e-05	3.17053e-06	3.25626e-06	1.14107e-05	7.37972e-06	6.92395e-08	5.09395e-06	1.28685e-05	4.41064e-06	9.06156e-06	6.88479e-07	2.23222e-06	8.96566e-06	6.18872e-06	4.29827e-06		0.542361	1.06752
SCARF2	Q96GP6		Scavenger receptor class F member 2 GN=SCARF2	871	92.3	92.3	8.32		14.95	1	0	Medium	2	7	1		1.73254e-06	1.72233e-06	3.3227e-07	2.93314e-07	2.33864e-06	2.32291e-06	2.14095e-06	1.07932e-06	1.49528e-06	8.35916e-07	1.66752e-06	5.04448e-07	1.68671e-07	7.28665e-07	7.77366e-06	3.83791e-06	3.84896e-07	1.68118e-07	1.90424e-06	2.67051e-06	1.20222e-07	3.65887e-08	5.25929e-07	2.69084e-07	3.63451e-07	3.03567e-07	1.97733e-06	2.22823e-06	8.26831e-07	8.82894e-07		0.434206	0.785241
IL18	Q14116		Interleukin-18 GN=IL18	193	22.3	22.3	4.67		543.17	10	0	High	65	181	10		0.000268876	0.000262345	0.000229708	0.000284405	0.000299181	0.000274172	0.000337702	0.000309519	0.000283238	3.27391e-05	0.000343421	0.000326091	0.00029574	0.000105695	0.000322901	0.000265362	0.000257132	0.000258141	0.00027181	7.49244e-05	0.000126781	0.000124623	0.000150596	0.000126507	0.000169503	0.000149641	0.000308593	0.000281807	0.000179756	7.32481e-05		0.661331	1.04204
IL1RN	P18510		Interleukin-1 receptor antagonist protein GN=IL1RN	177	20	20	6.19		51.44	3	0	High	23	18	3		9.75212e-06	9.1227e-06	1.00522e-05	8.77847e-06	9.14051e-06	9.87144e-06	1.12317e-05	1.08245e-05	9.84671e-06	8.52733e-07	1.22874e-05	1.15028e-05	1.07743e-05	9.20524e-06	9.88093e-06	8.57296e-06	9.16654e-06	8.46608e-06	9.98203e-06	1.40497e-06	4.90669e-06	4.36352e-06	8.24809e-06	9.0635e-06	5.20175e-06	7.83785e-06	5.05858e-06	8.07281e-06	6.5941e-06	1.87793e-06		0.660597	0.986443
CAB39	Q9Y376		Calcium-binding protein 39 GN=CAB39	341	39.8	39.8	6.89		53.3	3	0	High	8	19	3		9.88071e-06	1.07004e-05	4.59533e-06	5.14338e-06	1.47383e-05	1.49101e-05	1.25673e-05	1.10483e-05	1.0448e-05	3.8904e-06	1.0981e-05	1.24738e-05	1.12758e-05	3.32181e-06	5.99801e-06	3.42326e-06	2.92003e-06	4.20128e-06	6.82437e-06	4.06469e-06	7.01653e-06	9.97368e-06	1.20521e-05	1.03118e-05	6.90968e-06	6.87756e-06	1.28784e-05	1.70135e-05	1.03792e-05	3.5624e-06		1.5209	1.53098
AKT1S1	Q96B36		Proline-rich AKT1 substrate 1 GN=AKT1S1	256	27.4	27.4	4.75		10.78	1	0	Medium	5	5	1		3.26027e-06	3.133e-06	3.06105e-06	2.65321e-06	5.22743e-07	1.02727e-06	1.36136e-06	1.15306e-06	2.0215e-06	1.1132e-06	1.97699e-06	1.68836e-06	1.76904e-06	2.26515e-06	2.68304e-06	1.86905e-06	1.67517e-06	1.4474e-06	1.92178e-06	3.90404e-07	1.67166e-06	1.51074e-06	6.82459e-07	1.77261e-06	4.95893e-07	9.32765e-07	1.28376e-06	1.39271e-06	1.21782e-06	4.66529e-07		0.633697	1.05189
RAB8A	P61006		Ras-related protein Rab-8A GN=RAB8A	207	23.7	23.7	9.07		124.33	4	0	High	21	45	1		1.87956e-06	1.81581e-06	3.04461e-06	2.36928e-06	4.73145e-06	2.63814e-06	3.71758e-06	3.28577e-06	2.93528e-06	9.81939e-07	3.01637e-06	3.79439e-06	3.6167e-06	6.93863e-08	1.82999e-06	1.42324e-06	2.49233e-06	2.49255e-06	2.66651e-06	8.75924e-07	9.39839e-07	4.99054e-07	1.53722e-06	1.57377e-06	1.64782e-06	1.24969e-06	2.70134e-06	2.14803e-06	1.5371e-06	6.82345e-07		0.576445	1.10079
YAP1	P46937		Transcriptional coactivator YAP1 GN=YAP1	504	54.4	54.4	5.17		39.56	4	0	High	14	14	4		1.97126e-05	1.79181e-07	1.06518e-05	8.95728e-06	1.49004e-05	1.85073e-06	5.35081e-07	3.31212e-07	7.13979e-06	7.56254e-06	3.43851e-07	1.42501e-06	2.12049e-06	2.39761e-06	1.42631e-06	1.92407e-06	2.15391e-07	7.23624e-06	2.13612e-06	2.20505e-06	1.20308e-07	3.65887e-08	1.64726e-06	1.80291e-06	1.89577e-07	1.53202e-07	1.86528e-06	1.58798e-07	8.4819e-07	8.66633e-07		0.39707	3.34241
WWTR1	Q9GZV5		WW domain-containing transcription regulator protein 1 GN=WWTR1	400	44.1	44.1	5.82		37.01	3	0	High	14	10	3		2.04199e-06	3.07586e-06	9.82916e-06	5.45065e-06	1.75353e-06	1.82527e-06	2.94132e-06	1.05714e-06	3.49687e-06	2.88601e-06	7.60016e-06	6.17153e-06	6.68026e-06	8.09375e-06	7.17374e-06	6.05925e-06	1.26669e-07	5.90223e-08	6.96312e-06	8.06487e-07	6.92395e-08	2.42304e-06	3.59074e-06	2.87554e-06	2.10468e-06	2.73383e-06	8.17856e-08	2.53667e-06	2.71075e-06	5.06451e-07		0.389301	0.502198
AFP	P02771		Alpha-fetoprotein GN=AFP	609	68.6	68.6	5.68		61.49	2	0	High	4	17	2		4.23195e-06	2.36237e-05	2.24361e-05	1.90184e-05	1.0811e-05	1.05714e-05	9.96612e-06	7.75428e-06	1.35516e-05	7.17119e-06	1.84855e-05	1.8144e-05	1.60286e-05	2.34303e-05	2.08751e-05	2.23313e-05	2.54775e-05	2.70597e-05	2.1479e-05	3.8139e-06	1.14036e-05	1.08056e-05	5.32586e-06	5.86359e-06	9.49349e-06	9.1577e-06	3.56506e-06	2.96481e-06	7.32246e-06	3.29699e-06		0.340913	0.630925
LCN2	P80188		Neutrophil gelatinase-associated lipocalin GN=LCN2	198	22.6	22.6	8.91		111.44	5	0	High	33	41	5		1.25064e-05	1.36032e-05	1.88504e-05	1.57884e-05	2.04886e-05	2.11019e-05	2.59179e-05	2.10409e-05	1.86622e-05	4.4621e-06	2.29296e-05	2.15906e-05	2.41046e-05	1.35545e-05	2.11637e-05	2.09058e-05	1.79509e-05	2.60936e-05	2.10367e-05	3.86213e-06	6.36756e-06	7.18117e-06	1.48702e-05	1.59043e-05	1.60638e-05	1.89473e-05	1.59569e-05	1.51721e-05	1.38079e-05	4.51628e-06		0.656374	0.887127
CYTH3	O43739		Cytohesin-3 GN=CYTH3	400	46.3	46.3	5.47		18.13	2	0	Medium	6	8	2		5.70894e-06	6.42234e-06	1.64046e-06	1.77637e-06	4.12655e-06	1.81106e-06	5.19702e-06	4.87803e-06	3.9451e-06	1.93787e-06	4.16243e-06	4.96714e-06	3.90076e-06	6.47625e-06	5.07939e-06	4.5216e-06	4.31609e-06	3.68559e-06	4.63866e-06	8.84491e-07	1.55722e-06	1.06446e-06	1.71459e-06	2.42835e-06	3.32066e-06	4.25548e-06	3.00994e-06	2.437e-06	2.47346e-06	1.04096e-06		0.533228	0.850482
CYTH2	Q99418		Cytohesin-2 GN=CYTH2	400	46.5	46.5	5.54		18.13	2	0	Medium	6	8	2		5.70894e-06	6.42234e-06	1.64046e-06	1.77637e-06	4.12655e-06	1.81106e-06	5.19702e-06	4.87803e-06	3.9451e-06	1.93787e-06	4.16243e-06	4.96714e-06	3.90076e-06	6.47625e-06	5.07939e-06	4.5216e-06	4.31609e-06	3.68559e-06	4.63866e-06	8.84491e-07	1.55722e-06	1.06446e-06	1.71459e-06	2.42835e-06	3.32066e-06	4.25548e-06	3.00994e-06	2.437e-06	2.47346e-06	1.04096e-06		0.533228	0.850482
PMEPA1	Q969W9		Protein TMEPAI GN=PMEPA1	287	31.6	31.6	6.89		18.68	1	0	Medium	4	8	1		1.50099e-06	1.97223e-06	2.88472e-06	2.70371e-06	1.9081e-06	1.72201e-06	2.41917e-06	2.62466e-06	2.21695e-06	5.0749e-07	2.79615e-06	2.16215e-06	2.05948e-06	5.67993e-06	3.62309e-06	3.50986e-06	3.92236e-06	5.19253e-06	3.61819e-06	1.31252e-06	3.52219e-06	3.50809e-06	1.91475e-06	2.49564e-06	2.28761e-06	2.39965e-06	1.09941e-06	1.78545e-06	2.3766e-06	8.28875e-07		0.656847	0.612722
DNM1L	O00429		Dynamin-1-like protein GN=DNM1L	736	81.8	81.8	6.81		754.7	28	0	High	56	247	28		4.23815e-05	4.00751e-05	0.000189598	0.000187977	0.00012768	0.000117738	0.000102437	0.000118921	0.000115851	5.62054e-05	0.000132997	0.000142011	0.000142517	0.000203182	0.000129983	0.000116488	5.98842e-05	5.89233e-05	0.000123248	4.69827e-05	7.63993e-05	7.97018e-05	0.00010195	9.87964e-05	9.00547e-05	9.8769e-05	4.73605e-05	4.94216e-05	8.03067e-05	2.17162e-05		0.651585	0.939981
PXN	P49023		Paxillin GN=PXN	591	64.5	64.5	6.19		377.63	14	0	High	35	119	14		3.48208e-05	4.19077e-05	0.000132231	0.000127159	8.24467e-05	7.47172e-05	6.98704e-05	7.72132e-05	8.00457e-05	3.50274e-05	9.74745e-05	9.38632e-05	9.93507e-05	0.000114755	0.000101822	0.000104793	5.97366e-05	7.07927e-05	9.28235e-05	1.83251e-05	6.70269e-05	6.93742e-05	5.77545e-05	5.90036e-05	6.80754e-05	7.42149e-05	3.82406e-05	3.58232e-05	5.86892e-05	1.44163e-05		0.632266	0.862343
LGALS9C	Q6DKI2		Galectin-9C GN=LGALS9C	356	39.6	39.6	9.19		15.21	2	0	Medium	8	5	1		2.20086e-06	2.18538e-06	1.09544e-06	5.0491e-08	2.24314e-06	1.36182e-06	2.17716e-06	2.03117e-06	1.89928e-06	4.69162e-07	1.37454e-06	2.00382e-06	1.50924e-06	6.36201e-07	1.80804e-07	2.86329e-07	1.26669e-07	5.90223e-08	1.38095e-06	5.65424e-07	7.93744e-07	1.3718e-06	3.22296e-06	3.08111e-06	2.02503e-06	2.76852e-06	3.68696e-06	5.37905e-06	2.79115e-06	1.43237e-06		2.02118	1.37535
LGALS9B	Q3B8N2		Galectin-9B GN=LGALS9B	356	39.6	39.6	9.52		15.21	2	0	Medium	8	5	1		2.20086e-06	2.18538e-06	1.09544e-06	5.0491e-08	2.24314e-06	1.36182e-06	2.17716e-06	2.03117e-06	1.89928e-06	4.69162e-07	1.37454e-06	2.00382e-06	1.50924e-06	6.36201e-07	1.80804e-07	2.86329e-07	1.26669e-07	5.90223e-08	1.38095e-06	5.65424e-07	7.93744e-07	1.3718e-06	3.22296e-06	3.08111e-06	2.02503e-06	2.76852e-06	3.68696e-06	5.37905e-06	2.79115e-06	1.43237e-06		2.02118	1.37535
PRSS3	P35030		Trypsin-3 GN=PRSS3	304	32.5	32.5	7.49		9.8	1	0	Medium	4	3	1		3.15764e-06	4.87577e-06	3.2297e-06	5.64994e-06	3.44055e-06	5.23237e-06	2.40103e-06	3.13985e-06	3.89086e-06	1.18474e-06	7.90217e-08	1.25251e-06	4.45791e-06	6.93863e-08	4.26232e-06	5.22047e-06	4.02918e-06	4.10796e-06	3.88839e-06	1.36048e-06	2.30042e-06	3.31445e-06	7.16769e-06	8.55517e-06	1.09109e-05	1.36007e-05	7.74663e-06	7.27231e-06	7.60853e-06	3.67713e-06		1.95673	1.00063
KIF5A	Q12840		Kinesin heavy chain isoform 5A GN=KIF5A	1032	117.3	117.3	5.9		245.63	6	0	High	7	65	6		0.000240513	0.000262439	0.000341134	0.000312938	0.000226976	0.000188829	0.000288537	0.000286897	0.000268533	4.91091e-05	3.01566e-05	2.91818e-05	2.1729e-05	6.5915e-05	9.80793e-05	7.09991e-05	0.00010457	9.94568e-05	6.5011e-05	3.43377e-05	0.000368105	0.000328718	0.000334863	0.000358727	0.00041806	0.000388263	0.000249474	0.00027913	0.000340667	5.55666e-05		5.24015	4.13058
KIF5C	O60282		Kinesin heavy chain isoform 5C GN=KIF5C	957	109.4	109.4	6.19		282.42	7	0	High	10	77	7		0.000242085	0.000264295	0.000342973	0.00031555	0.000231035	0.000192798	0.000292379	0.000290082	0.0002714	4.86657e-05	3.20956e-05	3.08444e-05	2.34944e-05	6.91772e-05	0.000105089	7.59201e-05	0.000112109	0.0001059	6.93288e-05	3.6758e-05	0.000373047	0.000331946	0.000338438	0.000362949	0.000424857	0.000394255	0.000250391	0.000280253	0.000344517	5.76525e-05		4.96932	3.91467
CLTCL1	P53675		Clathrin heavy chain 2 GN=CLTCL1	1640	186.9	186.9	5.85		506.55	18	0	High	11	161	1		1.45565e-05	8.44976e-05	4.44657e-05	0.000112077	4.26329e-05	8.94743e-06	3.42242e-07	7.92107e-06	4.5014e-05	4.01387e-05	2.44623e-05	1.06683e-05	5.00373e-08	7.1548e-05	1.80804e-07	2.86329e-07	1.26669e-07	6.43048e-06	2.82773e-05	2.98567e-05	0.000152246	0.000205719	5.41479e-08	3.00045e-08	8.62509e-08	5.25082e-08	5.15682e-05	0.000140847	0.000137595	6.39445e-05		4.86592	1.59188
KIF5B	P33176		Kinesin-1 heavy chain GN=KIF5B	963	109.6	109.6	6.51		1238.55	35	0	High	47	367	35		0.000305398	0.000332167	0.000456763	0.000433565	0.000385242	0.000352678	0.00044955	0.000453428	0.000396099	6.04088e-05	0.000113222	0.000111917	0.000104928	0.000260415	0.000357149	0.000305771	0.00035578	0.000356912	0.000245762	0.000117106	0.00059667	0.000575372	0.000566229	0.000596512	0.000704241	0.000676913	0.000285621	0.000320031	0.000540199	0.000154531		2.19806	1.61172
CHMP6	Q96FZ7		Charged multivesicular body protein 6 GN=CHMP6	201	23.5	23.5	5.31		16.95	2	0	Medium	13	6	2		2.13178e-06	1.7189e-06	1.14261e-06	3.57426e-07	4.85669e-06	3.46712e-06	3.82856e-06	1.68128e-06	2.39805e-06	1.51282e-06	3.19535e-06	2.56007e-06	3.17157e-06	3.52769e-06	1.49056e-06	2.95421e-06	1.99716e-06	1.48844e-06	2.54813e-06	7.99742e-07	6.0289e-06	3.03547e-06	4.05024e-06	5.27549e-06	3.18422e-06	3.36737e-06	3.67552e-06	3.42249e-06	4.00496e-06	1.08103e-06		1.57173	0.9411
SYNRG	Q9UMZ2		Synergin gamma GN=SYNRG	1314	140.6	140.6	5.03		19.41	4	0	Medium	5	7	4		5.52224e-07	8.88427e-07	2.6254e-06	3.61065e-06	1.42232e-06	1.36575e-06	7.23876e-07	2.67221e-06	1.73261e-06	1.10591e-06	4.18795e-07	6.1432e-07	1.83563e-06	8.92618e-06	3.86411e-06	1.29607e-06	7.29632e-06	5.86571e-06	3.76464e-06	3.26174e-06	1.11051e-05	1.12042e-05	3.98199e-06	5.55394e-06	2.82962e-06	4.63356e-06	8.17856e-08	8.70048e-07	5.73978e-06	3.98284e-06		1.52466	0.460232
SNX4	O95219		Sorting nexin-4 GN=SNX4	450	51.9	51.9	5.99		25.71	3	0	Medium	7	10	3		2.93446e-06	4.58375e-06	4.66976e-06	3.99425e-06	2.68673e-06	2.51187e-06	7.22781e-07	1.69555e-06	2.97489e-06	1.38913e-06	2.92688e-06	2.34875e-06	2.2678e-06	3.24699e-06	1.46493e-06	1.78255e-06	1.26669e-07	4.36389e-07	2.06775e-06	9.44613e-07	1.39783e-06	2.38499e-06	4.53715e-06	3.74086e-06	2.67466e-06	2.63423e-06	3.59131e-06	4.05306e-06	3.12676e-06	1.03002e-06		1.51215	1.43871
CYTH1	Q15438		Cytohesin-1 GN=CYTH1	398	46.4	46.4	5.54		15.45	1	0	Medium	3	7	1		3.93979e-06	4.64227e-06	1.64046e-06	1.77637e-06	2.93849e-06	1.81106e-06	3.23826e-06	3.07218e-06	2.88236e-06	1.08855e-06	2.38987e-06	2.76853e-06	2.35765e-06	4.11612e-06	3.27405e-06	3.02325e-06	4.31609e-06	3.68559e-06	3.24139e-06	7.46018e-07	1.55722e-06	1.06446e-06	1.71459e-06	2.42835e-06	3.32066e-06	2.86406e-06	1.95723e-06	2.437e-06	2.16795e-06	7.36218e-07		0.668832	0.889235
SNX18	Q96RF0		Sorting nexin-18 GN=SNX18	628	68.9	68.9	5.68		13.13	2	0	Medium	5	6	2		5.06981e-08	2.23866e-06	5.47388e-06	4.46803e-06	2.91394e-06	7.95568e-06	3.00416e-06	2.60712e-06	4.09449e-06	2.04898e-06	2.02389e-06	1.9507e-06	1.87207e-06	9.54449e-06	1.80804e-07	2.86329e-07	6.49455e-06	5.90223e-08	4.37714e-06	3.49592e-06	2.99422e-07	2.29267e-06	1.43141e-06	1.44163e-06	1.74222e-06	6.17163e-06	8.17856e-08	7.01979e-06	2.91411e-06	2.59586e-06		0.665757	0.935427
VPS29	Q9UBQ0		Vacuolar protein sorting-associated protein 29 GN=VPS29	182	20.5	20.5	6.79		232.92	5	0	High	35	69	5		5.22533e-05	5.75996e-05	2.25751e-05	3.29779e-05	6.14682e-05	6.12502e-05	8.12343e-05	7.55875e-05	5.56183e-05	1.97867e-05	6.59503e-05	6.65948e-05	6.85065e-05	5.85563e-05	5.26534e-05	6.08649e-05	4.93245e-05	4.28286e-05	5.81599e-05	9.17916e-06	1.75856e-05	3.0566e-05	3.44733e-05	3.71663e-05	4.97477e-05	4.99653e-05	3.10909e-05	3.73922e-05	3.59984e-05	1.0572e-05		0.618956	0.956299
EPN2	O95208		Epsin-2 GN=EPN2	641	68.4	68.4	7.52		24.54	3	1	Medium	6	11	2		5.64511e-07	4.64365e-07	3.41319e-06	2.90051e-06	1.68992e-06	1.26532e-06	2.21311e-06	1.61382e-06	1.76559e-06	1.04319e-06	2.89705e-06	2.66625e-06	2.31474e-06	3.3403e-06	3.64266e-06	3.25661e-06	2.98855e-07	5.32473e-07	2.36862e-06	1.27514e-06	1.0457e-06	5.3175e-07	1.53773e-06	7.5726e-07	1.97258e-06	6.32716e-07	5.96607e-07	6.03385e-07	9.59716e-07	5.28783e-07		0.40518	0.74541
SNAP23	O00161		Synaptosomal-associated protein 23 GN=SNAP23	211	23.3	23.3	5.01		86.25	4	0	High	29	28	4		7.34434e-05	5.64855e-05	6.92778e-05	5.38735e-05	5.8402e-05	3.9134e-05	3.66549e-05	3.63535e-05	5.29531e-05	1.44495e-05	4.45793e-05	5.04569e-05	5.82961e-05	4.77714e-05	4.22999e-05	5.51114e-05	3.26778e-05	3.31968e-05	4.55487e-05	9.35562e-06	6.09372e-05	7.33235e-05	0.000116232	9.30066e-05	5.20607e-05	4.07607e-05	8.57876e-05	6.05508e-05	7.28324e-05	2.45269e-05		1.599	1.16256
TSPAN15	O95858		Tetraspanin-15 GN=TSPAN15	294	33.1	33.1	5.48		10.22	1	0	Medium	4	5	1		5.76252e-06	5.41817e-06	4.64427e-06	4.00174e-06	3.90869e-06	3.05634e-06	2.19539e-06	1.5826e-06	3.82121e-06	1.47727e-06	2.06818e-06	2.91418e-06	2.15054e-06	2.72177e-06	4.0785e-06	2.75168e-06	1.5221e-06	1.28559e-06	2.43657e-06	8.85054e-07	2.12912e-06	1.3082e-06	5.52335e-06	4.36115e-06	2.94248e-06	2.67555e-06	6.41309e-06	5.64707e-06	3.875e-06	1.87008e-06		1.59035	1.56828
ACTN3	Q08043		Alpha-actinin-3 GN=ACTN3	901	103.2	103.2	5.52		1158.48	14	0	High	14	336	1		3.2334e-06	6.57957e-06	1.4188e-05	1.04697e-05	6.25546e-06	1.69039e-07	8.8033e-06	9.64617e-06	8.45366e-06	3.51394e-06	1.00149e-05	1.17144e-05	1.23873e-05	1.09154e-05	7.77546e-06	1.26962e-05	1.26669e-07	5.90223e-08	1.09173e-05	1.82462e-06	6.77098e-06	3.65887e-08	4.76088e-06	4.85438e-06	9.3758e-06	9.33622e-06	8.17856e-08	1.00137e-07	7.01965e-06	2.27872e-06		0.642986	0.774338
ANKRD62	A6NC57		Ankyrin repeat domain-containing protein 62 GN=ANKRD62	917	106.4	106.4	6.67		10.31	1	0	Medium	2	5	1		9.94054e-06	8.26949e-06	4.07201e-06	3.84396e-06	4.89902e-06	4.49002e-06	7.62986e-06	7.37486e-06	6.31497e-06	2.27688e-06	9.53714e-06	8.73122e-06	8.14103e-06	1.50705e-05	1.37185e-05	8.76088e-06	1.13287e-05	9.54607e-06	1.06042e-05	2.54679e-06	5.65279e-06	5.2852e-06	6.15938e-06	5.72702e-06	6.21099e-06	5.941e-06	8.48208e-06	7.31237e-06	6.34635e-06	1.049e-06		0.598473	0.595513
SAMD9	Q5K651		Sterile alpha motif domain-containing protein 9 GN=SAMD9	1589	184.2	184.2	7.83		402.86	28	0	High	26	125	28		2.82953e-05	2.96852e-05	4.72758e-05	4.29677e-05	5.74824e-05	5.75386e-05	7.78476e-05	9.1643e-05	5.4092e-05	2.21332e-05	3.90261e-05	4.09174e-05	3.37747e-05	0.000100611	8.82331e-05	8.25165e-05	7.5577e-05	6.98774e-05	6.63166e-05	2.52591e-05	0.000143513	0.000137337	0.000154611	0.000156884	0.000166615	0.000184114	2.56107e-05	2.52803e-05	0.000124246	6.26011e-05		1.87352	0.815662
OSBPL2	Q9H1P3		Oxysterol-binding protein-related protein 2 GN=OSBPL2	480	55.2	55.2	6.35		40.56	6	0	High	18	15	6		0.000413195	0.000446151	0.000424864	0.000400137	0.00054823	0.000316099	0.000537326	0.000453895	0.000442487	7.48864e-05	0.000430313	0.000318347	0.000265654	0.0004873	0.000736097	0.000608768	0.000460161	0.000398422	0.000463133	0.00015191	0.000567966	0.000353293	0.000891675	0.000553752	0.00156872	0.000816702	0.000570344	0.00058768	0.000738766	0.000374444		1.59515	0.955422
AP3B2	Q13367		AP-3 complex subunit beta-2 GN=AP3B2	1082	119	119	5.59		13.49	3	0	Medium	4	5	3		2.31622e-07	2.50921e-07	1.36143e-06	9.05869e-08	4.56122e-07	4.09926e-07	1.80912e-06	1.62462e-06	7.79293e-07	6.97783e-07	1.43328e-06	1.21595e-06	7.9319e-07	2.28618e-06	3.0792e-06	2.07895e-06	1.55724e-07	1.03023e-07	1.39319e-06	1.04875e-06	2.69934e-07	1.15203e-07	2.96685e-06	4.64015e-06	3.89581e-06	5.08594e-06	1.27036e-07	1.06105e-07	2.15088e-06	2.21942e-06		1.54386	0.55936
TPP1	O14773		Tripeptidyl-peptidase 1 GN=TPP1	563	61.2	61.2	6.48		13.38	2	0	Medium	8	4	2		1.67771e-06	1.77444e-06	8.03157e-07	5.0491e-08	7.75783e-07	8.36147e-07	4.03515e-06	3.26481e-06	1.88103e-06	1.29634e-06	2.85087e-06	2.35489e-06	1.0901e-06	2.01181e-06	3.83647e-06	2.8532e-06	1.14669e-06	9.29718e-07	2.13422e-06	1.03566e-06	7.54846e-07	6.52706e-07	1.07478e-06	1.3653e-06	8.70818e-07	9.5606e-07	1.3455e-06	1.32671e-06	1.04334e-06	2.80168e-07		0.488863	0.881366
PSAP	P07602		Prosaposin GN=PSAP	524	58.1	58.1	5.17		42.99	3	0	High	8	13	3		3.72755e-06	3.81983e-06	6.98719e-06	8.27191e-06	3.73044e-06	2.97287e-06	1.38872e-06	1.3608e-06	4.03241e-06	2.45481e-06	5.11011e-06	8.15291e-06	5.05892e-06	8.11748e-06	7.81977e-06	6.72342e-06	3.17527e-06	3.21746e-06	5.92192e-06	2.08066e-06	2.49751e-06	1.84335e-06	6.18415e-07	1.62088e-06	1.78971e-06	2.82399e-06	1.62359e-06	1.60743e-06	1.80311e-06	6.58289e-07		0.30448	0.68093
PEX16	Q9Y5Y5		Peroxisomal membrane protein PEX16 GN=PEX16	336	38.6	38.6	9.85		8.81	2	0	Medium	7	4	2		9.17872e-07	6.64136e-07	4.03814e-08	5.0491e-08	3.39953e-06	3.92979e-06	1.03803e-06	9.90142e-07	1.82325e-06	1.44195e-06	7.90217e-08	1.11167e-06	2.12325e-06	1.37861e-06	1.80804e-07	2.86329e-07	1.0342e-06	9.81298e-07	1.32581e-06	4.71245e-07	2.26175e-06	3.6923e-06	9.74848e-07	1.15693e-06	8.62509e-08	7.31903e-07	8.17856e-08	4.46152e-06	2.21321e-06	1.5549e-06		1.66933	1.3752
PEX14	O75381		Peroxisomal membrane protein PEX14 GN=PEX14	377	41.2	41.2	4.94		12.7	2	0	Medium	5	6	2		3.72886e-06	3.52827e-06	4.78227e-06	5.67429e-06	2.17487e-06	4.25884e-07	1.0973e-06	9.12665e-07	2.79055e-06	1.92991e-06	2.23474e-06	3.22965e-06	2.92029e-06	1.8683e-06	1.5059e-06	1.34566e-06	1.26669e-07	8.65518e-07	1.99572e-06	8.55436e-07	2.26329e-06	4.67631e-07	1.80116e-06	2.61508e-06	1.46769e-06	3.20824e-07	7.61073e-07	8.72434e-07	1.32115e-06	8.50039e-07		0.661991	1.39827
PEX19	P40855		Peroxisomal biogenesis factor 19 GN=PEX19	299	32.8	32.8	4.34		27.34	2	0	Medium	11	9	2		5.87242e-07	4.76097e-07	2.84493e-07	2.05557e-07	8.00211e-07	5.68867e-07	9.20062e-07	5.45447e-07	5.48497e-07	2.37815e-07	3.94129e-07	4.03795e-07	2.9754e-07	2.78572e-07	1.81661e-06	1.01111e-06	3.57049e-07	3.34954e-07	6.1172e-07	5.4156e-07	2.93839e-07	6.75733e-08	5.21073e-07	2.88663e-07	2.87203e-07	2.03202e-07	7.08099e-07	7.12683e-07	3.85292e-07	2.36417e-07		0.629851	0.896648
PEX3	P56589		Peroxisomal biogenesis factor 3 GN=PEX3	373	42.1	42.1	8.15		12.96	2	0	Medium	7	5	2		4.85357e-06	3.80927e-06	4.79782e-06	2.93783e-06	4.08941e-06	1.92569e-06	8.20644e-06	7.31543e-06	4.74193e-06	2.10859e-06	4.73412e-06	5.01506e-06	2.97292e-06	1.93298e-05	1.99531e-05	1.38896e-05	8.70818e-06	8.03145e-06	1.03293e-05	6.63189e-06	6.67526e-06	3.83605e-06	6.40421e-06	5.5299e-06	8.53311e-06	7.55758e-06	2.13182e-06	1.31822e-06	5.24827e-06	2.58365e-06		0.508097	0.459077
NUDT19	A8MXV4		Nucleoside diphosphate-linked moiety X motif 19 GN=NUDT19	375	42.2	42.2	7.64		13.07	3	0	Medium	10	5	3		3.98837e-06	4.36701e-06	5.13849e-06	6.01079e-06	6.59338e-08	1.1589e-06	2.79653e-06	2.89113e-06	3.76446e-06	1.62459e-06	3.70141e-06	3.84368e-06	1.28277e-06	3.16878e-06	2.69245e-06	1.16066e-06	2.57498e-06	4.50803e-06	2.86659e-06	1.19352e-06	1.81252e-06	1.1922e-06	1.9928e-06	1.55022e-06	1.1034e-06	1.43959e-06	1.01462e-06	1.40132e-06	1.43833e-06	3.40931e-07		0.501757	1.31322
WASHC2D	Q5SRD0		WASH complex subunit 2D GN=WASHC2D	308	33.4	33.4	5.35		9.02	2	0	Medium	12	3	2		4.89583e-07	6.36487e-07	6.31649e-07	5.78797e-07	6.39932e-07	5.61779e-07	9.87757e-07	8.43418e-07	6.71175e-07	1.63493e-07	4.3149e-07	5.35845e-07	3.92632e-07	2.67513e-06	1.8916e-06	9.21376e-07	1.88903e-06	1.63157e-06	1.29609e-06	8.45381e-07	1.37156e-06	1.15471e-06	8.36568e-07	8.68793e-07	9.08748e-07	8.69104e-07	2.77858e-07	3.2432e-07	8.26458e-07	3.7196e-07		0.637657	0.517848
TUBAL3	A6NHL2		Tubulin alpha chain-like 3 GN=TUBAL3	446	49.9	49.9	6.05		772.09	5	0	High	10	277	1		2.27702e-06	4.08919e-06	2.75031e-06	2.36885e-06	3.04732e-06	2.877e-06	1.48767e-06	1.11641e-06	2.50172e-06	9.28585e-07	2.25773e-06	2.39685e-06	2.51571e-06	4.68824e-06	7.02436e-06	4.87199e-06	1.97989e-06	1.57059e-06	3.41317e-06	1.90553e-06	7.16909e-06	5.52102e-06	4.12479e-05	3.93391e-05	1.00121e-05	8.34225e-06	1.58602e-05	1.54936e-05	1.78732e-05	1.43261e-05		5.23653	0.732961
STX7	O15400		Syntaxin-7 GN=STX7	261	29.8	29.8	5.55		32.14	2	0	Medium	11	11	2		5.06981e-08	4.59057e-08	1.67296e-06	2.2913e-06	6.59338e-08	1.69039e-07	1.472e-06	2.39993e-06	1.95905e-06	4.5601e-07	1.17419e-06	1.36427e-07	1.23949e-06	1.40864e-06	1.27641e-06	1.14332e-06	1.26669e-07	2.22768e-06	1.41162e-06	4.10422e-07	3.48599e-06	2.77458e-06	1.99958e-06	2.49761e-06	1.8787e-06	2.01172e-06	1.66062e-06	1.00137e-07	2.32983e-06	6.35648e-07		1.65046	1.3878
RAB1A	P62820		Ras-related protein Rab-1A GN=RAB1A	205	22.7	22.7	6.21		762.83	10	0	High	60	222	2		3.0977e-05	2.3513e-05	2.35131e-05	1.86472e-05	5.84144e-05	4.09721e-05	6.02168e-05	5.33572e-05	3.87013e-05	1.68805e-05	6.08533e-05	5.12348e-05	4.70362e-05	1.63222e-05	3.23119e-05	2.61111e-05	3.33305e-05	3.0309e-05	3.71886e-05	1.46307e-05	1.18567e-05	6.24554e-06	2.86111e-05	2.43111e-05	3.07248e-05	3.09778e-05	3.31208e-05	2.99963e-05	2.44805e-05	9.96601e-06		0.658279	1.04068
ATG16L1	Q676U5		Autophagy-related protein 16-1 GN=ATG16L1	607	68.2	68.2	6.64		57.88	8	0	High	21	18	8		3.68938e-06	5.05506e-06	1.64236e-05	1.07631e-05	9.46652e-06	7.96178e-06	6.77365e-06	6.98129e-06	8.38929e-06	3.95197e-06	1.10735e-05	8.90121e-06	8.31341e-06	6.56718e-06	1.02837e-05	7.64381e-06	4.25216e-06	2.26677e-06	7.41272e-06	2.97391e-06	4.18679e-06	4.17692e-06	4.55194e-06	4.698e-06	6.8412e-06	1.97507e-06	6.2007e-06	6.37304e-06	4.87546e-06	1.57543e-06		0.657715	1.13174
ATG7	O95352		Ubiquitin-like modifier-activating enzyme ATG7 GN=ATG7	703	77.9	77.9	6.24		117.97	8	0	High	15	43	8		2.72235e-06	2.54549e-06	1.72075e-05	1.49506e-05	1.02504e-05	8.97124e-06	7.37421e-06	1.03717e-05	9.29919e-06	5.19911e-06	1.17578e-05	1.43544e-05	1.35595e-05	1.96745e-05	1.56326e-05	1.38305e-05	4.23251e-06	7.57107e-06	1.25766e-05	4.79238e-06	9.5914e-06	7.60576e-06	8.1542e-06	7.73225e-06	9.87538e-06	9.79573e-06	4.64961e-06	3.6106e-06	7.62687e-06	2.35746e-06		0.606432	0.739403
ACTR3C	Q9C0K3		Actin-related protein 3C GN=ACTR3C	210	23.7	23.7	5.58		64.44	1	0	High	5	23	1		1.20494e-05	9.9802e-06	3.3416e-06	1.95684e-06	1.12085e-05	6.46342e-06	1.46554e-05	1.01779e-05	8.72915e-06	4.40744e-06	1.33014e-05	1.15077e-05	7.46302e-06	5.6118e-06	2.97506e-05	1.50876e-05	1.14448e-06	5.26142e-07	1.05491e-05	9.41578e-06	1.87001e-06	5.87672e-07	7.23307e-06	3.51117e-06	5.20177e-06	4.47399e-06	1.37806e-05	1.20475e-05	6.08823e-06	4.69162e-06		0.577132	0.827478
TPM3	P06753		Tropomyosin alpha-3 chain GN=TPM3	285	32.9	32.9	4.72		498.23	14	1	High	42	155	5		0.000196948	0.00021595	5.57148e-05	6.66334e-05	0.000132649	0.000153192	0.000189847	0.000167362	0.000147287	5.92027e-05	0.000149439	0.000156443	0.00014311	9.25337e-06	0.000102458	0.00010871	8.63937e-05	8.20096e-05	0.000104727	4.80111e-05	7.14512e-05	7.10458e-05	0.000121901	0.000140256	0.000111645	0.000120146	0.000387677	0.000355556	0.00017246	0.000125561		1.64675	1.40639
IQGAP2	Q13576		Ras GTPase-activating-like protein IQGAP2 GN=IQGAP2	1575	180.5	180.5	5.64		44.41	3	0	High	2	17	1		2.28461e-06	2.46898e-06	3.20921e-06	3.02517e-06	4.35476e-06	3.06627e-06	1.56399e-06	1.83169e-06	2.72559e-06	8.86613e-07	1.78938e-06	1.36968e-06	1.49997e-06	2.08416e-06	3.91882e-06	3.63096e-06	6.07749e-06	4.52763e-06	3.11226e-06	1.69699e-06	2.84823e-06	2.73531e-06	4.52041e-06	4.94902e-06	7.74678e-06	6.90355e-06	4.89445e-06	4.5108e-06	4.88857e-06	1.74483e-06		1.57074	0.875758
SCIN	Q9Y6U3		Adseverin GN=SCIN	715	80.4	80.4	5.71		18.14	5	0	Medium	13	7	5		5.06981e-08	4.59057e-08	7.99732e-06	6.04596e-06	7.48008e-06	5.27891e-06	4.09517e-06	3.31454e-06	5.702e-06	1.84441e-06	2.9271e-06	3.74125e-06	3.28202e-06	5.88048e-06	2.57072e-06	3.38416e-06	8.91505e-06	4.24258e-06	4.36792e-06	2.09848e-06	4.21434e-06	2.50957e-06	1.69657e-06	1.68818e-06	2.78898e-06	1.88754e-06	1.12917e-06	1.00137e-07	2.27348e-06	1.01835e-06		0.520494	1.30543
PDLIM2	Q96JY6		PDZ and LIM domain protein 2 GN=PDLIM2	352	37.4	37.4	8.72		29.21	2	0	Medium	8	10	2		2.90587e-06	2.498e-06	8.1341e-07	1.11943e-06	1.73184e-06	1.1435e-06	2.19963e-06	2.06734e-06	1.80988e-06	7.38021e-07	1.06382e-05	1.86755e-06	1.88624e-06	3.56319e-06	5.00998e-06	4.4913e-06	4.14175e-06	4.81594e-06	4.55176e-06	2.74598e-06	1.29256e-06	2.51059e-06	3.19582e-06	3.55734e-06	7.49564e-07	5.25082e-08	8.17856e-08	1.00137e-07	2.26117e-06	1.2082e-06		0.496769	0.397621
FHL3	Q13643		Four and a half LIM domains protein 3 GN=FHL3	280	31.2	31.2	6.2		44.75	3	0	High	17	15	3		5.81087e-06	5.49262e-06	1.22164e-06	1.04082e-06	1.27563e-05	2.5304e-06	5.63296e-06	5.29387e-06	4.97243e-06	3.73385e-06	5.37251e-06	5.56555e-06	4.7621e-06	4.79974e-06	2.54785e-05	4.75996e-06	2.72846e-06	3.49217e-06	7.11987e-06	7.47819e-06	2.38547e-06	3.51726e-06	3.88683e-06	4.04478e-06	1.93605e-06	1.79281e-06	4.30847e-06	4.57233e-06	3.3055e-06	1.1052e-06		0.464264	0.698389
ABI2	Q9NYB9		Abl interactor 2 GN=ABI2	513	55.6	55.6	6.16		12.27	3	0	Medium	9	5	1		1.14277e-06	2.04129e-06	1.95405e-06	5.0491e-08	6.59338e-08	1.69039e-07	3.42242e-07	9.10093e-08	1.7127e-06	4.95504e-07	1.39792e-06	1.44234e-06	1.58985e-06	9.80335e-07	1.80804e-07	2.86329e-07	1.26669e-07	5.90223e-08	1.35261e-06	2.6139e-07	6.63684e-07	3.65887e-08	6.51926e-07	3.00045e-08	5.61495e-07	5.25082e-08	8.17856e-08	1.00137e-07	6.25702e-07	5.59146e-08		0.462589	1.26622
GMFG	O60234		Glia maturation factor gamma GN=GMFG	142	16.8	16.8	5.26		9.94	1	0	Medium	19	3	1		2.30794e-06	1.62701e-06	4.03814e-08	5.0491e-08	1.03842e-06	5.81926e-07	3.58685e-06	3.06917e-06	2.03522e-06	1.16818e-06	1.70286e-06	9.9508e-07	1.07697e-06	2.14949e-06	2.88654e-06	2.66874e-06	1.26669e-07	5.90223e-08	1.91328e-06	7.9505e-07	6.92395e-08	3.65887e-08	1.85042e-07	1.8418e-07	2.21812e-06	1.25734e-06	2.70585e-07	1.00137e-07	8.23054e-07	9.02117e-07		0.430179	1.06373
BBOF1	Q8ND07		Basal body-orientation factor 1 GN=BBOF1	529	61.9	61.9	9.04		15.36	1	0	Medium	4	5	1		8.85219e-06	1.11246e-05	7.86752e-06	6.34896e-06	1.2119e-05	8.93267e-06	1.3652e-05	1.11214e-05	1.00023e-05	2.41079e-06	7.90808e-06	1.12656e-05	7.4915e-06	1.34393e-05	1.8143e-05	1.53889e-05	8.14513e-06	6.14352e-06	1.09906e-05	4.30798e-06	7.98268e-06	4.46376e-06	2.18652e-05	2.13993e-05	2.78672e-05	2.90817e-05	9.39014e-06	1.41711e-05	1.70276e-05	9.34622e-06		1.54928	0.910073
KIF22	Q14807		Kinesin-like protein KIF22 GN=KIF22	665	73.2	73.2	9.45		71.73	7	0	High	16	25	7		4.25636e-06	5.67589e-06	1.21698e-05	1.3402e-05	5.38684e-06	9.06898e-06	5.74126e-06	6.27323e-06	7.74679e-06	3.41273e-06	1.29123e-05	1.54906e-05	1.65386e-05	1.33205e-05	1.20424e-05	1.06023e-05	4.10493e-06	3.5161e-06	1.1066e-05	4.8498e-06	8.06807e-06	5.87813e-06	6.79267e-06	7.56892e-06	5.83371e-06	5.26884e-06	7.53431e-06	1.12661e-05	7.27634e-06	1.88972e-06		0.657543	0.700056
PCARE	A6NGG8		Photoreceptor cilium actin regulator GN=PCARE	1288	139.6	139.6	8.07		56.94	2	0	High	3	17	2		0.000477094	0.000486505	0.000340184	0.000381623	0.000177421	0.000181841	0.000267386	0.000247714	0.000319971	0.0001219	0.00034214	0.000349331	0.000417939	0.000362997	0.00066209	0.000632474	0.000268307	0.000284666	0.000414993	0.000150802	0.000252475	0.000197417	0.000248976	0.000253083	0.000334187	0.000268971	0.000306925	0.000274233	0.000267033	4.09452e-05		0.643465	0.771028
POF1B	Q8WVV4		Protein POF1B GN=POF1B	589	68	68	6.32		183.44	14	0	High	29	67	14		6.17316e-06	3.97799e-06	5.80716e-05	6.2128e-05	2.55889e-05	2.99172e-05	3.71927e-05	4.26417e-05	3.32114e-05	2.14263e-05	4.20456e-05	4.57401e-05	5.36377e-05	7.02158e-05	3.85691e-05	4.25075e-05	2.41719e-05	1.57511e-05	4.15799e-05	1.67461e-05	3.64809e-05	3.26454e-05	3.42282e-05	2.5981e-05	2.70223e-05	2.38458e-05	1.81178e-05	1.11526e-05	2.61842e-05	8.53315e-06		0.629734	0.798738
KIF16B	Q96L93		Kinesin-like protein KIF16B GN=KIF16B	1317	151.9	151.9	6.16		15.34	1	0	Medium	1	7	0		8.27085e-07	5.2347e-07	8.6131e-07	4.69843e-07	1.14074e-06	7.45005e-07	2.33905e-06	1.39254e-06	1.03738e-06	6.06874e-07	9.55574e-07	1.2995e-06	7.59862e-07	3.5952e-06	4.5342e-06	2.75714e-06	8.64978e-07	8.12448e-07	1.94736e-06	1.48015e-06	1.97457e-06	6.44412e-07	1.7486e-06	1.32242e-06	1.80716e-06	1.49272e-06	3.06541e-07	4.37333e-07	1.21672e-06	6.60801e-07		0.624803	0.53271
KIF13A	Q9H1H9		Kinesin-like protein KIF13A GN=KIF13A	1805	202.2	202.2	5.6		15.34	1	0	Medium	0	7	0		8.27085e-07	5.2347e-07	8.6131e-07	4.69843e-07	1.14074e-06	7.45005e-07	2.33905e-06	1.39254e-06	1.03738e-06	6.06874e-07	9.55574e-07	1.2995e-06	7.59862e-07	3.5952e-06	4.5342e-06	2.75714e-06	8.64978e-07	8.12448e-07	1.94736e-06	1.48015e-06	1.97457e-06	6.44412e-07	1.7486e-06	1.32242e-06	1.80716e-06	1.49272e-06	3.06541e-07	4.37333e-07	1.21672e-06	6.60801e-07		0.624803	0.53271
DPYSL3	Q14195		Dihydropyrimidinase-related protein 3 GN=DPYSL3	570	61.9	61.9	6.49		801.88	20	0	High	52	247	16		7.303e-05	7.41475e-05	0.000192664	0.000200091	0.000111739	0.000112034	9.36037e-05	9.84125e-05	0.000119465	4.97067e-05	0.000157448	0.000150896	0.000159945	0.000191961	0.000408166	0.000135083	5.5293e-05	4.54367e-05	0.000163029	0.000111697	0.000109149	0.00012164	9.97479e-05	0.000105441	9.84365e-05	0.000104042	7.40646e-05	8.61854e-05	9.98382e-05	1.44603e-05		0.612397	0.732786
FERMT2	Q96AC1		Fermitin family homolog 2 GN=FERMT2	680	77.8	77.8	6.7		50.41	8	1	High	19	19	7		1.06244e-06	1.9255e-06	2.90843e-05	2.52185e-05	8.96865e-06	1.25186e-05	1.43906e-05	1.41656e-05	1.34168e-05	9.93933e-06	2.16592e-05	1.5894e-05	1.61524e-05	2.7156e-05	1.77167e-05	1.52341e-05	3.785e-06	4.6352e-06	1.52791e-05	7.87635e-06	7.68621e-06	6.00062e-06	1.17931e-05	1.46418e-05	7.49127e-06	1.10308e-05	5.77826e-06	7.42676e-06	8.9811e-06	3.15336e-06		0.587804	0.878114
TRIOBP	Q9H2D6		TRIO and F-actin-binding protein GN=TRIOBP	2365	261.2	261.2	8.48		53.81	6	0	High	4	19	6		1.24352e-05	6.58577e-06	1.79764e-05	2.93672e-05	9.03041e-06	1.37585e-05	1.18292e-05	1.97531e-05	1.5092e-05	7.19531e-06	2.67392e-05	2.40953e-05	2.25018e-05	1.63339e-05	2.04339e-05	1.37351e-05	2.36342e-05	7.37006e-06	1.93554e-05	6.44453e-06	9.38911e-06	1.48872e-05	1.20517e-05	9.65982e-06	9.92362e-06	1.6314e-05	9.82247e-06	8.65136e-06	1.13374e-05	2.82833e-06		0.585748	0.779728
DMD	P11532		Dystrophin GN=DMD	3685	426.5	426.5	5.88		11.89	3	0	Medium	1	4	3		2.49521e-05	2.10583e-05	1.89703e-05	1.67418e-05	1.30889e-05	8.6945e-06	2.49716e-05	2.29083e-05	1.89232e-05	5.81619e-06	1.48136e-05	1.09134e-05	1.5173e-05	4.33715e-05	1.0479e-05	1.11455e-05	1.05855e-05	8.63121e-06	1.56391e-05	1.14255e-05	8.87621e-06	9.49082e-06	5.67124e-06	4.59013e-06	5.16174e-06	5.25082e-08	1.35297e-05	1.37157e-05	8.71936e-06	3.82362e-06		0.557536	1.21
CLIP4	Q8N3C7		CAP-Gly domain-containing linker protein 4 GN=CLIP4	705	76.3	76.3	8.7		22.08	4	0	Medium	7	9	4		2.74594e-07	1.99076e-07	5.21661e-06	3.12011e-06	3.84001e-06	4.75508e-06	2.6474e-06	2.84319e-06	2.86201e-06	1.851e-06	4.74922e-06	3.71848e-06	5.81437e-06	3.87346e-06	4.9271e-06	4.00582e-06	1.38463e-06	1.65561e-06	3.76609e-06	1.54488e-06	1.63314e-06	1.99393e-06	7.16023e-07	1.34008e-06	6.43422e-07	1.33153e-06	9.92268e-07	9.39599e-07	1.19875e-06	4.64422e-07		0.318301	0.759942
NIPBL	Q6KC79		Nipped-B-like protein GN=NIPBL	2804	315.9	315.9	7.91		11.55	3	0	Medium	2	4	3		6.03157e-08	8.20096e-06	4.03814e-08	1.6181e-05	6.59338e-08	1.34814e-05	6.93157e-07	4.49435e-07	4.89657e-06	6.75816e-06	7.90217e-08	1.36427e-07	2.49977e-07	1.65338e-06	1.71447e-06	3.57882e-07	1.26669e-07	5.90223e-08	8.06947e-07	8.07979e-07	1.53426e-07	2.18524e-07	7.0979e-07	5.94943e-06	6.89436e-07	6.54513e-07	9.02963e-06	1.92335e-05	4.57978e-06	6.76694e-06		5.67544	6.06802
RB1	P06400		Retinoblastoma-associated protein GN=RB1	928	106.1	106.1	7.94		80.44	6	0	High	10	28	6		5.06981e-08	2.21716e-06	3.68567e-06	3.55434e-06	6.79747e-06	5.6296e-06	7.48707e-06	6.71933e-06	5.15581e-06	2.00668e-06	2.91377e-06	2.18665e-06	2.13869e-06	1.36525e-05	9.00503e-06	8.27664e-06	1.81224e-05	1.91397e-05	9.42943e-06	6.94126e-06	1.56877e-05	1.88201e-05	1.46657e-05	1.60116e-05	1.98686e-05	1.87206e-05	8.17856e-08	1.00137e-07	1.72957e-05	2.10358e-06		1.83423	0.546778
SPATA20	Q8TB22		Spermatogenesis-associated protein 20 GN=SPATA20	786	87.8	87.8	7.43		9.21	1	0	Medium	2	4	1		1.74691e-05	1.39939e-05	1.588e-05	1.51101e-05	5.99657e-06	9.95371e-06	1.1086e-05	1.03008e-05	1.24738e-05	3.79415e-06	1.69712e-05	2.20666e-05	6.82881e-06	1.33647e-05	1.64007e-05	1.90821e-05	1.26669e-07	1.11857e-05	1.51285e-05	5.10429e-06	1.03882e-05	2.00402e-05	3.96009e-05	3.84944e-05	2.08125e-05	1.83546e-05	2.3831e-05	1.80166e-05	2.36923e-05	1.02228e-05		1.56607	0.824519
LRWD1	Q9UFC0		Leucine-rich repeat and WD repeat-containing protein 1 GN=LRWD1	647	70.8	70.8	7.21		35.2	3	0	Medium	6	16	3		7.69736e-07	9.77114e-07	5.57431e-06	3.40025e-06	4.27473e-06	2.34752e-06	2.31947e-06	2.01765e-06	2.7101e-06	1.6327e-06	2.90425e-06	2.88917e-06	2.9629e-06	3.61446e-06	3.11721e-06	1.73103e-06	2.06502e-06	1.44473e-06	2.5911e-06	7.54023e-07	2.25126e-06	2.2615e-06	9.6952e-07	1.92979e-06	1.91152e-06	1.5095e-06	1.59325e-06	1.46002e-06	1.73579e-06	4.38397e-07		0.669907	1.04593
SMC4	Q9NTJ3		Structural maintenance of chromosomes protein 4 GN=SMC4	1288	147.1	147.1	6.79		126.45	15	0	High	17	47	15		0.000205786	4.29076e-06	9.70782e-06	0.000224708	1.3461e-05	6.13228e-06	0.000284579	0.000294995	0.000130458	0.000133645	0.000202077	4.34867e-06	0.000262372	0.000253474	0.000242027	0.0003141	1.21111e-05	1.63029e-05	0.000163352	0.000129901	3.68633e-05	2.52023e-05	0.000226347	0.000235363	3.0951e-05	0.0003009	2.6256e-06	3.05234e-06	0.000107663	0.00012387		0.659087	0.79863
ORC2	Q13416		Origin recognition complex subunit 2 GN=ORC2	577	65.9	65.9	6.51		22.96	3	0	Medium	8	8	3		2.17753e-07	9.11304e-07	2.71331e-06	1.93406e-06	2.561e-06	1.73594e-06	1.66037e-06	1.53776e-06	1.65894e-06	8.15711e-07	3.07914e-06	2.45738e-06	2.65267e-06	3.30175e-06	2.32068e-06	2.40406e-06	1.26669e-07	7.32054e-07	2.42111e-06	8.29334e-07	6.92395e-08	2.09463e-06	1.45358e-06	1.14972e-06	1.60768e-06	8.9358e-07	1.31317e-06	2.07992e-06	1.51318e-06	4.52358e-07		0.624996	0.685198
SHCBP1	Q8NEM2		SHC SH2 domain-binding protein 1 GN=SHCBP1	672	75.6	75.6	4.75		33.13	3	0	Medium	6	12	3		3.78279e-07	3.22393e-07	2.03827e-06	1.61906e-06	4.84181e-06	4.19844e-06	1.1921e-06	1.56215e-06	2.01906e-06	1.66225e-06	1.51964e-06	9.07744e-07	6.69044e-07	1.50762e-06	6.0193e-06	4.52834e-06	5.38169e-06	5.15802e-06	3.21142e-06	2.25684e-06	3.07368e-06	2.85088e-06	2.12345e-06	1.37296e-06	2.5064e-06	2.63382e-06	9.35601e-07	3.13107e-07	1.97624e-06	9.94083e-07		0.615377	0.628713
HMMR	O75330		Hyaluronan mediated motility receptor GN=HMMR	724	84	84	5.83		27.3	4	0	Medium	7	10	4		1.42873e-06	1.07991e-06	4.66857e-06	2.06555e-06	3.23852e-06	5.10617e-06	2.63824e-06	2.37636e-06	2.82526e-06	1.44328e-06	2.40904e-06	2.49939e-06	5.72131e-07	3.30349e-06	4.10625e-06	1.37016e-06	3.00147e-06	8.07506e-06	3.16712e-06	2.26777e-06	3.44741e-06	2.52673e-06	2.14221e-06	2.09203e-06	1.47908e-06	1.28437e-06	8.22027e-07	1.11007e-06	1.86299e-06	8.63055e-07		0.588228	0.892057
IFIT2	P09913		Interferon-induced protein with tetratricopeptide repeats 2 GN=IFIT2	472	54.6	54.6	6.76		71.78	8	0	High	21	26	8		1.83973e-05	1.16777e-05	2.11217e-05	1.92041e-05	2.08412e-06	2.61839e-06	1.75901e-05	5.67803e-06	1.22964e-05	7.8648e-06	7.90217e-08	1.36427e-07	4.0706e-05	6.93863e-08	1.85275e-06	1.31048e-06	1.26669e-07	4.24944e-06	1.20297e-05	1.91602e-05	1.36642e-05	2.01823e-05	1.96728e-05	2.32122e-05	1.43049e-05	1.47623e-05	3.2051e-05	2.50936e-05	2.03679e-05	6.33085e-06		1.69314	1.02217
WDR92	Q96MX6		WD repeat-containing protein 92 GN=WDR92	357	39.7	39.7	8.09		28.04	3	0	Medium	11	10	3		1.85035e-06	5.40914e-06	4.03814e-08	1.10204e-06	4.86346e-06	7.22722e-06	4.77962e-07	1.74337e-06	3.23908e-06	2.56935e-06	4.42843e-06	6.83864e-06	4.1009e-06	1.12951e-06	1.15775e-06	2.86329e-07	1.60506e-06	1.34574e-06	2.94372e-06	2.21887e-06	5.17226e-06	3.23873e-06	5.60006e-06	4.11832e-06	1.95207e-06	1.47301e-06	8.33221e-06	8.97382e-06	4.85756e-06	2.74464e-06		1.65014	1.10033
PTMA	P06454		Prothymosin alpha GN=PTMA	111	12.2	12.2	3.78		84.89	2	0	High	21	29	2		0.000103393	0.000336365	6.18077e-05	0.000207192	0.000101096	0.000470202	0.000123206	8.94108e-05	0.000186584	0.000144695	6.01953e-05	7.62236e-05	2.08324e-05	9.60229e-05	1.80804e-07	5.40417e-05	0.000131379	0.000124318	7.03991e-05	4.64072e-05	0.000176298	0.000110796	9.90027e-05	5.04602e-05	0.000123505	0.000105134	0.000102685	0.000104213	0.000109012	3.45321e-05		1.54848	2.65038
PHLDA2	Q53GA4		Pleckstrin homology-like domain family A member 2 GN=PHLDA2	152	17.1	17.1	9.17		56.96	2	0	High	12	23	2		5.71785e-06	6.22845e-06	1.10092e-05	8.97577e-06	7.99212e-06	6.68565e-06	8.14195e-06	8.67731e-06	7.92854e-06	1.71214e-06	1.11896e-05	1.13427e-05	1.14883e-05	2.23594e-06	4.81002e-06	4.58191e-06	2.66993e-06	4.29983e-06	6.57728e-06	4.04452e-06	1.0003e-06	8.96928e-07	4.90315e-06	7.26143e-06	4.12185e-06	4.48372e-06	2.51274e-06	9.77848e-06	4.36982e-06	3.04343e-06		0.664382	1.20544
BTF3	P20290		Transcription factor BTF3 GN=BTF3	206	22.2	22.2	9.38		522.87	8	1	High	65	135	7		0.0001698	0.000146899	0.000141638	0.00013946	0.000167333	0.000171018	0.000184471	0.000183038	0.000162957	1.79743e-05	0.000166207	0.00015817	0.000747342	0.000106949	0.000151556	0.000143899	0.000139684	0.000146318	0.000220016	0.00021379	8.36119e-05	7.98886e-05	0.000119769	0.000121778	0.000138728	0.000132936	0.000184383	0.00019413	0.000131903	4.13372e-05		0.599516	0.740661
IKBIP	Q70UQ0		Inhibitor of nuclear factor kappa-B kinase-interacting protein GN=IKBIP	350	39.3	39.3	9.17		11.2	3	0	Medium	14	4	3		0.000142318	0.000158786	0.000210129	0.000210326	5.84305e-05	7.73464e-05	9.12932e-05	6.41413e-05	0.000126596	6.26679e-05	5.1294e-05	6.48453e-05	6.45339e-05	8.9012e-05	3.57243e-06	3.9066e-06	0.000149853	0.000152867	7.24856e-05	5.69998e-05	0.000200409	0.000130351	0.000127988	5.60463e-05	0.000172301	6.82599e-05	0.000132724	9.48814e-05	0.00012287	4.90859e-05		1.6951	1.7465
FAM111B	Q6SJ93		Protein FAM111B GN=FAM111B	734	84.6	84.6	8.59		15.37	3	0	Medium	9	5	3		0.000142957	0.000119755	0.000138933	0.000102365	0.000118486	7.83127e-05	9.03419e-05	9.89195e-05	0.000111259	2.28328e-05	9.68596e-05	0.000105422	8.95579e-05	0.000111403	0.000108807	8.53574e-05	8.66448e-05	7.28209e-05	9.4609e-05	1.3389e-05	0.000112287	7.9932e-05	0.000160676	0.000158529	0.000209523	0.000187305	0.000125225	0.000137539	0.000146377	4.16056e-05		1.54718	1.17599
ARHGAP35	Q9NRY4		Rho GTPase-activating protein 35 GN=ARHGAP35	1499	170.4	170.4	6.64		35.8	6	0	Medium	6	13	6		5.06981e-08	6.23839e-07	7.82031e-07	1.04183e-06	1.84438e-06	1.93176e-06	3.37492e-06	3.35976e-06	1.85122e-06	1.14809e-06	1.65399e-06	1.36427e-07	1.46481e-06	8.24182e-06	9.66028e-06	7.25474e-06	3.46739e-06	4.28853e-06	5.14737e-06	3.25852e-06	1.16314e-05	9.31007e-06	8.68616e-06	5.99508e-06	8.52149e-06	7.27528e-06	8.17856e-08	1.00137e-07	8.56992e-06	1.9101e-06		1.66491	0.359644
PARVB	Q9HBI1		Beta-parvin GN=PARVB	364	41.7	41.7	6.73		46.19	3	0	High	10	19	1		1.35944e-06	1.26857e-06	4.03814e-08	1.50731e-06	7.63174e-07	6.66207e-07	3.42242e-07	9.10093e-08	1.11294e-06	3.74972e-07	7.90217e-08	1.36427e-07	5.00373e-08	6.93863e-08	1.28547e-06	1.95488e-06	1.22731e-06	1.68078e-06	1.53711e-06	3.43739e-07	9.08443e-07	6.89859e-07	5.41479e-08	3.00045e-08	8.62509e-08	5.25082e-08	8.17856e-08	7.68658e-07	7.88987e-07	1.10701e-07		0.513292	0.724047
ARHGAP17	Q68EM7		Rho GTPase-activating protein 17 GN=ARHGAP17	881	95.4	95.4	7.62		31.67	6	0	Medium	13	9	6		0.00190228	0.0017507	0.00105129	0.000960135	0.00246967	0.00211716	0.00196717	0.00192174	0.00176752	0.00051578	0.00202816	0.00193342	4.98304e-07	0.000415888	0.00106835	0.00119847	2.67086e-06	0.000891432	0.00094236	0.000783079	0.00151269	0.00163508	0.00131465	0.00120482	0.0010408	0.000991999	0.00250802	0.00229725	0.00156316	0.000564245		1.65878	1.87563
RAB13	P51153		Ras-related protein Rab-13 GN=RAB13	203	22.8	22.8	9.19		61.64	2	0	High	11	23	1		2.30575e-06	2.64411e-06	1.70276e-06	1.67034e-06	3.00764e-06	2.28297e-06	2.58424e-06	3.51375e-06	2.46394e-06	6.22393e-07	4.05276e-06	4.19555e-06	3.95641e-06	5.85294e-06	1.80804e-07	9.73262e-07	1.16262e-06	1.82301e-06	3.14522e-06	1.83997e-06	6.92395e-08	3.65887e-08	1.81453e-06	3.00045e-08	8.62509e-08	5.25082e-08	1.4863e-06	1.72306e-06	1.67463e-06	1.69388e-07		0.532437	0.783393
RAP2C	Q9Y3L5		Ras-related protein Rap-2c GN=RAP2C	183	20.7	20.7	4.94		120.22	5	0	High	45	43	1		6.39777e-07	4.1252e-07	2.64654e-07	1.14279e-07	1.24092e-06	7.57387e-07	1.43965e-06	6.99754e-07	6.96117e-07	4.56963e-07	9.37609e-07	9.50466e-07	6.65549e-07	5.6832e-07	1.39656e-06	7.1183e-07	1.51364e-07	1.2909e-07	6.88848e-07	4.22407e-07	1.33889e-07	3.65887e-08	3.14322e-07	1.92202e-07	4.85349e-07	2.93125e-07	7.59451e-07	4.49192e-07	3.33015e-07	2.29234e-07		0.483437	1.01055
SLC25A22	Q9H936		Mitochondrial glutamate carrier 1 GN=SLC25A22	323	34.4	34.4	9.29		27.15	4	0	Medium	15	10	4		9.16835e-06	5.77921e-06	2.23844e-06	4.01249e-06	4.71479e-06	5.86933e-06	1.06764e-05	1.20792e-05	6.81728e-06	3.45041e-06	2.60368e-06	4.49782e-06	1.90785e-06	6.93863e-08	6.29703e-07	7.28134e-07	2.21315e-06	2.23825e-06	2.11694e-06	1.29832e-06	6.92395e-08	3.65887e-08	2.69521e-06	1.71236e-06	3.33437e-06	5.48784e-06	6.5563e-06	1.33247e-05	5.51846e-06	4.22475e-06		2.60681	3.22034
SLC25A11	Q02978		Mitochondrial 2-oxoglutarate/malate carrier protein GN=SLC25A11	314	34	34	9.91		72.76	7	0	High	25	29	7		9.36457e-06	9.51959e-06	6.7889e-06	6.83345e-06	1.36148e-05	1.19132e-05	2.28558e-05	2.00601e-05	1.26188e-05	5.96792e-06	8.94628e-06	9.50603e-06	8.73028e-06	1.69919e-06	5.29708e-06	5.44866e-06	4.50082e-06	5.18668e-06	6.16438e-06	2.68369e-06	7.00798e-06	6.76495e-06	1.256e-05	1.42164e-05	9.94573e-06	9.04058e-06	1.43233e-05	1.73475e-05	1.14008e-05	3.81072e-06		1.84946	2.04705
TAP1	Q03518		Antigen peptide transporter 1 GN=TAP1	808	87.2	87.2	8.02		120.9	7	0	High	15	35	7		3.86885e-06	4.23485e-06	1.29793e-05	1.69085e-05	1.07683e-05	8.39155e-06	9.9116e-06	1.16969e-05	9.84497e-06	4.36387e-06	5.91254e-06	3.98324e-06	6.86408e-06	2.44963e-05	1.28652e-05	8.61317e-06	3.64946e-06	4.40657e-06	8.84882e-06	7.01052e-06	1.04488e-05	1.77591e-05	2.06739e-05	1.7524e-05	2.15815e-05	1.70127e-05	3.43181e-06	2.6275e-06	1.38824e-05	7.47536e-06		1.56884	1.11257
NNT	Q13423		NAD(P) transhydrogenase, mitochondrial GN=NNT	1086	113.8	113.8	8.09		31.16	5	0	Medium	7	12	5		5.06981e-08	6.51203e-07	1.50288e-06	1.19631e-06	5.38106e-06	3.1232e-06	3.80698e-06	4.9937e-06	2.95076e-06	1.88438e-06	4.44237e-06	2.0174e-06	1.56703e-06	2.32262e-05	1.326e-05	2.35103e-05	8.42388e-06	6.3107e-06	1.03447e-05	8.85563e-06	1.07628e-05	9.54722e-06	6.42859e-06	7.45904e-06	1.31385e-05	6.59049e-06	1.84665e-07	1.13395e-06	6.90566e-06	4.46929e-06		0.667554	0.285243
TIMM23	O14925		Mitochondrial import inner membrane translocase subunit Tim23 GN=TIMM23	209	21.9	21.9	8.6		26.33	3	0	Medium	28	8	3		1.68893e-06	2.52093e-06	3.53406e-06	1.05662e-06	4.33009e-06	3.12284e-06	5.65511e-06	3.62149e-06	3.19126e-06	1.46081e-06	4.47699e-06	4.21363e-06	3.70233e-06	2.37028e-06	5.04713e-06	3.59201e-06	4.67739e-06	3.46249e-06	3.94278e-06	8.45345e-07	1.63529e-06	1.02189e-06	2.12248e-06	3.12573e-06	3.06509e-06	3.31852e-06	4.16738e-06	2.23407e-06	2.58631e-06	1.0175e-06		0.65596	0.809392
BPIFB3	P59826		BPI fold-containing family B member 3 GN=BPIFB3	476	50.3	50.3	6.74		9.04	1	0	Medium	7	3	1		3.85568e-06	5.90549e-06	1.39704e-05	1.6677e-05	5.70871e-06	9.47095e-06	4.51879e-06	3.42672e-06	7.94172e-06	4.97018e-06	6.57392e-06	6.18264e-06	9.02082e-06	1.56438e-05	4.03109e-06	2.51975e-06	1.26669e-07	2.16479e-06	6.59097e-06	4.66804e-06	2.27432e-06	3.10033e-06	1.97918e-06	3.68338e-06	3.29907e-06	6.21175e-06	5.87048e-06	7.09703e-06	4.18944e-06	1.93308e-06		0.635634	1.20494
TCAF2	A6NFQ2		TRPM8 channel-associated factor 2 GN=TCAF2	919	100.8	100.8	7.17		13.01	1	0	Medium	1	4	1		6.94323e-06	7.80177e-06	1.34232e-05	5.0491e-08	6.59338e-08	1.69039e-07	1.45613e-05	1.6196e-05	1.17851e-05	4.15803e-06	8.27769e-06	8.5754e-06	1.01031e-05	3.48619e-05	2.21791e-05	2.16941e-05	1.26669e-07	5.90223e-08	1.76152e-05	1.05854e-05	6.92395e-08	3.65887e-08	8.01185e-06	1.24511e-05	9.76146e-06	1.35496e-05	8.17856e-08	1.00137e-07	1.09435e-05	2.52033e-06		0.621252	0.669029
TTYH3	Q9C0H2		Protein tweety homolog 3 GN=TTYH3	523	57.5	57.5	5.39		47.56	1	0	High	3	18	1		8.85031e-07	8.16002e-07	9.04037e-07	6.78243e-07	1.50237e-06	9.28533e-07	1.78901e-06	1.18309e-06	1.08579e-06	3.80691e-07	1.12804e-06	1.08394e-06	8.25416e-07	1.98786e-06	4.49369e-06	2.39882e-06	8.20822e-07	6.18853e-07	1.66968e-06	1.29736e-06	9.4727e-07	3.95835e-07	1.05139e-06	8.09708e-07	1.36896e-06	1.04405e-06	7.35559e-07	8.60808e-07	9.01698e-07	2.82013e-07		0.540042	0.650298
ATP13A4	Q4VNC1		Probable cation-transporting ATPase 13A4 GN=ATP13A4	1196	133.9	133.9	6.7		14.15	2	0	Medium	3	4	2		1.60332e-05	1.25094e-05	1.33699e-05	1.31219e-05	7.48149e-06	1.69039e-07	1.92506e-05	2.25543e-05	1.4903e-05	4.91684e-06	1.83553e-05	1.99878e-05	1.90565e-05	6.52502e-06	2.81635e-05	2.31084e-05	1.26669e-07	5.90223e-08	1.91994e-05	7.17818e-06	6.92395e-08	3.65887e-08	5.41479e-08	1.08054e-06	4.93422e-06	5.63259e-06	8.17856e-08	1.00137e-07	3.88245e-06	2.45152e-06		0.202217	0.776219
DLAT	P10515		Dihydrolipoyllysine-residue acetyltransferase component of pyruvate dehydrogenase complex, mitochondrial GN=DLAT	647	69	69	7.84		284.54	14	0	High	33	97	14		3.94189e-05	2.9534e-05	0.00014284	0.000137483	7.23266e-05	7.39401e-05	5.31748e-05	6.42772e-05	7.66244e-05	4.21191e-05	7.74931e-05	8.34446e-05	8.05214e-05	0.000131189	8.59075e-05	8.17478e-05	6.77696e-05	5.98552e-05	8.34911e-05	2.11614e-05	7.06081e-05	6.61805e-05	5.53637e-05	7.22056e-05	5.37292e-05	5.99011e-05	3.32885e-05	3.47928e-05	5.57587e-05	1.49549e-05		0.66784	0.917756
GLA	P06280		Alpha-galactosidase A GN=GLA	429	48.7	48.7	5.6		72.42	3	0	High	10	24	3		7.23595e-06	6.04181e-06	6.2526e-06	3.69651e-06	5.47496e-06	5.17099e-06	5.91365e-06	5.86935e-06	5.70698e-06	1.01417e-06	5.73227e-06	8.27526e-06	6.84812e-06	9.98757e-06	8.17332e-06	8.70964e-06	6.21756e-06	7.20845e-06	7.64403e-06	1.40505e-06	4.17812e-06	2.97758e-06	5.01479e-06	4.24574e-06	6.1156e-06	4.41694e-06	3.99756e-06	5.50583e-06	4.55652e-06	9.71498e-07		0.596089	0.746593
GAA	P10253		Lysosomal alpha-glucosidase GN=GAA	952	105.3	105.3	6		191.22	11	0	High	20	59	11		1.60056e-05	1.50506e-05	3.02415e-05	1.80696e-05	3.10391e-05	2.06286e-05	2.99892e-05	2.70355e-05	2.35075e-05	6.78431e-06	4.06891e-05	3.55408e-05	2.92953e-05	5.41318e-05	4.87162e-05	4.41885e-05	2.18296e-05	1.94976e-05	3.67361e-05	1.24983e-05	1.35721e-05	1.94029e-05	1.92354e-05	1.62202e-05	2.88376e-05	2.53159e-05	1.49448e-05	1.35913e-05	1.889e-05	5.60201e-06		0.514209	0.639901
IMPA1	P29218		Inositol monophosphatase 1 GN=IMPA1	277	30.2	30.2	5.26		39.69	3	0	High	12	16	3		4.97806e-05	2.71416e-05	6.22302e-05	8.0825e-05	4.37448e-05	4.8781e-05	1.05339e-05	9.7943e-06	4.16039e-05	2.4707e-05	8.20056e-06	7.22168e-06	9.42502e-06	6.93863e-08	8.24741e-06	8.25897e-06	9.45743e-06	9.8775e-06	8.66979e-06	9.41071e-07	2.56601e-05	3.42383e-05	6.27151e-06	7.38596e-06	3.52073e-05	6.67605e-06	8.44954e-06	3.23461e-05	1.95294e-05	1.34971e-05		2.25258	4.79872
PLCG1	P19174		1-phosphatidylinositol 4,5-bisphosphate phosphodiesterase gamma-1 GN=PLCG1	1290	148.4	148.4	6.05		12.51	4	0	Medium	5	5	4		3.19103e-05	2.52327e-05	1.99411e-05	1.6509e-05	6.04487e-06	6.2021e-06	1.08934e-06	1.30005e-06	1.35287e-05	1.1581e-05	4.46904e-07	4.95073e-07	1.53532e-05	2.25362e-06	2.8937e-06	1.76433e-06	8.60568e-06	5.10676e-06	4.61491e-06	5.10587e-06	8.34176e-06	6.8535e-07	7.22249e-06	5.78031e-06	9.91749e-06	2.96413e-06	1.9806e-05	1.75044e-05	9.02774e-06	6.64889e-06		1.95621	2.93151
MTMR14	Q8NCE2		Myotubularin-related protein 14 GN=MTMR14	650	72.2	72.2	6.24		11.01	2	0	Medium	5	5	2		3.50536e-07	4.80117e-07	2.7845e-06	1.91652e-06	2.54505e-06	1.66797e-06	4.46935e-07	1.1152e-06	1.41335e-06	9.63785e-07	2.07272e-06	2.01885e-06	2.13725e-06	3.23199e-06	4.0048e-06	1.54799e-06	1.26669e-07	5.90223e-08	2.50227e-06	9.22191e-07	1.53509e-06	9.64769e-07	1.51749e-06	9.34924e-07	4.51269e-07	1.04839e-06	6.22429e-07	1.56552e-06	1.07998e-06	4.26652e-07		0.431602	0.564829
AGL	P35573		Glycogen debranching enzyme GN=AGL	1532	174.7	174.7	6.76		20.83	4	0	Medium	4	8	4		4.09404e-06	2.08027e-06	3.92754e-06	4.62089e-06	4.63038e-06	1.734e-06	2.64692e-06	2.55708e-06	3.28639e-06	1.16226e-06	1.37238e-06	1.36427e-07	2.97762e-07	3.65195e-06	1.08706e-05	6.75966e-06	3.30687e-06	2.06221e-06	4.04592e-06	3.64632e-06	9.44201e-06	7.23659e-06	7.71236e-06	7.50235e-06	1.4007e-05	5.93964e-06	2.44648e-06	1.07694e-06	6.92042e-06	4.01368e-06		1.71047	0.812273
NUDT22	Q9BRQ3		Uridine diphosphate glucose pyrophosphatase NUDT22 GN=NUDT22	303	32.6	32.6	5.11		18.56	1	0	Medium	9	6	1		4.33032e-05	3.47765e-05	5.19649e-05	4.696e-05	2.93272e-05	2.33644e-05	2.70086e-05	2.29834e-05	3.4961e-05	1.11846e-05	8.81708e-06	2.60343e-05	2.2756e-05	2.85866e-05	5.3816e-06	5.13838e-06	3.0334e-05	2.16632e-05	1.85889e-05	1.04948e-05	3.15847e-05	2.52921e-05	2.99126e-05	1.57611e-05	3.7836e-05	3.55778e-05	3.19768e-05	3.53481e-05	3.04111e-05	7.08219e-06		1.63599	1.88075
PFKFB3	Q16875		6-phosphofructo-2-kinase/fructose-2,6-bisphosphatase 3 GN=PFKFB3	520	59.6	59.6	8.21		251.48	13	0	High	33	91	9		1.96088e-05	2.48327e-05	2.21078e-05	2.51492e-05	7.66127e-06	1.40346e-05	3.34206e-06	6.35944e-06	1.5387e-05	8.74732e-06	1.89552e-05	1.88708e-05	1.85024e-05	1.4854e-05	1.32873e-05	1.57264e-05	4.83419e-06	4.39615e-06	1.36783e-05	5.95443e-06	1.58682e-05	1.6006e-05	3.08179e-05	2.95287e-05	1.87156e-05	1.30765e-05	2.52583e-05	2.76909e-05	2.21202e-05	6.9823e-06		1.61718	1.12492
GLUL	P15104		Glutamine synthetase GN=GLUL	373	42	42	6.89		22.66	2	0	Medium	9	7	2		6.1069e-06	4.17143e-06	5.58107e-07	1.93598e-06	1.57006e-06	3.48908e-07	1.59083e-06	2.26344e-06	2.31821e-06	1.92735e-06	2.72266e-06	1.10602e-06	2.21796e-06	3.61245e-06	2.00429e-06	1.53091e-06	1.33619e-06	5.90223e-08	2.07578e-06	8.74591e-07	7.90955e-07	1.03107e-06	1.60623e-06	1.41477e-06	1.2043e-06	1.43216e-06	1.39304e-06	9.82974e-07	1.23194e-06	2.77006e-07		0.593481	1.11679
BCKDHA	P12694		2-oxoisovalerate dehydrogenase subunit alpha, mitochondrial GN=BCKDHA	445	50.4	50.4	8.27		93.31	6	0	High	19	34	6		4.75193e-05	5.33357e-05	2.78509e-05	3.40884e-05	3.95158e-05	4.3152e-05	4.11558e-05	4.23381e-05	4.11195e-05	7.7816e-06	6.19503e-05	5.56985e-05	6.88118e-05	1.04298e-05	1.22237e-05	1.44629e-05	3.30634e-05	3.61264e-05	3.65959e-05	2.33815e-05	3.75853e-05	4.66626e-05	8.88212e-05	7.96146e-05	4.47153e-05	5.06747e-05	0.000126245	0.000114828	7.36434e-05	3.40623e-05		2.01234	1.12361
BCKDHB	P21953		2-oxoisovalerate dehydrogenase subunit beta, mitochondrial GN=BCKDHB	392	43.1	43.1	6.29		116.76	7	0	High	23	37	7		1.30548e-05	1.94257e-05	6.3348e-06	3.19454e-06	1.69799e-05	1.97998e-05	1.59164e-05	1.7109e-05	1.39769e-05	6.11434e-06	2.28372e-05	1.89833e-05	2.04871e-05	4.18718e-06	1.40007e-05	9.83393e-06	5.31263e-06	2.60591e-06	1.2281e-05	7.93109e-06	3.56316e-06	2.92043e-06	1.13719e-05	1.24578e-05	3.84784e-06	4.71748e-06	1.55677e-05	9.96271e-06	8.05112e-06	4.86746e-06		0.655575	1.13809
ABAT	P80404		4-aminobutyrate aminotransferase, mitochondrial GN=ABAT	500	56.4	56.4	7.96		18.18	1	0	Medium	3	7	1		6.1168e-07	5.49291e-07	5.10871e-07	5.10048e-07	3.77995e-07	2.94475e-07	4.65832e-07	3.52811e-07	4.59125e-07	1.08043e-07	4.99179e-07	4.85746e-07	4.42773e-07	5.20154e-07	1.25344e-06	5.644e-07	2.47923e-07	5.90223e-08	5.73374e-07	3.1664e-07	7.98472e-08	5.99237e-08	1.63973e-07	1.62527e-07	4.83616e-07	4.41393e-07	3.00987e-07	2.92998e-07	2.48158e-07	1.58458e-07		0.432803	0.800743
NAPB	Q9H115		Beta-soluble NSF attachment protein GN=NAPB	298	33.5	33.5	5.47		9.21	1	0	Medium	4	3	1		3.49567e-06	4.49222e-06	4.03814e-08	2.79966e-06	2.0194e-06	8.58118e-06	5.86996e-06	6.72546e-06	4.85479e-06	2.33301e-06	1.3832e-06	5.2036e-06	5.31578e-06	6.93863e-08	1.80804e-07	2.86329e-07	1.26669e-07	5.90223e-08	3.96753e-06	2.23879e-06	6.28724e-06	6.11817e-06	6.81109e-06	6.24761e-06	6.68798e-06	5.14402e-06	1.78009e-05	1.25634e-05	8.45755e-06	4.40851e-06		2.13169	1.22363
ATP6V1D	Q9Y5K8		V-type proton ATPase subunit D GN=ATP6V1D	247	28.2	28.2	9.36		70.89	3	0	High	17	22	3		6.60641e-06	6.73818e-06	6.28967e-06	2.99864e-06	5.71632e-06	8.66856e-06	9.26513e-06	8.76862e-06	6.88144e-06	2.0465e-06	8.53741e-06	6.11179e-06	6.95516e-06	3.96867e-06	2.08972e-06	1.67869e-06	3.29279e-06	2.69617e-06	4.4163e-06	2.49666e-06	5.4399e-06	4.26819e-06	7.84823e-06	7.25559e-06	5.40317e-06	6.65521e-06	1.06824e-05	1.4514e-05	7.75834e-06	3.35453e-06		1.75675	1.55819
UQCRB	P14927		Cytochrome b-c1 complex subunit 7 GN=UQCRB	111	13.5	13.5	8.78		38.64	3	0	High	31	15	3		5.60221e-06	6.45506e-06	3.50933e-06	2.1417e-06	8.60369e-06	6.75213e-06	3.52758e-06	5.90279e-06	5.31181e-06	2.10895e-06	7.90217e-08	1.36427e-07	5.00373e-08	2.11958e-06	4.03378e-06	2.92012e-06	4.20027e-06	2.46268e-06	3.14729e-06	9.31546e-07	2.2901e-06	1.60439e-06	2.51351e-06	2.35282e-06	2.62069e-06	2.71526e-06	1.03878e-06	8.12678e-07	1.99353e-06	7.42489e-07		0.633411	1.68774
NDUFS7	O75251		NADH dehydrogenase [ubiquinone] iron-sulfur protein 7, mitochondrial GN=NDUFS7	213	23.5	23.5	9.99		44.56	4	0	High	32	16	4		2.22855e-05	1.66271e-05	1.0347e-05	1.24865e-05	1.83469e-05	1.6838e-05	1.03315e-05	1.77985e-05	1.56326e-05	4.22068e-06	2.01625e-05	2.26816e-05	1.13727e-05	1.02857e-05	1.01066e-05	8.84079e-06	1.19683e-05	1.07317e-05	1.32687e-05	5.15963e-06	2.77546e-06	3.63904e-06	8.35391e-06	7.55173e-06	8.78313e-06	1.04031e-05	1.29161e-05	1.02285e-05	8.08138e-06	3.42491e-06		0.609054	1.17816
NDUFS4	O43181		NADH dehydrogenase [ubiquinone] iron-sulfur protein 4, mitochondrial GN=NDUFS4	175	20.1	20.1	10.3		68.5	3	0	High	19	22	3		9.42625e-06	1.09707e-05	1.10643e-05	9.60131e-06	1.3108e-05	1.78655e-05	1.92334e-05	1.77279e-05	1.36247e-05	4.03483e-06	2.6274e-05	2.52936e-05	2.31112e-05	5.37774e-06	1.75427e-05	1.47097e-05	1.18172e-05	8.70692e-06	1.66041e-05	7.81151e-06	2.02995e-06	5.24848e-06	1.35165e-05	1.02851e-05	5.79288e-06	4.32998e-06	6.67824e-06	1.30003e-05	7.61018e-06	4.18741e-06		0.45833	0.820558
LHPP	Q9H008		Phospholysine phosphohistidine inorganic pyrophosphate phosphatase GN=LHPP	270	29.1	29.1	6.15		9.21	1	0	Medium	8	3	1		4.84464e-07	2.94062e-07	4.03814e-08	5.0491e-08	4.76336e-07	3.09392e-07	1.18848e-06	7.69692e-07	5.8707e-07	3.40819e-07	5.87967e-07	3.72928e-07	2.41521e-07	6.93863e-08	1.33907e-06	6.4683e-07	1.26669e-07	5.90223e-08	5.4295e-07	4.45119e-07	6.92395e-08	3.65887e-08	7.90364e-08	3.00045e-08	1.69498e-07	1.66781e-07	4.28793e-07	4.29676e-07	2.17298e-07	1.72549e-07		0.400217	1.08126
TBXAS1	P24557		Thromboxane-A synthase GN=TBXAS1	533	60.5	60.5	7.62		71.79	6	0	High	14	29	6		3.39138e-06	5.1147e-06	2.77198e-06	6.12121e-06	2.49952e-06	3.23887e-06	6.8289e-07	7.50791e-07	3.07142e-06	1.89412e-06	2.7183e-06	1.0939e-06	2.66835e-06	3.86216e-06	1.78795e-06	1.50545e-06	1.68493e-06	8.20632e-07	2.01771e-06	1.00204e-06	4.99847e-06	5.10514e-06	5.56408e-06	6.57995e-06	4.69775e-06	4.19507e-06	3.73374e-06	5.18693e-06	5.00764e-06	8.62112e-07		2.48185	1.52223
GPX1	P07203		Glutathione peroxidase 1 GN=GPX1	203	22.1	22.1	6.55		16.1	2	0	Medium	17	6	2		1.32854e-06	1.9176e-06	1.85141e-06	2.08794e-06	2.36601e-06	1.69039e-07	4.09822e-06	3.1602e-06	2.40141e-06	9.34708e-07	3.23426e-06	3.24978e-06	2.70491e-06	3.12277e-06	4.24265e-06	2.72977e-06	1.11701e-06	1.51088e-06	2.739e-06	1.00391e-06	6.92395e-08	2.11788e-07	1.47507e-06	1.46461e-06	1.41638e-06	2.99999e-06	8.17856e-08	2.05545e-06	1.60388e-06	9.12372e-07		0.585571	0.876747
RELCH	Q9P260		RAB11-binding protein RELCH GN=RELCH	1216	134.5	134.5	5.45		23.04	5	0	Medium	6	9	5		5.06981e-08	1.55615e-07	4.38687e-07	5.0491e-08	1.68711e-07	1.15572e-06	1.47132e-06	2.32619e-06	9.52707e-07	8.61492e-07	7.90217e-08	2.76639e-07	1.58825e-07	2.23352e-06	4.26368e-06	3.70487e-06	1.61429e-06	1.44302e-06	1.95641e-06	1.57538e-06	4.95883e-06	3.0813e-06	3.25422e-06	1.94768e-06	4.62547e-06	4.99718e-06	8.17856e-08	1.00137e-07	3.81078e-06	1.24116e-06		1.94785	0.486968
LRP1	Q07954		Prolow-density lipoprotein receptor-related protein 1 GN=LRP1	4544	504.3	504.3	5.39		28.95	3	0	Medium	1	10	3		4.75294e-05	4.97052e-05	5.97812e-05	4.73396e-05	5.63039e-05	4.72164e-05	5.324e-05	4.95945e-05	5.13388e-05	4.67137e-06	4.00206e-05	4.51316e-05	4.80906e-05	6.00029e-05	5.03463e-05	4.92404e-05	4.31148e-05	4.02501e-05	4.70247e-05	6.5393e-06	4.94943e-05	3.80965e-05	8.22628e-05	7.66484e-05	0.000103822	9.39611e-05	5.67002e-05	6.55873e-05	7.08215e-05	2.24941e-05		1.50605	1.09174
PCSK9	Q8NBP7		Proprotein convertase subtilisin/kexin type 9 GN=PCSK9	692	74.2	74.2	6.61		9.66	3	0	Medium	6	4	3		1.21066e-06	4.59057e-08	3.03292e-06	2.97778e-06	1.71792e-06	7.62844e-07	1.7841e-06	8.30499e-07	1.75953e-06	9.36812e-07	1.60555e-06	9.91145e-07	1.39251e-06	1.14767e-06	3.65489e-06	3.64599e-06	1.83041e-06	5.90223e-08	2.03831e-06	1.13544e-06	9.22726e-07	3.65887e-08	4.39166e-07	3.00045e-08	7.5908e-07	5.54424e-07	1.84559e-06	1.17281e-06	9.48967e-07	5.11146e-07		0.465566	0.86323
SCD	O00767		Acyl-CoA desaturase GN=SCD	359	41.5	41.5	9		40.43	2	0	High	11	14	2		1.32212e-06	4.59057e-08	7.38788e-06	5.0491e-08	1.12341e-05	1.11855e-05	5.75369e-07	1.3792e-05	7.58281e-06	5.53539e-06	7.90217e-08	9.29635e-06	5.00373e-08	7.10632e-06	1.25006e-05	1.36015e-05	5.75227e-05	5.90223e-08	2.00055e-05	2.11302e-05	8.66412e-05	6.41426e-05	1.15503e-05	9.20434e-06	1.07448e-05	1.08077e-05	8.17856e-08	1.00137e-07	3.21818e-05	3.42267e-05		1.60865	0.379036
ACOT13	Q9NPJ3		Acyl-coenzyme A thioesterase 13 GN=ACOT13	140	15	15	9.14		12.43	1	0	Medium	9	4	1		1.59093e-05	1.38631e-05	6.65519e-06	4.84839e-06	8.01934e-06	7.59425e-06	1.16996e-05	1.30474e-05	1.02046e-05	3.94825e-06	4.97856e-06	1.17448e-06	1.11645e-05	3.86082e-06	6.04982e-06	6.12548e-06	9.15808e-06	1.00043e-05	6.56451e-06	3.36057e-06	4.64667e-06	3.65887e-08	1.06349e-05	8.90134e-06	9.70751e-06	8.0993e-06	1.58424e-05	1.55183e-05	1.04786e-05	4.01972e-06		1.59626	1.55451
TECR	Q9NZ01		Very-long-chain enoyl-CoA reductase GN=TECR	308	36	36	9.45		74.73	6	0	High	18	24	6		0.000111939	0.000115981	0.000109491	9.89452e-05	0.000133754	0.000146536	9.85296e-05	0.000118442	0.000116702	1.6495e-05	0.000112045	0.00010746	0.000136285	9.48415e-05	8.18196e-05	8.61143e-05	5.70074e-05	6.49199e-05	9.25616e-05	2.59219e-05	0.000138788	0.000160187	0.000134801	0.000141842	9.6329e-05	9.86135e-05	0.000191794	0.00018019	0.000142818	3.44212e-05		1.54295	1.26081
ACAA1	P09110		3-ketoacyl-CoA thiolase, peroxisomal GN=ACAA1	424	44.3	44.3	8.44		534.34	13	0	High	58	168	13		5.3683e-05	5.10706e-05	2.63772e-05	3.2823e-05	4.29792e-05	3.51213e-05	5.90652e-05	5.33848e-05	4.4313e-05	1.1792e-05	7.26114e-05	7.74581e-05	6.99556e-05	6.56427e-05	8.83182e-05	6.45797e-05	6.91239e-05	6.21928e-05	7.12353e-05	8.41663e-06	5.25233e-05	4.2682e-05	5.00289e-05	4.91818e-05	3.44647e-05	2.89232e-05	5.45813e-05	5.88346e-05	4.64025e-05	1.02933e-05		0.651397	0.622065
ECI2	O75521		Enoyl-CoA delta isomerase 2, mitochondrial GN=ECI2	394	43.6	43.6	9		22.4	3	0	Medium	9	9	3		5.21295e-06	3.08956e-06	6.09672e-06	3.77213e-06	4.81027e-06	2.99845e-06	3.61683e-06	4.62646e-06	4.27792e-06	1.09083e-06	4.75978e-06	6.9794e-06	6.67401e-06	6.11313e-06	3.50513e-06	3.71672e-06	2.10452e-06	2.4015e-06	4.53177e-06	1.9004e-06	1.93635e-06	4.1278e-06	2.89294e-06	2.92355e-06	1.13394e-06	1.92431e-06	4.00654e-06	4.27577e-06	2.90265e-06	1.17259e-06		0.640511	0.943984
DGKA	P23743		Diacylglycerol kinase alpha GN=DGKA	735	82.6	82.6	6.73		63.45	8	0	High	17	25	8		2.05911e-05	1.34723e-05	2.64032e-05	2.87612e-05	2.02911e-05	2.3152e-05	3.28168e-05	3.37217e-05	2.49012e-05	6.87775e-06	3.76744e-05	2.96945e-05	2.10941e-05	4.50289e-05	3.28966e-05	2.53245e-05	6.93756e-06	7.43525e-06	2.57607e-05	1.35841e-05	1.20288e-05	7.8574e-06	1.3582e-05	1.179e-05	2.48326e-05	2.11422e-05	7.66006e-06	1.0122e-05	1.36269e-05	6.20084e-06		0.528979	0.966633
LPCAT1	Q8NF37		Lysophosphatidylcholine acyltransferase 1 GN=LPCAT1	534	59.1	59.1	6.02		59.23	4	0	High	13	22	4		5.1367e-06	4.92731e-06	6.55328e-06	4.50641e-06	4.07853e-06	3.62535e-06	2.15153e-06	1.96666e-06	4.11822e-06	1.53594e-06	3.71832e-06	3.0608e-06	3.18443e-06	3.98853e-06	4.07854e-06	2.99105e-06	1.52291e-06	2.16876e-06	3.08917e-06	8.86676e-07	4.78426e-06	4.39687e-06	6.40392e-06	6.02544e-06	4.10973e-06	6.66872e-06	6.17557e-06	4.75631e-06	5.4151e-06	1.00519e-06		1.75293	1.33312
MBOAT7	Q96N66		Lysophospholipid acyltransferase 7 GN=MBOAT7	472	52.7	52.7	8.97		76.23	3	0	High	9	25	3		3.4296e-06	5.65902e-06	1.03463e-05	1.17657e-05	9.55966e-07	2.25775e-06	1.086e-05	1.22268e-05	7.18763e-06	4.62001e-06	4.31153e-06	4.64049e-06	5.57667e-06	1.16013e-05	6.29022e-06	7.39466e-06	4.87939e-06	5.68582e-06	6.29751e-06	2.35824e-06	1.22257e-05	1.23634e-05	1.03929e-05	1.13142e-05	1.1337e-05	1.05405e-05	4.14058e-06	3.81165e-06	9.51574e-06	3.48984e-06		1.51103	1.14134
PLD3	Q8IV08		5'-3' exonuclease PLD3 GN=PLD3	490	54.7	54.7	6.47		76.08	4	0	High	8	31	4		1.19066e-05	1.49962e-05	1.77277e-05	1.96106e-05	8.10139e-06	7.73212e-06	7.76628e-06	8.89016e-06	1.20914e-05	4.79072e-06	1.15206e-05	1.23238e-05	1.14354e-05	1.28827e-05	1.41838e-05	1.56485e-05	1.37481e-05	9.8392e-06	1.26978e-05	1.82611e-06	5.5054e-06	1.17041e-05	1.03953e-05	1.04177e-05	6.94943e-06	1.11161e-05	5.70614e-06	5.6972e-06	8.43641e-06	2.70926e-06		0.664402	0.952246
PCYT2	Q99447		Ethanolamine-phosphate cytidylyltransferase GN=PCYT2	389	43.8	43.8	6.92		98.07	5	0	High	15	35	5		1.97744e-05	8.00218e-06	3.07888e-05	3.88656e-05	8.22362e-06	6.44127e-06	9.11421e-06	8.62191e-06	1.6229e-05	1.2381e-05	1.10123e-05	1.27401e-05	1.39396e-05	1.81473e-05	1.75996e-05	1.85452e-05	2.86174e-05	2.72741e-05	1.84844e-05	6.44006e-06	1.0429e-05	7.36646e-06	9.75811e-06	1.17568e-05	2.05344e-05	1.18687e-05	1.33465e-05	1.0704e-05	1.19705e-05	3.87964e-06		0.647599	0.877982
HDHD5	Q9BXW7		Haloacid dehalogenase-like hydrolase domain-containing 5 GN=HDHD5	423	46.3	46.3	8.13		187.06	8	0	High	35	54	8		1.73214e-05	1.66625e-05	2.21566e-06	2.47474e-06	1.18612e-05	9.05328e-06	2.32881e-05	2.4262e-05	1.33924e-05	8.51462e-06	2.73715e-05	2.34409e-05	2.23227e-05	2.7753e-05	3.1996e-05	2.55143e-05	1.53539e-05	1.4339e-05	2.35114e-05	6.10606e-06	1.21304e-05	9.86342e-06	1.46514e-05	1.59313e-05	1.18773e-05	1.16757e-05	1.82347e-05	1.66145e-05	1.38723e-05	2.91075e-06		0.590026	0.569611
APOL2	Q9BQE5		Apolipoprotein L2 GN=APOL2	337	37.1	37.1	6.74		170.98	9	0	High	37	55	9		9.23785e-05	0.000120121	2.92128e-05	6.53161e-05	0.000100529	0.000161287	8.54572e-05	9.19682e-05	9.32837e-05	3.84489e-05	6.62234e-05	7.05663e-05	7.31918e-05	3.52294e-05	4.86905e-05	4.39287e-05	6.51816e-05	3.87478e-05	5.52199e-05	1.52122e-05	7.03127e-05	9.78476e-05	8.1583e-05	8.49959e-05	4.69279e-05	6.49013e-05	0.000102941	0.000116547	8.32571e-05	2.2484e-05		1.50774	1.68931
ACP6	Q9NPH0		Lysophosphatidic acid phosphatase type 6 GN=ACP6	428	48.9	48.9	6.47		76.13	5	0	High	18	27	5		1.73115e-05	1.58465e-05	1.26033e-05	1.13097e-05	1.16183e-05	5.47106e-06	1.68922e-05	1.8113e-05	1.36457e-05	4.24696e-06	2.12873e-05	1.66953e-05	2.07747e-05	2.88153e-05	2.87156e-05	2.39e-05	1.50585e-05	1.92751e-05	2.18152e-05	5.07998e-06	9.44963e-06	1.95029e-05	1.56685e-05	1.73822e-05	1.41047e-05	1.61863e-05	9.66236e-06	9.10032e-06	1.38821e-05	4.0127e-06		0.63635	0.625513
AKR1D1	P51857		Aldo-keto reductase family 1 member D1 GN=AKR1D1	326	37.4	37.4	7.5		35.73	2	0	Medium	9	13	1		1.15054e-05	1.22363e-05	6.18543e-06	3.38233e-06	9.96631e-06	6.24169e-06	6.68185e-06	5.57283e-06	7.72152e-06	3.13542e-06	1.92863e-05	1.45347e-05	1.41076e-05	5.39348e-06	1.97734e-05	1.87163e-05	1.26669e-07	5.90223e-08	1.5302e-05	5.43543e-06	2.96922e-06	3.65887e-08	8.37316e-06	5.11664e-06	7.62299e-06	5.62764e-06	2.10953e-05	1.6522e-05	9.61813e-06	6.64974e-06		0.628555	0.50461
AKR1C2	P52895		Aldo-keto reductase family 1 member C2 GN=AKR1C2	323	36.7	36.7	7.49		466.81	13	0	High	54	137	2		2.32825e-06	2.64428e-06	4.63283e-07	5.0491e-08	1.68208e-06	1.69039e-07	1.35094e-06	2.18141e-06	1.77504e-06	7.91957e-07	2.39834e-06	2.78699e-06	2.4867e-06	6.93863e-08	9.71545e-07	1.03281e-06	1.26669e-07	5.90223e-08	1.93528e-06	8.64166e-07	6.92395e-08	3.65887e-08	1.28726e-06	1.68779e-06	7.71948e-07	8.7824e-07	8.17856e-08	1.00137e-07	1.15631e-06	4.18199e-07		0.59749	0.917203
PLBD1	Q6P4A8		Phospholipase B-like 1 GN=PLBD1	553	63.2	63.2	9.06		9.24	2	0	Medium	4	3	2		6.84244e-06	6.12263e-06	3.1486e-06	2.87923e-06	6.25011e-06	4.1168e-06	7.78655e-06	6.81369e-06	5.49501e-06	1.8523e-06	9.35396e-06	9.5389e-06	7.78087e-06	8.63672e-06	5.19906e-06	4.92145e-06	4.16021e-06	3.75981e-06	6.66887e-06	2.40611e-06	7.50148e-07	6.36835e-07	4.85392e-06	5.11048e-06	1.22911e-06	4.82298e-06	4.00657e-06	4.02766e-06	3.17971e-06	1.95696e-06		0.476799	0.823978
DHRS7B	Q6IAN0		Dehydrogenase/reductase SDR family member 7B GN=DHRS7B	325	35.1	35.1	9.55		38.01	3	0	High	14	12	3		1.36043e-06	3.96032e-06	6.87699e-07	6.41142e-07	1.3133e-06	1.60462e-06	2.88945e-06	3.16246e-06	1.95243e-06	1.22898e-06	2.41405e-06	2.91437e-06	1.53563e-06	1.71021e-06	9.08171e-07	6.95705e-07	8.78804e-07	8.14112e-07	1.48388e-06	8.22261e-07	8.63398e-07	1.27919e-06	4.08763e-06	3.67392e-06	1.88704e-06	2.86921e-06	4.26732e-06	2.57795e-06	2.68821e-06	1.27759e-06		1.8116	1.31576
SPTLC1	O15269		Serine palmitoyltransferase 1 GN=SPTLC1	473	52.7	52.7	6.01		55.98	8	0	High	22	19	8		2.90673e-05	2.82438e-05	3.10841e-05	4.05905e-05	1.78873e-05	7.86818e-06	1.37663e-05	8.97317e-06	2.21851e-05	1.17771e-05	1.67779e-05	1.81417e-05	1.83573e-05	3.10824e-05	1.60281e-05	1.2412e-05	1.60525e-05	1.46623e-05	1.79393e-05	5.64178e-06	3.11093e-05	2.9705e-05	2.41875e-05	3.13642e-05	1.86583e-05	2.4729e-05	3.06435e-05	3.69885e-05	2.84232e-05	5.64096e-06		1.58441	1.23668
SPTLC2	O15270		Serine palmitoyltransferase 2 GN=SPTLC2	562	62.9	62.9	7.78		147.59	5	0	High	12	49	5		1.1019e-05	1.61417e-05	1.54048e-05	1.67982e-05	7.0007e-06	5.94273e-06	2.80645e-06	1.30225e-06	9.55198e-06	6.15787e-06	1.19106e-05	1.03311e-05	1.38449e-05	7.84784e-06	7.89555e-06	4.39172e-06	3.16354e-06	3.585e-06	7.87129e-06	3.97663e-06	1.11818e-05	9.65064e-06	1.5799e-05	1.79778e-05	8.33217e-06	1.15519e-05	1.16473e-05	1.03422e-05	1.20603e-05	3.22607e-06		1.53219	1.21352
NT5C2	P49902		Cytosolic purine 5'-nucleotidase GN=NT5C2	561	64.9	64.9	6.14		16.62	4	0	Medium	8	7	4		3.33682e-06	5.95192e-06	4.05548e-06	5.95159e-06	2.91028e-06	1.75295e-06	1.17542e-06	1.75003e-06	3.36056e-06	1.85426e-06	1.7004e-06	3.27046e-06	2.31332e-06	3.02423e-06	1.43067e-06	1.84694e-06	1.26669e-07	7.07436e-07	2.04192e-06	8.99724e-07	1.95726e-06	3.35328e-06	6.4059e-06	7.34703e-06	1.72889e-06	3.0695e-06	4.50302e-06	8.18258e-06	4.56843e-06	2.47178e-06		2.23732	1.64578
PPAT	Q06203		Amidophosphoribosyltransferase GN=PPAT	517	57.4	57.4	6.76		94.7	7	0	High	17	33	7		2.25844e-05	2.47902e-05	2.08715e-05	1.94699e-05	1.05357e-05	1.22167e-05	7.94179e-06	9.2293e-06	1.59549e-05	6.66895e-06	1.62582e-05	1.57898e-05	1.87494e-05	1.53814e-05	6.36112e-06	8.61379e-06	3.52711e-06	8.4034e-06	1.16355e-05	5.56016e-06	1.42744e-05	1.39625e-05	2.57391e-05	2.66885e-05	1.60617e-05	1.67019e-05	2.2116e-05	2.31497e-05	1.98367e-05	5.17521e-06		1.70484	1.37123
ENPP4	Q9Y6X5		Bis(5'-adenosyl)-triphosphatase ENPP4 GN=ENPP4	453	51.6	51.6	6.15		9.59	1	0	Medium	2	4	1		5.06981e-08	5.34172e-07	4.03814e-08	5.0491e-08	1.12841e-06	7.0099e-07	8.88364e-07	1.1997e-06	8.90327e-07	2.80666e-07	9.03758e-07	5.18364e-07	5.55953e-07	6.93863e-08	1.33095e-06	7.58569e-07	2.40353e-07	2.61473e-07	6.52775e-07	3.84006e-07	3.40174e-07	1.56058e-07	5.41479e-08	3.00045e-08	8.62509e-08	5.25082e-08	5.22854e-07	6.82891e-07	4.25494e-07	2.27748e-07		0.651824	1.36391
AK6	Q9Y3D8		Adenylate kinase isoenzyme 6 GN=AK6	172	20	20	4.58		98.11	3	0	High	27	38	3		1.23903e-05	1.28846e-05	1.23935e-05	1.36392e-05	1.6188e-05	1.66822e-05	1.84955e-05	1.66842e-05	1.49197e-05	2.36571e-06	1.19604e-05	1.08664e-05	1.35026e-05	2.56619e-06	1.71961e-05	1.66706e-05	3.74912e-06	1.43928e-05	1.1363e-05	5.5021e-06	1.13361e-05	1.09695e-06	1.80557e-06	1.62473e-06	2.35784e-06	2.62515e-06	1.06381e-05	1.29306e-05	5.55188e-06	5.09683e-06		0.488591	1.313
UPP1	Q16831		Uridine phosphorylase 1 GN=UPP1	310	33.9	33.9	7.88		60.93	6	0	High	21	22	6		2.03754e-05	1.98489e-05	1.29049e-06	3.94226e-06	9.3246e-06	1.58464e-05	9.05365e-06	1.04658e-05	1.12684e-05	6.97013e-06	1.05367e-05	1.02534e-05	1.25238e-05	5.24537e-06	1.80804e-07	2.10237e-06	3.3342e-06	2.05571e-06	6.57878e-06	4.42178e-06	3.52835e-06	6.09151e-06	1.09223e-05	1.2359e-05	6.34217e-06	5.41135e-06	4.10895e-05	3.91202e-05	1.5608e-05	1.54038e-05		2.37248	1.71284
CMPK1	P30085		UMP-CMP kinase GN=CMPK1	196	22.2	22.2	5.57		1026.92	12	0	High	62	294	12		0.000228236	0.000207841	0.000343726	0.000315031	0.000457613	0.000414791	0.000449697	0.000380524	0.000349682	9.48281e-05	0.000499633	0.000480967	0.000420271	0.000200821	0.000531246	0.000553299	0.0003101	0.000305861	0.000412775	0.000127015	0.000174352	0.000151257	0.000286533	0.000262773	0.000274541	0.000269583	0.000357342	0.000370811	0.000268399	7.68727e-05		0.650231	0.84715
CNDP2	Q96KP4		Cytosolic non-specific dipeptidase GN=CNDP2	475	52.8	52.8	5.97		924.52	22	0	High	62	279	22		0.000569698	0.00049548	0.00070301	0.000625214	0.000402372	0.000332762	0.000162012	0.000324301	0.000451856	0.000179616	0.000236609	0.000242142	0.000225142	0.000244716	0.000255347	0.00023632	0.000251439	0.00023878	0.000241312	9.46209e-06	0.000424593	0.000319286	0.000513947	0.000280283	0.000557206	0.000245828	0.000527091	0.000485401	0.000419204	0.000121546		1.73719	1.8725
MCCC1	Q96RQ3		Methylcrotonoyl-CoA carboxylase subunit alpha, mitochondrial GN=MCCC1	725	80.4	80.4	7.78		704.44	22	0	High	50	189	22		3.3796e-05	3.13561e-05	0.000153585	0.000157489	0.000116435	0.000102622	0.000117381	0.000109441	0.000102763	4.76272e-05	0.000144934	0.000155033	0.000142945	0.000199819	0.000115189	0.000105277	3.48645e-05	4.41918e-05	0.000117782	5.59874e-05	8.00398e-05	7.26387e-05	8.89801e-05	9.05665e-05	8.76849e-05	8.53781e-05	5.25323e-05	6.15231e-05	7.74179e-05	1.40255e-05		0.657301	0.872489
SEPHS1	P49903		Selenide, water dikinase 1 GN=SEPHS1	392	42.9	42.9	5.97		192.73	10	0	High	46	58	10		2.43454e-05	2.40104e-05	1.06676e-05	1.75099e-05	1.41067e-05	1.21246e-05	3.55102e-05	3.33983e-05	2.14591e-05	9.47224e-06	4.52809e-05	3.41339e-05	3.0829e-05	3.12094e-05	4.59845e-05	3.59325e-05	2.38382e-05	2.08912e-05	3.35125e-05	8.98953e-06	2.1938e-05	2.11851e-05	2.06229e-05	2.36539e-05	1.8928e-05	1.52564e-05	1.51581e-05	2.41516e-05	2.01118e-05	3.44612e-06		0.600128	0.640333
GPX4	P36969		Phospholipid hydroperoxide glutathione peroxidase GN=GPX4	197	22.2	22.2	8.37		67.52	3	0	High	20	21	3		8.03481e-06	5.85274e-06	7.89829e-06	8.90796e-06	1.15621e-05	9.82822e-06	1.19857e-05	1.11407e-05	9.40132e-06	2.12193e-06	1.08232e-05	1.00454e-05	1.04324e-05	8.82236e-06	1.15449e-05	9.99731e-06	8.18725e-06	6.42044e-06	9.53415e-06	1.64766e-06	3.33137e-06	3.21277e-06	6.19874e-06	6.11722e-06	6.83519e-06	8.24823e-06	5.32476e-06	5.93359e-06	5.65023e-06	1.69778e-06		0.592631	0.986068
CHAC2	Q8WUX2		Glutathione-specific gamma-glutamylcyclotransferase 2 GN=CHAC2	184	20.9	20.9	5.43		50.43	3	0	High	26	16	3		8.47327e-06	1.05737e-05	1.05477e-06	3.98423e-07	8.37759e-06	6.19634e-06	4.81137e-06	3.83146e-06	5.46462e-06	3.63285e-06	3.0596e-06	3.5329e-06	2.9245e-06	7.04174e-06	2.20882e-06	1.81398e-06	5.03905e-06	3.65952e-06	3.66001e-06	1.68053e-06	9.46034e-07	5.02964e-07	9.71766e-07	2.3385e-07	1.7415e-06	2.4722e-06	1.71984e-06	1.92041e-06	1.31357e-06	7.68455e-07		0.358898	1.49306
GSTM1	P09488		Glutathione S-transferase Mu 1 GN=GSTM1	218	25.7	25.7	6.7		9.9	2	0	Medium	11	3	2		8.56984e-07	6.50157e-07	3.92043e-07	2.36053e-07	7.98994e-07	5.17225e-07	8.15693e-07	6.18513e-07	6.10708e-07	2.19304e-07	6.21338e-07	6.33136e-07	0.000179234	1.35828e-07	1.80804e-07	7.7548e-07	1.26669e-07	9.09811e-08	3.02484e-05	7.29881e-05	2.21159e-07	4.47239e-06	4.88278e-06	2.79741e-06	6.69114e-07	4.11474e-07	1.20046e-06	2.61367e-06	2.15856e-06	1.82572e-06		0.071361	0.0201897
GALNS	P34059		N-acetylgalactosamine-6-sulfatase GN=GALNS	522	58	58	6.74		10.3	3	0	Medium	8	4	3		1.65167e-06	1.45371e-06	1.62254e-06	6.12559e-07	9.99001e-07	3.89591e-07	9.34871e-07	9.10093e-08	1.09485e-06	4.97e-07	1.56356e-06	2.18446e-06	1.85883e-06	1.70631e-06	2.8549e-06	2.75636e-06	2.80117e-07	2.60735e-07	1.68316e-06	9.86591e-07	4.31598e-07	9.77887e-07	2.97251e-07	1.51447e-06	1.75115e-06	1.44838e-06	1.37305e-06	1.13492e-06	1.11609e-06	5.20567e-07		0.663092	0.650473
ITIH2	P19823		Inter-alpha-trypsin inhibitor heavy chain H2 GN=ITIH2	946	106.4	106.4	6.86		73.91	3	0	High	3	26	3		6.63882e-06	1.06036e-05	1.76027e-05	9.66734e-06	1.31703e-05	8.85594e-06	2.41376e-05	2.33988e-05	1.42594e-05	6.71028e-06	1.24076e-05	1.35282e-05	1.38513e-05	5.56226e-05	4.72112e-05	4.40145e-05	6.79551e-05	6.29363e-05	3.96909e-05	2.31912e-05	3.88454e-05	4.12367e-05	2.01943e-05	2.51953e-05	2.62413e-05	2.73846e-05	3.45005e-06	4.00093e-06	2.33186e-05	1.39818e-05		0.587505	0.359261
SOD3	P08294		Extracellular superoxide dismutase [Cu-Zn] GN=SOD3	240	25.8	25.8	6.61		13.26	1	0	Medium	5	5	1		5.06981e-08	1.99946e-06	1.95322e-06	5.0491e-08	4.45793e-07	1.69957e-06	3.42242e-07	9.10093e-08	1.52451e-06	7.31129e-07	3.73014e-06	2.10097e-06	5.00373e-08	6.93863e-08	1.80804e-07	2.86329e-07	4.03628e-06	5.90223e-08	3.28913e-06	1.0403e-06	6.92395e-08	9.54401e-07	5.41479e-08	2.16314e-06	8.62509e-08	2.58613e-06	8.17856e-08	1.00137e-07	1.90123e-06	8.4681e-07		0.578033	0.4635
GALNT4	Q8N4A0		Polypeptide N-acetylgalactosaminyltransferase 4 GN=GALNT4	578	66.6	66.6	7.61		76.74	4	0	High	8	28	3		3.12621e-06	2.64464e-06	4.11077e-06	5.81175e-06	1.39221e-06	2.95016e-06	7.23769e-07	5.97847e-07	2.66967e-06	1.77072e-06	7.90217e-08	2.50891e-06	2.47956e-06	6.89621e-06	1.58396e-06	1.52593e-06	1.00881e-06	3.29636e-06	2.75711e-06	1.97949e-06	8.78656e-06	5.63748e-06	6.18094e-06	6.82685e-06	5.54286e-06	4.73624e-06	4.21547e-06	4.31034e-06	5.77959e-06	1.51515e-06		2.09625	0.968287
GALNT12	Q8IXK2		Polypeptide N-acetylgalactosaminyltransferase 12 GN=GALNT12	581	66.9	66.9	6.8		23.93	1	0	Medium	2	9	1		1.24497e-06	1.69312e-06	2.12507e-06	2.52884e-06	1.39221e-06	1.61972e-06	7.23769e-07	5.97847e-07	1.49069e-06	6.53914e-07	7.90217e-08	1.3788e-06	1.14566e-06	2.68351e-06	1.80804e-07	2.86329e-07	1.00881e-06	1.20702e-06	1.48476e-06	6.83171e-07	3.64594e-06	3.61783e-06	2.12792e-06	2.54908e-06	1.56174e-06	1.3977e-06	2.37058e-06	2.56454e-06	2.47941e-06	8.29502e-07		1.66991	1.004
ALG3	Q92685		Dol-P-Man:Man(5)GlcNAc(2)-PP-Dol alpha-1,3-mannosyltransferase GN=ALG3	438	50.1	50.1	9.44		15.87	1	0	Medium	2	6	1		8.11644e-07	8.19088e-07	1.30137e-06	1.15368e-06	4.9085e-07	7.71246e-07	1.91285e-06	1.64026e-06	1.11262e-06	4.83436e-07	1.10283e-06	1.46247e-06	1.04878e-06	3.38308e-07	1.32224e-06	1.19623e-06	2.57263e-06	1.47481e-06	1.31479e-06	6.22542e-07	3.17974e-06	2.50226e-06	1.58035e-06	3.17177e-06	3.19283e-06	2.4312e-06	8.03611e-07	6.98377e-07	2.19502e-06	1.04357e-06		1.66948	0.846239
FUT8	Q9BYC5		Alpha-(1,6)-fucosyltransferase GN=FUT8	575	66.5	66.5	7.66		10.94	3	0	Medium	6	4	3		4.56407e-06	1.73998e-06	4.80339e-06	7.63389e-06	1.55957e-06	3.90535e-06	3.18578e-06	1.72732e-06	3.63992e-06	2.0713e-06	6.67632e-06	4.17937e-06	4.70415e-06	6.78286e-06	2.57981e-06	1.7415e-06	2.07448e-06	3.49871e-06	4.02965e-06	1.94586e-06	8.75547e-06	7.19415e-06	5.9582e-06	8.11271e-06	2.60972e-06	6.03504e-06	8.54555e-06	4.92579e-06	6.51708e-06	2.08648e-06		1.61728	0.903284
MAN2C1	Q9NTJ4		Alpha-mannosidase 2C1 GN=MAN2C1	1040	115.8	115.8	6.57		17.58	3	0	Medium	5	8	3		4.85251e-05	4.83132e-05	4.44091e-05	4.74369e-05	0.00011845	9.46573e-05	5.68435e-05	6.81642e-05	6.58499e-05	2.69644e-05	0.000128571	0.000121926	0.000109513	2.11465e-05	5.10961e-05	5.30543e-05	3.39928e-05	5.14403e-05	7.13424e-05	4.19963e-05	6.66458e-05	7.17664e-05	0.0001446	0.000151326	9.30741e-05	0.000116294	0.000256683	0.0002862	0.000148324	8.22759e-05		2.07904	0.923013
ALAD	P13716		Delta-aminolevulinic acid dehydratase GN=ALAD	330	36.3	36.3	6.79		32.71	2	0	Medium	9	8	2		1.02246e-06	1.25674e-06	1.02217e-06	4.52146e-07	2.20021e-06	1.44824e-06	4.01612e-06	2.97724e-06	1.79941e-06	1.18938e-06	3.25026e-06	2.06938e-06	3.33651e-06	9.75438e-07	2.24032e-06	2.57098e-06	9.05214e-07	5.90223e-08	2.19258e-06	9.76954e-07	1.03039e-06	3.65887e-08	9.05184e-07	1.11458e-06	1.33229e-06	1.013e-06	1.64038e-06	1.82288e-06	1.26553e-06	3.48163e-07		0.577185	0.820682
SIRT5	Q9NXA8		NAD-dependent protein deacylase sirtuin-5, mitochondrial GN=SIRT5	310	33.9	33.9	8.47		31.96	3	0	Medium	15	13	3		5.21358e-06	8.46709e-06	9.65323e-06	1.57199e-05	4.35428e-06	2.20148e-06	7.89372e-06	5.73601e-07	6.75962e-06	4.78213e-06	4.00839e-06	4.41311e-06	1.71359e-06	6.93863e-08	1.00398e-06	2.86329e-07	1.7336e-06	1.26103e-06	2.35562e-06	1.46895e-06	6.92395e-08	3.65887e-08	9.08717e-07	2.99103e-06	9.07636e-07	5.25082e-08	8.86507e-06	1.10882e-05	4.95213e-06	4.73064e-06		2.10227	2.86957
RDH11	Q8TC12		Retinol dehydrogenase 11 GN=RDH11	318	35.4	35.4	8.82		257.77	9	0	High	36	78	9		9.37053e-05	9.53407e-05	2.98491e-05	4.36763e-05	5.60821e-05	6.68856e-05	7.81335e-05	7.4634e-05	6.72883e-05	2.31188e-05	7.58502e-05	6.85445e-05	8.15425e-05	1.04873e-05	2.47789e-05	2.20227e-05	2.99933e-05	3.09312e-05	4.30188e-05	2.76745e-05	4.20232e-05	4.99126e-05	8.13006e-05	8.4043e-05	4.75136e-05	5.1241e-05	9.42842e-05	0.000113752	7.05088e-05	2.63779e-05		1.63902	1.56416
RBP1	P09455		Retinol-binding protein 1 GN=RBP1	135	15.8	15.8	5.11		19.26	1	0	Medium	9	7	1		1.71411e-06	2.03073e-06	1.38405e-06	1.14892e-06	3.6427e-06	2.23683e-06	2.91285e-06	2.00322e-06	2.13417e-06	8.13304e-07	7.90217e-08	1.24923e-06	9.22039e-07	9.5642e-07	3.18905e-06	3.32906e-06	1.24801e-06	1.14863e-06	1.72035e-06	1.05971e-06	7.76809e-07	3.65887e-08	7.64179e-07	1.11497e-06	1.70571e-06	1.63387e-06	8.53648e-07	1.02206e-06	1.12446e-06	3.94107e-07		0.653626	1.24055
COQ3	Q9NZJ6		Ubiquinone biosynthesis O-methyltransferase, mitochondrial GN=COQ3	369	41	41	7.42		32.24	1	0	Medium	5	10	1		1.43158e-06	1.68168e-06	1.10748e-06	1.02371e-06	1.77008e-06	1.29357e-06	2.3983e-06	1.72757e-06	1.55425e-06	4.42292e-07	1.42715e-06	1.85186e-06	1.49061e-06	7.63314e-07	1.6232e-06	1.12192e-06	1.62009e-06	1.40849e-06	1.41333e-06	3.36523e-07	8.60355e-07	5.32805e-07	7.39637e-07	1.17899e-06	8.62509e-08	7.12226e-07	1.1016e-06	1.25838e-06	9.11999e-07	2.7181e-07		0.645284	1.09971
IFI44	Q8TCB0		Interferon-induced protein 44 GN=IFI44	444	50.5	50.5	6.89		60.26	5	0	High	14	24	5		8.63125e-06	8.20477e-06	1.45019e-05	1.25535e-05	3.74598e-06	1.79289e-06	5.41906e-06	2.37101e-06	7.15255e-06	4.67021e-06	8.35942e-07	1.26254e-06	1.03362e-06	1.00682e-06	5.40726e-07	4.09292e-07	3.08164e-06	2.11244e-06	1.28538e-06	8.92516e-07	6.72213e-06	4.73955e-06	1.33732e-05	1.37e-05	1.05981e-05	8.80757e-06	1.16052e-05	1.27135e-05	1.02824e-05	3.26379e-06		7.99952	5.56455
IFI44L	Q53G44		Interferon-induced protein 44-like GN=IFI44L	452	51.3	51.3	6.79		14.72	3	0	Medium	10	6	3		3.28912e-06	2.97078e-06	5.43794e-06	5.04813e-06	6.16097e-07	9.47051e-07	4.49656e-07	8.98511e-07	2.45716e-06	2.02426e-06	8.83301e-07	1.36427e-07	2.69319e-07	6.93863e-08	4.68828e-07	4.30812e-07	1.28575e-06	1.28354e-06	7.70258e-07	4.46988e-07	2.83376e-06	3.15101e-06	4.46883e-06	6.24122e-06	5.01343e-06	4.95652e-06	4.35659e-06	4.52312e-06	4.44306e-06	1.07545e-06		5.76828	3.19005
IFIT5	Q13325		Interferon-induced protein with tetratricopeptide repeats 5 GN=IFIT5	482	55.8	55.8	7.4		39.87	2	0	High	6	16	2		3.17208e-06	2.52215e-06	2.09199e-06	1.40211e-06	2.24585e-06	1.83008e-06	3.42242e-07	6.09715e-07	1.98199e-06	8.19784e-07	6.57242e-07	7.10938e-07	7.72956e-07	1.13584e-06	1.32845e-06	6.46033e-07	1.26669e-07	3.91614e-07	8.06154e-07	3.19195e-07	1.86175e-06	1.12429e-06	3.61813e-06	2.72356e-06	3.15668e-06	2.83143e-06	3.84753e-06	3.6873e-06	2.85633e-06	9.52513e-07		3.54316	2.45858
IFIT1	P09914		Interferon-induced protein with tetratricopeptide repeats 1 GN=IFIT1	478	55.3	55.3	7.2		109.48	10	1	High	28	37	9		1.63004e-05	2.2815e-05	1.39522e-05	1.03038e-05	6.30947e-06	3.68399e-06	1.30607e-05	1.16777e-05	1.22629e-05	5.90834e-06	1.04946e-05	1.29777e-05	1.15975e-05	1.14797e-05	1.14081e-05	1.19746e-05	1.26669e-07	5.90223e-08	1.16554e-05	8.11567e-07	1.19786e-05	1.03894e-05	4.60809e-05	4.49369e-05	3.61473e-05	3.35951e-05	2.46965e-05	2.81149e-05	2.94924e-05	1.34769e-05		2.53038	1.05213
MX1	P20591		Interferon-induced GTP-binding protein Mx1 GN=MX1	662	75.5	75.5	5.83		1581.98	32	4	High	64	460	28		0.000197525	0.000202572	0.000634983	0.000704712	0.000403485	0.000421859	0.000443821	0.00049347	0.000437804	0.000180378	0.000287101	0.000301117	0.000231599	0.000479894	0.000271937	0.000262231	0.000248023	0.000247503	0.000291176	7.95136e-05	0.000595777	0.000608243	0.000552528	0.000594665	0.000539564	0.000553297	0.000341829	0.000417053	0.00052537	9.5443e-05		1.8043	1.50357
ZC3HAV1	Q7Z2W4		Zinc finger CCCH-type antiviral protein 1 GN=ZC3HAV1	902	101.4	101.4	8.4		272.76	18	0	High	31	78	18		4.04635e-05	5.06242e-05	6.01921e-05	6.62849e-05	8.84967e-05	8.44256e-05	4.51867e-05	6.33798e-05	6.23817e-05	1.7334e-05	1.98409e-05	2.98456e-05	2.86919e-05	5.43067e-05	3.47848e-05	2.57569e-05	7.89355e-05	7.4918e-05	4.3385e-05	2.30394e-05	0.00011206	0.000135075	6.53019e-05	7.35743e-05	7.20221e-05	8.4064e-05	2.74718e-05	3.43976e-05	7.54958e-05	3.60061e-05		1.74014	1.43786
PLSCR1	O15162		Phospholipid scramblase 1 GN=PLSCR1	318	35	35	4.94		159.09	4	0	High	19	47	4		2.95604e-05	3.54998e-05	1.90858e-05	1.75325e-05	3.51367e-05	3.99889e-05	3.8538e-05	3.87136e-05	3.1757e-05	8.9066e-06	2.94605e-05	1.33219e-05	3.47824e-05	2.85194e-05	2.38369e-05	1.79094e-05	2.08931e-05	2.30661e-05	2.39737e-05	6.84695e-06	3.50672e-05	3.36832e-05	4.47293e-05	3.97636e-05	2.76564e-05	2.81397e-05	5.35875e-05	5.31558e-05	3.94728e-05	1.02481e-05		1.6465	1.32466
SLFN5	Q08AF3		Schlafen family member 5 GN=SLFN5	891	101	101	8.22		132.62	10	1	High	14	45	9		2.64932e-06	1.52564e-06	1.09848e-05	7.68372e-06	3.80668e-05	3.3084e-05	1.25429e-05	1.50727e-05	1.52012e-05	1.3462e-05	5.55071e-06	6.34464e-06	6.04857e-06	1.27335e-05	1.7883e-05	1.53741e-05	1.77239e-05	1.75316e-05	1.23987e-05	5.57568e-06	2.04756e-05	1.76964e-05	2.19094e-05	2.18673e-05	3.32639e-05	3.08201e-05	3.59403e-06	3.45746e-06	1.91355e-05	1.09708e-05		1.54334	1.22603
PARP9	Q8IXQ6		Protein mono-ADP-ribosyltransferase PARP9 GN=PARP9	854	96.3	96.3	7.91		172.98	14	0	High	22	63	14		2.00922e-05	2.36501e-05	6.89294e-05	9.8537e-05	4.12686e-05	8.20355e-05	5.125e-05	4.89585e-05	5.43402e-05	2.74055e-05	2.70891e-05	3.28447e-05	2.66771e-05	4.13974e-05	3.57266e-05	1.56133e-05	3.28609e-05	3.20509e-05	3.05325e-05	7.62889e-06	3.5721e-05	5.32652e-05	6.64859e-05	2.45543e-05	3.41286e-05	6.2412e-05	3.292e-05	6.39394e-05	4.66783e-05	1.66371e-05		1.52881	1.77975
MACIR	Q96GV9		Macrophage immunometabolism regulator GN=MACIR	206	23.1	23.1	9.45		133.97	1	0	High	10	37	1		0.000761461	0.000728354	0.000519084	0.000540622	0.000236314	0.000233725	0.000367368	0.000327836	0.000464345	0.000207025	0.000519062	0.00050661	0.000570523	0.000537093	0.000924871	0.00087953	0.000391158	0.000372635	0.000587685	0.000206285	0.000335405	0.000290132	0.000339688	0.000344777	0.000440424	0.000388543	0.000582853	0.000426099	0.00039349	9.13968e-05		0.669559	0.790126
CFL2	Q9Y281		Cofilin-2 GN=CFL2	166	18.7	18.7	7.88		306.55	7	0	High	52	92	4		9.43695e-06	9.20914e-06	4.01107e-06	3.38912e-06	1.3676e-05	1.22006e-05	1.42266e-05	1.64283e-05	1.03222e-05	4.73928e-06	4.38267e-06	8.47616e-06	6.8924e-06	8.89755e-06	4.80531e-06	1.37577e-05	6.356e-06	7.07682e-06	7.58058e-06	2.94836e-06	3.45348e-06	9.22127e-07	3.5221e-06	3.24761e-06	8.43731e-06	8.18073e-06	5.15445e-06	7.65784e-06	5.07195e-06	2.75822e-06		0.669072	1.36167
QSOX1	O00391		Sulfhydryl oxidase 1 GN=QSOX1	747	82.5	82.5	8.92		59.03	5	0	High	10	22	5		1.12338e-05	9.58704e-06	1.32197e-05	1.25566e-05	1.35428e-05	1.08462e-05	1.01529e-05	1.37584e-05	1.18622e-05	1.61556e-06	1.43628e-05	1.26672e-05	1.45702e-05	2.16749e-05	1.10336e-05	1.13085e-05	1.40098e-05	1.3832e-05	1.41824e-05	3.31538e-06	9.87336e-06	1.31918e-05	1.28524e-05	1.38756e-05	8.12093e-06	9.54256e-06	7.02118e-07	5.25625e-06	9.17688e-06	4.48225e-06		0.647062	0.836403
APOBEC3F	Q8IUX4		DNA dC->dU-editing enzyme APOBEC-3F GN=APOBEC3F	373	45	45	7.23		15.87	1	0	Medium	3	5	1		5.06981e-08	4.59057e-08	2.51621e-06	5.0491e-08	6.60156e-07	1.69039e-07	6.63033e-06	5.96603e-06	3.94318e-06	2.83591e-06	5.95962e-06	7.73321e-06	8.79775e-06	3.4103e-06	3.34163e-06	2.86329e-07	1.26669e-07	2.07576e-06	5.21971e-06	2.69641e-06	1.02931e-06	3.65887e-08	2.76108e-06	3.43206e-06	3.96471e-06	5.67076e-06	8.17856e-08	1.00137e-07	3.37158e-06	1.69563e-06		0.645933	0.75544
APOBEC3D	Q96AK3		DNA dC->dU-editing enzyme APOBEC-3D GN=APOBEC3D	386	46.6	46.6	8.4		15.87	1	0	Medium	3	5	1		5.06981e-08	4.59057e-08	2.51621e-06	5.0491e-08	6.60156e-07	1.69039e-07	6.63033e-06	5.96603e-06	3.94318e-06	2.83591e-06	5.95962e-06	7.73321e-06	8.79775e-06	3.4103e-06	3.34163e-06	2.86329e-07	1.26669e-07	2.07576e-06	5.21971e-06	2.69641e-06	1.02931e-06	3.65887e-08	2.76108e-06	3.43206e-06	3.96471e-06	5.67076e-06	8.17856e-08	1.00137e-07	3.37158e-06	1.69563e-06		0.645933	0.75544
DDT	P30046		D-dopachrome decarboxylase GN=DDT	118	12.7	12.7	7.3		38.73	3	0	High	32	13	3		1.22824e-05	1.35458e-05	2.77735e-06	3.89479e-06	1.41677e-05	1.24776e-05	9.77528e-06	1.00696e-05	9.87382e-06	4.32036e-06	9.64794e-06	6.8048e-06	8.49625e-06	1.48578e-05	4.46427e-06	4.24578e-06	2.42113e-06	3.08865e-06	6.75333e-06	4.15464e-06	2.1874e-06	6.7802e-06	3.03083e-06	1.80917e-06	4.32677e-06	5.93471e-06	5.13503e-06	4.89545e-06	4.26245e-06	1.77856e-06		0.631162	1.46207
CDK5RAP3	Q96JB5		CDK5 regulatory subunit-associated protein 3 GN=CDK5RAP3	506	56.9	56.9	4.75		92.37	7	0	High	16	34	7		3.87953e-06	2.02749e-06	2.18016e-05	2.37502e-05	7.67252e-06	1.33205e-05	5.27517e-06	9.37675e-06	1.0888e-05	8.12593e-06	1.86235e-05	9.45113e-06	8.55435e-06	1.88852e-05	2.05601e-05	1.94408e-05	3.48091e-06	5.23106e-06	1.30284e-05	7.05306e-06	8.30294e-06	8.77143e-06	5.98568e-06	7.99997e-06	6.92384e-06	6.20635e-06	3.52613e-06	7.55553e-06	6.90898e-06	1.68227e-06		0.530302	0.835712
APOBEC3C	Q9NRW3		DNA dC->dU-editing enzyme APOBEC-3C GN=APOBEC3C	190	22.8	22.8	7.59		113.22	5	0	High	38	42	5		6.65472e-06	5.74688e-06	5.57902e-06	3.05787e-06	1.15165e-05	8.8263e-06	1.92873e-05	1.63815e-05	9.63126e-06	5.6894e-06	2.4921e-05	2.38862e-05	2.25249e-05	9.084e-06	1.92716e-05	1.13879e-05	4.81692e-06	5.22614e-06	1.51398e-05	8.44624e-06	2.09807e-06	1.12557e-06	8.1952e-06	7.45616e-06	1.01857e-05	1.24828e-05	9.89399e-06	8.83784e-06	7.53442e-06	3.96147e-06		0.497656	0.636154
A1BG	P04217		Alpha-1B-glycoprotein GN=A1BG	495	54.2	54.2	5.86		12.69	1	0	Medium	1	6	1		4.00921e-06	3.69672e-06	3.57581e-06	2.6759e-06	1.94646e-06	1.24225e-06	1.28451e-06	1.60465e-06	2.50444e-06	1.13801e-06	4.21151e-06	5.59247e-06	3.9051e-06	7.55503e-06	6.95161e-06	5.25655e-06	2.02362e-06	2.24956e-06	4.71818e-06	2.01291e-06	2.50268e-06	1.07768e-06	9.3107e-07	1.37021e-06	1.52665e-06	1.70234e-06	2.23199e-06	3.18105e-06	1.81546e-06	7.68256e-07		0.38478	0.530806
IFIH1	Q9BYX4		Interferon-induced helicase C domain-containing protein 1 GN=IFIH1	1025	116.6	116.6	5.52		23.07	4	0	Medium	6	9	4		5.06981e-08	4.59057e-08	1.45343e-06	1.28314e-06	3.5638e-06	6.79115e-07	2.19819e-06	3.69057e-06	2.14471e-06	1.24695e-06	3.57205e-07	3.02944e-07	8.58817e-07	6.93863e-08	1.80804e-07	1.22884e-06	1.59646e-06	1.29606e-06	9.40054e-07	5.27868e-07	6.88939e-06	3.24281e-06	5.83345e-06	7.25963e-06	9.17588e-06	1.05936e-05	3.48582e-07	1.00137e-07	6.19191e-06	3.48511e-06		6.58676	2.28147
ISG15	P05161		Ubiquitin-like protein ISG15 GN=ISG15	165	17.9	17.9	7.44		126.87	2	0	High	20	33	2		1.85909e-05	2.64786e-05	2.8668e-05	3.71388e-05	2.69867e-05	4.00176e-05	2.75291e-05	2.77177e-05	2.91409e-05	6.65632e-06	1.68384e-05	1.3467e-05	1.22837e-05	1.6265e-05	1.78961e-05	2.10709e-05	1.2662e-05	1.80799e-05	1.60704e-05	3.06449e-06	1.90539e-05	2.45273e-05	2.66127e-05	3.20135e-05	2.97981e-05	3.75749e-05	3.05957e-05	3.50806e-05	2.94071e-05	5.92899e-06		1.82989	1.81333
PIN1	Q13526		Peptidyl-prolyl cis-trans isomerase NIMA-interacting 1 GN=PIN1	163	18.2	18.2	8.82		121.36	3	0	High	33	31	3		1.31559e-05	1.18046e-05	4.85867e-06	4.3299e-06	1.81404e-05	1.3938e-05	1.62145e-05	1.44856e-05	1.21159e-05	5.02133e-06	1.1276e-05	1.64684e-05	9.50855e-06	1.28648e-05	2.36135e-05	2.36295e-05	6.01989e-06	3.80867e-06	1.33987e-05	7.41402e-06	7.15159e-06	5.15751e-06	7.36594e-06	4.61118e-06	1.47611e-05	1.18381e-05	5.04734e-06	8.09693e-06	8.00371e-06	3.58283e-06		0.597351	0.904265
NFYA	P23511		Nuclear transcription factor Y subunit alpha GN=NFYA	347	36.9	36.9	8.94		9.04	1	0	Medium	5	3	1		1.7762e-06	1.56291e-06	9.53968e-07	1.01566e-06	1.24246e-06	8.89574e-07	1.64982e-06	1.16522e-06	1.28198e-06	3.39364e-07	2.02249e-06	1.26255e-06	1.52284e-06	2.36002e-06	1.754e-06	1.65758e-06	1.53353e-06	1.27147e-06	1.67306e-06	3.72756e-07	1.0837e-06	5.15373e-07	1.33188e-06	9.87653e-07	1.58915e-06	1.25164e-06	1.02391e-06	1.02774e-06	1.10138e-06	3.12068e-07		0.658302	0.766245
A2M	P01023		Alpha-2-macroglobulin GN=A2M	1474	163.2	163.2	6.46		76.53	6	0	High	4	31	6		1.65745e-05	1.88301e-05	4.0232e-05	5.36947e-05	8.53909e-06	1.34146e-05	6.5339e-05	6.08099e-05	3.46793e-05	2.30829e-05	2.21974e-05	2.77314e-05	3.04827e-05	0.000171334	0.000105438	0.00011672	0.000158142	0.000149642	9.77109e-05	6.24606e-05	7.65335e-05	0.000103669	6.05173e-05	7.70298e-05	7.68803e-05	8.10005e-05	1.04872e-05	1.38869e-05	6.25006e-05	3.3219e-05		0.639648	0.354917
SERPINF2	P08697		Alpha-2-antiplasmin GN=SERPINF2	491	54.5	54.5	6.29		20.06	1	0	Medium	2	7	1		6.75179e-06	1.0978e-05	1.32866e-05	2.36002e-05	1.63157e-05	1.26388e-05	7.28961e-06	7.71699e-06	1.23222e-05	5.65108e-06	1.00875e-05	7.49746e-06	6.61574e-06	1.40189e-05	1.08125e-05	1.17979e-05	1.82463e-05	1.75898e-05	1.20833e-05	4.28709e-06	1.16364e-05	1.44364e-05	5.30528e-06	8.12381e-06	7.39825e-06	4.67074e-06	5.22169e-06	5.01546e-06	7.72601e-06	3.57371e-06		0.639397	1.01978
PARP14	Q460N5		Protein mono-ADP-ribosyltransferase PARP14 GN=PARP14	1801	202.7	202.7	7.18		46.23	9	0	High	7	17	9		1.14453e-07	6.94701e-08	4.03814e-08	6.87516e-07	2.82391e-07	1.46743e-06	1.26957e-06	2.58352e-06	9.24906e-07	9.14867e-07	7.30434e-07	5.0404e-07	5.93823e-07	5.358e-06	3.07699e-06	1.56469e-06	2.52126e-06	3.26497e-06	2.20178e-06	1.69026e-06	1.03304e-05	9.88986e-06	1.01132e-05	1.01422e-05	1.09057e-05	1.06107e-05	7.18436e-07	4.69237e-07	7.89748e-06	4.51925e-06		3.58686	0.420073
IFIT3	O14879		Interferon-induced protein with tetratricopeptide repeats 3 GN=IFIT3	490	56	56	5.2		149.86	13	0	High	37	48	13		5.16648e-05	4.95603e-05	4.95499e-05	4.31564e-05	3.16481e-05	2.94068e-05	2.53167e-05	2.67563e-05	3.83824e-05	1.12165e-05	2.92636e-05	3.10579e-05	3.2621e-05	8.48166e-06	1.13097e-05	1.21942e-05	2.03258e-05	2.05341e-05	2.07235e-05	9.50719e-06	3.82847e-05	4.37578e-05	4.14807e-05	3.58682e-05	3.60704e-05	4.08992e-05	7.84574e-05	7.20457e-05	4.8358e-05	1.69015e-05		2.33349	1.85212
PIGR	P01833		Polymeric immunoglobulin receptor GN=PIGR	764	83.2	83.2	5.74		8.82	1	0	Medium	3	3	1		0.00088709	0.000819258	0.000741573	0.000789142	0.000838393	0.00072543	0.000659775	0.00052573	0.000748299	0.000114658	0.000508962	0.000584687	0.000605596	0.000743767	0.000852202	0.000723195	0.000711434	0.000821648	0.000693936	0.000118899	0.000998321	0.000777493	0.00108743	0.000957564	0.00141792	0.00099341	0.0010376	0.00108948	0.0010449	0.000180059		1.50576	1.07834
CGAS	Q8N884		Cyclic GMP-AMP synthase GN=CGAS	522	58.8	58.8	9.48		16.48	3	0	Medium	7	7	3		0.000222154	0.000244867	0.000304504	0.00028956	0.000183953	0.000151905	0.000241888	0.000236612	0.00023443	5.01827e-05	3.34074e-06	4.1074e-06	3.26294e-06	3.32837e-06	1.78962e-06	1.71815e-06	1.26669e-07	5.90223e-08	2.92454e-06	9.58476e-07	0.000303787	0.000266581	0.000266964	0.000287063	0.000339235	0.00030425	0.00024532	0.000277374	0.000286322	2.91607e-05		97.9033	80.1599
OAS1	P00973		2'-5'-oligoadenylate synthase 1 GN=OAS1	400	46	46	8.22		84.49	6	0	High	20	29	6		1.6041e-05	1.51328e-05	1.09735e-06	5.17114e-06	1.83765e-05	1.77006e-05	1.80956e-05	1.38677e-05	1.31853e-05	6.48301e-06	5.99323e-06	6.16941e-06	6.66773e-06	8.50278e-07	2.87683e-06	1.3924e-06	2.76944e-07	5.59008e-07	3.09823e-06	2.75095e-06	2.04009e-05	1.95208e-05	2.07697e-05	1.80933e-05	1.57385e-05	1.2505e-05	3.24487e-05	3.33017e-05	2.15973e-05	7.4685e-06		6.97086	4.25576
OASL	Q15646		2'-5'-oligoadenylate synthase-like protein GN=OASL	514	59.2	59.2	7.87		45.93	5	0	High	15	16	5		9.3176e-06	8.08873e-06	1.14616e-05	1.07913e-05	4.0593e-06	2.92926e-06	1.22504e-06	3.36703e-06	6.40499e-06	3.96001e-06	3.14475e-06	3.44046e-06	2.75321e-06	8.49626e-07	8.23301e-07	2.24626e-06	7.14433e-07	7.09652e-07	1.83521e-06	1.18453e-06	1.2304e-05	8.46503e-06	1.56359e-05	9.07256e-06	1.54217e-05	9.64338e-06	9.729e-06	9.79767e-06	1.12587e-05	2.85984e-06		6.1348	3.49005
IFI16	Q16666		Gamma-interferon-inducible protein 16 GN=IFI16	785	88.2	88.2	9.28		22.33	4	0	Medium	8	8	4		2.65872e-07	1.10518e-06	5.10858e-06	5.0491e-08	1.20349e-06	7.17201e-06	3.42242e-07	7.0221e-07	2.59289e-06	2.8436e-06	7.90217e-08	1.36427e-07	9.89395e-07	4.73884e-07	1.80804e-07	2.08815e-06	1.82343e-07	3.60406e-06	1.46756e-06	1.398e-06	4.28406e-06	6.49432e-06	7.78156e-06	6.14215e-06	1.1211e-05	4.12364e-06	8.17856e-08	1.00137e-07	6.67279e-06	2.62079e-06		4.54685	1.7668
OAS2	P29728		2'-5'-oligoadenylate synthase 2 GN=OAS2	719	82.4	82.4	8.25		94.46	12	0	High	20	36	12		1.01358e-05	1.16957e-05	3.46401e-05	3.43619e-05	1.53157e-05	1.71914e-05	1.20136e-05	7.19644e-06	1.78188e-05	1.07328e-05	1.04273e-05	1.50289e-05	1.52646e-05	7.48103e-06	6.38582e-06	4.95538e-06	6.44979e-07	1.40186e-06	7.69875e-06	5.56934e-06	2.20086e-05	2.64963e-05	3.2931e-05	3.49745e-05	2.91635e-05	2.56258e-05	4.15308e-05	5.32978e-05	3.32536e-05	1.01445e-05		4.31935	2.31451
OAS3	Q9Y6K5		2'-5'-oligoadenylate synthase 3 GN=OAS3	1087	121.1	121.1	8.4		467.7	26	0	High	29	168	26		3.43626e-05	4.25097e-05	6.21257e-05	7.97763e-05	0.00017282	0.000174226	8.45664e-05	9.71692e-05	9.34445e-05	5.3681e-05	4.92698e-05	5.15682e-05	5.43263e-05	0.000100543	9.48999e-05	9.41902e-05	0.00016593	0.000178729	9.86821e-05	5.01377e-05	0.000176949	0.000190378	0.000188397	0.000188631	0.000225089	0.000228745	3.06412e-05	4.23951e-05	0.000158903	7.77851e-05		1.61025	0.946924
TPD52	P55327		Tumor protein D52 GN=TPD52	224	24.3	24.3	4.83		71.99	3	0	High	27	21	3		8.02056e-06	7.77733e-06	9.35319e-06	8.3946e-06	9.6882e-06	8.11877e-06	1.31354e-05	1.3324e-05	9.72651e-06	2.26059e-06	3.67146e-06	6.2526e-06	6.27678e-06	5.38299e-07	4.38297e-06	4.35693e-06	8.93258e-06	6.90307e-06	5.16434e-06	2.52236e-06	3.0436e-06	3.65887e-08	8.61665e-06	9.25796e-06	1.0131e-05	9.66045e-06	6.98949e-06	8.48784e-06	8.02672e-06	2.41803e-06		1.55426	1.8834
PRKAR2B	P31323		cAMP-dependent protein kinase type II-beta regulatory subunit GN=PRKAR2B	418	46.3	46.3	4.92		55.79	1	0	High	4	14	1		1.05993e-05	6.77275e-06	9.22451e-06	7.03831e-06	5.39455e-06	2.25097e-06	1.15173e-05	9.25801e-06	7.75697e-06	3.02391e-06	8.51855e-06	1.38621e-05	6.27451e-06	5.16899e-06	4.78893e-06	8.77105e-06	1.08655e-06	1.3162e-06	6.22336e-06	4.20454e-06	4.97206e-06	3.32258e-06	1.31326e-05	1.05526e-05	1.77236e-05	1.47271e-05	5.10938e-06	5.67903e-06	9.40236e-06	5.36812e-06		1.51082	1.24643
EXOC7	Q9UPT5		Exocyst complex component 7 GN=EXOC7	735	83.3	83.3	6.79		127.24	12	0	High	23	45	12		5.77111e-06	3.79887e-06	3.28393e-05	3.10768e-05	1.96769e-05	1.9395e-05	6.81464e-06	1.3211e-05	1.6573e-05	1.12055e-05	2.41741e-05	2.5671e-05	2.66134e-05	3.34037e-05	2.88342e-05	2.09729e-05	9.66446e-06	8.80081e-06	2.22668e-05	8.80833e-06	1.55803e-05	1.62796e-05	1.49526e-05	1.36863e-05	1.21125e-05	1.28421e-05	1.0474e-05	8.65931e-06	1.30733e-05	2.61011e-06		0.587121	0.744289
FKBP4	Q02790		Peptidyl-prolyl cis-trans isomerase FKBP4 GN=FKBP4	459	51.8	51.8	5.43		1441.02	28	0	High	69	414	28		0.000578584	0.00060465	0.000592821	0.000682813	0.000357537	0.000418345	0.000265339	0.00027695	0.00047213	0.00016245	0.000504981	0.000519395	0.00047258	0.000482162	0.000501282	0.000474776	0.000220907	0.000249672	0.000428219	0.000120384	0.000557152	0.000532735	0.00082527	0.000797208	0.000535254	0.000520704	0.000696616	0.000705921	0.000646357	0.000125265		1.50941	1.10254
SLC27A4	Q6P1M0		Long-chain fatty acid transport protein 4 GN=SLC27A4	643	72	72	8.47		13.48	4	0	Medium	9	6	4		1.26098e-06	1.61481e-06	5.05127e-06	4.99209e-06	8.26083e-07	3.64823e-06	1.05664e-06	2.3165e-06	2.59582e-06	1.74037e-06	2.00166e-06	2.46274e-06	1.27541e-06	3.48376e-06	7.57636e-07	2.86329e-07	1.27411e-06	1.40656e-06	1.80884e-06	9.22629e-07	3.58884e-06	4.90396e-06	3.58796e-06	2.39432e-06	2.13628e-06	1.82517e-06	8.17856e-08	1.00137e-07	3.07275e-06	1.16438e-06		1.69874	1.43508
SLC12A7	Q9Y666		Solute carrier family 12 member 7 GN=SLC12A7	1083	119	119	6.71		17.3	1	0	Medium	1	8	1		0.00050233	0.00059695	0.00059824	0.000614219	0.000522106	0.000648516	0.000457042	0.000567909	0.000563414	6.42917e-05	0.000357045	0.000307156	0.000438643	0.000355943	0.000234164	0.000351908	0.000731038	0.000739016	0.000439364	0.000191175	0.000586962	0.000734808	0.000722035	0.000884186	0.000790688	0.000961026	0.000837442	0.000838939	0.000794511	0.000114327		1.80832	1.28234
RAP1GDS1	P52306		Rap1 GTPase-GDP dissociation stimulator 1 GN=RAP1GDS1	607	66.3	66.3	5.31		78	8	0	High	19	26	8		1.59737e-05	1.86561e-05	1.67339e-05	1.67702e-05	7.11653e-06	6.94006e-06	2.6514e-06	3.65249e-06	1.10618e-05	6.59811e-06	3.61535e-06	5.60539e-06	5.64995e-06	5.20897e-06	9.1206e-06	8.90689e-06	5.02404e-06	3.22467e-06	5.79448e-06	2.17439e-06	1.16597e-05	1.17546e-05	1.56802e-05	1.02083e-05	8.23224e-06	1.05801e-05	1.15254e-05	1.70201e-05	1.20826e-05	2.89123e-06		2.08519	1.90902
SHANK2	Q9UPX8		SH3 and multiple ankyrin repeat domains protein 2 GN=SHANK2	1470	158.7	158.7	6.9		20.67	2	0	Medium	2	7	2		9.64017e-05	7.74803e-05	8.65276e-05	5.91347e-05	8.43374e-05	5.35232e-05	6.42196e-05	7.59168e-05	7.46927e-05	1.47043e-05	5.35225e-05	5.59113e-05	4.85924e-05	7.18979e-05	7.27936e-05	5.71645e-05	6.49626e-05	5.7552e-05	6.02996e-05	8.7177e-06	7.77559e-05	5.49922e-05	0.000129609	0.00011881	0.000167682	0.00014879	8.40174e-05	9.4197e-05	0.000109482	3.83261e-05		1.81563	1.23869
ODR4	Q5SWX8		Protein odr-4 homolog GN=ODR4	454	51.1	51.1	5.92		30.21	5	0	Medium	13	11	5		7.04677e-06	7.27247e-06	8.73305e-06	8.9805e-06	4.4187e-06	5.05146e-06	1.77963e-06	1.49631e-06	5.59736e-06	2.90973e-06	4.949e-06	5.63428e-06	8.06023e-06	8.58253e-06	4.4517e-06	5.53313e-06	2.78219e-06	3.33763e-06	5.41634e-06	2.05234e-06	1.00281e-05	1.14658e-05	1.44711e-05	1.36435e-05	9.90868e-06	5.24188e-06	1.1345e-05	1.23121e-05	1.1052e-05	2.83761e-06		2.0405	1.03342
RECK	O95980		Reversion-inducing cysteine-rich protein with Kazal motifs GN=RECK	971	106.4	106.4	6.74		8.87	1	0	Medium	1	4	1		5.06981e-08	1.53325e-06	6.67645e-06	7.55591e-06	2.13476e-06	4.26225e-06	3.42242e-07	9.10093e-08	4.43252e-06	2.66952e-06	1.40866e-06	1.36427e-07	1.67498e-06	2.82946e-06	1.4881e-06	2.04068e-06	1.26669e-07	5.90223e-08	1.88838e-06	5.79811e-07	5.26624e-06	5.61149e-06	4.37257e-06	4.81442e-06	8.62509e-08	1.16902e-06	2.63827e-06	3.76498e-06	3.94814e-06	1.57626e-06		2.09076	2.34727
ST14	Q9Y5Y6		Suppressor of tumorigenicity 14 protein GN=ST14	855	94.7	94.7	6.55		43	5	0	High	9	13	5		3.22598e-06	4.22032e-06	1.34487e-05	1.16058e-05	7.5333e-06	6.05156e-06	7.77392e-06	7.34619e-06	7.65073e-06	3.44932e-06	1.39401e-05	1.3992e-05	1.20399e-05	1.17254e-05	1.04844e-05	9.25378e-06	4.74913e-06	4.40317e-06	1.00735e-05	3.74628e-06	4.02995e-06	2.312e-06	6.09907e-06	5.93012e-06	7.15108e-06	6.82028e-06	3.96411e-06	6.15181e-06	5.3073e-06	1.68286e-06		0.52686	0.759493
NT5DC2	Q9H857		5'-nucleotidase domain-containing protein 2 GN=NT5DC2	520	60.7	60.7	6.77		69.05	8	0	High	17	26	8		1.67993e-05	1.59725e-05	1.58556e-05	2.32909e-05	1.11308e-05	9.28515e-06	6.09478e-06	6.07579e-06	1.30631e-05	5.97874e-06	1.67962e-05	1.17315e-05	1.71379e-05	1.18513e-05	1.12853e-05	8.30131e-06	4.27059e-06	5.1732e-06	1.08184e-05	4.76395e-06	1.21961e-05	1.40401e-05	2.13352e-05	2.55402e-05	1.43954e-05	2.01418e-05	1.18222e-05	1.35632e-05	1.66293e-05	5.03905e-06		1.53713	1.20749
BCR	P11274		Breakpoint cluster region protein GN=BCR	1271	142.7	142.7	7.03		70.78	6	0	High	6	25	5		8.95973e-07	4.36963e-07	1.33773e-06	1.7205e-06	2.50627e-06	1.92745e-06	3.60979e-06	3.24425e-06	1.95987e-06	1.10628e-06	4.07993e-07	1.31244e-06	7.8943e-07	6.0118e-06	5.17454e-06	6.13503e-06	5.40596e-06	2.62946e-06	3.48333e-06	2.45351e-06	6.64945e-06	5.54536e-06	4.60851e-06	6.20263e-06	7.1872e-06	6.40715e-06	8.17856e-08	6.59421e-07	5.32282e-06	2.21708e-06		1.52808	0.562641
HEBP1	Q9NRV9		Heme-binding protein 1 GN=HEBP1	189	21.1	21.1	5.8		51.2	3	0	High	22	15	3		2.95302e-06	5.45872e-06	4.2079e-06	5.0491e-08	2.27201e-06	2.4521e-06	1.10673e-05	1.00288e-05	5.4914e-06	3.63713e-06	1.09151e-05	8.07922e-06	1.06962e-05	3.91391e-06	1.00531e-05	8.05773e-06	7.91836e-06	7.37881e-06	8.37655e-06	2.2661e-06	4.42508e-06	3.26485e-06	2.8171e-06	4.90535e-06	4.07561e-06	6.56918e-06	5.19208e-06	5.63968e-06	4.61112e-06	1.23452e-06		0.550479	0.655569
MRPS18B	Q9Y676		28S ribosomal protein S18b, mitochondrial GN=MRPS18B	258	29.4	29.4	9.38		76.62	7	0	High	36	27	7		0.000104191	7.95263e-05	8.99589e-06	0.00010209	2.38978e-05	2.05569e-05	1.34946e-05	1.89704e-05	4.64654e-05	4.13123e-05	1.13963e-05	1.09604e-05	1.17374e-05	6.93863e-08	2.03339e-05	1.09578e-05	2.00729e-05	1.86537e-05	1.48732e-05	4.54077e-06	9.63267e-06	1.22205e-05	4.88153e-06	1.70106e-05	6.1886e-06	4.17854e-06	8.45662e-05	8.53741e-05	2.80066e-05	3.54084e-05		1.88302	3.1241
SCO2	O43819		Protein SCO2 homolog, mitochondrial GN=SCO2	266	29.8	29.8	8.85		13.25	2	0	Medium	12	5	2		5.06981e-08	2.23726e-06	7.43014e-07	1.39057e-06	6.59338e-08	2.85468e-06	3.42242e-07	2.89794e-06	2.02469e-06	9.40935e-07	3.67706e-06	1.36427e-07	9.62074e-07	6.93863e-08	1.80804e-07	1.30252e-06	1.26669e-07	5.90223e-08	1.98055e-06	1.47905e-06	6.92395e-08	1.30537e-06	5.41479e-08	1.22079e-06	8.62509e-08	1.01241e-06	7.1384e-06	5.98449e-06	3.33229e-06	2.97781e-06		1.68251	1.02229
ICA1	Q05084		Islet cell autoantigen 1 GN=ICA1	483	54.6	54.6	5.81		21.7	3	0	Medium	8	9	3		5.06981e-08	8.3933e-07	4.96645e-06	7.57657e-06	1.67721e-06	1.69039e-07	6.60327e-07	5.9936e-07	2.71988e-06	2.89816e-06	2.65023e-06	2.72954e-06	2.16583e-06	5.49197e-06	1.80804e-07	2.86329e-07	1.26669e-07	1.37958e-06	2.88343e-06	1.55395e-06	2.23458e-06	1.53136e-06	2.2378e-06	1.77192e-06	5.33063e-07	1.13445e-06	1.50827e-06	1.00137e-07	1.56449e-06	6.05314e-07		0.54258	0.943278
RBBP5	Q15291		Retinoblastoma-binding protein 5 GN=RBBP5	538	59.1	59.1	5.1		17.56	3	0	Medium	8	7	3		1.7558e-07	1.35769e-07	5.71723e-06	2.07711e-06	5.11096e-06	3.66058e-06	3.68975e-06	3.51551e-06	3.01031e-06	2.0719e-06	2.57811e-06	5.20712e-06	2.56479e-06	4.48399e-06	1.37997e-06	6.27568e-07	2.23717e-06	5.90223e-08	2.72553e-06	1.62011e-06	3.44438e-06	2.57629e-07	2.20188e-06	1.61053e-07	1.07996e-06	3.21599e-07	1.23192e-06	4.33334e-07	1.14147e-06	1.15609e-06		0.418806	1.10449
CCS	O14618		Copper chaperone for superoxide dismutase GN=CCS	274	29	29	5.58		95.66	4	0	High	23	32	4		8.33768e-06	7.79101e-06	5.15937e-06	7.95118e-06	1.17675e-05	1.30267e-05	1.56061e-05	1.42821e-05	1.04902e-05	3.69169e-06	1.27141e-05	1.46699e-05	1.38454e-05	1.16569e-06	1.36788e-05	1.29222e-05	1.74001e-06	6.56042e-06	9.66207e-06	5.64705e-06	2.61565e-06	5.9667e-06	4.18512e-06	5.92807e-06	4.35375e-06	8.98894e-06	8.19349e-06	9.5038e-06	6.21694e-06	2.48163e-06		0.643438	1.08571
ACTR10	Q9NZ32		Actin-related protein 10 GN=ACTR10	417	46.3	46.3	7.37		23.17	4	0	Medium	18	9	4		3.61962e-06	3.38941e-06	2.5568e-06	1.54734e-06	1.73296e-06	1.09362e-06	2.93947e-06	1.62504e-06	2.31303e-06	9.41176e-07	2.70232e-06	2.53919e-06	3.46586e-06	9.7741e-07	5.07941e-06	3.2145e-06	1.26669e-07	1.74335e-06	2.81743e-06	1.31178e-06	5.50727e-07	3.1349e-07	2.29347e-06	1.25689e-06	3.67929e-06	2.34853e-06	1.98415e-06	1.72324e-06	1.76872e-06	1.08057e-06		0.627778	0.820971
SPATA5L1	Q9BVQ7		Spermatogenesis-associated protein 5-like protein 1 GN=SPATA5L1	753	80.7	80.7	8.09		77.88	9	0	High	18	27	9		5.86876e-05	5.76156e-05	5.90964e-05	4.15129e-05	4.81842e-05	3.31681e-05	3.87747e-05	4.55344e-05	4.78218e-05	9.87671e-06	4.21572e-06	6.2224e-05	6.14872e-05	6.83981e-05	9.06502e-06	6.75724e-06	3.19831e-06	3.66465e-06	2.73763e-05	3.04827e-05	7.58105e-05	3.89871e-05	6.11618e-05	4.37032e-05	6.77796e-05	4.57274e-05	9.11188e-05	7.42755e-05	6.23205e-05	1.83294e-05		2.27644	1.74683
SRFBP1	Q8NEF9		Serum response factor-binding protein 1 GN=SRFBP1	429	48.6	48.6	9.58		14.96	4	0	Medium	10	6	4		7.70392e-06	5.26956e-06	1.0963e-05	1.18993e-05	4.7408e-06	8.52407e-06	3.79865e-06	9.74509e-06	7.83055e-06	2.9974e-06	1.08903e-05	1.09497e-05	1.09726e-05	9.24229e-06	6.98497e-06	9.71519e-06	4.74882e-06	2.82602e-06	8.29123e-06	3.11833e-06	2.22356e-05	2.28736e-05	6.28619e-06	4.8911e-06	6.58001e-06	4.98869e-06	1.92836e-05	1.52891e-05	1.28035e-05	7.95906e-06		1.54422	0.944437
C12orf45	Q8N5I9		Uncharacterized protein C12orf45 GN=C12orf45	185	20.1	20.1	5.22		8.9	2	0	Medium	15	4	2		3.48523e-06	5.18318e-07	1.63741e-05	1.39856e-05	2.50818e-05	2.42007e-05	1.77934e-05	2.10698e-05	1.53136e-05	9.06627e-06	9.57513e-06	1.11902e-05	1.06762e-05	3.31395e-05	2.20695e-05	2.0035e-05	4.60842e-05	3.31316e-05	2.32377e-05	1.3197e-05	2.44578e-05	2.2946e-05	1.11142e-05	1.41496e-05	2.29055e-05	2.36432e-05	5.37322e-07	4.63861e-06	1.5549e-05	9.40919e-06		0.669131	0.659
THNSL1	Q8IYQ7		Threonine synthase-like 1 GN=THNSL1	743	83	83	7.12		21.67	8	0	Medium	14	9	8		3.58716e-06	5.61543e-07	6.76486e-06	8.03277e-06	3.10283e-06	2.38633e-06	8.62962e-07	3.55257e-06	3.60638e-06	2.62166e-06	4.91455e-06	2.83537e-06	5.17638e-06	4.73228e-06	2.79502e-06	4.46457e-06	1.26669e-07	1.94465e-06	3.83755e-06	1.27935e-06	7.10915e-06	2.66927e-06	9.33374e-07	1.59049e-06	1.42458e-06	1.03376e-06	3.50967e-06	1.79725e-06	2.50844e-06	2.04847e-06		0.653658	0.939762
LSM12	Q3MHD2		Protein LSM12 homolog GN=LSM12	195	21.7	21.7	7.74		39.49	2	0	High	19	13	2		6.54226e-06	2.32161e-06	3.41472e-06	5.56221e-06	8.11209e-06	7.53436e-06	1.09116e-05	9.40485e-06	6.72546e-06	2.90372e-06	9.17521e-06	5.6123e-06	5.27855e-06	6.93863e-08	4.90988e-06	4.57131e-06	6.9097e-06	7.03806e-06	6.21357e-06	1.6108e-06	4.26511e-06	4.51378e-06	5.41479e-08	2.19161e-06	8.62509e-08	2.19551e-06	5.45992e-06	5.20357e-06	3.97158e-06	1.4447e-06		0.639179	1.08238
RWDD1	Q9H446		RWD domain-containing protein 1 GN=RWDD1	243	27.9	27.9	4.2		35.38	4	0	Medium	16	11	4		4.48798e-06	4.08066e-06	9.05856e-07	5.0491e-08	2.66089e-06	1.73401e-06	6.04114e-06	4.74163e-06	3.52174e-06	1.8194e-06	3.67538e-06	5.78661e-06	2.89653e-06	1.59411e-06	5.10828e-06	3.1793e-06	1.20335e-06	5.90223e-08	3.34908e-06	1.68625e-06	2.69842e-06	3.65887e-08	1.8343e-06	2.07258e-06	9.30445e-07	1.50389e-06	2.7018e-06	2.86515e-06	2.08665e-06	7.18683e-07		0.623053	1.05155
CCDC9B	Q6ZUT6		Coiled-coil domain-containing protein 9B GN=CCDC9B	534	57.3	57.3	9.13		27.21	1	0	Medium	3	9	1		5.06981e-08	1.88388e-06	3.50437e-06	3.50463e-06	1.39181e-06	1.80767e-06	1.14857e-06	1.01781e-06	2.03696e-06	1.05099e-06	1.4071e-06	1.68676e-06	2.84797e-06	1.89478e-06	1.80804e-07	1.21196e-06	1.26669e-07	5.90223e-08	1.80971e-06	6.36345e-07	6.92395e-08	3.65887e-08	9.54455e-07	1.11556e-06	8.80751e-07	1.32187e-06	1.53071e-06	8.97859e-07	1.11687e-06	2.62065e-07		0.617152	1.12557
AVL9	Q8NBF6		Late secretory pathway protein AVL9 homolog GN=AVL9	648	71.9	71.9	6.21		15.78	3	0	Medium	5	7	3		2.55628e-05	1.04541e-05	2.40021e-05	1.80828e-05	2.45155e-05	2.13837e-05	3.25097e-05	3.29445e-05	2.36819e-05	7.36466e-06	2.50716e-05	2.49485e-05	2.97694e-05	1.3452e-06	1.2807e-05	1.65585e-05	2.98907e-05	2.32134e-05	2.04505e-05	9.73771e-06	6.22913e-06	5.61548e-06	1.65172e-05	1.48969e-05	3.77274e-06	1.39603e-05	1.96054e-05	1.9703e-05	1.25375e-05	6.42828e-06		0.613066	1.15801
DDTL	A6NHG4		D-dopachrome decarboxylase-like protein GN=DDTL	134	14.2	14.2	6.29		23.6	2	0	Medium	20	6	2		6.846e-06	8.18507e-06	3.53398e-07	2.13873e-06	6.61496e-06	6.72826e-06	6.70217e-06	6.96498e-06	5.56669e-06	2.75459e-06	7.97876e-06	4.48123e-06	6.63954e-06	1.03416e-05	1.80804e-07	1.02362e-06	1.26669e-07	3.08865e-06	5.59223e-06	3.39775e-06	6.92395e-08	4.8035e-06	5.41479e-08	3.00045e-08	1.54086e-06	3.74636e-06	3.79868e-06	2.95429e-06	3.36874e-06	1.21438e-06		0.602396	0.995433
ATAD1	Q8NBU5		ATPase family AAA domain-containing protein 1 GN=ATAD1	361	40.7	40.7	6.9		21.35	3	0	Medium	12	8	3		5.05311e-06	6.27576e-06	3.06306e-06	2.85045e-06	6.94102e-06	6.87654e-06	6.92436e-06	6.55141e-06	5.56696e-06	1.72503e-06	6.03625e-06	6.80375e-06	6.01212e-06	5.12649e-06	3.54104e-06	2.7141e-06	3.87376e-06	3.42657e-06	4.69176e-06	1.49789e-06	1.72505e-06	8.44368e-07	1.35157e-06	4.34384e-06	1.31324e-06	1.65556e-06	4.58441e-06	6.57755e-06	2.79945e-06	2.08517e-06		0.596673	1.18654
FAM210A	Q96ND0		Protein FAM210A GN=FAM210A	272	30.8	30.8	9.76		15.44	2	0	Medium	14	5	2		2.48597e-06	1.90265e-06	1.40222e-06	5.0491e-08	3.90929e-06	2.76357e-06	3.74047e-06	3.44514e-06	2.80704e-06	9.47791e-07	2.19426e-07	2.72917e-06	3.91375e-06	6.93863e-08	2.3616e-06	2.18989e-06	8.19139e-07	1.41411e-06	1.94958e-06	1.24173e-06	6.92395e-08	3.65887e-08	1.19839e-06	1.04793e-06	7.39176e-07	1.33652e-06	8.50709e-07	1.70832e-06	1.14684e-06	3.51444e-07		0.58825	1.43982
ALDH16A1	Q8IZ83		Aldehyde dehydrogenase family 16 member A1 GN=ALDH16A1	802	85.1	85.1	6.79		165.82	11	0	High	23	52	11		8.63157e-06	8.15316e-06	4.36955e-05	4.8262e-05	2.48767e-05	2.62e-05	2.2128e-05	2.5347e-05	2.59117e-05	1.43704e-05	2.99088e-05	2.64943e-05	4.85251e-05	3.29671e-05	1.79841e-05	1.93623e-05	1.17455e-05	2.03689e-05	2.59195e-05	1.14306e-05	1.8103e-05	2.33541e-05	1.36274e-05	1.79238e-05	1.23588e-05	1.52102e-05	1.2256e-05	8.7294e-06	1.51953e-05	4.5264e-06		0.586251	0.9997
FAM157B	P0CG42		Putative protein FAM157B GN=FAM157B	384	43.1	43.1	11.41		14.38	1	0	Medium	8	5	1		4.60209e-05	2.9376e-05	0.000131609	9.61445e-05	0.000263519	0.000185967	0.000130248	9.28618e-05	0.000121968	7.57338e-05	5.99659e-05	7.67997e-05	5.45309e-05	0.000132024	0.000171795	0.000113424	0.000273551	0.000212894	0.000136873	7.79713e-05	0.000111293	5.1781e-05	9.43782e-05	6.32245e-05	0.00014407	8.88322e-05	5.3016e-05	3.42006e-05	8.00994e-05	3.63953e-05		0.58521	0.891105
FAM157A	C9JC47		Putative protein FAM157A GN=FAM157A	383	42.9	42.9	11.25		14.38	1	0	Medium	8	5	1		4.60209e-05	2.9376e-05	0.000131609	9.61445e-05	0.000263519	0.000185967	0.000130248	9.28618e-05	0.000121968	7.57338e-05	5.99659e-05	7.67997e-05	5.45309e-05	0.000132024	0.000171795	0.000113424	0.000273551	0.000212894	0.000136873	7.79713e-05	0.000111293	5.1781e-05	9.43782e-05	6.32245e-05	0.00014407	8.88322e-05	5.3016e-05	3.42006e-05	8.00994e-05	3.63953e-05		0.58521	0.891105
RSRC2	Q7L4I2		Arginine/serine-rich coiled-coil protein 2 GN=RSRC2	434	50.5	50.5	11.33		15.73	4	0	Medium	13	7	4		5.98196e-06	5.358e-06	8.55494e-06	1.0562e-05	1.23725e-06	2.41185e-06	4.66054e-06	5.13366e-06	5.48752e-06	3.01791e-06	5.80493e-06	8.62818e-06	9.1436e-06	9.42407e-06	9.08996e-06	9.69067e-06	1.26669e-07	5.90223e-08	8.63024e-06	1.42912e-06	5.54655e-06	1.29031e-06	5.72708e-06	3.8444e-06	9.76274e-06	5.30714e-06	3.4441e-06	4.95232e-06	4.98433e-06	2.4238e-06		0.577543	0.635849
CFAP74	Q9C0B2		Cilia- and flagella-associated protein 74 GN=CFAP74	1584	178.5	178.5	6.42		20.65	2	0	Medium	2	10	2		0.000338996	0.000245229	0.00015567	0.000183341	9.35853e-05	9.74647e-05	0.000139502	0.000112776	0.00017082	8.44328e-05	0.000135931	0.000154973	0.000141454	0.000246158	0.000250742	0.000313004	0.000244801	0.000231527	0.000214824	6.35591e-05	0.000115256	7.37097e-05	7.46846e-05	7.11395e-05	0.000119042	0.000120306	0.000181645	0.000176166	0.000116494	4.38561e-05		0.542275	0.795166
SDF2	Q99470		Stromal cell-derived factor 2 GN=SDF2	211	23	23	7.33		155.37	4	0	High	36	42	4		2.72308e-05	2.23425e-05	2.79777e-05	2.54314e-05	3.29338e-05	2.86334e-05	3.41115e-05	2.61653e-05	2.81033e-05	3.86508e-06	4.63933e-05	4.27588e-05	4.73493e-05	1.68015e-05	2.4678e-05	2.44401e-05	1.37895e-05	1.52352e-05	2.89307e-05	1.43308e-05	5.77465e-06	5.3505e-06	1.82044e-05	2.0103e-05	2.09384e-05	1.63699e-05	1.56562e-05	2.16005e-05	1.54997e-05	6.47709e-06		0.535752	0.971401
BSDC1	Q9NW68		BSD domain-containing protein 1 GN=BSDC1	430	47.1	47.1	4.49		12.89	2	0	Medium	10	4	2		1.41447e-06	1.32e-06	1.76521e-06	1.42409e-06	1.36097e-06	1.2006e-06	1.0986e-06	6.54333e-07	1.27978e-06	3.19172e-07	1.30593e-06	1.36019e-06	1.04908e-06	1.39501e-06	1.55489e-06	1.46265e-06	3.9217e-07	4.38852e-07	1.11985e-06	4.58751e-07	4.97963e-07	8.29338e-08	4.92668e-07	2.78426e-07	3.7496e-07	3.52727e-07	1.14236e-06	1.26934e-06	5.61422e-07	4.19991e-07		0.501337	1.14282
ABRACL	Q9P1F3		Costars family protein ABRACL GN=ABRACL	81	9.1	9.1	6.29		9.74	2	0	Medium	23	4	2		3.08086e-06	2.58621e-06	3.44437e-07	2.77828e-07	2.98159e-06	2.6021e-06	2.53656e-06	1.72278e-06	2.01655e-06	1.12804e-06	3.0798e-07	4.05805e-07	1.41557e-07	4.48281e-07	2.22729e-06	2.88404e-06	4.61846e-07	3.51945e-07	9.03593e-07	1.03953e-06	4.16848e-07	1.61356e-07	3.69661e-07	3.03843e-07	5.64249e-07	6.08101e-07	1.91442e-07	5.00357e-07	3.89482e-07	1.6491e-07		0.431037	2.2317
CCDC159	P0C7I6		Coiled-coil domain-containing protein 159 GN=CCDC159	297	33.7	33.7	5.88		8.99	2	0	Medium	16	3	2		1.8957e-05	1.09217e-05	1.27545e-06	1.56955e-06	4.49448e-06	2.98202e-06	1.62568e-05	1.79731e-05	9.30377e-06	7.62206e-06	2.47516e-05	1.87321e-05	8.19436e-06	2.38468e-05	2.17973e-05	1.64591e-05	1.26669e-07	5.90223e-08	1.89636e-05	6.12666e-06	9.219e-07	4.0987e-07	5.32655e-06	1.82424e-06	1.51723e-05	1.23554e-05	6.55852e-06	6.55494e-06	6.14046e-06	5.34403e-06		0.323803	0.490613
CEP170P1	Q96L14		Cep170-like protein GN=CEP170P1	293	32.6	32.6	5.69		13.67	2	0	Medium	11	4	2		1.3316e-07	1.09941e-07	1.52636e-07	9.80337e-08	3.96768e-07	2.50801e-07	5.05915e-07	3.16146e-07	2.45425e-07	1.49802e-07	2.36103e-07	2.22019e-07	5.6606e-08	4.63534e-07	3.57234e-06	2.51689e-06	1.59285e-07	1.82661e-07	9.26181e-07	1.34248e-06	2.75799e-07	8.82014e-08	4.861e-07	2.61502e-07	3.64873e-07	2.74127e-07	1.82902e-07	2.06104e-07	2.67451e-07	1.19816e-07		0.288768	0.264986
TINAGL1	Q9GZM7		Tubulointerstitial nephritis antigen-like GN=TINAGL1	467	52.4	52.4	6.99		40.68	3	0	High	9	15	3		1.27628e-06	9.97469e-07	1.15919e-06	3.16701e-07	2.4676e-07	1.85663e-07	3.91229e-06	2.07849e-06	1.27161e-06	1.24519e-06	2.33638e-06	3.38013e-06	1.21267e-06	2.06926e-06	5.40137e-06	3.79186e-06	5.11003e-07	2.74386e-07	2.37213e-06	1.75294e-06	3.30693e-07	2.02726e-07	5.06997e-07	3.3946e-07	1.02681e-06	7.58898e-07	6.76196e-07	6.23864e-07	5.58205e-07	2.69046e-07		0.235318	0.536061
Nsp1	Nsp1_ORF1a		Non-structural protein1 SARS-COV2	CoV	180	180	5.57		21.34	2	0	Medium	15	6	2		2.13993e-06	1.74112e-06	1.91384e-06	1.46548e-06	2.85242e-06	1.66547e-06	4.73013e-06	4.58011e-06	2.63606e-06	1.31433e-06	7.90217e-08	1.36427e-07	5.00373e-08	6.93863e-08	1.80804e-07	2.86329e-07	1.26669e-07	5.90223e-08	3.71597e-07	9.8614e-08	1.99002e-06	7.83229e-07	2.33269e-06	1.87238e-06	3.5254e-06	3.66543e-06	2.84964e-06	1.00137e-07	2.43125e-06	1.01062e-06		6.54272	7.09388
ORF9b	ORF9b_ORF9b		structural protein SARS-COV2	CoV	97	97	7.25		13.82	1	0	Medium	12	5	1		2.3183e-06	3.39446e-06	3.18013e-06	3.50363e-06	3.41279e-06	4.02221e-06	4.25255e-06	3.88046e-06	3.49557e-06	5.97748e-07	7.90217e-08	1.36427e-07	5.00373e-08	6.93863e-08	1.80804e-07	2.86329e-07	1.26669e-07	5.90223e-08	3.71597e-07	9.8614e-08	3.24516e-06	1.81857e-06	3.39563e-06	3.03684e-06	3.9234e-06	4.35896e-06	3.02271e-06	1.00137e-07	3.25732e-06	8.01062e-07		8.76575	9.40688
N-protein	N-protein_Nucleocapsid		phosphoprotein SARS-COV2 MW:45626	CoV	419	419	10.07		2335.91	26	0	High	70	575	26		0.00295893	0.0029218	0.00358003	0.0035464	0.00188681	0.00196643	0.00301959	0.00297687	0.00285711	0.00063108	3.16452e-05	3.60527e-05	3.43505e-05	1.49045e-05	1.50163e-05	1.99825e-05	3.66677e-05	2.64401e-05	2.68824e-05	9.18369e-06	0.00345963	0.00329777	0.0034	0.00329764	0.00396254	0.00367264	0.00343446	1.00137e-07	0.00350352	0.000238548		130.328	106.282
M-protein	M-protein_Membrane		protein glycoprotein SARS-COV2 MW:25146	CoV	222	222	9.44		86.71	3	0	High	17	28	3		5.4543e-05	5.28942e-05	8.31496e-05	0.000109873	5.38176e-05	4.80627e-05	8.57476e-05	0.000101912	7.375e-05	2.44695e-05	1.0568e-06	8.33384e-07	8.18739e-07	2.12006e-06	1.22243e-06	2.86329e-07	1.26669e-07	5.90223e-08	1.21028e-06	5.35434e-07	0.000132843	0.000173538	9.76895e-05	0.000127925	0.000103416	0.00012527	7.81674e-05	1.00137e-07	0.000119836	3.06714e-05		99.0147	60.9362
S-protein	S-protein_spike		protein surface glycoprotein SARS-COV2 MW:141179	CoV	1273	1273	6.73		415.47	17	0	High	14	137	17		2.16174e-05	2.17884e-05	8.20988e-05	8.58642e-05	6.48352e-05	7.12109e-05	9.07941e-05	9.77295e-05	6.69923e-05	2.98098e-05	7.90217e-08	1.36427e-07	5.00373e-08	6.93863e-08	1.80804e-07	2.86329e-07	1.26669e-07	5.90223e-08	3.71597e-07	9.8614e-08	0.000230962	0.000203108	0.000154606	0.000161759	0.000176778	0.000177939	4.02956e-05	1.00137e-07	0.000163635	6.02302e-05		440.357	180.282
ORF3	ORF3_ORF3		structural protein SARS-COV2 MW:31123	CoV	275	275	5.92		47.34	3	0	High	9	20	3		1.92627e-05	2.12696e-05	2.27896e-05	2.00006e-05	2.12457e-05	2.06727e-05	2.9307e-05	2.789e-05	2.28047e-05	3.73939e-06	7.90217e-08	1.36427e-07	5.00373e-08	6.93863e-08	1.80804e-07	2.86329e-07	2.60345e-06	6.20346e-06	4.40346e-06	2.54559e-06	4.52011e-05	5.02083e-05	4.62244e-05	5.02489e-05	3.78676e-05	3.70098e-05	3.53622e-05	1.00137e-07	4.31603e-05	6.32624e-06		9.80146	5.17882
Nsp2	Nsp2_ORF1a		Non-structural protein2 SARS-COV2	CoV	638	638	6.61		58.31	5	0	High	11	22	5		1.60967e-06	1.76342e-06	1.37058e-05	1.42462e-05	1.79344e-05	1.4677e-05	1.53963e-05	1.84006e-05	1.22167e-05	6.71046e-06	1.57479e-06	1.45838e-06	2.10338e-06	8.98476e-06	4.78764e-06	4.71282e-06	9.27567e-06	6.55305e-06	4.93131e-06	3.14704e-06	2.1318e-05	2.42368e-05	1.34972e-05	1.58331e-05	1.27204e-05	1.09191e-05	5.66057e-06	1.00137e-07	1.48836e-05	6.28713e-06		3.01818	2.47737
PLP	Nsp3_PLP		Papain-like protease SARS-COV2	CoV	1945	1945	5.82		14.31	2	0	Medium	1	6	2		1.98423e-06	1.34832e-06	1.98933e-06	5.0491e-08	1.48613e-06	1.01849e-06	1.88715e-06	2.96638e-06	1.81143e-06	6.25861e-07	7.90217e-08	7.0383e-07	1.21934e-06	1.8335e-06	1.80804e-07	2.86329e-07	1.52701e-06	1.74098e-06	1.40493e-06	4.57573e-07	2.74443e-06	2.28227e-06	2.16559e-06	2.26105e-06	2.40003e-06	1.79828e-06	1.67117e-06	1.00137e-07	2.18897e-06	3.62466e-07		1.55807	1.28934
																Minimum expression values in columns (used as imputation values in empty cells)	5.06981e-08	4.59057e-08	4.03814e-08	5.0491e-08	6.59338e-08	1.69039e-07	3.42242e-07	9.10093e-08	2.45425e-07	9.45109e-08	7.90217e-08	1.36427e-07	5.00373e-08	6.93863e-08	1.80804e-07	2.86329e-07	1.26669e-07	5.90223e-08	3.71597e-07	9.8614e-08	6.92395e-08	3.65887e-08	5.41479e-08	3.00045e-08	8.62509e-08	5.25082e-08	8.17856e-08	1.00137e-07	7.65195e-08	2.06667e-08
Table S3. Induced and repressed proteins after SARS-CoV-2 infection with or without allicin treatment p.i. in the Calu-3 cell proteome using LFQ Orbitrap LC-MS/MS analysis. The proteome samples of Calu-3 Mock cells (M), SARS-CoV-2 infected Calu-3 cells (SARS) and SARS-CoV-2 infected Calu-3 cells treated with 150 µM allicin p.i. (All or SARS+All) were harvested after 24 h p.i. and separated by non…
[truncated: 17 more columns]
